# Supplementary material for: Reconstruction of ancient microbial genomes from the human gut
Source: Nature. 2021 May 12;594(7862):234–9. doi: 10.1038/s41586-021-03532-0 (PMC8189908; doi:10.1038/s41586-021-03532-0)
Supplement: Supplementary file 3 — Details of samples. Related to Extended Data Fig. 1. This includes description of archaeological samples, including C14 dating, assembly statistics, proportion of contaminant DNA, mtDNA haplogroups, and CoproID output. The file also describes details of the present-day Mexican samples and publicly available datasets used in this study. [file 41586_2021_3532_MOESM4_ESM.xlsx]

## Sheet: Tab1-Archaeological samples
Sample ID	Sample type	Site	Direct AMS C14 Lab Number	Fraction of pMC	Modern 1 σ error	BP uncorrected date 1 σ error	Mean corrected date	2 sigma corrected range	# reads (pre-quality control)	Included/excluded in downstream analyses	mean read length after pre-processing (bp)		# identified species (MetaPhlAn2)	# annotated genes	n_contigs	bp in contigs	ctg_N50	ctg_L50	ctg_max	n_contigs >=2500bp (min contig size for binning)	total bp in contigs with length >=2500bp	# MQ reconstructed genomes	# HQ reconstructed genomes	Haplogroup certainty (note all haplogroups were indigenous north American and all were uniquely different)	ContamMix estimate of proportion of contaminant DNA (%)
											pair 1	pair 2																Statistics for final samples	# reads (pre-quality control)	# identified species (MetaPhlAn2)	# annotated genes	# MQ reconstructed genomes	# HQ reconstructed genomes
UT30.3	Paleofeces	Boomerang Shelter	D-AMS 032015	78.48	0.29	1947+/-30	60 AD	21 BC-127 AD	926816528	included	128.003	128	147	1780137	1621438	1938030517	130941	2293	461052	118210	938699341	141	86	0.9294	0.06679			Paleofeces average	3.78261e+08	121.25	697543	42.375	19.875
UT43.2	Paleofeces	Boomerang Shelter	D-AMS 032017	78.02	0.25	1994+/-26	10 AD	46 BC-64 AD	366537144	included	122.803	122.806	91	650713	943838	739807449	152755	922	175426	33663	204393590	35	8	0.9332	0.1284			Paleofeces standard deviation	2.26442e+08	36.9469	450335	41.2135	27.005
AW107	Paleofeces	Arid West Cave	D-AMS 032019	83.29	0.27	1469+/-26	595 AD	551-643 AD	221511360	included	105.16	105.162	80	594587	876870	675190890	165810	912	121320	29510	148884870	34	7	0.8339	0.8704			Soil average	3.59645e+08	145.667	381335	4.66667	1
AW108	Paleofeces	Arid West Cave	D-AMS 032020	83.94	0.27	1406+/-26	635 AD	601-664 AD	316850024	included	89.6528	89.6557	82	537348	740081	599229795	114850	981	292615	26956	172444769	20	14	0.84	0.69146			Soil standard deviation	5.95581e+07	71.2344	128138	4.50925	1
AW110A	Paleofeces	Arid West Cave	D-AMS 032021	83.54	0.29	1445+/-28	620 AD	568-652 AD	260917232	included	89.8555	89.8584	136	408496	547291	478346756	76225	1186	106573	27861	158976783	26	10	undetermined	8.21069
Zape1	Paleofeces	Zape	D-AMS 032023	86.86	0.26	1132+/-24	920 AD	778-986 AD	348517632	included	102.756	102.757	101	714348	959490	799537193	150062	1038	143873	41413	235475957	48	18	0.9008	0.00629
Zape2	Paleofeces	Zape	D-AMS 032024	86.36	0.3	1176+/-28	850 AD	770-953 AD	301510826	included	94.627	94.628	164	439312	642765	503687852	103818	925	160256	22049	138675573	17	6	undetermined	undetermined
Zape3	Paleofeces	Zape	D-AMS 032025	85.17	0.3	1289+/-28	725 AD	665-770 AD	283427700	included	105.273	105.274	169	455401	595831	506421109	82961	1100	259408	24819	161852106	18	10	undetermined	2.30077
1026.1.4	Soil	Boomerang Shelter	-	-	-	not dated	-	-	350137616	included	88.7058	88.7062	195	467309	926309	532751410	246194	570	67102	10384	51009942	5	0	N/A	undetermined
1043.4.1	Soil	Boomerang Shelter	-	-	-	not dated	-	-	423384522	included	98.4814	98.4838	64	442635	695290	476068853	146915	744	173022	17154	84161781	9	2	N/A	undetermined
3567.1.1	Soil	Boomerang Shelter	-	-	-	not dated	-	-	305411994	included	97.6608	97.6611	178	234061	474991	277848757	117007	577	86529	7331	35960197	0	1	N/A	25.0444
TS889	Paleofeces	Eagle Cave	-	-	-	not dated	-	-	290122040	excluded due to poor assembly	118.987	118.988	4	32536	26440	34935786	2097	3507	104725	2991	20106062	1	0	N/A	N/A
TS895	Paleofeces	Eagle Cave	-	-	-	not dated	-	-	367136072	excluded due to poor assembly	102.121	102.124	17	21952	45802	27170603	12101	595	43869	365	3262296	1	0	N/A	N/A
UT2.12	Paleofeces	Boomerang Shelter	-	-	-	not dated	-	-	563301458	excluded due to soil contamination	112.33	112.333	131	509087	667419	550426826	100983	1046	375117	26694	161783279	9	4	N/A	N/A
UT3.6	Paleofeces	Boomerang Shelter	D-AMS 032016	39.89	0.17	7383+/-34	6208 BC	6379-6141 BC	301304456	excluded due to poor assembly	86.4277	86.4307	55	71507	85076	82151994	8010	1631	182861	5058	35180526	3	0	N/A	N/A
TS929A	Paleofeces	Boomerang Shelter	-	-	-	not dated	-	-	110915538	excluded due to poor assembly	127.829	127.831	15	250582	583482	321155990	157527	515	65551	7085	36874292	5	1	N/A	N/A
AW113	Paleofeces	Arid West Cave	D-AMS 032022	83.25	0.25	1473+/-24	590 AD	550-640 AD	526129068	excluded due to inferred canine host origin	101.103	101.106	133	610541	710943	701301673	76414	1505	176862	41138	283642904	39	15	N/A	N/A
AW116	Paleofeces	Arid West Cave	-	-	-	not dated	-	-	264931520	excluded due to soil contamination	109.952	109.952	98	268289	392294	311254856	74418	992	61141	15695	68563002	8	0	N/A	N/A

## Sheet: Tab2-CoproID results
Sample ID	CoproID result
	normalized_bp_proportion_aligned_Homo_sapiens	normalized_bp_proportion_aligned_Canis_familiaris	higher alignment proportion	metagenomic_proportion_Homo_sapiens	metagenomic_proportion_Canis_familiaris	higher metagenomic proportion	Overall assignment
UT30.3	0.0088211	0.0011789	Homo sapiens	0.922031	0.0499543	Homo sapiens	Homo sapiens
UT2.12	0.00901239	0.000987611	Homo sapiens	0.0445584	0.00240695	Homo sapiens	Homo sapiens
UT43.2	0.0091415	0.000858504	Homo sapiens	0.0460168	0.00125537	Homo sapiens	Homo sapiens
AW107	0.00877097	0.00122903	Homo sapiens	0.100686	0.00544353	Homo sapiens	Homo sapiens
AW108	0.00914288	0.000857115	Homo sapiens	0.151362	0.00819605	Homo sapiens	Homo sapiens
AW110A	0.000510011	0.00948999	Canis familiaris	0.0556928	0.00301232	Homo sapiens	Homo sapiens/Canis familiaris
AW113	0.00103752	0.00896248	Canis familiaris	0.00190601	0.109701	Canis familiaris	Canis familiaris
AW116	0.000821134	0.00917887	Canis familiaris	0.0668902	0.00524386	Homo sapiens	Homo sapiens/Canis familiaris
Zape1	0.00943541	0.000564588	Homo sapiens	0.103696	0.00562683	Homo sapiens	Homo sapiens
Zape2	0.00675898	0.00324102	Homo sapiens	0.03554	0.0109182	Homo sapiens	Homo sapiens
Zape3	0.00859291	0.00140709	Homo sapiens	0.0446381	0.0024291	Homo sapiens	Homo sapiens

## Sheet: Tab3-Mexican samples
Sample ID	Sample type	Disease	Age (Years)	Country	Westernized	Sex	BMI	# reads (after kneadData)	mean read length after pre-processing for pair 1 (bp)	mean read length after pre-processing for pair 2 (bp)	# identified species (MetaPhlAn2)	# annotated genes	n_contigs	contig_bp	ctg_N50	ctg_L50	ctg_max	n_contigs >=2500bp (min contig size for binning)	total bp in contigs with length >=2500bp	# MQ reconstructed genomes	# HQ reconstructed genomes		Statistics	Age (Years)	BMI	# reads (after kneadData)	# identified species (MetaPhlAn2)	# annotated genes	# MQ reconstructed genomes	# HQ reconstructed genomes
MEX3158	Stool	Healthy	42	Mexico	No	Female	25.4	81267486	99.9959	99.9963	120	180036	188399	200834825	16571	1838	198630	11245	89116662	14	6		Average	43.4091	30.7955	3.27257e+07	96.9545	200720	11.6364	6.63636
MEX3160	Stool	Healthy	65	Mexico	No	Female	34.2	90062116	106.687	106.688	72	131949	163731	153508644	15972	1357	114219	7571	61857559	11	4		Standard deviation	13.3154	4.58585	9.11219e+06	21.0972	78147.5	6.38857	3.99459
MEX3162	Stool	Healthy	49	Mexico	No	Female	32.1	69540702	115.583	115.584	113	263124	262694	296042449	21665	2048	355554	16889	137265045	19	13
MEX3164	Stool	Hypertension	57	Mexico	No	Female	35.4	61305864	122.795	122.796	90	271345	345485	304084691	43557	1138	354254	13077	103422709	13	10
MEX3165	Stool	Healthy	32	Mexico	No	Female	31.3	54084218	116.437	116.438	54	140223	127448	157167228	5719	3142	399097	7479	83487868	9	12
MEX3166	Stool	Healthy	60	Mexico	No	Male	32	95328626	110.139	110.14	98	131891	162633	151349363	18735	1363	99128	8519	57290661	4	2
MEX3167	Stool	Healthy	64	Mexico	No	Male	32.4	76601978	116.82	116.821	129	323710	321671	356671872	33135	1797	532993	20963	152756264	28	7
MEX3171	Stool	Healthy	49	Mexico	No	Male	30.7	58693106	111.332	111.332	86	162137	230915	181540559	39580	892	195339	6474	46600571	3	5
MEX3174	Stool	Hypertension	43	Mexico	No	Female	38.3	66975004	106.792	106.792	85	142361	152034	161567342	14316	1814	281142	9549	70718791	15	4
MEX3175	Stool	Healthy	43	Mexico	No	Female	31	66865336	118.311	118.312	77	92062	87850	109632077	3525	3791	325248	5321	60280962	7	2
MEX3178	Stool	Hypertension, Dyslipidemia	54	Mexico	No	Female	33.3	73655038	115.05	115.051	126	307061	337557	342059081	36313	1558	182618	19278	138000868	13	14
MEX3181	Stool	Hypertension, Dyslipidemia	55	Mexico	No	Female	33.4	49224442	118.665	118.666	87	154678	192931	176473722	25387	1205	259275	8368	60121351	6	3
MEX3182	Stool	Healthy	41	Mexico	No	Female	41.5	54529702	107.269	107.269	76	144144	176440	161519707	20501	1257	269106	7783	59018376	10	5
MEX3183	Stool	Healthy	40	Mexico	No	Female	30.3	48175144	115.736	115.737	82	232042	310774	256909436	47715	984	318055	9907	74418968	9	11
MEX3186	Stool	Healthy	38	Mexico	No	Female	26.7	71449438	112.76	112.761	123	377267	410426	408381791	48888	1471	377032	23169	155901194	20	13
MEX3187	Stool	Healthy	23	Mexico	No	Female	22.2	59485784	109.919	109.92	114	160244	206966	178578762	28920	1068	304197	7869	57064260	4	4
MEX3188	Stool	Healthy	46	Mexico	No	Female	26.4	33817744	121.324	121.325	97	205716	203534	231039541	17426	2110	348357	14099	107892372	10	9
MEX3192	Stool	Healthy	15	Mexico	No	Female	29.5	42133014	114.772	114.773	81	122807	172212	140223775	26941	988	154607	6272	40023542	3	2
MEX3195	Stool	Fat liver	42	Mexico	No	Male	31.9	39899684	115.772	115.773	85	142715	162158	162271864	17880	1537	265760	9358	64705868	14	2
MEX3197	Stool	Healthy	19	Mexico	No	Female	23.4	74712394	115.011	115.012	123	210476	243201	235067661	25931	1386	280959	11318	91070674	14	6
MEX3200	Stool	Dyslipidemia	42	Mexico	No	Male	29.9	107696954	93.0851	93.0856	123	200771	263362	224691404	38255	1073	315589	10499	69694038	9	4
MEX3206	Stool	Healthy	36	Mexico	No	Male	26.2	64427326	115.77	115.771	92	319088	367526	354010598	44674	1397	446724	20025	132139403	21	8

## Sheet: Tab4-Public Datasets
Study	Sample ID	NCBI accession number	Body Site	Westernized	Country	# reads	# identified species (MetaPhlAn2)	# annotated genes		Statistics	# reads	# identified species (MetaPhlAn2)	# annotated genes
BritoIL_2016	SRS475534	SRR2231748;SRR2232422;SRR2228321;SRR2193429;SRR2193855;SRR2194072;SRR2194618;SRR2193937;SRR2193799;SRR2193798;SRR2193597;SRR2187631;SRR2187645;SRR2187649;SRR2187651;SRR2187667;SRR2187996;SRR2188034;SRR2188080	Stool	No	Fiji	113194618	130	372205		Non-urban average	7.87409e+07	88.773	191220
BritoIL_2016	SRS475537	SRR2246379;SRR2222552;SRR2222638;SRR2188130;SRR2188132;SRR2188133;SRR2188135;SRR2188136;SRR2188160;SRR2188161;SRR2188162;SRR2193445;SRR2193958;SRR2194060;SRR2194090;SRR2194123;SRR2194131;SRR2194511;SRR2194959	Stool	No	Fiji	103445154	101	231408		Non-urban standard deviation	4.36325e+07	31.5132	88313.8
BritoIL_2016	SRS475539	SRR2225614;SRR2225610;SRR2225613;SRR2192739;SRR2193592;SRR2193926;SRR2193947;SRR2194515;SRR2194526;SRR2194588;SRR2194848;SRR2192828;SRR2193323;SRR2193521;SRR2193586;SRR2193776;SRR2193810;SRR2193881;SRR2194546	Stool	No	Fiji	126069036	146	282331		Urban average	8.19538e+07	98.7871	186899
BritoIL_2016	SRS475540	SRR2227737;SRR2228162;SRR2237223;SRR2244320;SRR2245262;SRR2246414;SRR2246424;SRR2249378;SRR2249405;SRR2249437;SRR2249514;SRR2249672;SRR2250414;SRR2250440;SRR2250644;SRR2250807	Stool	No	Fiji	92296380	103	N/A		Urban standard deviation	2.51044e+07	23.2707	63563.9
BritoIL_2016	SRS475541	SRR2192733;SRR2193347;SRR2193620;SRR2193643;SRR2194596;SRR2194870;SRR2194914;SRR2194937;SRR2193464;SRR2193572;SRR2193626;SRR2193657;SRR2194903;SRR2194948;SRR2194539;SRR2192740;SRR2250415;SRR2245621;SRR2247620	Stool	No	Fiji	105006048	114	190000
BritoIL_2016	SRS475542	SRR2244827;SRR2250580;SRR2231317;SRR2231318;SRR2231320;SRR2231684;SRR2231696;SRR2231751;SRR2231826;SRR2231937;SRR2237794;SRR2244407;SRR2245534;SRR2247074;SRR2249165;SRR2251154	Stool	No	Fiji	95986252	111	291850
BritoIL_2016	SRS475545	SRR2231804;SRR2231835;SRR2193349;SRR2193531;SRR2193536;SRR2193556;SRR2193576;SRR2193632;SRR2193807;SRR2194119;SRR2188202;SRR2188206;SRR2188415;SRR2188419;SRR2188465;SRR2188501;SRR2188509;SRR2188518;SRR2227615	Stool	No	Fiji	114861736	109	199069
BritoIL_2016	SRS475546	SRR2245604;SRR2246329;SRR2251135;SRR2198977;SRR2198983;SRR2199340;SRR2199367;SRR2199623;SRR2199630;SRR2199644;SRR2199671;SRR2191098;SRR2191123;SRR2191142;SRR2191177;SRR2191446;SRR2191467;SRR2191479;SRR2191491	Stool	No	Fiji	89120558	105	318318
BritoIL_2016	SRS475549	SRR2231688;SRR2222512;SRR2222623;SRR2189661;SRR2189682;SRR2189698;SRR2189882;SRR2189892;SRR2189893;SRR2189920;SRR2189941;SRR2187636;SRR2187644;SRR2187647;SRR2187653;SRR2187655;SRR2187662;SRR2188078;SRR2188108	Stool	No	Fiji	113712952	105	158298
BritoIL_2016	SRS475565	SRR2236721;SRR2237742;SRR2247137;SRR2249175;SRR2249412;SRR2237303;SRR2220879;SRR2220883;SRR2221203;SRR2221419;SRR2221427;SRR2221429;SRR2221432;SRR2221439;SRR2225697;SRR2225702	Stool	No	Fiji	108923666	127	139608
BritoIL_2016	SRS475566	SRR2231363;SRR2231379;SRR2195657;SRR2195742;SRR2195842;SRR2195848;SRR2195851;SRR2195888;SRR2195899;SRR2195911;SRR2249439;SRR2198981;SRR2199344;SRR2199433;SRR2199447;SRR2199461;SRR2199486;SRR2199654;SRR2199674	Stool	No	Fiji	119183132	90	356679
BritoIL_2016	SRS475567	SRR2227602;SRR2228515;SRR2192730;SRR2192761;SRR2193623;SRR2193649;SRR2194597;SRR2194610;SRR2194860;SRR2194991;SRR2191087;SRR2191109;SRR2191137;SRR2191147;SRR2191148;SRR2191173;SRR2191435;SRR2191473;SRR2231770	Stool	No	Fiji	115641336	138	217509
BritoIL_2016	SRS475568	SRR2227557;SRR2227650;SRR2228689;SRR2228802	Stool	No	Fiji	199769786	156	150968
BritoIL_2016	SRS475572	SRR2225802;SRR2225837;SRR2225822;SRR2225834;SRR2225835;SRR2225844;SRR2225846;SRR2225885;SRR2244544;SRR2244766;SRR2245651;SRR2250274;SRR2250280;SRR2250626;SRR2251609;SRR2251626	Stool	No	Fiji	96312620	97	179483
BritoIL_2016	SRS475575	SRR2250574;SRR2249719;SRR2251631;SRR2187630;SRR2187646;SRR2187652;SRR2187654;SRR2187670;SRR2188071;SRR2188072;SRR2188083;SRR2192825;SRR2193329;SRR2193330;SRR2193440;SRR2193878;SRR2194887;SRR2194930;SRR2194986	Stool	No	Fiji	101735124	105	147947
BritoIL_2016	SRS475578	SRR2220845;SRR2220863;SRR2221422;SRR2221428;SRR2221431;SRR2221438;SRR2221440;SRR2221443;SRR2245595;SRR2246449;SRR2248681;SRR2249195;SRR2249271;SRR2250524;SRR2225722;SRR2225733	Stool	No	Fiji	105974724	113	180771
BritoIL_2016	SRS475585	SRR2227943;SRR2228614;SRR2227559;SRR2227735;SRR2227850;SRR2227913;SRR2228019;SRR2228502;SRR2228762;SRR2228806;SRR2236815;SRR2244379;SRR2248163;SRR2249394;SRR2250433;SRR2250624	Stool	No	Fiji	99984748	122	236414
BritoIL_2016	SRS475586	SRR2188436;SRR2188469;SRR2188478;SRR2188480;SRR2188494;SRR2188497;SRR2188499;SRR2188514;SRR2231381;SRR2187642;SRR2187648;SRR2187668;SRR2187675;SRR2187677;SRR2187997;SRR2188060;SRR2188082;SRR2231730;SRR2231739	Stool	No	Fiji	129403562	120	159352
BritoIL_2016	SRS475589	SRR2247324;SRR2250849;SRR2222784;SRR2222811;SRR2222813;SRR2222964;SRR2223059;SRR2223191;SRR2231342;SRR2231368;SRR2231374;SRR2231719;SRR2231757;SRR2231776;SRR2231788;SRR2232389	Stool	No	Fiji	104579714	146	302378
BritoIL_2016	SRS475594	SRR2244845;SRR2249376;SRR2249355;SRR2191136;SRR2191152;SRR2191168;SRR2191438;SRR2191448;SRR2191449;SRR2191466;SRR2191472;SRR2188750;SRR2188753;SRR2188768;SRR2188770;SRR2188774;SRR2189029;SRR2189030;SRR2189031	Stool	No	Fiji	118251308	108	158591
BritoIL_2016	SRS475598	SRR2248688;SRR2249438;SRR2192804;SRR2193594;SRR2193789;SRR2193833;SRR2193977;SRR2194049;SRR2194904;SRR2194931;SRR2222455;SRR2192808;SRR2193409;SRR2193548;SRR2193880;SRR2193935;SRR2194015;SRR2194135;SRR2194646	Stool	No	Fiji	101580666	121	186229
BritoIL_2016	SRS475604	SRR2244421;SRR2249199;SRR2226824;SRR2227568;SRR2227618;SRR2228016;SRR2228542;SRR2228559;SRR2228605;SRR2228811;SRR2222830;SRR2222881;SRR2227594;SRR2227657;SRR2227738;SRR2228208	Stool	No	Fiji	94610054	100	286394
BritoIL_2016	SRS475611	SRR2237809;SRR2251252;SRR2221915;SRR2221981;SRR2222135;SRR2222258;SRR2222374;SRR2222380;SRR2236760;SRR2236762;SRR2236838;SRR2244360;SRR2245671;SRR2246401;SRR2249339;SRR2249399	Stool	No	Fiji	94065812	79	173664
BritoIL_2016	SRS475612	SRR2237576;SRR2250198;SRR2226871;SRR2227852;SRR2227980;SRR2228001;SRR2228410;SRR2228451;SRR2244489;SRR2245477;SRR2246266;SRR2247008;SRR2247042;SRR2247085;SRR2249322;SRR2251581	Stool	No	Fiji	105550572	112	259443
BritoIL_2016	SRS475624	SRR2228280;SRR2192748;SRR2193348;SRR2193917;SRR2193922;SRR2194081;SRR2194117;SRR2194579;SRR2193570;SRR2191084;SRR2191125;SRR2191135;SRR2191165;SRR2191171;SRR2191430;SRR2191453;SRR2191487;SRR2249295;SRR2250491	Stool	No	Fiji	21379934	76	62720
BritoIL_2016	SRS475625	SRR2227649;SRR2228009;SRR2228255;SRR2228263;SRR2228473;SRR2228786;SRR2226897;SRR2227384;SRR2227645;SRR2227656;SRR2228056;SRR2228334;SRR2228511;SRR2228536;SRR2244829;SRR2247015	Stool	No	Fiji	100063416	140	178621
BritoIL_2016	SRS475626	SRR2249246;SRR2250320;SRR2227578;SRR2227811;SRR2227847;SRR2228248;SRR2228563;SRR2228573;SRR2228577;SRR2228710;SRR2237341;SRR2237817;SRR2244315;SRR2247288;SRR2248220;SRR2250382	Stool	No	Fiji	102012540	121	319414
BritoIL_2016	SRS475627	SRR2222510;SRR2222713;SRR2222425;SRR2187399;SRR2187402;SRR2187410;SRR2187433;SRR2187555;SRR2187568;SRR2187570;SRR2187578;SRR2191091;SRR2191092;SRR2191116;SRR2191431;SRR2191445;SRR2191465;SRR2191476;SRR2191489	Stool	No	Fiji	106240160	111	184918
BritoIL_2016	SRS475630	SRR2244460;SRR2244471;SRR2245767;SRR2249269;SRR2249319;SRR2250610;SRR2250625;SRR2251405;SRR2227633;SRR2227880;SRR2236850;SRR2244351;SRR2245453;SRR2245510;SRR2249242;SRR2249516	Stool	No	Fiji	97377820	111	212748
BritoIL_2016	SRS475631	SRR2222402;SRR2222411;SRR2222415;SRR2222569;SRR2222587;SRR2222692;SRR2244890;SRR2249274;SRR2249392;SRR2249559;SRR2249631;SRR2251579;SRR2251622;SRR2251646;SRR2236883;SRR2237355	Stool	No	Fiji	117253970	111	247121
BritoIL_2016	SRS475648	SRR2247680;SRR2250523;SRR2236880;SRR2237491;SRR2248251;SRR2249385;SRR2251369;SRR2251491;SRR2226893;SRR2226894;SRR2227290;SRR2227608;SRR2227642;SRR2227654;SRR2227728;SRR2227734	Stool	No	Fiji	104661748	87	231863
BritoIL_2016	SRS475651	SRR2227725;SRR2190353;SRR2190373;SRR2190383;SRR2190384;SRR2190386;SRR2190387;SRR2190388;SRR2190390;SRR2246502;SRR2246695;SRR2192793;SRR2193463;SRR2193627;SRR2193771;SRR2193909;SRR2194116;SRR2194617;SRR2194918	Stool	No	Fiji	103971134	97	288115
BritoIL_2016	SRS475658	SRR2249506;SRR2231758;SRR2231775;SRR2198980;SRR2199219;SRR2199448;SRR2199566;SRR2199602;SRR2199605;SRR2199607;SRR2199643;SRR2191933;SRR2191935;SRR2191944;SRR2191946;SRR2191960;SRR2191966;SRR2191972;SRR2191973	Stool	No	Fiji	117718098	117	263519
BritoIL_2016	SRS475662	SRR2250535;SRR2191089;SRR2191106;SRR2191121;SRR2191151;SRR2191157;SRR2191158;SRR2191178;SRR2191456;SRR2250609;SRR2249341;SRR2188747;SRR2188748;SRR2188751;SRR2188759;SRR2188763;SRR2189007;SRR2189018;SRR2189043	Stool	No	Fiji	109287218	104	236170
BritoIL_2016	SRS475664	SRR2231769;SRR2250305;SRR2250399;SRR2188214;SRR2188414;SRR2188421;SRR2188453;SRR2188483;SRR2188506;SRR2188508;SRR2188515;SRR2195720;SRR2195774;SRR2195798;SRR2195821;SRR2195866;SRR2195893;SRR2195897;SRR2195912	Stool	No	Fiji	112027718	112	186711
BritoIL_2016	SRS475666	SRR2247050;SRR2228164;SRR2228766;SRR2188737;SRR2188738;SRR2188740;SRR2188746;SRR2188775;SRR2189006;SRR2189025;SRR2189035;SRR2191930;SRR2191945;SRR2191950;SRR2191951;SRR2191957;SRR2191965;SRR2191969;SRR2191978	Stool	No	Fiji	115236832	101	296206
BritoIL_2016	SRS475667	SRR2231834;SRR2237632;SRR2249518;SRR2188725;SRR2188744;SRR2188783;SRR2188784;SRR2188981;SRR2188991;SRR2189005;SRR2189023;SRR2192796;SRR2193784;SRR2194041;SRR2194139;SRR2194518;SRR2194536;SRR2194862;SRR2194963	Stool	No	Fiji	117560618	110	166941
BritoIL_2016	SRS475673	SRR2231780;SRR2232019;SRR2198956;SRR2198968;SRR2198974;SRR2198978;SRR2199341;SRR2199596;SRR2199641;SRR2199651;SRR2231694;SRR2192798;SRR2193547;SRR2193660;SRR2193925;SRR2194053;SRR2194534;SRR2194542;SRR2194606	Stool	No	Fiji	102496796	110	159708
BritoIL_2016	SRS475681	SRR2192790;SRR2192797;SRR2192829;SRR2193341;SRR2193351;SRR2193522;SRR2193529;SRR2193606;SRR2193617;SRR2193661;SRR2193949;SRR2194519;SRR2194648;SRR2194966;SRR2194967;SRR2194999;SRR2236875;SRR2248177;SRR2248558	Stool	No	Fiji	131003452	137	N/A
BritoIL_2016	SRS475682	SRR2192754;SRR2193439;SRR2193962;SRR2194039;SRR2194068;SRR2194537;SRR2194631;SRR2194653;SRR2244398;SRR2250292;SRR2249601;SRR2191931;SRR2191938;SRR2191953;SRR2191955;SRR2191979;SRR2193826;SRR2193836;SRR2193950	Stool	No	Fiji	95098484	99	267655
BritoIL_2016	SRS475684	SRR2249548;SRR2250495;SRR2192771;SRR2193768;SRR2193814;SRR2193898;SRR2193927;SRR2193959;SRR2194547;SRR2194958;SRR2222422;SRR2192734;SRR2192821;SRR2193373;SRR2193581;SRR2194924;SRR2194916;SRR2194859;SRR2193915	Stool	No	Fiji	112063430	108	249018
BritoIL_2016	SRS475689	SRR2248190;SRR2249219;SRR2227857;SRR2228284;SRR2228287;SRR2228572;SRR2228580;SRR2228779;SRR2244341;SRR2247055;SRR2249343;SRR2250338;SRR2250585;SRR2250854;SRR2251076;SRR2251580	Stool	No	Fiji	94391892	121	242614
BritoIL_2016	SRS475690	SRR2250514;SRR2249386;SRR2250499;SRR2193979;SRR2194037;SRR2194517;SRR2194581;SRR2194603;SRR2194609;SRR2194613;SRR2194868;SRR2192791;SRR2192811;SRR2193338;SRR2193621;SRR2193872;SRR2193882;SRR2194642;SRR2194982	Stool	No	Fiji	99828490	111	253861
BritoIL_2016	SRS475692	SRR2227283;SRR2222570;SRR2222655;SRR2193370;SRR2193518;SRR2193600;SRR2193877;SRR2194030;SRR2194132;SRR2194977;SRR2194856;SRR2193434;SRR2193542;SRR2193857;SRR2193966;SRR2193968;SRR2194545;SRR2194849;SRR2194989	Stool	No	Fiji	92325672	85	162505
BritoIL_2016	SRS475694	SRR2251251;SRR2250311;SRR2250498;SRR2188754;SRR2188761;SRR2188765;SRR2188780;SRR2188840;SRR2188976;SRR2188985;SRR2188987;SRR2187423;SRR2187434;SRR2187443;SRR2187554;SRR2187575;SRR2187581;SRR2187582;SRR2187586	Stool	No	Fiji	94943578	107	245926
BritoIL_2016	SRS475695	SRR2246291;SRR2250393;SRR2225698;SRR2225709;SRR2225712;SRR2225726;SRR2225731;SRR2225735;SRR2222401;SRR2222403;SRR2222407;SRR2222412;SRR2222513;SRR2222533;SRR2222550;SRR2222414	Stool	No	Fiji	114445492	89	162681
BritoIL_2016	SRS475698	SRR2250199;SRR2250295;SRR2228053;SRR2187632;SRR2187640;SRR2187679;SRR2188031;SRR2188033;SRR2188061;SRR2188070;SRR2188079;SRR2188721;SRR2188752;SRR2188757;SRR2188980;SRR2188982;SRR2189008;SRR2189033;SRR2189047	Stool	No	Fiji	129036068	116	284002
BritoIL_2016	SRS475701	SRR2228307;SRR2228377;SRR2237395;SRR2237453;SRR2245299;SRR2245550;SRR2246358;SRR2248199;SRR2249026;SRR2250451;SRR2245993;SRR2248161;SRR2248370;SRR2249309;SRR2249431;SRR2250746	Stool	No	Fiji	120324650	120	94147
BritoIL_2016	SRS475702	SRR2228598;SRR2188727;SRR2188749;SRR2188760;SRR2188946;SRR2188973;SRR2188974;SRR2188990;SRR2189000;SRR2192788;SRR2192810;SRR2193318;SRR2193780;SRR2194636;SRR2194837;SRR2194886;SRR2194897;SRR2222452;SRR2222511	Stool	No	Fiji	115705522	123	155737
BritoIL_2016	SRS475703	SRR2231792;SRR2248692;SRR2249316;SRR2189673;SRR2189677;SRR2189697;SRR2189708;SRR2189907;SRR2189931;SRR2189936;SRR2189943;SRR2193460;SRR2193573;SRR2193854;SRR2193902;SRR2193953;SRR2194530;SRR2194635;SRR2194875	Stool	No	Fiji	153657638	147	172214
BritoIL_2016	SRS475705	SRR2250607;SRR2225728;SRR2228252;SRR2198964;SRR2199456;SRR2199599;SRR2199600;SRR2199635;SRR2199646;SRR2199660;SRR2199673;SRR2189663;SRR2189678;SRR2189699;SRR2189704;SRR2189898;SRR2189938;SRR2189953;SRR2189956	Stool	No	Fiji	101832602	96	262180
BritoIL_2016	SRS475709	SRR2244466;SRR2244652;SRR2245481;SRR2245668;SRR2246276;SRR2250049;SRR2247046;SRR2250565;SRR2225704;SRR2225713;SRR2225721;SRR2225727;SRR2225729;SRR2225739;SRR2225742;SRR2225746	Stool	No	Fiji	109474990	124	316576
BritoIL_2016	SRS475722	SRR2250276;SRR2250350;SRR2226951;SRR2227894;SRR2227898;SRR2228529;SRR2228722;SRR2228812;SRR2226902;SRR2226907;SRR2226909;SRR2227569;SRR2227786;SRR2227824;SRR2227956;SRR2228315	Stool	No	Fiji	101392562	108	220349
BritoIL_2016	SRS475723	SRR2247079;SRR2249304;SRR2237550;SRR2247940;SRR2248174;SRR2250346;SRR2250455;SRR2250504;SRR2237313;SRR2237369;SRR2244840;SRR2246367;SRR2247173;SRR2248778;SRR2250260;SRR2250805	Stool	No	Fiji	100262724	95	149260
BritoIL_2016	SRS475920	SRR2225611;SRR2225634;SRR2231349;SRR2194510;SRR2194640;SRR2194836;SRR2194879;SRR2194888;SRR2194983;SRR2198954;SRR2199118;SRR2192809;SRR2193340;SRR2193360;SRR2193655;SRR2193793;SRR2193849;SRR2193983;SRR2194620	Stool	No	Fiji	109619684	119	232793
BritoIL_2016	SRS475924	SRR2227287;SRR2227600;SRR2227996;SRR2228193;SRR2228236;SRR2228277;SRR2228329;SRR2228780;SRR2228700;SRR2228746;SRR2221912;SRR2221959;SRR2222238;SRR2222317;SRR2222344;SRR2228030	Stool	No	Fiji	101462660	121	170344
BritoIL_2016	SRS475925	SRR2226375;SRR2227597;SRR2227601;SRR2228651	Stool	No	Fiji	225844360	223	246270
BritoIL_2016	SRS475929	SRR2231693;SRR2231837;SRR2232414;SRR2193332;SRR2193336;SRR2193786;SRR2193809;SRR2193943;SRR2194021;SRR2194846;SRR2194927;SRR2193426;SRR2193665;SRR2193863;SRR2193975;SRR2194507;SRR2194532;SRR2194899;SRR2194984	Stool	No	Fiji	105579112	159	313320
BritoIL_2016	SRS475931	SRR2245639;SRR2249391;SRR2220844;SRR2221198;SRR2221200;SRR2221202;SRR2221204;SRR2221425;SRR2221435;SRR2221444;SRR2247020;SRR2248401;SRR2250572;SRR2251602;SRR2251623;SRR2251635	Stool	No	Fiji	104109006	110	316471
BritoIL_2016	SRS475933	SRR2228180;SRR2247096;SRR2250444;SRR2192780;SRR2192785;SRR2193629;SRR2193870;SRR2194086;SRR2194647;SRR2194969;SRR2194970;SRR2188723;SRR2188742;SRR2188743;SRR2188984;SRR2189010;SRR2189034;SRR2189046;SRR2189048	Stool	No	Fiji	129014784	129	332505
BritoIL_2016	SRS475936	SRR2236790;SRR2237436;SRR2237487;SRR2249314;SRR2249325;SRR2251647;SRR2236745;SRR2249308;SRR2244747;SRR2245355;SRR2245657;SRR2247081;SRR2249338;SRR2249387;SRR2250306;SRR2250529	Stool	No	Fiji	106678942	82	237287
BritoIL_2016	SRS475944	SRR2228302;SRR2228645;SRR2199171;SRR2199313;SRR2199345;SRR2199428;SRR2199527;SRR2199622;SRR2199625;SRR2199649;SRR2193430;SRR2193553;SRR2193575;SRR2193583;SRR2193628;SRR2193808;SRR2194628;SRR2194802;SRR2231266	Stool	No	Fiji	96102724	90	108276
BritoIL_2016	SRS475953	SRR2246442;SRR2249384;SRR2249434;SRR2249510;SRR2250412;SRR2250492;SRR2250358;SRR2250446;SRR2244528;SRR2246263;SRR2248924;SRR2249388;SRR2250312;SRR2251275;SRR2251633;SRR2251669	Stool	No	Fiji	106876000	96	213436
BritoIL_2016	SRS475958	SRR2245354;SRR2250462;SRR2249455;SRR2192722;SRR2193327;SRR2193334;SRR2194133;SRR2194136;SRR2194520;SRR2194861;SRR2194995;SRR2191919;SRR2191920;SRR2191922;SRR2191925;SRR2191934;SRR2191939;SRR2191940;SRR2191964	Stool	No	Fiji	107846358	120	189373
BritoIL_2016	SRS475962	SRR2225825;SRR2225882;SRR2246435;SRR2249317;SRR2250465;SRR2250537;SRR2251345;SRR2251629;SRR2231322;SRR2231731;SRR2231749;SRR2231773;SRR2231810;SRR2231811;SRR2232327;SRR2232430	Stool	No	Fiji	79826324	110	172143
BritoIL_2016	SRS475967	SRR2227561;SRR2226874;SRR2228161;SRR2192756;SRR2192831;SRR2193437;SRR2193552;SRR2193844;SRR2193868;SRR2193955;SRR2194032;SRR2192741;SRR2193612;SRR2193890;SRR2194107;SRR2194650;SRR2194845;SRR2194940;SRR2194979	Stool	No	Fiji	126332654	91	320367
BritoIL_2016	SRS475968	SRR2244689;SRR2251112;SRR2227719;SRR2227753;SRR2228232;SRR2228418;SRR2228569;SRR2228764;SRR2228774;SRR2228783;SRR2237337;SRR2244362;SRR2246361;SRR2250316;SRR2250333;SRR2250983	Stool	No	Fiji	97977156	93	372342
BritoIL_2016	SRS475979	SRR2247888;SRR2250417;SRR2244849;SRR2245494;SRR2249204;SRR2249357;SRR2251576;SRR2251628;SRR2244770;SRR2246583;SRR2248717;SRR2249178;SRR2249235;SRR2249344;SRR2250270;SRR2250362	Stool	No	Fiji	109763798	95	349895
BritoIL_2016	SRS475980	SRR2231332;SRR2231698;SRR2231736;SRR2231767;SRR2231799;SRR2231813;SRR2231821;SRR2232138;SRR2245189;SRR2249400;SRR2244753;SRR2246447;SRR2250567;SRR2250577;SRR2251282;SRR2251645	Stool	No	Fiji	97534370	123	337878
BritoIL_2016	SRS475981	SRR2245572;SRR2250612;SRR2226898;SRR2189705;SRR2189871;SRR2189897;SRR2189925;SRR2189932;SRR2189668;SRR2189667;SRR2189958;SRR2195724;SRR2195822;SRR2195849;SRR2195857;SRR2195881;SRR2195885;SRR2195894;SRR2195903	Stool	No	Fiji	117470096	120	243488
BritoIL_2016	SRS475984	SRR2237665;SRR2249289;SRR2249303;SRR2250040;SRR2250315;SRR2250482;SRR2250618;SRR2251188;SRR2244485;SRR2244713;SRR2245618;SRR2248295;SRR2249521;SRR2250327;SRR2250476;SRR2251279	Stool	No	Fiji	123231752	89	313994
BritoIL_2016	SRS475986	SRR2222914;SRR2222986;SRR2245508;SRR2245632;SRR2246421;SRR2247155;SRR2247424;SRR2248472;SRR2249393;SRR2250458;SRR2244414;SRR2244842;SRR2245515;SRR2247470;SRR2250273;SRR2250606	Stool	No	Fiji	104032216	79	301646
BritoIL_2016	SRS475987	SRR2249262;SRR2250363;SRR2191081;SRR2191131;SRR2191149;SRR2191159;SRR2191161;SRR2191447;SRR2191471;SRR2191483;SRR2246257;SRR2193320;SRR2193331;SRR2193436;SRR2193873;SRR2194535;SRR2194850;SRR2194941;SRR2194998	Stool	No	Fiji	112633732	100	420683
BritoIL_2016	SRS475989	SRR2249160;SRR2250361;SRR2250638;SRR2195843;SRR2195859;SRR2195861;SRR2195868;SRR2195871;SRR2195887;SRR2195907;SRR2195917;SRR2192736;SRR2193444;SRR2193625;SRR2193666;SRR2193828;SRR2194067;SRR2194599;SRR2194638	Stool	No	Fiji	116922782	128	148813
BritoIL_2016	SRS475990	SRR2222805;SRR2223025;SRR2223058;SRR2223077;SRR2223100;SRR2223180;SRR2222810;SRR2222814;SRR2222817;SRR2222820;SRR2222928;SRR2223023;SRR2223061;SRR2223102;SRR2249814;SRR2250359	Stool	No	Fiji	90651698	102	326330
BritoIL_2016	SRS475993	SRR2251664;SRR2225705;SRR2225736;SRR2192770;SRR2192777;SRR2192812;SRR2193558;SRR2194129;SRR2194541;SRR2194889;SRR2194971;SRR2191088;SRR2191090;SRR2191122;SRR2191130;SRR2191169;SRR2191455;SRR2191480;SRR2191488	Stool	No	Fiji	130401922	126	275138
BritoIL_2016	SRS475994	SRR2227732;SRR2231744;SRR2231806;SRR2191079;SRR2191107;SRR2191113;SRR2191117;SRR2191146;SRR2191434;SRR2191462;SRR2191468;SRR2192732;SRR2192799;SRR2193664;SRR2193831;SRR2193853;SRR2194551;SRR2194630;SRR2194844	Stool	No	Fiji	107103870	100	176315
BritoIL_2016	SRS475997	SRR2247128;SRR2247132;SRR2222807;SRR2222808;SRR2222831;SRR2222832;SRR2222851;SRR2223026;SRR2223060;SRR2223075;SRR2247874;SRR2248858;SRR2249191;SRR2250319;SRR2250377;SRR2250450	Stool	No	Fiji	112877160	144	252700
BritoIL_2016	SRS475998	SRR2226938;SRR2228238;SRR2250518;SRR2199459;SRR2199585;SRR2199595;SRR2199604;SRR2199611;SRR2199627;SRR2199668;SRR2199242;SRR2189665;SRR2189681;SRR2189692;SRR2189701;SRR2189868;SRR2189872;SRR2189873;SRR2189902	Stool	No	Fiji	132096090	103	248673
BritoIL_2016	SRS476001	SRR2246283;SRR2248248;SRR2247145;SRR2248893;SRR2250475;SRR2251009;SRR2251545;SRR2251614;SRR2236766;SRR2236835;SRR2237323;SRR2237466;SRR2237789;SRR2237660;SRR2237327;SRR2236421	Stool	No	Fiji	101318482	73	144818
BritoIL_2016	SRS476013	SRR2227609;SRR2228747;SRR2231292;SRR2231372;SRR2231685;SRR2231762;SRR2231789;SRR2231807;SRR2232254;SRR2232415;SRR2244693;SRR2244760;SRR2245466;SRR2250349;SRR2250543;SRR2250627	Stool	No	Fiji	98924510	157	N/A
BritoIL_2016	SRS476014	SRR2244367;SRR2250332;SRR2222785;SRR2222815;SRR2222825;SRR2222987;SRR2223024;SRR2223028;SRR2223056;SRR2223099;SRR2237310;SRR2245462;SRR2245969;SRR2249564;SRR2251077;SRR2251638	Stool	No	Fiji	90574556	79	313330
BritoIL_2016	SRS476015	SRR2250581;SRR2195794;SRR2195825;SRR2195870;SRR2195873;SRR2195891;SRR2195892;SRR2195900;SRR2195904;SRR2244400;SRR2247109;SRR2193344;SRR2193417;SRR2193423;SRR2193560;SRR2193840;SRR2193954;SRR2194085;SRR2194529	Stool	No	Fiji	103683966	129	326238
BritoIL_2016	SRS476019	SRR2250547;SRR2248241;SRR2249667;SRR2191947;SRR2191949;SRR2191958;SRR2191959;SRR2191962;SRR2191963;SRR2191967;SRR2191970;SRR2193587;SRR2193630;SRR2193656;SRR2193945;SRR2193965;SRR2194052;SRR2194509;SRR2194593	Stool	No	Fiji	123493896	98	203050
BritoIL_2016	SRS476020	SRR2245679;SRR2231774;SRR2232363;SRR2193418;SRR2193569;SRR2193829;SRR2193845;SRR2193879;SRR2193916;SRR2194077;SRR2194538;SRR2188755;SRR2188758;SRR2188992;SRR2188996;SRR2189001;SRR2189009;SRR2189050;SRR2189053	Stool	No	Fiji	96327088	99	256994
BritoIL_2016	SRS476021	SRR2251637;SRR2231315;SRR2232325;SRR2193456;SRR2193636;SRR2193848;SRR2194084;SRR2194854;SRR2194051;SRR2193967;SRR2193894;SRR2198962;SRR2199391;SRR2199597;SRR2199613;SRR2199639;SRR2199652;SRR2199658;SRR2199680	Stool	No	Fiji	110353150	93	208879
BritoIL_2016	SRS476034	SRR2227388;SRR2227604;SRR2220822;SRR2220831;SRR2220846;SRR2221199;SRR2221201;SRR2221436;SRR2221437;SRR2221441;SRR2222397;SRR2222405;SRR2222423;SRR2222424;SRR2222588;SRR2222621	Stool	No	Fiji	126844194	102	203559
BritoIL_2016	SRS476035	SRR2222404;SRR2249348;SRR2249356;SRR2192743;SRR2193567;SRR2194106;SRR2194115;SRR2194124;SRR2194584;SRR2194614;SRR2193457;SRR2189688;SRR2189695;SRR2189881;SRR2189886;SRR2189887;SRR2189922;SRR2189935;SRR2189945	Stool	No	Fiji	126854526	101	428738
BritoIL_2016	SRS476037	SRR2227356;SRR2227641;SRR2227893;SRR2227959;SRR2228027;SRR2228187;SRR2228188;SRR2228240;SRR2250477;SRR2250560;SRR2226901;SRR2227335;SRR2227992;SRR2228040;SRR2228355;SRR2228638	Stool	No	Fiji	98475674	127	150769
BritoIL_2016	SRS476050	SRR2250408;SRR2250489;SRR2251538;SRR2192786;SRR2193446;SRR2193538;SRR2193633;SRR2193772;SRR2193867;SRR2193978;SRR2194907;SRR2191917;SRR2191924;SRR2191932;SRR2191952;SRR2191956;SRR2191961;SRR2191968;SRR2191976	Stool	No	Fiji	104539248	118	255390
BritoIL_2016	SRS476051	SRR2225821;SRR2225833;SRR2244717;SRR2244792;SRR2244863;SRR2248310;SRR2250324;SRR2250369;SRR2231324;SRR2231354;SRR2231689;SRR2231716;SRR2232185;SRR2232391;SRR2232427;SRR2232431	Stool	No	Fiji	82277050	139	121114
BritoIL_2016	SRS476058	SRR2222398;SRR2222413;SRR2228671;SRR2193442;SRR2193452;SRR2193557;SRR2193652;SRR2193775;SRR2194026;SRR2194038;SRR2194061;SRR2193610;SRR2193951;SRR2194013;SRR2194126;SRR2194608;SRR2194911;SRR2194926;SRR2194932	Stool	No	Fiji	98933730	123	324751
BritoIL_2016	SRS476070	SRR2231808;SRR2231832;SRR2193352;SRR2193366;SRR2193412;SRR2193454;SRR2193624;SRR2193852;SRR2194059;SRR2194612;SRR2231809;SRR2195750;SRR2195802;SRR2195846;SRR2195850;SRR2195876;SRR2195889;SRR2195896;SRR2195914	Stool	No	Fiji	125397978	115	437076
BritoIL_2016	SRS476076	SRR2228151;SRR2228211;SRR2245518;SRR2246384;SRR2248206;SRR2249278;SRR2250641;SRR2251641;SRR2227362;SRR2228055;SRR2228172;SRR2228210;SRR2228216;SRR2228446;SRR2228631;SRR2228771	Stool	No	Fiji	105557586	92	365693
BritoIL_2016	SRS476077	SRR2231833;SRR2227332;SRR2228611;SRR2187395;SRR2187406;SRR2187411;SRR2187425;SRR2187431;SRR2187446;SRR2187558;SRR2187585;SRR2192763;SRR2193441;SRR2193615;SRR2193783;SRR2193817;SRR2194605;SRR2194882;SRR2194952	Stool	No	Fiji	109097416	126	203711
BritoIL_2016	SRS476083	SRR2232423;SRR2199147;SRR2199312;SRR2199620;SRR2199648;SRR2199653;SRR2199657;SRR2199663;SRR2199666;SRR2188203;SRR2188450;SRR2188459;SRR2188462;SRR2188473;SRR2188482;SRR2188493;SRR2188516;SRR2227443;SRR2228525	Stool	No	Fiji	117721448	141	244469
BritoIL_2016	SRS476092	SRR2250548;SRR2225612;SRR2225619;SRR2187407;SRR2187412;SRR2187416;SRR2187421;SRR2187454;SRR2187553;SRR2187559;SRR2187561;SRR2198959;SRR2199347;SRR2199393;SRR2199453;SRR2199637;SRR2199642;SRR2199647;SRR2199664	Stool	No	Fiji	107883248	120	150012
BritoIL_2016	SRS476094	SRR2246303;SRR2191101;SRR2191111;SRR2191114;SRR2191119;SRR2191127;SRR2191156;SRR2191160;SRR2191459;SRR2228391;SRR2228782;SRR2191083;SRR2191085;SRR2191086;SRR2191132;SRR2191141;SRR2191144;SRR2191482;SRR2191486	Stool	No	Fiji	123565240	101	334721
BritoIL_2016	SRS476095	SRR2236844;SRR2237359;SRR2244674;SRR2247169;SRR2250582;SRR2250631;SRR2222795;SRR2222804;SRR2222806;SRR2222809;SRR2222827;SRR2222828;SRR2222988;SRR2223057;SRR2227741;SRR2228593	Stool	No	Fiji	103619212	90	182151
BritoIL_2016	SRS476096	SRR2231325;SRR2231734;SRR2236547;SRR2236770;SRR2236872;SRR2237094;SRR2237349;SRR2237586;SRR2225701;SRR2225732;SRR2237433;SRR2237595;SRR2249209;SRR2249403;SRR2250600;SRR2250601	Stool	No	Fiji	109809488	125	249661
BritoIL_2016	SRS476097	SRR2227585;SRR2228508;SRR2232123;SRR2193367;SRR2193374;SRR2193619;SRR2194014;SRR2194531;SRR2194585;SRR2194604;SRR2194994;SRR2192726;SRR2192759;SRR2193936;SRR2193961;SRR2194028;SRR2194580;SRR2194623;SRR2194910	Stool	No	Fiji	94953926	104	241422
BritoIL_2016	SRS476098	SRR2231754;SRR2247179;SRR2250308;SRR2188209;SRR2188418;SRR2188454;SRR2188457;SRR2188458;SRR2188464;SRR2188489;SRR2188521;SRR2192778;SRR2192818;SRR2193407;SRR2193435;SRR2193812;SRR2193825;SRR2193865;SRR2194865	Stool	No	Fiji	227969022	121	430881
BritoIL_2016	SRS476100	SRR2249440;SRR2244475;SRR2251658;SRR2193337;SRR2193551;SRR2193883;SRR2193940;SRR2193942;SRR2194109;SRR2194552;SRR2194975;SRR2192784;SRR2193563;SRR2193591;SRR2193824;SRR2193952;SRR2194508;SRR2194965;SRR2194992	Stool	No	Fiji	117711288	127	107747
BritoIL_2016	SRS476101	SRR2244426;SRR2245609;SRR2247142;SRR2250275;SRR2250380;SRR2250530;SRR2228047;SRR2228219;SRR2226875;SRR2227392;SRR2228031;SRR2228422;SRR2228518;SRR2228543;SRR2228677;SRR2228738	Stool	No	Fiji	101988484	116	234384
BritoIL_2016	SRS476103	SRR2237456;SRR2237630;SRR2249217;SRR2250238;SRR2250505;SRR2250557;SRR2228230;SRR2228274;SRR2231728;SRR2236783;SRR2237345;SRR2237442;SRR2237501;SRR2237754;SRR2236803;SRR2231178	Stool	No	Fiji	112624382	120	196052
BritoIL_2016	SRS476104	SRR2244705;SRR2249257;SRR2249272;SRR2192765;SRR2192832;SRR2193524;SRR2193530;SRR2193554;SRR2193611;SRR2194057;SRR2194993;SRR2187633;SRR2187641;SRR2187658;SRR2187663;SRR2187664;SRR2187681;SRR2187972;SRR2188077	Stool	No	Fiji	119048724	98	307212
BritoIL_2016	SRS476106	SRR2227877;SRR2228044;SRR2227439;SRR2227942;SRR2227971;SRR2228041;SRR2228428;SRR2228682;SRR2237492;SRR2245563;SRR2247767;SRR2249414;SRR2249433;SRR2250239;SRR2250413;SRR2250663	Stool	No	Fiji	96975036	88	148966
BritoIL_2016	SRS476108	SRR2246405;SRR2250290;SRR2191099;SRR2191112;SRR2191129;SRR2191450;SRR2191463;SRR2191469;SRR2191470;SRR2191477;SRR2231936;SRR2193582;SRR2193847;SRR2193885;SRR2194045;SRR2194063;SRR2194639;SRR2194842;SRR2194996	Stool	No	Fiji	127862240	137	187959
BritoIL_2016	SRS476114	SRR2227576;SRR2249291;SRR2250097;SRR2193416;SRR2193602;SRR2193646;SRR2193769;SRR2193843;SRR2193924;SRR2193941;SRR2193433;SRR2188779;SRR2188975;SRR2188979;SRR2189002;SRR2189027;SRR2189039;SRR2189040;SRR2189042	Stool	No	Fiji	105571566	93	193140
BritoIL_2016	SRS476119	SRR2228226;SRR2228554;SRR2236448;SRR2236778;SRR2237366;SRR2249328;SRR2251642;SRR2251639;SRR2245523;SRR2244385;SRR2221967;SRR2221968;SRR2222084;SRR2222314;SRR2222361;SRR2222384	Stool	No	Fiji	73230740	107	89480
BritoIL_2016	SRS476120	SRR2244374;SRR2245526;SRR2246417;SRR2198966;SRR2198969;SRR2199342;SRR2199601;SRR2199610;SRR2199662;SRR2199672;SRR2199679;SRR2192774;SRR2193453;SRR2193782;SRR2193892;SRR2194616;SRR2194880;SRR2194961;SRR2194974	Stool	No	Fiji	112684400	114	398738
BritoIL_2016	SRS476121	SRR2227543;SRR2246957;SRR2249225;SRR2198951;SRR2198955;SRR2198973;SRR2199172;SRR2199243;SRR2199392;SRR2199429;SRR2199606;SRR2188767;SRR2188769;SRR2188777;SRR2188778;SRR2188994;SRR2189011;SRR2189017;SRR2189032	Stool	No	Fiji	102739136	108	292528
BritoIL_2016	SRS476125	SRR2222496;SRR2191918;SRR2191923;SRR2191954;SRR2191975;SRR2191971;SRR2191927;SRR2191926;SRR2191977;SRR2222419;SRR2222694;SRR2189664;SRR2189671;SRR2189703;SRR2189912;SRR2189895;SRR2189894;SRR2189874;SRR2189951	Stool	No	Fiji	93594722	102	171419
BritoIL_2016	SRS476128	SRR2248466;SRR2248557;SRR2244369;SRR2187656;SRR2187669;SRR2187671;SRR2187672;SRR2187673;SRR2187678;SRR2188075;SRR2188084;SRR2192762;SRR2193319;SRR2193339;SRR2193358;SRR2193819;SRR2193897;SRR2194114;SRR2194878	Stool	No	Fiji	121180840	114	306576
BritoIL_2016	SRS476139	SRR2226820;SRR2228154;SRR2222406;SRR2222408;SRR2222418;SRR2222453;SRR2222693;SRR2228032;SRR2232276;SRR2232326;SRR2236724;SRR2236731;SRR2236797;SRR2237309;SRR2237507;SRR2237440	Stool	No	Fiji	101087874	100	256190
BritoIL_2016	SRS476141	SRR2231290;SRR2231340;SRR2187396;SRR2187404;SRR2187414;SRR2187419;SRR2187422;SRR2187442;SRR2187451;SRR2187452;SRR2187638;SRR2187660;SRR2187676;SRR2187942;SRR2187959;SRR2187969;SRR2187971;SRR2188007;SRR2244782	Stool	No	Fiji	96359350	107	246853
BritoIL_2016	SRS476142	SRR2225714;SRR2246808;SRR2249208;SRR2192750;SRR2193931;SRR2193963;SRR2193976;SRR2194644;SRR2194808;SRR2194928;SRR2194938;SRR2187634;SRR2187639;SRR2187666;SRR2188032;SRR2188050;SRR2188074;SRR2188076;SRR2188085	Stool	No	Fiji	121152400	111	188240
BritoIL_2016	SRS476143	SRR2192803;SRR2193908;SRR2194550;SRR2194883;SRR2194898;SRR2194919;SRR2194954;SRR2193353;SRR2231822;SRR2226826;SRR2228798;SRR2198967;SRR2198975;SRR2199449;SRR2199452;SRR2199460;SRR2199615;SRR2199656;SRR2199669	Stool	No	Fiji	110004246	80	N/A
BritoIL_2016	SRS476144	SRR2226885;SRR2244854;SRR2249519;SRR2188726;SRR2188728;SRR2188756;SRR2188983;SRR2188989;SRR2189013;SRR2189038;SRR2189052;SRR2195746;SRR2195804;SRR2195858;SRR2195863;SRR2195905;SRR2195882;SRR2195865;SRR2195677	Stool	No	Fiji	117602944	113	435261
BritoIL_2016	SRS476147	SRR2225830;SRR2225848;SRR2225801;SRR2225820;SRR2225823;SRR2225839;SRR2225851;SRR2225856;SRR2226817;SRR2227742;SRR2227760;SRR2228234;SRR2228249;SRR2228436;SRR2228453;SRR2228552	Stool	No	Fiji	100495576	65	145050
BritoIL_2016	SRS476148	SRR2247121;SRR2251340;SRR2245583;SRR2246274;SRR2247146;SRR2248202;SRR2250258;SRR2250266;SRR2250390;SRR2250613;SRR2227596;SRR2227636;SRR2227736;SRR2227843;SRR2228054;SRR2228662	Stool	No	Fiji	96562826	82	175591
BritoIL_2016	SRS476153	SRR2248546;SRR2250436;SRR2251577;SRR2192729;SRR2192807;SRR2193874;SRR2194043;SRR2194122;SRR2194513;SRR2194590;SRR2194611;SRR2198957;SRR2199151;SRR2199528;SRR2199584;SRR2199598;SRR2199617;SRR2199632;SRR2199675	Stool	No	Fiji	124381026	116	238054
BritoIL_2016	SRS476154	SRR2232088;SRR2188729;SRR2188764;SRR2188781;SRR2188835;SRR2188997;SRR2189014;SRR2189015;SRR2189051;SRR2248057;SRR2250500;SRR2198960;SRR2199245;SRR2199315;SRR2199594;SRR2199608;SRR2199609;SRR2199634;SRR2199655	Stool	No	Fiji	103894374	108	303670
BritoIL_2016	SRS476155	SRR2231375;SRR2231803;SRR2228217;SRR2195700;SRR2195840;SRR2195847;SRR2195862;SRR2195869;SRR2195890;SRR2195908;SRR2195910;SRR2188210;SRR2188417;SRR2188420;SRR2188471;SRR2188491;SRR2188513;SRR2188519;SRR2188522	Stool	No	Fiji	100995234	110	332818
BritoIL_2016	SRS476159	SRR2249312;SRR2250948;SRR2245561;SRR2247360;SRR2249190;SRR2249632;SRR2250351;SRR2250587;SRR2250806;SRR2251500;SRR2221958;SRR2222181;SRR2222236;SRR2222372;SRR2222373;SRR2222385	Stool	No	Fiji	108099978	102	169212
BritoIL_2016	SRS476160	SRR2246370;SRR2247064;SRR2250298;SRR2250463;SRR2250501;SRR2251662;SRR2244449;SRR2246562;SRR2247089;SRR2249222;SRR2249375;SRR2250392;SRR2250602;SRR2250635;SRR2227819;SRR2227368	Stool	No	Fiji	95320222	89	170461
BritoIL_2016	SRS476163	SRR2222399;SRR2222421;SRR2220853;SRR2220881;SRR2221420;SRR2221424;SRR2221430;SRR2220884;SRR2221434;SRR2221433;SRR2227542;SRR2228152;SRR2228209;SRR2228581;SRR2228045;SRR2227945	Stool	No	Fiji	78914112	144	299125
BritoIL_2016	SRS476164	SRR2228493;SRR2228767;SRR2249197;SRR2192795;SRR2192826;SRR2193425;SRR2193905;SRR2193973;SRR2194615;SRR2194643;SRR2194651;SRR2192783;SRR2193321;SRR2193354;SRR2193461;SRR2193862;SRR2192727;SRR2194988;SRR2194654	Stool	No	Fiji	122575692	108	268853
BritoIL_2016	SRS476166	SRR2250360;SRR2251636;SRR2246122;SRR2249276;SRR2249593;SRR2250011;SRR2250299;SRR2250461;SRR2250599;SRR2250605;SRR2244513;SRR2244752;SRR2247053;SRR2248167;SRR2249890;SRR2250897	Stool	No	Fiji	105252094	93	237793
BritoIL_2016	SRS476167	SRR2231725;SRR2232418;SRR2236714;SRR2236831;SRR2237464;SRR2237515;SRR2237629;SRR2237731;SRR2246454;SRR2247104;SRR2236709;SRR2236855;SRR2244590;SRR2247118;SRR2249227;SRR2250634	Stool	No	Fiji	94676214	74	253096
BritoIL_2016	SRS476169	SRR2237623;SRR2237744;SRR2249247;SRR2249321;SRR2247990;SRR2244799;SRR2220821;SRR2220880;SRR2220882;SRR2221421;SRR2221423;SRR2221426;SRR2221442;SRR2228038;SRR2250853;SRR2251611	Stool	No	Fiji	114138764	96	234748
BritoIL_2016	SRS476173	SRR2250545;SRR2251670;SRR2237439;SRR2244783;SRR2247067;SRR2248304;SRR2249059;SRR2249345;SRR2247083;SRR2247593;SRR2249285;SRR2249846;SRR2250006;SRR2250506;SRR2251621;SRR2251624	Stool	No	Fiji	108691856	116	151258
BritoIL_2016	SRS476182	SRR2244820;SRR2198958;SRR2199621;SRR2199677;SRR2199628;SRR2199451;SRR2199450;SRR2198970;SRR2198953;SRR2189660;SRR2189662;SRR2189706;SRR2189707;SRR2189888;SRR2189896;SRR2189918;SRR2189924;SRR2250254;SRR2251654	Stool	No	Fiji	105287516	117	156947
BritoIL_2016	SRS476183	SRR2245648;SRR2249283;SRR2249880;SRR2250281;SRR2250521;SRR2251618;SRR2244443;SRR2248216;SRR2249187;SRR2249327;SRR2249363;SRR2250354;SRR2250356;SRR2250542;SRR2226818;SRR2228635	Stool	No	Fiji	87053662	85	147966
BritoIL_2016	SRS476184	SRR2221966;SRR2221970;SRR2221980;SRR2222288;SRR2222334;SRR2222362;SRR2244729;SRR2250247;SRR2222812;SRR2222818;SRR2222824;SRR2222880;SRR2222915;SRR2222965;SRR2223076;SRR2223192	Stool	No	Fiji	85532774	102	142745
BritoIL_2016	SRS476185	SRR2245601;SRR2250235;SRR2245585;SRR2245642;SRR2247567;SRR2248281;SRR2250551;SRR2250647;SRR2237340;SRR2237580;SRR2245499;SRR2249359;SRR2249379;SRR2249402;SRR2249512;SRR2250054	Stool	No	Fiji	93332264	101	255443
BritoIL_2016	SRS476187	SRR2228184;SRR2227373;SRR2228207;SRR2188719;SRR2188730;SRR2188735;SRR2188739;SRR2188762;SRR2188993;SRR2189003;SRR2189024;SRR2193545;SRR2193574;SRR2193888;SRR2193899;SRR2194582;SRR2194652;SRR2194920;SRR2195000	Stool	No	Fiji	118634654	101	319478
BritoIL_2016	SRS476188	SRR2231151;SRR2231823;SRR2225618;SRR2198961;SRR2198972;SRR2199221;SRR2199244;SRR2199256;SRR2199454;SRR2199458;SRR2199631;SRR2198952;SRR2198971;SRR2199241;SRR2199314;SRR2199369;SRR2199603;SRR2199638;SRR2199650	Stool	No	Fiji	111854390	118	250579
BritoIL_2016	SRS476189	SRR2250639;SRR2250558;SRR2227441;SRR2227854;SRR2228033;SRR2228642;SRR2227581;SRR2225799;SRR2236713;SRR2236842;SRR2237509;SRR2250272;SRR2250328;SRR2250487;SRR2250552;SRR2250943	Stool	No	Fiji	86957080	112	185274
BritoIL_2016	SRS476191	SRR2245578;SRR2250339;SRR2250741;SRR2195755;SRR2195772;SRR2195841;SRR2195852;SRR2195860;SRR2195875;SRR2195878;SRR2195901;SRR2188452;SRR2188456;SRR2188485;SRR2188487;SRR2188488;SRR2188503;SRR2188504;SRR2188520	Stool	No	Fiji	102663008	140	339280
BritoIL_2016	SRS476192	SRR2222409;SRR2228250;SRR2228259;SRR2188207;SRR2188212;SRR2188412;SRR2188422;SRR2188455;SRR2188461;SRR2188484;SRR2188510;SRR2190389;SRR2193543;SRR2193651;SRR2193790;SRR2194125;SRR2194607;SRR2194945;SRR2194981	Stool	No	Fiji	95058988	106	266900
BritoIL_2016	SRS476195	SRR2227750;SRR2227817;SRR2236718;SRR2244410;SRR2244787;SRR2245611;SRR2249422;SRR2251593;SRR2248268;SRR2249232;SRR2249298;SRR2249351;SRR2250113;SRR2250402;SRR2250550;SRR2250584	Stool	No	Fiji	97293300	88	213428
BritoIL_2016	SRS476198	SRR2226949;SRR2246743;SRR2251650;SRR2187635;SRR2187637;SRR2187650;SRR2187680;SRR2187968;SRR2188006;SRR2188081;SRR2188479;SRR2195844;SRR2195845;SRR2195854;SRR2195856;SRR2195864;SRR2195898;SRR2195906;SRR2195913	Stool	No	Fiji	114069914	95	146188
BritoIL_2016	SRS476205	SRR2231970;SRR2222497;SRR2222637;SRR2192816;SRR2193365;SRR2193428;SRR2193948;SRR2194527;SRR2194543;SRR2194871;SRR2194906;SRR2195633;SRR2195656;SRR2195696;SRR2195751;SRR2195886;SRR2195916;SRR2198965;SRR2199564	Stool	No	Fiji	101025440	96	330738
BritoIL_2016	SRS476211	SRR2231738;SRR2231786;SRR2237417;SRR2237441;SRR2237445;SRR2237469;SRR2237772;SRR2237806;SRR2237810;SRR2250252;SRR2236774;SRR2237788;SRR2244801;SRR2250510;SRR2250578;SRR2251105	Stool	No	Fiji	93133396	127	281295
BritoIL_2016	SRS476213	SRR2244710;SRR2244892;SRR2246094;SRR2247082;SRR2250398;SRR2250437;SRR2250533;SRR2250620;SRR2249255;SRR2251604;SRR2221914;SRR2221917;SRR2221960;SRR2222136;SRR2222203;SRR2222364	Stool	No	Fiji	109699246	113	232268
BritoIL_2016	SRS476262	SRR2192758;SRR2192815;SRR2193590;SRR2193650;SRR2194025;SRR2194841;SRR2194867;SRR2194950;SRR2246351;SRR2248255;SRR2246280;SRR2192753;SRR2193541;SRR2193559;SRR2193613;SRR2193785;SRR2194034;SRR2194847;SRR2194915	Stool	No	Fiji	98433140	134	265841
BritoIL_2016	SRS476267	SRR2244776;SRR2246332;SRR2246349;SRR2250352;SRR2250447;SRR2251596;SRR2227869;SRR2227981;SRR2237624;SRR2248290;SRR2249221;SRR2250076;SRR2250286;SRR2250637;SRR2251594;SRR2251605	Stool	No	Fiji	127161440	139	141530
BritoIL_2016	SRS476269	SRR2250608;SRR2249284;SRR2250515;SRR2193609;SRR2193820;SRR2193901;SRR2194851;SRR2194893;SRR2194939;SRR2194956;SRR2194997;SRR2192728;SRR2192764;SRR2192779;SRR2193342;SRR2193420;SRR2194050;SRR2194522;SRR2194619	Stool	No	Fiji	105987376	101	226385
BritoIL_2016	SRS476270	SRR2226879;SRR2227560;SRR2227574;SRR2227733;SRR2228439;SRR2228777;SRR2246188;SRR2250617;SRR2222400;SRR2222410;SRR2222416;SRR2222417;SRR2222420;SRR2222553;SRR2222589;SRR2222605	Stool	No	Fiji	123815636	106	163175
BritoIL_2016	SRS476271	SRR2225824;SRR2225853;SRR2225828;SRR2225831;SRR2225841;SRR2225842;SRR2225843;SRR2225847;SRR2225849;SRR2225852;SRR2237394;SRR2244492;SRR2248436;SRR2249306;SRR2250251;SRR2251368	Stool	No	Fiji	113245350	104	342674
BritoIL_2016	SRS476273	SRR2231106;SRR2198949;SRR2199117;SRR2199548;SRR2199565;SRR2199624;SRR2199629;SRR2199665;SRR2199678;SRR2187643;SRR2187657;SRR2187659;SRR2187661;SRR2187665;SRR2187674;SRR2188008;SRR2188073;SRR2245625;SRR2251025	Stool	No	Fiji	94462838	112	193179
BritoIL_2016	SRS476274	SRR2231336;SRR2244403;SRR2251599;SRR2193593;SRR2193637;SRR2193654;SRR2193834;SRR2193913;SRR2194548;SRR2194589;SRR2194896;SRR2188720;SRR2188741;SRR2188766;SRR2188972;SRR2188977;SRR2189028;SRR2189036;SRR2189044	Stool	No	Fiji	125041490	139	353269
BritoIL_2016	SRS476276	SRR2222929;SRR2223154;SRR2236879;SRR2244483;SRR2246438;SRR2249218;SRR2250079;SRR2251011;SRR2236807;SRR2237362;SRR2237434;SRR2244721;SRR2249252;SRR2249270;SRR2250045;SRR2250285	Stool	No	Fiji	111603172	102	234612
BritoIL_2016	SRS476277	SRR2225803;SRR2225826;SRR2225827;SRR2225829;SRR2225832;SRR2225836;SRR2225838;SRR2225840;SRR2225850;SRR2225854;SRR2247024;SRR2247651;SRR2249192;SRR2249202;SRR2250675;SRR2251585	Stool	No	Fiji	111765410	74	N/A
BritoIL_2016	SRS476278	SRR2222819;SRR2223140;SRR2227739;SRR2227823;SRR2228036;SRR2228052;SRR2228171;SRR2228245;SRR2231370;SRR2231692;SRR2231777;SRR2231779;SRR2231782;SRR2231953;SRR2232004;SRR2232413	Stool	No	Fiji	103077574	93	127094
BritoIL_2016	SRS476280	SRR2222822;SRR2222829;SRR2222913;SRR2223027;SRR2223101;SRR2223103;SRR2226822;SRR2227647;SRR2228049;SRR2228433;SRR2228506;SRR2228507;SRR2228781;SRR2228818;SRR2246947;SRR2247124	Stool	No	Fiji	99291686	99	227896
BritoIL_2016	SRS476287	SRR2225710;SRR2225724;SRR2236498;SRR2249300;SRR2249427;SRR2249815;SRR2251280;SRR2236742;SRR2225708;SRR2225740;SRR2225743;SRR2225737;SRR2225719;SRR2225718;SRR2225707;SRR2225706	Stool	No	Fiji	109246810	117	260945
BritoIL_2016	SRS476290	SRR2250481;SRR2251542;SRR2244608;SRR2246408;SRR2248193;SRR2249281;SRR2249396;SRR2250381;SRR2250470;SRR2250598;SRR2244389;SRR2244699;SRR2246288;SRR2246295;SRR2249273;SRR2250325	Stool	No	Fiji	95701058	98	143149
BritoIL_2016	SRS476291	SRR2222622;SRR2222656;SRR2221963;SRR2221974;SRR2222073;SRR2222182;SRR2222365;SRR2222387;SRR2249320;SRR2249365;SRR2249758;SRR2250407;SRR2250664;SRR2250670;SRR2251142;SRR2251601	Stool	No	Fiji	110879988	112	361756
BritoIL_2016	SRS476293	SRR2231686;SRR2246251;SRR2249302;SRR2191921;SRR2191928;SRR2191929;SRR2191936;SRR2191937;SRR2191943;SRR2191948;SRR2191974;SRR2192768;SRR2193324;SRR2193532;SRR2193537;SRR2193773;SRR2193980;SRR2193579;SRR2194866	Stool	No	Fiji	107343888	160	241212
BritoIL_2016	SRS476295	SRR2222890;SRR2223139;SRR2245720;SRR2247431;SRR2248153;SRR2248187;SRR2248264;SRR2249215;SRR2249301;SRR2249417;SRR2225800;SRR2225845;SRR2225855;SRR2225881;SRR2225883;SRR2225884	Stool	No	Fiji	93364206	107	143849
BritoIL_2016	SRS476296	SRR2245886;SRR2250657;SRR2225699;SRR2225715;SRR2225720;SRR2225723;SRR2225725;SRR2225730;SRR2225734;SRR2225745;SRR2237016;SRR2247721;SRR2248223;SRR2249509;SRR2250516;SRR2250942	Stool	No	Fiji	95162520	93	189596
BritoIL_2016	SRS476302	SRR2231785;SRR2193408;SRR2193455;SRR2193533;SRR2193653;SRR2194130;SRR2194843;SRR2194885;SRR2194990;SRR2191102;SRR2191110;SRR2192746;SRR2193519;SRR2193616;SRR2194016;SRR2194641;SRR2191094;SRR2237449;SRR2249282	Stool	No	Fiji	102307322	96	361106
BritoIL_2016	SRS476306	SRR2250443;SRR2246387;SRR2247322;SRR2191145;SRR2191153;SRR2191155;SRR2191172;SRR2191176;SRR2191452;SRR2191474;SRR2191490;SRR2188732;SRR2188734;SRR2188745;SRR2188861;SRR2188995;SRR2189016;SRR2189022;SRR2189049	Stool	No	Fiji	110196088	141	290522
BritoIL_2016	SRS476326	SRR2223229;SRR2223242;SRR2223418;SRR2223515	Stool	No	Fiji	210364766	N/A	289327
BritoIL_2016	SRS476328	SRR2250248;SRR2250908;SRR2244834;SRR2245590;SRR2249372;SRR2250337;SRR2250509;SRR2250656;SRR2236785;SRR2237185;SRR2237333;SRR2237411;SRR2237484;SRR2237525;SRR2237690;SRR2237716	Stool	No	Fiji	109981836	113	207093
BritoIL_2016	SRS476342	SRR2244733;SRR2245052;SRR2250411;SRR2250454	Stool	No	Fiji	214699066	161	238084
BritoIL_2016	SRS476430	SRR2226815;SRR2246305;SRR2250404;SRR2193414;SRR2193438;SRR2193788;SRR2193933;SRR2194857;SRR2193622;SRR2193450;SRR2194933;SRR2199368;SRR2199370;SRR2199457;SRR2199616;SRR2199619;SRR2199633;SRR2199636;SRR2199640	Stool	No	Fiji	128554516	87	391966
BritoIL_2016	SRS476489	SRR2228345;SRR2228773;SRR2222786;SRR2222816;SRR2222821;SRR2222823;SRR2222826;SRR2223042;SRR2223120;SRR2223141;SRR2246247;SRR2246433;SRR2249349;SRR2249410;SRR2250373;SRR2250449	Stool	No	Fiji	106810606	130	204185
BritoIL_2016	SRS476518	SRR2247150;SRR2251136;SRR2245881;SRR2246346;SRR2249525;SRR2250277;SRR2250341;SRR2250347;SRR2225703;SRR2225716;SRR2225717;SRR2225738;SRR2225741;SRR2225744;SRR2227573;SRR2228242	Stool	No	Fiji	89190688	100	286175
BritoIL_2016	SRS476519	SRR2227637;SRR2228206;SRR2192738;SRR2193333;SRR2193335;SRR2193413;SRR2193451;SRR2193584;SRR2194873;SRR2194913;SRR2191095;SRR2191100;SRR2191143;SRR2191150;SRR2191437;SRR2191444;SRR2191457;SRR2191464;SRR2247138	Stool	No	Fiji	117397496	110	212827
BritoIL_2016	SRS476794	SRR2244393;SRR2250409;SRR2245472;SRR2247035;SRR2248246;SRR2249213;SRR2249413;SRR2250586;SRR2251281;SRR2251498;SRR2227621;SRR2228213;SRR2228579;SRR2228756;SRR2228775;SRR2228578	Stool	No	Fiji	94586504	125	178833
BritoIL_2016	SRS477428	SRR2223198;SRR2223207;SRR2223495;SRR2227861	Stool	No	Fiji	206522052	138	220518
PasolliE_2018	A01_02_1FE	SRR7658632	Stool	No	Madagascar	34710359	90	110106
PasolliE_2018	A02_01_1FE	SRR7658687	Stool	No	Madagascar	16069073	59	55415
PasolliE_2018	A03_01_1FE	SRR7658611	Stool	No	Madagascar	5448145	31	26821
PasolliE_2018	A04_01_1FE	SRR7658584	Stool	No	Madagascar	78020980	92	192896
PasolliE_2018	A04_04_1FE	SRR7658644	Stool	No	Madagascar	108071445	108	259357
PasolliE_2018	A05_01_1FE	SRR7658609	Stool	No	Madagascar	3057043	44	17190
PasolliE_2018	A06_01_1FE	SRR7658610	Stool	No	Madagascar	701444	9	5576
PasolliE_2018	A07_01_1FE	SRR7658588	Stool	No	Madagascar	72624077	82	257783
PasolliE_2018	A08_01_1FE	SRR7658653	Stool	No	Madagascar	68390881	62	253400
PasolliE_2018	A09_01_1FE	SRR7658672	Stool	No	Madagascar	58617054	68	109284
PasolliE_2018	A09_02_1FE	SRR7658667	Stool	No	Madagascar	224365322	112	224171
PasolliE_2018	A10_01_1FE	SRR7658620	Stool	No	Madagascar	46418926	58	64812
PasolliE_2018	A10_02_1FE	SRR7658688	Stool	No	Madagascar	15796370	47	102425
PasolliE_2018	A11_01_1FE	SRR7658676	Stool	No	Madagascar	55698625	98	106353
PasolliE_2018	A13_01_1FE	SRR7658678	Stool	No	Madagascar	53690948	109	179659
PasolliE_2018	A13_03_1FE	SRR7658585	Stool	No	Madagascar	69180357	68	141377
PasolliE_2018	A14_01_1FE	SRR7658627	Stool	No	Madagascar	51877496	66	109258
PasolliE_2018	A15_02_1FE	SRR7658657	Stool	No	Madagascar	61559855	37	106521
PasolliE_2018	A19_01_1FE	SRR7658633	Stool	No	Madagascar	36244963	61	118780
PasolliE_2018	A19_03_1FE	SRR7658617	Stool	No	Madagascar	10490983	42	53240
PasolliE_2018	A20_01_1FE	SRR7658682	Stool	No	Madagascar	16119304	50	48299
PasolliE_2018	A20_03_1FE	SRR7658624	Stool	No	Madagascar	41916988	69	83555
PasolliE_2018	A22_01_1FE	SRR7658686	Stool	No	Madagascar	11025841	55	53155
PasolliE_2018	A23_01_1FE	SRR7658680	Stool	No	Madagascar	53132114	41	92770
PasolliE_2018	A24_02_1FE	SRR7658606	Stool	No	Madagascar	20461838	58	106431
PasolliE_2018	A24_04_1FE	SRR7658618	Stool	No	Madagascar	9315235	54	43342
PasolliE_2018	A25_01_1FE	SRR7658589	Stool	No	Madagascar	25865481	50	94341
PasolliE_2018	A27_02_1FE	SRR7658619	Stool	No	Madagascar	47508784	109	184911
PasolliE_2018	A28_02_1FE	SRR7658668	Stool	No	Madagascar	168566817	120	341820
PasolliE_2018	A29_01_1FE	SRR7658603	Stool	No	Madagascar	21720259	90	116557
PasolliE_2018	A32_01_1FE	SRR7658581	Stool	No	Madagascar	73574045	87	345218
PasolliE_2018	A34_01_1FE	SRR7658599	Stool	No	Madagascar	18621555	57	84900
PasolliE_2018	A34_02_1FE	SRR7658626	Stool	No	Madagascar	39384674	62	135457
PasolliE_2018	A35_01_1FE	SRR7658684	Stool	No	Madagascar	13123415	37	50330
PasolliE_2018	A36_01_1FE	SRR7658628	Stool	No	Madagascar	50877792	69	163298
PasolliE_2018	A36_02_1FE	SRR7658683	Stool	No	Madagascar	13637773	52	74281
PasolliE_2018	A39_01_1FE	SRR7658651	Stool	No	Madagascar	67777237	55	127098
PasolliE_2018	A39_02_1FE	SRR7658637	Stool	No	Madagascar	38065580	62	204458
PasolliE_2018	A39_04_1FE	SRR7658583	Stool	No	Madagascar	77962518	58	87158
PasolliE_2018	A40_02_1FE	SRR7658631	Stool	No	Madagascar	34108496	57	140678
PasolliE_2018	A41_01_1FE	SRR7658636	Stool	No	Madagascar	37752992	74	92934
PasolliE_2018	A42_02_1FE	SRR7658634	Stool	No	Madagascar	36639112	52	83212
PasolliE_2018	A43_02_1FE	SRR7658602	Stool	No	Madagascar	17844758	52	83065
PasolliE_2018	A44_01_1FE	SRR7658622	Stool	No	Madagascar	43977605	78	99921
PasolliE_2018	A45_02_1FE	SRR7658689	Stool	No	Madagascar	15375936	44	86586
PasolliE_2018	A46_01_1FE	SRR7658674	Stool	No	Madagascar	58236230	107	144359
PasolliE_2018	A46_02_1FE	SRR7658592	Stool	No	Madagascar	26233409	60	133503
PasolliE_2018	A47_01_1FE	SRR7658600	Stool	No	Madagascar	18672744	45	34659
PasolliE_2018	A47_02_1FE	SRR7658650	Stool	No	Madagascar	68701017	55	127197
PasolliE_2018	A48_01_1FE	SRR7658685	Stool	No	Madagascar	12413165	41	56238
PasolliE_2018	A48_05_1FE	SRR7658594	Stool	No	Madagascar	26541236	61	79674
PasolliE_2018	A49_01_1FE	SRR7658598	Stool	No	Madagascar	31528656	51	91815
PasolliE_2018	A53_01_1FE	SRR7658586	Stool	No	Madagascar	69502320	71	237124
PasolliE_2018	A54_02_1FE	SRR7658591	Stool	No	Madagascar	26443087	61	96911
PasolliE_2018	A55_01_1FE	SRR7658579	Stool	No	Madagascar	78288042	96	169917
PasolliE_2018	A55_02_1FE	SRR7658645	Stool	No	Madagascar	119626814	137	183597
PasolliE_2018	A56_01_1FE	SRR7658679	Stool	No	Madagascar	52391668	72	244540
PasolliE_2018	A58_01_1FE	SRR7658681	Stool	No	Madagascar	16129558	57	81877
PasolliE_2018	A58_03_1FE	SRR7658593	Stool	No	Madagascar	27025778	62	63216
PasolliE_2018	A59_01_1FE	SRR7658660	Stool	No	Madagascar	85420141	75	145980
PasolliE_2018	A62_01_1FE	SRR7658649	Stool	No	Madagascar	69135326	85	237033
PasolliE_2018	A62_03_1FE	SRR7658590	Stool	No	Madagascar	23637569	68	52813
PasolliE_2018	A66_02_1FE	SRR7658675	Stool	No	Madagascar	55012569	68	130837
PasolliE_2018	A67_01_1FE	SRR7658613	Stool	No	Madagascar	6453190	56	50109
PasolliE_2018	A68_01_1FE	SRR7658662	Stool	No	Madagascar	84374010	67	102311
PasolliE_2018	A69_01_1FE	SRR7658652	Stool	No	Madagascar	66797596	102	121190
PasolliE_2018	A69_02_1FE	SRR7658658	Stool	No	Madagascar	61466275	79	133614
PasolliE_2018	A70_01_1FE	SRR7658608	Stool	No	Madagascar	23614288	88	111256
PasolliE_2018	A70_03_1FE	SRR7658587	Stool	No	Madagascar	71388117	71	181774
PasolliE_2018	A72_01_1FE	SRR7658601	Stool	No	Madagascar	17275966	66	88420
PasolliE_2018	A72_02_1FE	SRR7658629	Stool	No	Madagascar	32087529	60	115772
PasolliE_2018	A73_01_1FE	SRR7658597	Stool	No	Madagascar	31548343	53	145531
PasolliE_2018	A73_02_1FE	SRR7658639	Stool	No	Madagascar	125464953	69	189788
PasolliE_2018	A75_02_1FE	SRR7658666	Stool	No	Madagascar	87921648	87	258547
PasolliE_2018	A79_02_1FE	SRR7658647	Stool	No	Madagascar	119273581	80	232093
PasolliE_2018	A81_01_1FE	SRR7658638	Stool	No	Madagascar	39087983	85	209558
PasolliE_2018	A81_03_1FE	SRR7658621	Stool	No	Madagascar	45238017	75	228294
PasolliE_2018	A82_02_1FE	SRR7658612	Stool	No	Madagascar	5292183	33	40121
PasolliE_2018	A83_02_1FE	SRR7658643	Stool	No	Madagascar	107567164	82	218647
PasolliE_2018	A85_01_1FE	SRR7658630	Stool	No	Madagascar	32391588	72	135755
PasolliE_2018	A88_02_1FE	SRR7658670	Stool	No	Madagascar	94627848	94	181706
PasolliE_2018	A89_01_1FE	SRR7658659	Stool	No	Madagascar	87325548	85	318183
PasolliE_2018	A89_02_1FE	SRR7658671	Stool	No	Madagascar	58339515	53	273637
PasolliE_2018	A90_03_1FE	SRR7658654	Stool	No	Madagascar	68366233	99	210455
PasolliE_2018	A90_04_1FE	SRR7658669	Stool	No	Madagascar	99789576	113	330687
PasolliE_2018	A91_01_1FE	SRR7658623	Stool	No	Madagascar	43119552	51	272938
PasolliE_2018	A91_02_1FE	SRR7658595	Stool	No	Madagascar	30204135	64	114469
PasolliE_2018	A92_01_1FE	SRR7658641	Stool	No	Madagascar	111102779	75	191671
PasolliE_2018	A93_01_1FE	SRR7658640	Stool	No	Madagascar	149333541	79	148740
PasolliE_2018	A94_01_1FE	SRR7658582	Stool	No	Madagascar	77726318	71	178464
PasolliE_2018	A94_02_1FE	SRR7658673	Stool	No	Madagascar	57380928	77	230978
PasolliE_2018	A94_03_1FE	SRR7658656	Stool	No	Madagascar	58674012	83	211726
PasolliE_2018	A95_01_1FE	SRR7658648	Stool	No	Madagascar	119348711	133	252438
PasolliE_2018	V01_01_1FE	SRR7658646	Stool	No	Madagascar	124989534	113	183913
PasolliE_2018	V06_02_1FE	SRR7658690	Stool	No	Madagascar	15132788	55	69490
PasolliE_2018	V07_01_2FE	SRR7658596	Stool	No	Madagascar	28741334	48	173135
PasolliE_2018	V07_02_2FE	SRR7658615	Stool	No	Madagascar	9221976	43	53036
PasolliE_2018	V12_01_2FE	SRR7658580	Stool	No	Madagascar	80645693	81	196006
PasolliE_2018	V18_02_1FE	SRR7658663	Stool	No	Madagascar	92712241	75	174179
PasolliE_2018	V19_01_2FE	SRR7658677	Stool	No	Madagascar	53282707	112	200334
PasolliE_2018	V19_02_2FE	SRR7658635	Stool	No	Madagascar	37472476	67	160501
PasolliE_2018	V30_01_1FE	SRR7658642	Stool	No	Madagascar	112574344	127	304751
PasolliE_2018	V31_01_2FE	SRR7658665	Stool	No	Madagascar	88230046	126	204076
PasolliE_2018	V32_02_2FE	SRR7658616	Stool	No	Madagascar	7919518	31	29219
PasolliE_2018	V36_02_2FE	SRR7658604	Stool	No	Madagascar	22159443	64	128110
PasolliE_2018	V40_01_1FE	SRR7658661	Stool	No	Madagascar	84870563	118	290482
PasolliE_2018	V48_03_2FE	SRR7658605	Stool	No	Madagascar	19742101	69	127484
PasolliE_2018	V50_01_1FE	SRR7658614	Stool	No	Madagascar	5955043	36	31771
PasolliE_2018	V50_01_2FE	SRR7658607	Stool	No	Madagascar	23029679	53	100800
PasolliE_2018	V50_02_1FE	SRR7658625	Stool	No	Madagascar	40016085	77	186572
PasolliE_2018	V53_02_1FE	SRR7658664	Stool	No	Madagascar	90518543	118	164436
PasolliE_2018	V54_01_1FE	SRR7658655	Stool	No	Madagascar	59761232	83	133497
RampelliS_2015	H1	SRR1927149	Stool	No	Tanzania	29669622	50	147868
RampelliS_2015	H10	SRR1929408	Stool	No	Tanzania	63686272	69	323266
RampelliS_2015	H11	SRR1929484	Stool	No	Tanzania	16543096	51	110666
RampelliS_2015	H12	SRR1929485	Stool	No	Tanzania	9489634	47	60633
RampelliS_2015	H13	SRR1929563	Stool	No	Tanzania	28163582	44	156637
RampelliS_2015	H14	SRR1930121	Stool	No	Tanzania	71290650	51	319034
RampelliS_2015	H15	SRR1929574	Stool	No	Tanzania	20862744	43	132316
RampelliS_2015	H16	SRR1930122	Stool	No	Tanzania	30793236	53	172927
RampelliS_2015	H17	SRR1930123	Stool	No	Tanzania	77841428	62	324155
RampelliS_2015	H18	SRR1930128	Stool	No	Tanzania	30667466	54	131962
RampelliS_2015	H19	SRR1930132	Stool	No	Tanzania	9733720	42	49633
RampelliS_2015	H2	SRR1930133	Stool	No	Tanzania	9826206	35	86257
RampelliS_2015	H20	SRR1930134	Stool	No	Tanzania	22627484	45	123793
RampelliS_2015	H21	SRR1930136	Stool	No	Tanzania	26781422	53	126242
RampelliS_2015	H22	SRR1930138	Stool	No	Tanzania	9859974	33	62103
RampelliS_2015	H23	SRR1930140	Stool	No	Tanzania	16899772	38	72835
RampelliS_2015	H24	SRR1930141	Stool	No	Tanzania	64739338	56	279768
RampelliS_2015	H25	SRR1930142	Stool	No	Tanzania	10542544	30	87590
RampelliS_2015	H26	SRR1930143	Stool	No	Tanzania	13207948	34	79770
RampelliS_2015	H27	SRR1930144	Stool	No	Tanzania	10111438	24	67116
RampelliS_2015	H3	SRR1930145	Stool	No	Tanzania	33390282	49	175778
RampelliS_2015	H4	SRR1930149	Stool	No	Tanzania	26594484	40	135141
RampelliS_2015	H5	SRR1930176	Stool	No	Tanzania	10487900	53	49067
RampelliS_2015	H6	SRR1930177	Stool	No	Tanzania	11074784	48	59065
RampelliS_2015	H7	SRR1930179	Stool	No	Tanzania	10494336	35	47077
RampelliS_2015	H8	SRR1930187	Stool	No	Tanzania	8083202	27	37130
RampelliS_2015	H9	SRR1930244	Stool	No	Tanzania	16013402	68	103690
Obregon-TitoAJ_2015	HCO02	SRR1761722;SRR1761664	Stool	No	Peru	6433868	39	105835
Obregon-TitoAJ_2015	HCO07	SRR1761723;SRR1761665	Stool	No	Peru	11636403	42	152745
Obregon-TitoAJ_2015	HCO09	SRR1761666;SRR1761724	Stool	No	Peru	10896763	45	105618
Obregon-TitoAJ_2015	HCO11	SRR1761667;SRR1761725	Stool	No	Peru	10624426	46	121169
Obregon-TitoAJ_2015	HCO12	SRR1761668;SRR1761726	Stool	No	Peru	10022998	31	130631
Obregon-TitoAJ_2015	HCO53	SRR1761669;SRR1761727	Stool	No	Peru	8800389	34	105480
Obregon-TitoAJ_2015	HCO61	SRR1761670;SRR1761728	Stool	No	Peru	12979000	35	155510
Obregon-TitoAJ_2015	HCO64	SRR1761729;SRR1761671	Stool	No	Peru	14039987	47	144659
Obregon-TitoAJ_2015	HCO67	SRR1761730;SRR1761672	Stool	No	Peru	12032442	35	152281
Obregon-TitoAJ_2015	HCO70	SRR1761731;SRR1761673	Stool	No	Peru	14155690	52	180443
Obregon-TitoAJ_2015	HCO72	SRR1761732;SRR1761674	Stool	No	Peru	10208875	45	122405
Obregon-TitoAJ_2015	HCO74	SRR1761733;SRR1761675	Stool	No	Peru	12611456	49	157594
Obregon-TitoAJ_2015	SM01	SRR1761756;SRR1761698	Stool	No	Peru	75086391	84	172911
Obregon-TitoAJ_2015	SM02	SRR1761757;SRR1761699	Stool	No	Peru	94769160	93	271335
Obregon-TitoAJ_2015	SM03	SRR1761758;SRR1761700	Stool	No	Peru	46931044	78	153283
Obregon-TitoAJ_2015	SM05	SRR1761759;SRR1761701	Stool	No	Peru	48969517	87	72864
Obregon-TitoAJ_2015	SM11	SRR1761760;SRR1761702	Stool	No	Peru	68119911	75	176012
Obregon-TitoAJ_2015	SM18	SRR1761761;SRR1761703	Stool	No	Peru	65699743	86	181156
Obregon-TitoAJ_2015	SM20	SRR1761762;SRR1761704	Stool	No	Peru	61591442	70	152136
Obregon-TitoAJ_2015	SM23	SRR1761763;SRR1761705	Stool	No	Peru	61805632	73	138045
Obregon-TitoAJ_2015	SM24	SRR1761764;SRR1761706	Stool	No	Peru	67604496	109	131452
Obregon-TitoAJ_2015	SM25	SRR1761765;SRR1761707	Stool	No	Peru	63923420	76	141375
Obregon-TitoAJ_2015	SM28	SRR1761766;SRR1761708	Stool	No	Peru	56122220	60	145194
Obregon-TitoAJ_2015	SM29	SRR1761767;SRR1761709	Stool	No	Peru	61794728	95	209187
Obregon-TitoAJ_2015	SM30	SRR1761768;SRR1761710	Stool	No	Peru	57286267	69	185664
Obregon-TitoAJ_2015	SM31	SRR1761769;SRR1761711	Stool	No	Peru	62314360	63	179989
Obregon-TitoAJ_2015	SM32	SRR1761770;SRR1761712	Stool	No	Peru	72420642	75	188439
Obregon-TitoAJ_2015	SM33	SRR1761771;SRR1761713	Stool	No	Peru	59097684	59	173552
Obregon-TitoAJ_2015	SM34	SRR1761772;SRR1761714	Stool	No	Peru	55828278	83	178267
Obregon-TitoAJ_2015	SM37	SRR1761773;SRR1761715	Stool	No	Peru	56964593	79	182390
Obregon-TitoAJ_2015	SM39	SRR1761774;SRR1761716	Stool	No	Peru	69866000	93	205844
Obregon-TitoAJ_2015	SM40	SRR1761775;SRR1761717	Stool	No	Peru	68723714	80	194092
Obregon-TitoAJ_2015	SM41	SRR1761776;SRR1761718	Stool	No	Peru	64480479	77	157297
Obregon-TitoAJ_2015	SM42	SRR1761777;SRR1761719	Stool	No	Peru	59522890	89	163622
Obregon-TitoAJ_2015	SM43	SRR1761778;SRR1761720	Stool	No	Peru	66151371	105	145974
Obregon-TitoAJ_2015	SM44	SRR1761779;SRR1761721	Stool	No	Peru	66007749	89	147560
Obregon-TitoAJ_2015	NO01	SRR1761734;SRR1761676	Stool	Yes	USA	43208797	68	95873
Obregon-TitoAJ_2015	NO02	SRR1761735;SRR1761677	Stool	Yes	USA	54064844	106	251147
Obregon-TitoAJ_2015	NO03	SRR1761736;SRR1761678	Stool	Yes	USA	55922593	117	226048
Obregon-TitoAJ_2015	NO04	SRR1761737;SRR1761679	Stool	Yes	USA	49777115	117	229972
Obregon-TitoAJ_2015	NO05	SRR1761738;SRR1761680	Stool	Yes	USA	50457217	143	204947
Obregon-TitoAJ_2015	NO06	SRR1761739;SRR1761681	Stool	Yes	USA	41109496	118	160845
Obregon-TitoAJ_2015	NO08	SRR1761740;SRR1761682	Stool	Yes	USA	44245994	104	142468
Obregon-TitoAJ_2015	NO09	SRR1761741;SRR1761683	Stool	Yes	USA	38878150	74	110580
Obregon-TitoAJ_2015	NO10	SRR1761742;SRR1761684	Stool	Yes	USA	48465510	115	163815
Obregon-TitoAJ_2015	NO11	SRR1761743;SRR1761685	Stool	Yes	USA	51692458	113	197411
Obregon-TitoAJ_2015	NO12	SRR1761744;SRR1761686	Stool	Yes	USA	50227332	81	141863
Obregon-TitoAJ_2015	NO13	SRR1761745;SRR1761687	Stool	Yes	USA	45863690	87	248464
Obregon-TitoAJ_2015	NO14	SRR1761746;SRR1761688	Stool	Yes	USA	48048030	101	154844
Obregon-TitoAJ_2015	NO15	SRR1761747;SRR1761689	Stool	Yes	USA	42684316	105	184156
Obregon-TitoAJ_2015	NO16	SRR1761748;SRR1761690	Stool	Yes	USA	58836275	97	194474
Obregon-TitoAJ_2015	NO17	SRR1761749;SRR1761691	Stool	Yes	USA	44414500	97	140464
Obregon-TitoAJ_2015	NO18	SRR1761750;SRR1761692	Stool	Yes	USA	50877271	100	130669
Obregon-TitoAJ_2015	NO19	SRR1761751;SRR1761693	Stool	Yes	USA	47895942	87	178178
Obregon-TitoAJ_2015	NO20	SRR1761752;SRR1761694	Stool	Yes	USA	47178143	92	144558
Obregon-TitoAJ_2015	NO21	SRR1761753;SRR1761695	Stool	Yes	USA	45653832	118	199239
Obregon-TitoAJ_2015	NO22	SRR1761754;SRR1761696	Stool	Yes	USA	50921293	97	196203
Obregon-TitoAJ_2015	NO23	SRR1761755;SRR1761697	Stool	Yes	USA	55445472	102	179694
LiJ_2014	MH0192	ERR414512;ERR414511;ERR414231;ERR414230	Stool	Yes	Denmark	61852063	84	201451
LiJ_2014	MH0221	ERR414513;ERR414232	Stool	Yes	Denmark	60108307	70	94451
LiJ_2014	MH0222	ERR414514;ERR414233	Stool	Yes	Denmark	62311949	111	268233
LiJ_2014	MH0234	ERR414515;ERR414234	Stool	Yes	Denmark	67581921	103	213340
LiJ_2014	MH0238	ERR414516;ERR414235	Stool	Yes	Denmark	60807788	96	229740
LiJ_2014	MH0245	ERR414517;ERR414236	Stool	Yes	Denmark	58900610	103	247019
LiJ_2014	MH0246	ERR414519;ERR414518;ERR414238;ERR414237	Stool	Yes	Denmark	62516094	114	152895
LiJ_2014	MH0252	ERR414520;ERR414239	Stool	Yes	Denmark	66840148	118	302007
LiJ_2014	MH0259	ERR414521;ERR414240	Stool	Yes	Denmark	62904228	85	231318
LiJ_2014	MH0260	ERR414522;ERR414241	Stool	Yes	Denmark	80278004	99	227703
LiJ_2014	MH0261	ERR414523;ERR414242	Stool	Yes	Denmark	60501629	61	104118
LiJ_2014	MH0262	ERR414524;ERR414243	Stool	Yes	Denmark	57966309	99	213280
LiJ_2014	MH0264	ERR414525;ERR414244	Stool	Yes	Denmark	62022051	87	150246
LiJ_2014	MH0265	ERR414526;ERR414245	Stool	Yes	Denmark	68092637	105	203943
LiJ_2014	MH0266	ERR414527;ERR414246	Stool	Yes	Denmark	74669062	82	198918
LiJ_2014	MH0268	ERR414528;ERR414247	Stool	Yes	Denmark	71047353	96	235457
LiJ_2014	MH0270	ERR414529;ERR414248	Stool	Yes	Denmark	58040519	110	220501
LiJ_2014	MH0271	ERR414531;ERR414530;ERR414250;ERR414249	Stool	Yes	Denmark	58855745	80	202100
LiJ_2014	MH0280	ERR414532;ERR414251	Stool	Yes	Denmark	70550386	105	275369
LiJ_2014	MH0281	ERR414533;ERR414252	Stool	Yes	Denmark	65702496	95	210844
LiJ_2014	MH0283	ERR414535;ERR414534;ERR414254;ERR414253	Stool	Yes	Denmark	65964515	86	118627
LiJ_2014	MH0284	ERR414536;ERR414255	Stool	Yes	Denmark	70382780	117	215844
LiJ_2014	MH0290	ERR414537;ERR414256	Stool	Yes	Denmark	56934825	108	193693
LiJ_2014	MH0293	ERR414539;ERR414538;ERR414258;ERR414257	Stool	Yes	Denmark	58568647	103	225101
LiJ_2014	MH0297	ERR414541;ERR414540;ERR414260;ERR414259	Stool	Yes	Denmark	61333125	82	157343
LiJ_2014	MH0298	ERR414542;ERR414261	Stool	Yes	Denmark	52981568	108	217658
LiJ_2014	MH0299	ERR414543;ERR414262	Stool	Yes	Denmark	56411279	88	114111
LiJ_2014	MH0301	ERR414544;ERR414263	Stool	Yes	Denmark	53867756	92	182311
LiJ_2014	MH0303	ERR414545;ERR414264	Stool	Yes	Denmark	57469796	101	271928
LiJ_2014	MH0308	ERR414546;ERR414265	Stool	Yes	Denmark	66922933	99	231157
LiJ_2014	MH0309	ERR414547;ERR414266	Stool	Yes	Denmark	64503106	93	212808
LiJ_2014	MH0310	ERR414548;ERR414267	Stool	Yes	Denmark	69119335	81	187036
LiJ_2014	MH0311	ERR414549;ERR414268	Stool	Yes	Denmark	63186265	101	159700
LiJ_2014	MH0314	ERR414551;ERR414550;ERR414270;ERR414269	Stool	Yes	Denmark	60056854	103	208319
LiJ_2014	MH0315	ERR414553;ERR414552;ERR414272;ERR414271	Stool	Yes	Denmark	61868592	95	215433
LiJ_2014	MH0319	ERR414554;ERR414273	Stool	Yes	Denmark	64887642	94	200150
LiJ_2014	MH0323	ERR414555;ERR414274	Stool	Yes	Denmark	62707653	117	225067
LiJ_2014	MH0325	ERR414556;ERR414275	Stool	Yes	Denmark	58615449	93	201328
LiJ_2014	MH0326	ERR414557;ERR414276	Stool	Yes	Denmark	71291194	93	243325
LiJ_2014	MH0327	ERR414558;ERR414277	Stool	Yes	Denmark	57518625	83	140890
LiJ_2014	MH0328	ERR414559;ERR414278	Stool	Yes	Denmark	56379080	90	214704
LiJ_2014	MH0329	ERR414560;ERR414279	Stool	Yes	Denmark	67765903	100	300759
LiJ_2014	MH0330	ERR414561;ERR414280	Stool	Yes	Denmark	66621419	101	266108
LiJ_2014	MH0332	ERR414562;ERR414281	Stool	Yes	Denmark	70500535	75	127644
LiJ_2014	MH0334	ERR414563;ERR414282	Stool	Yes	Denmark	62917620	102	175427
LiJ_2014	MH0335	ERR414564;ERR414283	Stool	Yes	Denmark	58565331	108	128721
LiJ_2014	MH0336	ERR414565;ERR414284	Stool	Yes	Denmark	57755205	105	195328
LiJ_2014	MH0337	ERR414567;ERR414566;ERR414286;ERR414285	Stool	Yes	Denmark	60219502	104	180157
LiJ_2014	MH0338	ERR414568;ERR414287	Stool	Yes	Denmark	63445131	107	230098
LiJ_2014	MH0339	ERR414569;ERR414288	Stool	Yes	Denmark	72925196	100	255621
LiJ_2014	MH0340	ERR414570;ERR414289	Stool	Yes	Denmark	66219837	92	222406
LiJ_2014	MH0341	ERR414571;ERR414290	Stool	Yes	Denmark	75893613	82	120087
LiJ_2014	MH0342	ERR414572;ERR414291	Stool	Yes	Denmark	74349383	90	183861
LiJ_2014	MH0343	ERR414573;ERR414292	Stool	Yes	Denmark	64617899	104	236524
LiJ_2014	MH0345	ERR414574;ERR414293	Stool	Yes	Denmark	77524946	112	217409
LiJ_2014	MH0346	ERR414575;ERR414294	Stool	Yes	Denmark	65698791	81	224315
LiJ_2014	MH0347	ERR414576;ERR414295	Stool	Yes	Denmark	54397484	90	168619
LiJ_2014	MH0348	ERR414577;ERR414296	Stool	Yes	Denmark	55294411	88	161741
LiJ_2014	MH0349	ERR414578;ERR414297	Stool	Yes	Denmark	63341867	83	227862
LiJ_2014	MH0350	ERR414579;ERR414298	Stool	Yes	Denmark	62219669	111	222790
LiJ_2014	MH0351	ERR414581;ERR414580;ERR414300;ERR414299	Stool	Yes	Denmark	60762195	68	132370
LiJ_2014	MH0354	ERR414582;ERR414301	Stool	Yes	Denmark	64974994	102	172706
LiJ_2014	MH0355	ERR414583;ERR414302	Stool	Yes	Denmark	84626805	103	318196
LiJ_2014	MH0356	ERR414584;ERR414303	Stool	Yes	Denmark	66824372	112	227248
LiJ_2014	MH0357	ERR414585;ERR414304	Stool	Yes	Denmark	66819408	83	260969
LiJ_2014	MH0358	ERR414586;ERR414305	Stool	Yes	Denmark	64032689	87	185837
LiJ_2014	MH0359	ERR414587;ERR414306	Stool	Yes	Denmark	63351352	101	204480
LiJ_2014	MH0360	ERR414588;ERR414307	Stool	Yes	Denmark	66856881	86	177972
LiJ_2014	MH0361	ERR414589;ERR414308	Stool	Yes	Denmark	76709802	103	192199
LiJ_2014	MH0362	ERR414590;ERR414309	Stool	Yes	Denmark	72868123	104	232163
LiJ_2014	MH0363	ERR414591;ERR414310	Stool	Yes	Denmark	71695207	97	203370
LiJ_2014	MH0364	ERR414592;ERR414311	Stool	Yes	Denmark	66667471	92	234263
LiJ_2014	MH0365	ERR414593;ERR414312	Stool	Yes	Denmark	63186803	126	200276
LiJ_2014	MH0366	ERR414594;ERR414313	Stool	Yes	Denmark	58912039	91	190700
LiJ_2014	MH0367	ERR414595;ERR414314	Stool	Yes	Denmark	73339401	110	234997
LiJ_2014	MH0368	ERR414596;ERR414315	Stool	Yes	Denmark	65865567	117	218588
LiJ_2014	MH0369	ERR414597;ERR414316	Stool	Yes	Denmark	69613601	103	233011
LiJ_2014	MH0370	ERR414598;ERR414317	Stool	Yes	Denmark	69668575	88	175067
LiJ_2014	MH0371	ERR414599;ERR414318	Stool	Yes	Denmark	73847448	120	247901
LiJ_2014	MH0372	ERR414600;ERR414319	Stool	Yes	Denmark	68468824	121	194414
LiJ_2014	MH0373	ERR414601;ERR414320	Stool	Yes	Denmark	67132835	99	252885
LiJ_2014	MH0374	ERR414602;ERR414321	Stool	Yes	Denmark	69646381	110	268163
LiJ_2014	MH0375	ERR414603;ERR414322	Stool	Yes	Denmark	54361643	95	158272
LiJ_2014	MH0376	ERR414605;ERR414604;ERR414323;ERR414324	Stool	Yes	Denmark	64432623	110	223388
LiJ_2014	MH0377	ERR414606;ERR414325	Stool	Yes	Denmark	66084125	114	261309
LiJ_2014	MH0378	ERR414607;ERR414326	Stool	Yes	Denmark	80067895	105	237593
LiJ_2014	MH0379	ERR414608;ERR414327	Stool	Yes	Denmark	71136583	92	217474
LiJ_2014	MH0381	ERR414610;ERR414609;ERR414329;ERR414328	Stool	Yes	Denmark	58361116	95	242017
LiJ_2014	MH0382	ERR414611;ERR414330	Stool	Yes	Denmark	60927445	90	223318
LiJ_2014	MH0383	ERR414612;ERR414331	Stool	Yes	Denmark	66639830	123	171938
LiJ_2014	MH0384	ERR414613;ERR414332	Stool	Yes	Denmark	73102633	105	213524
LiJ_2014	MH0385	ERR414614;ERR414333	Stool	Yes	Denmark	73066225	97	266197
LiJ_2014	MH0386	ERR414615;ERR414334	Stool	Yes	Denmark	65677446	100	240284
LiJ_2014	MH0387	ERR414616;ERR414335	Stool	Yes	Denmark	69423411	82	151761
LiJ_2014	MH0388	ERR414617;ERR414336	Stool	Yes	Denmark	61789727	114	191677
LiJ_2014	MH0389	ERR414618;ERR414337	Stool	Yes	Denmark	65098706	118	252526
LiJ_2014	MH0390	ERR414619;ERR414338	Stool	Yes	Denmark	62930522	94	280947
LiJ_2014	MH0391	ERR414620;ERR414339	Stool	Yes	Denmark	55456643	100	224043
LiJ_2014	MH0392	ERR414621;ERR414340	Stool	Yes	Denmark	73684844	104	256411
LiJ_2014	MH0393	ERR414622;ERR414341	Stool	Yes	Denmark	64554456	107	150481
LiJ_2014	MH0394	ERR414623;ERR414342	Stool	Yes	Denmark	71352220	122	232108
LiJ_2014	MH0395	ERR414624;ERR414343	Stool	Yes	Denmark	76511224	110	243065
LiJ_2014	MH0396	ERR414625;ERR414344	Stool	Yes	Denmark	63719784	92	231405
LiJ_2014	MH0397	ERR414626;ERR414345	Stool	Yes	Denmark	68600013	91	247435
LiJ_2014	MH0398	ERR414627;ERR414346	Stool	Yes	Denmark	62978745	104	272299
LiJ_2014	MH0399	ERR414628;ERR414347	Stool	Yes	Denmark	79121954	123	302485
LiJ_2014	MH0400	ERR414629;ERR414348	Stool	Yes	Denmark	66747054	111	181241
LiJ_2014	MH0401	ERR414631;ERR414630;ERR414350;ERR414349	Stool	Yes	Denmark	61838728	109	168381
LiJ_2014	MH0402	ERR414632;ERR414351	Stool	Yes	Denmark	61646178	102	291752
LiJ_2014	O2.CD1.0	ERR414633;ERR414352	Stool	Yes	Spain	83805081	171	243091
LiJ_2014	O2.CD1.0.PT	ERR414634;ERR414353	Stool	Yes	Spain	75540937	134	153952
LiJ_2014	O2.CD2.0	ERR414635;ERR414354	Stool	Yes	Spain	65219861	108	112536
LiJ_2014	O2.CD2.0.PT	ERR414636;ERR414355	Stool	Yes	Spain	90498208	98	94451
LiJ_2014	O2.CD3.0.PT	ERR414637;ERR414356	Stool	Yes	Spain	66725672	93	227262
LiJ_2014	O2.UC1.1	ERR414639;ERR414358	Stool	Yes	Spain	64047987	96	171888
LiJ_2014	O2.UC11.1	ERR414638;ERR414357	Stool	Yes	Spain	79314371	132	221981
LiJ_2014	O2.UC12.1	ERR414640;ERR414359	Stool	Yes	Spain	69532260	134	202263
LiJ_2014	O2.UC13.1	ERR414641;ERR414360	Stool	Yes	Spain	90782875	115	294410
LiJ_2014	O2.UC14.1	ERR414642;ERR414361	Stool	Yes	Spain	64432349	112	192336
LiJ_2014	O2.UC15.0	ERR414643;ERR414362	Stool	Yes	Spain	71079851	78	133536
LiJ_2014	O2.UC15.1	ERR414644;ERR414363	Stool	Yes	Spain	52954891	120	177677
LiJ_2014	O2.UC15.2	ERR414645;ERR414364	Stool	Yes	Spain	68614392	122	187355
LiJ_2014	O2.UC16.1	ERR414646;ERR414365	Stool	Yes	Spain	80422705	93	173158
LiJ_2014	O2.UC17.1	ERR414647;ERR414366	Stool	Yes	Spain	66176052	134	160500
LiJ_2014	O2.UC18.1	ERR414648;ERR414367	Stool	Yes	Spain	92061320	127	254398
LiJ_2014	O2.UC19.1	ERR414649;ERR414368	Stool	Yes	Spain	57596620	98	101701
LiJ_2014	O2.UC2.1	ERR414652;ERR414371	Stool	Yes	Spain	68230607	103	255935
LiJ_2014	O2.UC20.1	ERR414650;ERR414369	Stool	Yes	Spain	64848392	111	211727
LiJ_2014	O2.UC21.1	ERR414651;ERR414370	Stool	Yes	Spain	69036541	122	208377
LiJ_2014	O2.UC22.1	ERR414653;ERR414372	Stool	Yes	Spain	57317695	104	204546
LiJ_2014	O2.UC23.1	ERR414654;ERR414373	Stool	Yes	Spain	25339038	107	122269
LiJ_2014	O2.UC24.1	ERR414655;ERR414374	Stool	Yes	Spain	71330247	114	200718
LiJ_2014	O2.UC26.1	ERR414656;ERR414375	Stool	Yes	Spain	73828359	68	89608
LiJ_2014	O2.UC27.1	ERR414657;ERR414376	Stool	Yes	Spain	58024898	100	153996
LiJ_2014	O2.UC28.0	ERR414658;ERR414377	Stool	Yes	Spain	76488564	122	255907
LiJ_2014	O2.UC28.1	ERR414659;ERR414378	Stool	Yes	Spain	60231342	107	261681
LiJ_2014	O2.UC28.2	ERR414660;ERR414379	Stool	Yes	Spain	68932006	118	253217
LiJ_2014	O2.UC29.1	ERR414661;ERR414380	Stool	Yes	Spain	61318160	100	209354
LiJ_2014	O2.UC3.1	ERR414664;ERR414383	Stool	Yes	Spain	70949113	120	201689
LiJ_2014	O2.UC30.1	ERR414662;ERR414381	Stool	Yes	Spain	77046154	137	209155
LiJ_2014	O2.UC31.1	ERR414663;ERR414382	Stool	Yes	Spain	69893923	103	228418
LiJ_2014	O2.UC32.1	ERR414665;ERR414384	Stool	Yes	Spain	69486585	111	214384
LiJ_2014	O2.UC35.1	ERR414666;ERR414385	Stool	Yes	Spain	71691268	128	242829
LiJ_2014	O2.UC36.0	ERR414668;ERR414667;ERR414387;ERR414386	Stool	Yes	Spain	83156688	152	206360
LiJ_2014	O2.UC36.1	ERR414669;ERR414388	Stool	Yes	Spain	63787011	106	176691
LiJ_2014	O2.UC37.1	ERR414670;ERR414389	Stool	Yes	Spain	93576577	113	186429
LiJ_2014	O2.UC38.1	ERR414671;ERR414390	Stool	Yes	Spain	80410828	110	223190
LiJ_2014	O2.UC4.1	ERR414674;ERR414393	Stool	Yes	Spain	83234925	129	238911
LiJ_2014	O2.UC40.1	ERR414672;ERR414391	Stool	Yes	Spain	83099617	120	342620
LiJ_2014	O2.UC41.1	ERR414673;ERR414392	Stool	Yes	Spain	85677440	111	244658
LiJ_2014	O2.UC43.1	ERR414675;ERR414394	Stool	Yes	Spain	77032951	90	133705
LiJ_2014	O2.UC44.1	ERR414676;ERR414395	Stool	Yes	Spain	77373446	124	248460
LiJ_2014	O2.UC46.1	ERR414677;ERR414396	Stool	Yes	Spain	90203671	134	192855
LiJ_2014	O2.UC47.1	ERR414678;ERR414397	Stool	Yes	Spain	69974273	132	268117
LiJ_2014	O2.UC48.1	ERR414679;ERR414398	Stool	Yes	Spain	104286903	114	295445
LiJ_2014	O2.UC5.1	ERR414680;ERR414399	Stool	Yes	Spain	73937035	91	163670
LiJ_2014	O2.UC6.0	ERR414681;ERR414400	Stool	Yes	Spain	75332234	105	123880
LiJ_2014	O2.UC6.1	ERR414682;ERR414401	Stool	Yes	Spain	75768172	110	194624
LiJ_2014	O2.UC6.2	ERR414683;ERR414402	Stool	Yes	Spain	62622654	113	177299
LiJ_2014	O2.UC7.0	ERR414684;ERR414403	Stool	Yes	Spain	66611814	132	210857
LiJ_2014	O2.UC7.1	ERR414685;ERR414404	Stool	Yes	Spain	59206893	130	243597
LiJ_2014	O2.UC8.0	ERR414686;ERR414405	Stool	Yes	Spain	61590511	114	173807
LiJ_2014	O2.UC8.1	ERR414687;ERR414406	Stool	Yes	Spain	61704191	115	205328
LiJ_2014	O2.UC8.2	ERR414688;ERR414407	Stool	Yes	Spain	63442787	120	233623
LiJ_2014	O2.UC9.1	ERR414689;ERR414408	Stool	Yes	Spain	75481749	115	220818
LiJ_2014	V1.CD1.0.PN	ERR414690;ERR414409	Stool	Yes	Spain	74922475	105	203271
LiJ_2014	V1.CD1.0.PT	ERR414691;ERR414410	Stool	Yes	Spain	75427677	102	180920
LiJ_2014	V1.CD1.3.PN	ERR414694;ERR414413	Stool	Yes	Spain	74218528	112	218675
LiJ_2014	V1.CD12.3	ERR414693;ERR414692;ERR414412;ERR414411	Stool	Yes	Spain	98276583	99	118133
LiJ_2014	V1.CD2.0.PN	ERR414697;ERR414416	Stool	Yes	Spain	60312973	89	131894
LiJ_2014	V1.CD2.0.PT	ERR414698;ERR414417	Stool	Yes	Spain	92822289	88	99086
LiJ_2014	V1.CD20.0	ERR414696;ERR414695;ERR414415;ERR414414	Stool	Yes	Spain	82474917	108	160425
LiJ_2014	V1.CD3.0.PN	ERR414699;ERR414418	Stool	Yes	Spain	76030861	94	148643
LiJ_2014	V1.CD3.0.PT	ERR414700;ERR414419	Stool	Yes	Spain	115824788	128	92926
LiJ_2014	V1.CD3.3.PN	ERR414705;ERR414424	Stool	Yes	Spain	72309900	74	94222
LiJ_2014	V1.CD32.0	ERR414702;ERR414701;ERR414421;ERR414420	Stool	Yes	Spain	98607332	124	186372
LiJ_2014	V1.CD32.4	ERR414704;ERR414703;ERR414423;ERR414422	Stool	Yes	Spain	94707130	94	133363
LiJ_2014	V1.CD37.4	ERR414706;ERR414425	Stool	Yes	Spain	68680777	95	150305
LiJ_2014	V1.CD4.0.PN	ERR414709;ERR414428	Stool	Yes	Spain	65691060	105	206709
LiJ_2014	V1.CD4.0.PT	ERR414710;ERR414429	Stool	Yes	Spain	102762314	82	72620
LiJ_2014	V1.CD40.0	ERR414708;ERR414707;ERR414427;ERR414426	Stool	Yes	Spain	97068881	190	247370
LiJ_2014	V1.CD43.0	ERR414711;ERR414430	Stool	Yes	Spain	65457649	111	188290
LiJ_2014	V1.CD44.0	ERR414713;ERR414712;ERR414432;ERR414431	Stool	Yes	Spain	94431553	112	129704
LiJ_2014	V1.CD44.4	ERR414714;ERR414433	Stool	Yes	Spain	89637161	96	123824
LiJ_2014	V1.CD45.0	ERR414716;ERR414715;ERR414435;ERR414434	Stool	Yes	Spain	93497434	109	190175
LiJ_2014	V1.CD46.0	ERR414718;ERR414717;ERR414437;ERR414436	Stool	Yes	Spain	83607219	134	165346
LiJ_2014	V1.CD48.0	ERR414719;ERR414720;ERR414439;ERR414438	Stool	Yes	Spain	89789986	111	152553
LiJ_2014	V1.CD49.0	ERR414721;ERR414440	Stool	Yes	Spain	70552328	123	257148
LiJ_2014	V1.CD5.0.PN	ERR414723;ERR414442	Stool	Yes	Spain	68853757	71	70962
LiJ_2014	V1.CD50.0	ERR414722;ERR414441	Stool	Yes	Spain	75464321	128	262816
LiJ_2014	V1.CD51.0	ERR414724;ERR414443	Stool	Yes	Spain	78939367	136	287830
LiJ_2014	V1.CD52.0	ERR414725;ERR414444	Stool	Yes	Spain	83647578	133	285307
LiJ_2014	V1.CD53.0	ERR414726;ERR414445	Stool	Yes	Spain	69684142	70	94389
LiJ_2014	V1.CD54.0	ERR414727;ERR414446	Stool	Yes	Spain	86037577	121	148505
LiJ_2014	V1.CD55.0	ERR414728;ERR414447	Stool	Yes	Spain	80590142	130	308217
LiJ_2014	V1.CD6.0.PN	ERR414729;ERR414448	Stool	Yes	Spain	68522189	123	216735
LiJ_2014	V1.CD6.0.PT	ERR414730;ERR414449	Stool	Yes	Spain	102146266	121	305834
LiJ_2014	V1.CD7.0.PN	ERR414731;ERR414450	Stool	Yes	Spain	69760155	78	57487
LiJ_2014	V1.CD8.0.PN	ERR414732;ERR414451	Stool	Yes	Spain	81268745	134	206821
LiJ_2014	V1.FI01	ERR414733;ERR414452	Stool	Yes	Spain	81096392	113	275644
LiJ_2014	V1.FI02	ERR414734;ERR414453	Stool	Yes	Spain	109066613	137	248357
LiJ_2014	V1.FI03	ERR414735;ERR414454	Stool	Yes	Spain	81048739	129	154119
LiJ_2014	V1.FI04	ERR414736;ERR414455	Stool	Yes	Spain	84578151	124	293060
LiJ_2014	V1.FI05	ERR414737;ERR414456	Stool	Yes	Spain	70905225	170	191790
LiJ_2014	V1.FI06	ERR414738;ERR414457	Stool	Yes	Spain	80537133	121	267773
LiJ_2014	V1.FI07	ERR414739;ERR414458	Stool	Yes	Spain	71797968	105	250083
LiJ_2014	V1.FI08	ERR414740;ERR414459	Stool	Yes	Spain	83519135	123	189404
LiJ_2014	V1.FI09	ERR414741;ERR414460	Stool	Yes	Spain	77354786	120	242100
LiJ_2014	V1.FI10	ERR414742;ERR414461	Stool	Yes	Spain	85656453	121	164785
LiJ_2014	V1.FI11	ERR414743;ERR414462	Stool	Yes	Spain	73784630	145	240774
LiJ_2014	V1.FI12	ERR414744;ERR414463	Stool	Yes	Spain	87164713	160	274878
LiJ_2014	V1.FI13	ERR414745;ERR414464	Stool	Yes	Spain	77012009	104	209099
LiJ_2014	V1.FI14	ERR414746;ERR414465	Stool	Yes	Spain	84524493	112	334551
LiJ_2014	V1.FI15	ERR414747;ERR414466	Stool	Yes	Spain	81560781	125	240856
LiJ_2014	V1.FI16	ERR414748;ERR414467	Stool	Yes	Spain	78852600	128	282226
LiJ_2014	V1.FI17	ERR414749;ERR414468	Stool	Yes	Spain	72898540	140	271756
LiJ_2014	V1.FI18	ERR414750;ERR414469	Stool	Yes	Spain	82519829	111	171254
LiJ_2014	V1.FI19	ERR414751;ERR414470	Stool	Yes	Spain	76468282	131	255015
LiJ_2014	V1.FI20	ERR414752;ERR414471	Stool	Yes	Spain	82720298	127	284157
LiJ_2014	V1.FI21	ERR414753;ERR414472	Stool	Yes	Spain	57010821	113	110112
LiJ_2014	V1.FI22	ERR414754;ERR414473	Stool	Yes	Spain	70031917	100	178773
LiJ_2014	V1.FI23	ERR414755;ERR414474	Stool	Yes	Spain	62052088	66	84214
LiJ_2014	V1.FI24	ERR414756;ERR414475	Stool	Yes	Spain	134191380	181	232992
LiJ_2014	V1.FI25	ERR414757;ERR414476	Stool	Yes	Spain	75781090	120	235101
LiJ_2014	V1.FI26	ERR414758;ERR414477	Stool	Yes	Spain	82316087	148	307251
LiJ_2014	V1.FI27	ERR414759;ERR414478	Stool	Yes	Spain	67116258	102	219014
LiJ_2014	V1.FI28	ERR414760;ERR414479	Stool	Yes	Spain	77947111	118	277334
LiJ_2014	V1.FI29	ERR414761;ERR414480	Stool	Yes	Spain	58325065	121	163190
LiJ_2014	V1.FI30	ERR414762;ERR414481	Stool	Yes	Spain	72754004	115	250050
LiJ_2014	V1.FI31	ERR414763;ERR414482	Stool	Yes	Spain	62178963	106	227682
LiJ_2014	V1.FI32	ERR414764;ERR414483	Stool	Yes	Spain	87158373	154	282731
LiJ_2014	V1.FI33	ERR414765;ERR414484	Stool	Yes	Spain	79350126	92	145616
LiJ_2014	V1.FI34	ERR414766;ERR414485	Stool	Yes	Spain	87351380	123	194841
LiJ_2014	V1.FI35	ERR414767;ERR414486	Stool	Yes	Spain	65234278	114	146476
LiJ_2014	V1.FI36	ERR414768;ERR414487	Stool	Yes	Spain	86416301	124	293144
LiJ_2014	V1.FI37	ERR414769;ERR414488	Stool	Yes	Spain	81435735	169	253424
LiJ_2014	V1.UC22.1	ERR414771;ERR414770;ERR414489;ERR414490	Stool	Yes	Spain	82978692	133	256344
LiJ_2014	V1.UC38.4	ERR414773;ERR414772;ERR414492;ERR414491	Stool	Yes	Spain	93505694	139	192780
LiJ_2014	V1.UC39.4	ERR414774;ERR414493	Stool	Yes	Spain	51833646	139	182707
LiJ_2014	V1.UC40.1	ERR414776;ERR414775;ERR414495;ERR414494	Stool	Yes	Spain	65332377	109	242676
LiJ_2014	V1.UC47.4	ERR414777;ERR414496	Stool	Yes	Spain	65145757	125	231675
LiJ_2014	V1.UC54.4	ERR414778;ERR414497	Stool	Yes	Spain	70932699	96	158788
LiJ_2014	V1.UC56.1	ERR414780;ERR414779;ERR414499;ERR414498	Stool	Yes	Spain	3018521	37	13211
LiJ_2014	V1.UC58.4	ERR414781;ERR414500	Stool	Yes	Spain	70615864	129	310249
LiJ_2014	V1.UC59.0	ERR414783;ERR414782;ERR414502;ERR414501	Stool	Yes	Spain	89499128	107	205832
LiJ_2014	V1.UC59.4	ERR414784;ERR414503	Stool	Yes	Spain	2126770	28	5409
LiJ_2014	V1.UC60.0	ERR414787;ERR414786;ERR414785;ERR414505;ERR414504;ERR414506	Stool	Yes	Spain	70228317	161	220423
LiJ_2014	V1.UC63.0	ERR414790;ERR414789;ERR414788;ERR414509;ERR414508;ERR414507	Stool	Yes	Spain	78237076	130	299658
LiJ_2014	V1.UC64.0	ERR414791;ERR414510	Stool	Yes	Spain	63937976	110	222959
HMP_2012	SRS011061	SRR060371;SRR060370	Stool	Yes	USA	90085554	62	156594
HMP_2012	SRS011084	SRR062103;SRR062102;SRR061904;SRR061903	Stool	Yes	USA	238641707	82	216539
HMP_2012	SRS011134	SRR060443;SRR060442	Stool	Yes	USA	124345431	100	279688
HMP_2012	SRS011239	SRR059855;SRR059854	Stool	Yes	USA	133237582	81	185028
HMP_2012	SRS011271	SRR061168;SRR061170	Stool	Yes	USA	132460058	94	224083
HMP_2012	SRS011302	SRR060411;SRR060410	Stool	Yes	USA	129846087	103	179558
HMP_2012	SRS011405	SRR061164;SRR061166	Stool	Yes	USA	129418904	76	121908
HMP_2012	SRS011452	SRR346668;SRR346703;SRR062426;SRR062428	Stool	Yes	USA	37700819	37	49183
HMP_2012	SRS011529	SRR061153;SRR061173	Stool	Yes	USA	132566003	97	203774
HMP_2012	SRS011586	SRR061144;SRR061145	Stool	Yes	USA	126027880	91	186341
HMP_2012	SRS012273	SRR059413;SRR059412	Stool	Yes	USA	115148342	135	278168
HMP_2012	SRS012902	SRR059421;SRR059420	Stool	Yes	USA	107161589	42	38599
HMP_2012	SRS013158	SRR059897;SRR059896	Stool	Yes	USA	121750245	68	70731
HMP_2012	SRS013215	SRR059367;SRR059366	Stool	Yes	USA	112618559	50	40950
HMP_2012	SRS013476	SRR059505;SRR059504	Stool	Yes	USA	104987854	79	230422
HMP_2012	SRS013521	SRR059812;SRR059813	Stool	Yes	USA	115013916	78	109636
HMP_2012	SRS013687	SRR060375;SRR060374	Stool	Yes	USA	118239204	96	215980
HMP_2012	SRS013800	SRR059339;SRR059338	Stool	Yes	USA	112980841	80	141967
HMP_2012	SRS013951	SRR061137;SRR062323	Stool	Yes	USA	93449603	96	230164
HMP_2012	SRS014235	SRR061557;SRR061558	Stool	Yes	USA	99987314	90	276206
HMP_2012	SRS014287	SRR062386;SRR062388	Stool	Yes	USA	80513673	88	152733
HMP_2012	SRS014313	SRR063468;SRR063469	Stool	Yes	USA	109805437	57	84525
HMP_2012	SRS014459	SRR061138;SRR062321	Stool	Yes	USA	86362260	95	239270
HMP_2012	SRS014613	SRR061226;SRR061229	Stool	Yes	USA	109953562	59	156836
HMP_2012	SRS014683	SRR061044;SRR061135	Stool	Yes	USA	88986726	96	134626
HMP_2012	SRS014923	SRR061326;SRR061368	Stool	Yes	USA	107721245	123	250887
HMP_2012	SRS014979	SRR061149;SRR061156	Stool	Yes	USA	103342965	84	214356
HMP_2012	SRS015065	SRR061136;SRR062320	Stool	Yes	USA	95551024	100	234601
HMP_2012	SRS015133	SRR061182;SRR061204	Stool	Yes	USA	105068636	88	207049
HMP_2012	SRS015190	SRR061143;SRR061147	Stool	Yes	USA	130411120	72	127153
HMP_2012	SRS015217	SRR061331;SRR061334	Stool	Yes	USA	99801446	127	214857
HMP_2012	SRS015264	SRR063480;SRR063481	Stool	Yes	USA	65564376	87	158244
HMP_2012	SRS015369	SRR063556;SRR063557;SRR063558;SRR063560;SRR063561;SRR063562;SRR063563;SRR063564;SRR063570;SRR063571;SRR063576;SRR063579;SRR063586;SRR063587;SRR063588;SRR063589;SRR061235;SRR061254;SRR346686	Stool	Yes	USA	78605201	63	58544
HMP_2012	SRS015578	SRR061222;SRR061231	Stool	Yes	USA	119603312	99	206730
HMP_2012	SRS015663	SRR061205;SRR061209	Stool	Yes	USA	111505215	100	243007
HMP_2012	SRS015782	SRR061183;SRR061208	Stool	Yes	USA	106738994	114	257707
HMP_2012	SRS015794	SRR063540;SRR063542;SRR063551;SRR063553;SRR063554;SRR063555;SRR061185;SRR061195	Stool	Yes	USA	118863364	94	112156
HMP_2012	SRS015854	SRR061496;SRR061497	Stool	Yes	USA	100887935	87	151677
HMP_2012	SRS015960	SRR061255;SRR062524	Stool	Yes	USA	96367456	77	145533
HMP_2012	SRS016018	SRR061191;SRR061197;SRR346666	Stool	Yes	USA	85308546	68	135749
HMP_2012	SRS016056	SRR061198;SRR061200	Stool	Yes	USA	91909961	67	92140
HMP_2012	SRS016095	SRR061169;SRR061172	Stool	Yes	USA	112935984	96	207683
HMP_2012	SRS016203	SRR062538;SRR062539;SRR346679;SRR353617	Stool	Yes	USA	29559373	57	111345
HMP_2012	SRS016267	SRR061494;SRR061495	Stool	Yes	USA	103068446	65	91735
HMP_2012	SRS016335	SRR061157;SRR061161	Stool	Yes	USA	125043127	96	231728
HMP_2012	SRS016495	SRR060025;SRR060026	Stool	Yes	USA	109497297	99	127743
HMP_2012	SRS016585	SRR059347;SRR059346	Stool	Yes	USA	116571971	57	29206
HMP_2012	SRS016753	SRR059831;SRR059830	Stool	Yes	USA	108979430	63	76102
HMP_2012	SRS016954	SRR061920;SRR061919	Stool	Yes	USA	120438977	73	146140
HMP_2012	SRS016989	SRR059373;SRR059372	Stool	Yes	USA	129145924	69	103780
HMP_2012	SRS017103	SRR060365;SRR060364	Stool	Yes	USA	117409396	87	210855
HMP_2012	SRS017191	SRR060359;SRR060358	Stool	Yes	USA	106894186	69	138356
HMP_2012	SRS017247	SRR059828;SRR059829	Stool	Yes	USA	87173865	54	76725
HMP_2012	SRS017307	SRR059885;SRR059884	Stool	Yes	USA	126675555	73	189041
HMP_2012	SRS017433	SRR059379;SRR059378	Stool	Yes	USA	110584442	81	133195
HMP_2012	SRS017521	SRR059887;SRR059886	Stool	Yes	USA	109077287	115	255500
HMP_2012	SRS017701	SRR059353;SRR059352	Stool	Yes	USA	101596426	80	143919
HMP_2012	SRS017821	SRR059355;SRR059354	Stool	Yes	USA	97958599	91	188141
HMP_2012	SRS018133	SRR061974;SRR061973	Stool	Yes	USA	116735593	51	81929
HMP_2012	SRS018313	SRR062012;SRR062011	Stool	Yes	USA	121731328	80	N/A
HMP_2012	SRS018351	SRR059395;SRR059394	Stool	Yes	USA	106408821	81	137449
HMP_2012	SRS018427	SRR059917;SRR059916	Stool	Yes	USA	104002377	99	179325
HMP_2012	SRS018575	SRR061568;SRR061569	Stool	Yes	USA	96622062	73	82285
HMP_2012	SRS018656	SRR061508;SRR061510;SRR346656;SRR346691	Stool	Yes	USA	50514047	91	95297
HMP_2012	SRS018817	SRR062350;SRR062355	Stool	Yes	USA	110204680	70	149689
HMP_2012	SRS019030	SRR063559;SRR063565;SRR063566;SRR063567;SRR063568;SRR063569;SRR063572;SRR063573;SRR063574;SRR063575;SRR063577;SRR063578;SRR063580;SRR063581;SRR063582;SRR063583;SRR063584;SRR063585;SRR061140;SRR062322	Stool	Yes	USA	92800694	78	136851
HMP_2012	SRS019161	SRR061139;SRR062324	Stool	Yes	USA	99693609	88	238762
HMP_2012	SRS019267	SRR061150;SRR061154	Stool	Yes	USA	123791645	73	91816
HMP_2012	SRS019397	SRR061456;SRR061459	Stool	Yes	USA	112797443	73	122399
HMP_2012	SRS019582	SRR346696;SRR062375;SRR062457	Stool	Yes	USA	85374050	84	224843
HMP_2012	SRS019601	SRR063502;SRR063505	Stool	Yes	USA	114089749	94	176832
HMP_2012	SRS019685	SRR061499;SRR061507	Stool	Yes	USA	110483882	89	211343
HMP_2012	SRS019787	SRR061503;SRR061505	Stool	Yes	USA	110457538	76	97967
HMP_2012	SRS019910	SRR346711;SRR062404;SRR062460	Stool	Yes	USA	68306917	86	131123
HMP_2012	SRS019968	SRR059407;SRR059406	Stool	Yes	USA	108450944	73	125704
HMP_2012	SRS020233	SRR059351;SRR059350	Stool	Yes	USA	124316791	114	304490
HMP_2012	SRS020328	SRR059441;SRR059440	Stool	Yes	USA	103939044	115	235258
HMP_2012	SRS020869	SRR059357;SRR059356	Stool	Yes	USA	99624463	97	238001
HMP_2012	SRS021484	SRR059853;SRR059852	Stool	Yes	USA	125074548	71	176572
HMP_2012	SRS021948	SRR059425;SRR059424	Stool	Yes	USA	102234331	99	204898
HMP_2012	SRS022071	SRR059455;SRR059454	Stool	Yes	USA	103039042	86	224484
HMP_2012	SRS022137	SRR059952;SRR059953	Stool	Yes	USA	90157406	85	149803
HMP_2012	SRS022524	SRR063903;SRR063904;SRR060021	Stool	Yes	USA	20749729	74	118778
HMP_2012	SRS022609	SRR060353;SRR060352	Stool	Yes	USA	122234158	97	261960
HMP_2012	SRS022713	SRR060035	Stool	Yes	USA	88734996	95	70877
HMP_2012	SRS023346	SRR060006	Stool	Yes	USA	82433077	52	68734
HMP_2012	SRS023526	SRR059417;SRR059416	Stool	Yes	USA	111858301	108	226390
HMP_2012	SRS023583	SRR059423;SRR059422	Stool	Yes	USA	98928169	69	106762
HMP_2012	SRS023829	SRR061932;SRR061931	Stool	Yes	USA	119161196	40	35632
HMP_2012	SRS023914	SRR060363;SRR060362	Stool	Yes	USA	124938155	92	197533
HMP_2012	SRS023971	SRR059911;SRR059910	Stool	Yes	USA	126732939	63	72364
HMP_2012	SRS024009	SRR059461;SRR059460	Stool	Yes	USA	106311352	64	106891
HMP_2012	SRS024075	SRR061689;SRR061690;SRR061691	Stool	Yes	USA	142090693	71	131657
HMP_2012	SRS024132	SRR059507;SRR059506	Stool	Yes	USA	109866478	99	288886
HMP_2012	SRS024265	SRR060369;SRR060368	Stool	Yes	USA	86568981	74	126123
HMP_2012	SRS024331	SRR059891;SRR059890	Stool	Yes	USA	115172475	87	185390
HMP_2012	SRS024388	SRR059345;SRR059344	Stool	Yes	USA	129924073	61	101033
HMP_2012	SRS024435	SRR059343;SRR059342	Stool	Yes	USA	118861246	91	251351
HMP_2012	SRS024549	SRR059389;SRR059388	Stool	Yes	USA	97726931	58	68155
HMP_2012	SRS024625	SRR061930;SRR061929	Stool	Yes	USA	107803179	75	121203
HMP_2012	SRS042284	SRR063513;SRR063523	Stool	Yes	USA	67237357	64	67964
HMP_2012	SRS042628	SRR061184;SRR061212	Stool	Yes	USA	103123237	105	169611
HMP_2012	SRS043001	SRR061555;SRR061556	Stool	Yes	USA	121405453	67	89847
HMP_2012	SRS043411	SRR061188;SRR061190;SRR346689	Stool	Yes	USA	69774175	76	146700
HMP_2012	SRS043701	SRR059915;SRR059914	Stool	Yes	USA	119648452	91	131780
HMP_2012	SRS045004	SRR060152	Stool	Yes	USA	125759445	86	145115
HMP_2012	SRS045645	SRR063905;SRR063906;SRR060044	Stool	Yes	USA	107201088	80	156960
HMP_2012	SRS045713	SRR061572;SRR061583	Stool	Yes	USA	114972505	70	119561
HMP_2012	SRS047014	SRR063483;SRR063484	Stool	Yes	USA	96899068	107	206822
HMP_2012	SRS047044	SRR061432;SRR061438	Stool	Yes	USA	92764420	70	134745
HMP_2012	SRS048164	SRR061330;SRR061343	Stool	Yes	USA	92759918	98	184399
HMP_2012	SRS048870	SRR062376;SRR062427	Stool	Yes	USA	100107152	65	164412
HMP_2012	SRS049164	SRR346710;SRR062341;SRR062390	Stool	Yes	USA	67233514	97	172203
HMP_2012	SRS049712	SRR061165;SRR061174	Stool	Yes	USA	124809913	97	147072
HMP_2012	SRS049900	SRR066421	Stool	Yes	USA	134822232	78	82262
HMP_2012	SRS049959	SRR061215;SRR061220	Stool	Yes	USA	113707191	85	282726
HMP_2012	SRS049995	SRR059984;SRR059985	Stool	Yes	USA	124069684	89	210952
HMP_2012	SRS050299	SRR062406;SRR062407	Stool	Yes	USA	72347957	65	93507
HMP_2012	SRS050422	SRR346712;SRR061484;SRR061486	Stool	Yes	USA	83614686	99	220940
HMP_2012	SRS050752	SRR062446;SRR062447	Stool	Yes	USA	104180160	87	196590
HMP_2012	SRS050925	SRR061442;SRR061443	Stool	Yes	USA	97872710	90	200968
HMP_2012	SRS051031	SRR061218;SRR061234	Stool	Yes	USA	115228878	98	237795
HMP_2012	SRS051882	SRR063538;SRR063539;SRR063548;SRR063549;SRR062348;SRR062382	Stool	Yes	USA	102453488	80	135189
HMP_2012	SRS052027	SRR059331;SRR059330	Stool	Yes	USA	122067879	80	124079
HMP_2012	SRS052697	SRR061280;SRR061284	Stool	Yes	USA	91770639	100	266283
HMP_2012	SRS053214	SRR059990;SRR059991	Stool	Yes	USA	103639606	84	150759
HMP_2012	SRS053335	SRR061151;SRR061158	Stool	Yes	USA	115714634	89	143576
HMP_2012	SRS053398	SRR061581;SRR061586	Stool	Yes	USA	105657662	102	169407
HMP_2012	SRS054590	SRR061187;SRR061219;SRR346670	Stool	Yes	USA	89327434	61	58888
HMP_2012	SRS054956	SRR061570;SRR061574	Stool	Yes	USA	97162215	92	121584
HMP_2012	SRS055982	SRR061730;SRR061731;SRR059992;SRR059993	Stool	Yes	USA	105672356	75	131381
HMP_2012	SRS056259	SRR061236;SRR062530	Stool	Yes	USA	115754575	85	165039
HMP_2012	SRS056519	SRR063503;SRR063504	Stool	Yes	USA	125076707	83	112569
HMP_2012	SRS057478	SRR060039	Stool	Yes	USA	75465869	83	69644
HMP_2012	SRS057717	SRR059818	Stool	Yes	USA	97521502	58	60309
HMP_2012	SRS058723	SRR063543;SRR063544;SRR063545;SRR063547;SRR063470;SRR063471	Stool	Yes	USA	113339039	63	83153
HMP_2012	SRS058770	SRR060357;SRR060356	Stool	Yes	USA	129329618	94	152263
HMP_2012	SRS062427	SRR062395;SRR062423	Stool	Yes	USA	93863150	53	87228
HMP_2012	SRS063040	SRR063907;SRR063908;SRR063909;SRR060003	Stool	Yes	USA	114055166	101	218675
HMP_2012	SRS063985	SRR062466;SRR062467	Stool	Yes	USA	102261595	84	181356
HMP_2012	SRS064276	SRR061181;SRR061199	Stool	Yes	USA	90461915	93	239373
HMP_2012	SRS064557	SRR062417;SRR062418	Stool	Yes	USA	119404909	67	104804
HMP_2012	SRS064645	SRR066418;SRR063897;SRR063898	Stool	Yes	USA	22173327	46	50336
HMP_2012	SRS065504	SRR061152;SRR061167	Stool	Yes	USA	122445815	82	215630
HMP_2012	SRS075398	SRR063921;SRR063915	Stool	Yes	USA	109430327	62	50137
HMP_2012	SRS077730	SRR060137;SRR060138	Stool	Yes	USA	112079819	79	139753
HMP_2012	SRS078176	SRR060000;SRR060001	Stool	Yes	USA	105629277	89	164364
