# Supplementary material for: Reconstruction of ancient microbial genomes from the human gut
Source: Nature. 2021 May 12;594(7862):234–9. doi: 10.1038/s41586-021-03532-0 (PMC8189908; doi:10.1038/s41586-021-03532-0)
Supplement: Supplementary file 4 — Dietary analysis and seasonality interpretation of the paleofeces. Related to Extended Data Fig. 1c. [file 41586_2021_3532_MOESM5_ESM.xlsx]

## Sheet: Boomerang
Dietary Analysis Tables for Boomerang Shelter
(UT2.12, UT30.3, and UT43.2 were included in gut microbiome analysis)
UT2.12
No Date
Because small size, it was unfeasible to quantify the macroscopic remains and non-pollen microfossils for this sample. Qualitatively, it was composed of milled maize and fine fiber.
Season interpretation – The spectrum of this sample is consistent with warm season pollination. Sage (Artemisia), ragweed (Ambrosia-type), LS composite (LS Asteraceae), pigweed/goosefoot (cheno am), pine, wild grass (Poaceae), oak (Quercus), and greasewood (Sarcobatus) are classic components of a spring and summer in the region. We are perhaps looking at later spring after juniper pollinates.
UT3.6 Macroscopic Remains
Date 6208 BCE
Season interpretation – Cheno am greens were available. The cheno am pollen is pristine and therefore was likely eaten as a green. This could be anytime from spring to late fall. The low numbers of typical wind-pollinated types suggest a time of low pollinations, either late fall or early spring.
Size classes in mm	Component weights in gm
>2.0 mm	0.05 Fractured rice grass caryopses, 0.02 monocot stem, 0.02 aggregated milled rice grass caryopses
1-2 mm	0.21 Fractured rice grass caryopses
0.5-1 mm	1.77 Milled rice grass caryopses
0.25-0.5 mm	1.12 Milled rice grass caryopses
<0.25	0.29 Milled rice grass caryopses, 0.08 sand, 0.08 fiber
UT3.6 Microscopic Remains (12,550 tracer spores per gram)
Lycopodium tracer spores	16	Microfossils per gram
Spiral cell wall thickenings	52	40788
Lignin rings	44	34513
Leaf tissue	13	10197
Seed coat composed of polygonal plates	6	4706
Xylem sections	5	3922
Xylem fiber cell	5	3922
Stem tissue	3	2353
Tissue section w/ chisel-shaped phytoliths, yucca?	2	1569
Cactus lignin ring	1	784
UT43.2 Macroscopic Remains
Date 10 AD
Season interpretation – Sarcobatus male flowers were eaten. These are available from mid-May to early-June.
Size classes in mm	Component weights in gm
>2.0 mm	0.05 pine nuts, 0.75 prickly pear cuticle/epidermis, 0.14 matrix of prickly pear phytoliths and fine fiber
1-2 mm	0.2 prickly pear cuticle/epidermis, 0.14 fiber, 0.04 woody stem, 0.02 paper-like plant cuticle
0.5-1 mm	0.21 course fiber, 0.11 prickly pear cuticle/epidermis, 0.17 matrix of prickly pear phytoliths and fine fiber, traces Chenopodium seed, trace stem similar to horsetail
0.25-0.5 mm	0.76 fine, crushed fiber, 0.38 course fiber, 0.13 prickly pear cuticle/epidermis, traces prickly pear phytoliths
<0.25	0.72 prickly pear phytoliths, 0.42 plant fiber, 0.6 ash
UT43.2 Microscopic Remains (12,887 tracer spores per gram)
Lycopodium tracer spores	5	Microfossils per gram
Prickly pear phytoliths	133	342794
Cactus lignin rings	63	162376
Spiral cell wall thickenings	7	18042
Xylem fiber cell	4	10310
Xylem sections	3	7732
Seed macrosclereids	1	2577
notes	1) clusters of 4 and 8 cactus lignin rings observed
	2) grass leaf section observed
UT30.3 Macroscopic Remains
Date 60AD
Season interpretation – the macroremains say late Fall. The non-pollen microremains are from prickly pear which is a fall-winter-early spring food. Because there is so much unknown pollen, the pollen is not signaling much. Deposited in either late fall or early winter.
Size classes in mm	Component weights in gm
>2.0 mm	0.01 plant epidermis, traces maize, traces fiber aggregates
1-2 mm	0.14 prickly pear epidermis, 0.13 unknown plant epidermis, 0.07 maize , 0.35 unidentifiable plant remains, trace hackberry seed, trace unknown seed
0.5-1 mm	0.9 course epidermis with cuticle, 0.05 bone, 0.05 maize
0.25-0.5 mm	0.02 maize, 0.01 prickly pear epidermis, 0.8 degraded plant fiber and epidermal tissue
<0.25	0.03 prickly pear phytoliths, 0.01 maize, 0.04 stem fragments
UT30.3 Microscopic Remains (18,750 tracer spores per gram)
Lycopodium tracer spores	1	Microfossils per gram
Cactus lignin ring	133	2493750
Tracheid helices	22	412500
Epidermis	3	56250
Xylem	18	337500
Druse	19	356250
Trichome	1	17750

## Sheet: Arid West Cave
Macroscopic Analysis Tables for Arid West Cave
(AW 107, AW 108, and AW 110A were included in gut microbiome analysis)
Sample #	Sample sizes were too small for meaningful quantification of macrofossil components
AW 107 TS 1119	very finely (<0.5mm) milled stems with grass epidermis
0.1gr
AW 108 TS 1120	masticated insect exoskeleton (orthopteran), grass stems and caryopses
0.1gr
AW 110A TS 1122	very finely (<0.5mm) milled maize and bone
0.1gr
AW 113 TS 1125	coarsely milled (1-2mm) maize
0.5gr
TS 1127	Unmilled maize, coarsely milled (1-2mm) maize, Lycium seed, cactus druse phytoliths, animal hair
0.5gr
TS 1129	milled brown maize kernels, milled yellow maize, fine fiber
0.2gr
TS 1130	Physalis seeds, milled yellow maize, dried maize cupule base w/starch aggregate
0.62gr
TS 1131	milled maize, milled amaranth, trace of cactus druse phytoliths
0.23gr
Microfossil Tables for Arid West Cave
AW 107 TS 1119 0.1gr (125,000 tracer spores per gram)
Date 595AD
Lycopodium tracer spores	10	Microfossils per gram
Cactaceae druse phytoliths	3	37500
Poaceae epidermis	29	362500
Maize starch altered	8	100000
Maize starch pristine	1	12500
Multi-celled trichome	3	37500
Raphide phytoliths bundles	2	25000
Tracheid helices	16	200000
Trichome, non-specific morphology	14	175000
Xylem	38	475000
Yucca-like epidermis/cuticle	3	37500
AW 108 TS 1120 0.1gr (125,000 tracer spores per gram)
Date 635 AD
Mostly sand and very few microfossils. Lignin tracheid rings were observed with one trichome of non-specific morphology
AW 110A TS 1122 0.1gr (125,000 tracer spores per gram)
Date 620 AD
Lycopodium tracer spores	6	Microfossils per gram
Lagomorph hair	1	20833
Maize starch altered	209	4354167
Maize starch altered, cluster	1	20833
Maize starch pristine	1	20833
Tracheid helices	2	41666
Trichome	1	20833
Unknown starch	1	20833
Xylem	9	187500
Yucca-like epidermis/cuticle	2	41666
Note Unknown starch	25um across, small hilum visible, spherical
AW 113 TS 1125 0.5gr (25,000 tracer spores per gram)
Lycopodium tracer spores	5	Microfossils per gram
lignin tracheid rings	5	25000
Macrosclereids	7	35000
Maize starch altered	205	1025000
Maize starch pristine	3	15000
Tracheid helices	2	10000
Ustilago maydis	3	15000
TS 1127 0.5gr (25,000 tracer spores per gram)
Lycopodium tracer spores	10	Microfossils per gram
Macrosclereids	22	55000
Maize starch altered	236	590000
Maize starch mass	1	2500
Maize starch pristine	191	477500
Maize testa fragments	12	30000
Unknown starch cluster	1	2500
Xylem	11	27500
Yucca-like epidermis/cuticle	3	7500
Note on unknown maize starch mass	10 grains present in the cluster
TS 1129 0.2gr (62,500 tracer spores per gram)
Lycopodium tracer spores	10	Microfossils per gram
Lignin tracheid rings	10	62500
Maize starch altered	162	1012500
Maize starch pristine	51	318750
Xylem	1	6250
TS 1130 0.62gr (20,161 tracer spores per gram)
Only sand remained in the residue less than 0.25mm
TS 1131 0.23 gr (54,347 tracer spores per gram)
Lycopodium tracer spores	14	Microfossils per gram
Cheno am seed fragments	4	15528
Degraded starch	1	3882
Lignin tracheid rings	2	7764
Maize starch altered	117	454186
Maize starch pristine	3	11646
Plant epidermis, degraded	14	54347
Tracheid helices	11	42701
Xylem	58	225152
Glochid	1	3882
Unknown starch cluster	1	3882
Grass Epidermis	2	7764
Brassicaceae trichome	21	81521
Cactus lignin tracheid rings	1	3882
Pollen Tables for Arid West Cave
AW 107 TS 1119 0.1gr (125,000 tracer spores per gram)
Lycopodium tracer spores	91
Ambrosia	3	4121
Apiaceae	4	5495
Artemisia	1	1373
Ceroid cactus	8	10989
Cheno am	1	1373
Cleome	1	1373
Fabaceae	1	1373
Liliaceae	66	90659
Pinus	1	1373
Poaceae	52	71429
Unidentifiable	7	9615
AW 108 TS 1120 0.1gr (125,000 tracer spores per gram)
Lycopodium tracer spores	73
Ambrosia	1	1712
Cheno am	1	1712
Cleome	2	3425
Liliaceae	43	73630
Poaceae	4	6849
Unidentibiable	4	6849
Zea mays whole	1	1712
AW 110A TS 1122 0.1gr (125,000 tracer spores per gram)
Lycopodium tracer spores	70
Ambrosia	1	1786
Asteraceae low spine	1	1786
Cleome	322	575000
Liliaceae	1	1786
Poaceae	1	1786
Unidentibiable	4	7143
Ustilago maydis	1	1786
Zea mays fragment	1	1786
Zea mays whole	25	44643
AW 113 TS 1125 0.5gr (25,000 tracer spores per gram)
Lycopodium tracer spores	205
Liliaceae	79	9634
Cleome	75	9146
Cheno am	13	1585
Shepherdia	9	1098
Artemisia	6	731
Asteraceae low spine	3	366
Ambrosia	1	122
Juniperus	3	366
Quercus	1	122
Rhamnus, c.f.	2	244
Unidentibiable	20	2439
Pinus	1	122
Poaceae	3	366
Ustilago maydis	1751	213415
TS 1127 0.5gr (25,000 tracer spores per gram)
Lycopodium tracer spores	420
Note	pollen was not recovered
TS 1129 0.2gr (62,500 tracer spores per gram)
Lycopodium tracer spores	255
Ambrosia	2	490
Cheno am	3	735
Cleome	47	11520
Pinus	1	245
Zea mays whole	2	490
Note	In addition to the Cleome count, a large cluster of Cleome from an anther was noted
Note	Sand dominated this sample. This count represents examination of several slides.
TS 1130 0.62gr (20,161 tracer spores per gram)
Lycopodium tracer spores	18
Cleome	207	231852
TS 1131 0.23 gr (54,347 tracer spores per gram)
Lycopodium tracer spores	60
Ambrosia	9	8152
Apiaceae	9	8152
Artemisia	2	1812
Asteraceae low spine	2	1812
Brassicaceae	1	906
Cheno am	20	18116
Cleome	58	52535
Fabaceae	3	2717
Pinus	3	2717
Poaceae	2	1812
Sarcobatus	112	101448
Unidentifiable	15	13587
Zea mays whole	1	906

## Sheet: Zape
Zape Pollen Results
Because of its small sample size, it was unfeasible to quantify the macroscopic remains and non-pollen microfossils.
Zape 1, Date 920 AD 0.25 grams processed: 50,000 spores/gram
Lycopodium	29
Zea mays whole	111	191379
Zea mays fragmented	17	29310
Zape 2, Date 725 AD 0.15 grams processed: 83,333 spores/gram
Lycopodium	1
Ustilago maydis spores	1270	105832910
Zape 3, Date 595 AD 1.0 grams processed: 12,500 Lycopodium spores/gram
Lycopodium	41
Cheno am	196	59756
Helianthus -type	12	3658
Cucurbita spp	6	1829
Poaceae	37	11280
Ambrosia	2	610
Artemisia - type	1	305
Typha tetrad	2	610
LS	1	305
Pinus	2	610
unidentibiable	2	610
Note for Cheno am	the pollen grains were pristinely preserved, indicating ingestion with leaves and/or buds

## Sheet: Percent_components
This sheet shows the number and percentage of samples within each site that contain the different food components.
Arid West Cave Paleofeces Results of eight samples
Component	#positive/8
Plant and Fungal Food
Maize, milled	7
Rocky mountain beeweed greens	5
Amaranth, milled	1
Cactus cladode	2
Physalis fruit	1
Maize kernals	2
Lycium fruit	1
Wild grass caryopses	1
Tansymustard leaves	2
Greaswood (Sarcobatus) staminate flowers	1
Ustilago maydis	1
Animal Remains
Unidentifiable hair	1
Lagomorph hair	1
Animal bone and lagomorph hair	1
Grasshopper/cricket exoskeleton	1
Boomerang Cave Paleofeces Results of eight samples
Component	Boomerang Cave % components (17)
Plant and Fungal Food
Achnatherum caryopses	1
Cactus cladode	3
Chenopodium seeds	1
Greaswood (Sarcobatus) staminate flowers	2
Maize, milled and whole kernal	1
Maize pollen	3
Mustard greens	2
Rocky mountain beeweed greens	3
Ustilago maydis	1
Total Components Both Sites
Component	Arid West Cave % components (28)	Boomerang Cave % components (17)	Data for both sites % components
Plant and Fungal Food
Achnatherum caryopses	0	6	3
Amaranth, milled	4	0	2
Cactus cladode	7	18	13
Chenopodium seeds	0	6	3
Greaswood (Sarcobatus) staminate flowers	4	13	9
Lycium fruit	4	0	2
Maize kernals	7	0	4
Maize, milled	25	0	13
Maize, milled and whole kernal	0	6	3
Maize pollen	0	18	9
Mustard greens	0	12	6
Physalis fruit	4	0	2
Rocky mountain beeweed greens	19	18	19
Tansymustard leaves	7	0	4
Wild grass caryopses	4	0	2
Ustilago maydis	4	6	3
Animal Remains
Animal bone and lagomorph hair	4	0	3
Grasshopper/cricket exoskeleton	4	0	3
Lagomorph hair	4	0	3
Unidentifiable hair	4	0	3
