# Supplementary material for: Reconstruction of ancient microbial genomes from the human gut
Source: Nature. 2021 May 12;594(7862):234–9. doi: 10.1038/s41586-021-03532-0 (PMC8189908; doi:10.1038/s41586-021-03532-0)
Supplement: Supplementary file 6 — Details of parasites found in the archaeological samples. Related to Extended Data Fig. 3. [file 41586_2021_3532_MOESM7_ESM.xlsx]

## Sheet: parasites
sample	organism	contig_fraction	length_fraction	coverage_inspection	True hit?
1026.1.4	Plasmopara obducens	0.11415	0.0977145	FALSE	FALSE		contig_fraction	Fraction of contigs with at least 1 hit
1026.1.4	Parastrongyloides trichosuri	0.218917	0.500897	FALSE	FALSE		length_fraction	Fraction of the sum of contig length with at least 1 hit
1026.1.4	Rostrostelium ellipticum	0.0434159	0.158041	FALSE	FALSE		coverage_inspection	Passed visual inspection of coverage?
1026.1.4	Acanthamoeba castellanii	0.199688	0.885971	FALSE	FALSE
1026.1.4	Phytophthora lateralis	0.0540286	0.171391	FALSE	FALSE
1043.4.1	Acrobeloides nanus	0.104139	0.279948	FALSE	FALSE
1043.4.1	Halamphora sp. AAB	0.0101662	0.498905	FALSE	FALSE
1043.4.1	Plasmopara obducens	0.0138522	0.0143248	FALSE	FALSE
1043.4.1	Ditylenchus destructor	0.0882695	0.725708	FALSE	FALSE
3567.1.1	Plasmopara obducens	0.130292	0.07226	FALSE	FALSE
3567.1.1	Enterobius vermicularis	0.298988	0.606938	TRUE	TRUE
3567.1.1	Phytophthora lateralis	0.0355699	0.138923	FALSE	FALSE
AW107	Blastocystis sp. subtype 1	0.665434	0.95629	TRUE	TRUE
AW107	Blastocystis sp. subtype 3	0.771679	0.910454	TRUE	TRUE
AW107	Trichuris trichiura	0.00362319	0.0071384	FALSE	FALSE
AW108	Trichuris trichiura	0.00585284	0.0122823	FALSE	FALSE
AW108	Blastocystis sp. subtype 3	0.578485	0.785623	TRUE	TRUE
AW108	Blastocystis sp. subtype 2	0.492228	0.69894	TRUE	TRUE
AW110A	Blastocystis sp. subtype 3	0.70472	0.868396	TRUE	TRUE
AW110A	Blastocystis sp. subtype 2	0.576166	0.772131	TRUE	TRUE
AW110A	Trichuris trichiura	0.00641026	0.0146735	FALSE	FALSE
UT30.3	Blastocystis sp. subtype 1	0.650647	0.948488	TRUE	TRUE
UT30.3	Trichuris trichiura	0.00473802	0.00790108	FALSE	FALSE
UT30.3	Enterobius vermicularis	0.0517993	0.135725	FALSE	FALSE
UT43.2	Blastocystis sp. subtype 1	0.63586	0.947237	TRUE	TRUE
UT43.2	Trichuris trichiura	0.00306578	0.00352427	FALSE	FALSE
Zape1	Trichuris trichiura	0.00473802	0.0203902	FALSE	FALSE
Zape1	Blastocystis sp. subtype 2	0.40829	0.61669	FALSE	FALSE
Zape1	Blastocystis sp. subtype 3	0.330406	0.510741	FALSE	FALSE
Zape1	Blastocystis sp. subtype 1	0.332717	0.759794	FALSE	FALSE
Zape2	Phytophthora cinnamomi	0.00171549	0.0764314	FALSE	FALSE
Zape2	Trichuris trichiura	0.00557414	0.0092579	FALSE	FALSE
Zape3	Trichuris trichiura	0.00473802	0.00793306	FALSE	FALSE
Zape3	Plasmopara obducens	0.0399181	0.0255955	FALSE	FALSE
Zape3	Blastocystis sp. subtype 1	0.462107	0.886623	TRUE	TRUE
