# Supplementary material for: Reconstruction of ancient microbial genomes from the human gut
Source: Nature. 2021 May 12;594(7862):234–9. doi: 10.1038/s41586-021-03532-0 (PMC8189908; doi:10.1038/s41586-021-03532-0)
Supplement: Supplementary file 8 — Details of the MAGs. Related to Fig. 2 and Extended Data Figs. 6, 7, and 8. [file 41586_2021_3532_MOESM9_ESM.xlsx]

## Sheet: Tab 1-paleofeces genomes
Genome name	Sample name	Completeness	Contamination	Genome size (bp)	# contigs	N50 (contigs)	Mean contig length (bp)	Longest contig (bp)	Coverage	Quality category	Bin ID	gtdbtk taxonomic classification	Novel bin	# reads in sample	# reads aligned to bin	relative abundance (% reads aligned to bin)	# contigs >=2500bp (min contig size for binning) in sample	% binned contigs in bin	total bp in contigs with length >=2500bp per sample	% base pairs from binned contigs in bin		Summary per sample	sampleID	Number of reads mapped to contigs	% reads mapped to contigs	% reads aligned to MQ/HQ bins per sample	% reads aligned to novel MQ/HQ bins per sample	% binned contigs in MQ/HQ bins per sample	% base pairs from binned contigs in MQ/HQ bins
Lib3_9_bin.1	UT43.2	52.58	0.78	664025	123	5631	5398	16297	146.788	Medium	310_0	d__Bacteria;p__Firmicutes_A;c__Clostridia;o__4C28d-15;f__UBA1242;g__;s__	Yes	364549454	797135	0.218663	33663	0.365386	204393590	0.324876			UT30.3	727584150	79.1253	38.2583	12.7234	27.1255	44.8223
Lib3_9_bin.10	UT43.2	56.03	0	1190544	198	6183	6012	22132	55.6431	Medium	192_1	d__Bacteria;p__Firmicutes_A;c__Clostridia;o__Oscillospirales;f__Oscillospiraceae;g__F23-B02;s__F23-B02 sp001916715	No	364549454	558397	0.153175	33663	0.588183	204393590	0.582476			UT43.2	255131780	69.9855	14.7364	8.48289	23.0817	35.3498
Lib3_9_bin.12	UT43.2	79.31	1.72	2692502	103	35087	26140	93630	288.071	Medium	105_1	d__Bacteria;p__Bacteroidota;c__Bacteroidia;o__Bacteroidales;f__Bacteroidaceae;g__Bacteroides;s__	Yes	364549454	6535437	1.79274	33663	0.305974	204393590	1.31731			AW107	143828767	66.2509	19.4556	2.79907	34.6764	47.3877
Lib3_9_bin.14	UT43.2	87.08	3.27	1760214	246	8413	7155	33761	66.2295	Medium	347_0	d__Bacteria;p__Firmicutes;c__Bacilli;o__Lactobacillales;f__Aerococcaceae;g__Trichococcus;s__	Yes	364549454	1011534	0.277475	33663	0.730773	204393590	0.861188			AW108	202754123	66.5758	16.9789	3.73494	28.4426	36.3814
Lib3_9_bin.17	UT43.2	71.45	0	868048	88	12953	9864	42774	148.99	Medium	69_1	d__Bacteria;p__Firmicutes;c__Bacilli;o__RF39;f__CAG-611;g__RUG591;s__	Yes	364549454	1058004	0.290222	33663	0.261415	204393590	0.424694			AW110A	175882800	70.5746	22.416	17.8592	31.1582	39.8944
Lib3_9_bin.18	UT43.2	91.94	0	1321989	108	19096	12240	50859	238.015	High	349_1	d__Bacteria;p__Firmicutes_A;c__Clostridia;o__4C28d-15;f__CAG-727;g__UBA4636;s__	Yes	364549454	2707349	0.742656	33663	0.320827	204393590	0.646786			Zape1	243992303	71.8244	26.1185	7.63415	39.1037	51.5334
Lib3_9_bin.19	UT43.2	58.68	1.86	913584	144	7177	6344	21422	44.4147	Medium	139_1	d__Bacteria;p__Firmicutes_A;c__Clostridia;o__Christensenellales;f__CAG-138;g__;s__	No	364549454	341319	0.0936276	33663	0.427769	204393590	0.446973			Zape2	186139248	65.9367	21.9237	9.85743	27.9559	34.9172
Lib3_9_bin.20	UT43.2	64.86	1.45	899416	65	20748	13837	51355	54.7223	Medium	134_0	d__Bacteria;p__Firmicutes;c__Bacilli;o__Acholeplasmatales;f__CAG-307;g__CAG-307;s__	Yes	364549454	418317	0.114749	33663	0.19309	204393590	0.440041			Zape3	184106455	66.5854	24.2558	4.84706	22.9058	36.4603
Lib3_9_bin.21	UT43.2	72.59	2.91	1462779	263	6193	5561	24795	145.143	Medium	312_0	d__Bacteria;p__Firmicutes_A;c__Clostridia;o__Oscillospirales;f__Ruminococcaceae;g__Ruminiclostridium_E;s__	No	364549454	1786117	0.489952	33663	0.781273	204393590	0.715668
Lib3_9_bin.25	UT43.2	70.25	0.85	845152	93	10646	9087	34094	46.0611	Medium	5_0	d__Bacteria;p__Firmicutes_A;c__Clostridia;o__4C28d-15;f__UBA1242;g__UBA5489;s__	No	364549454	324038	0.0888873	33663	0.276268	204393590	0.413492
Lib3_9_bin.28	UT43.2	85.82	0.71	1753677	79	29057	22198	60265	101.754	Medium	9_0	d__Bacteria;p__Firmicutes_A;c__Clostridia;o__Peptostreptococcales;f__Anaerovoracaceae;g__UBA1191;s__	Yes	364549454	1454402	0.398959	33663	0.234679	204393590	0.85799
Lib3_9_bin.3	UT43.2	84.27	2.57	1009185	64	23069	15768	122323	286.322	Medium	65_0	d__Bacteria;p__Firmicutes;c__Bacilli;o__RF39;f__CAG-302;g__;s__	Yes	364549454	2329306	0.638955	33663	0.19012	204393590	0.493746
Lib3_9_bin.30	UT43.2	69.44	2.59	1686713	209	10395	8070	32364	52.2023	Medium	333_1	d__Bacteria;p__Firmicutes_A;c__Clostridia;o__Oscillospirales;f__Acutalibacteraceae;g__UBA6857;s__	Yes	364549454	745615	0.204531	33663	0.62086	204393590	0.825228
Lib3_9_bin.36	UT43.2	62.93	1.72	1197962	214	6274	5597	19568	131.488	Medium	35_0	d__Bacteria;p__Firmicutes;c__Bacilli;o__Lactobacillales;f__Carnobacteriaceae;g__Desemzia;s__Desemzia incerta	No	364549454	1269638	0.348276	33663	0.635713	204393590	0.586105
Lib3_9_bin.39	UT43.2	65.96	0	1379025	199	8283	6929	33345	46.0353	Medium	138_1	d__Bacteria;p__Verrucomicrobiota;c__Verrucomicrobiae;o__Opitutales;f__UBA953;g__;s__	No	364549454	545829	0.149727	33663	0.591153	204393590	0.674691
Lib3_9_bin.4	UT43.2	87.37	0	2017154	145	19586	13911	72281	82.3339	Medium	25_1	d__Bacteria;p__Firmicutes;c__Bacilli;o__Erysipelotrichales;f__Erysipelotrichaceae;g__Solobacterium;s__	Yes	364549454	1354646	0.371595	33663	0.43074	204393590	0.986897
Lib3_9_bin.45	UT43.2	90.89	0.39	1889527	146	18594	12941	54036	77.2033	High	153_1	d__Bacteria;p__Firmicutes_A;c__Clostridia;o__Oscillospirales;f__Acutalibacteraceae;g__CAG-177;s__CAG-177 sp000431775	No	364549454	1240433	0.340265	33663	0.433711	204393590	0.924455
Lib3_9_bin.48	UT43.2	90.15	1.68	2164999	109	27631	19862	84086	86.0775	High	332_1	d__Bacteria;p__Firmicutes_A;c__Clostridia;o__Oscillospirales;f__Acutalibacteraceae;g__UBA6857;s__	No	364549454	1537463	0.421743	33663	0.323798	204393590	1.05923
Lib3_9_bin.5	UT43.2	67.83	2.01	3955814	530	9479	7463	58350	49.5109	Medium	283_0	d__Bacteria;p__Firmicutes_A;c__Clostridia;o__Lachnospirales;f__Lachnospiraceae;g__Eubacterium_G;s__Eubacterium_G sp000434315	No	364549454	1686471	0.462618	33663	1.57443	204393590	1.93539
Lib3_9_bin.50	UT43.2	97.32	1.34	1994792	166	17080	12016	58316	63.3681	High	22_1	d__Bacteria;p__Firmicutes;c__Bacilli;o__Erysipelotrichales;f__Erysipelotrichaceae;g__Solobacterium;s__	Yes	364549454	1016436	0.27882	33663	0.493123	204393590	0.975956
Lib3_9_bin.52	UT43.2	93.09	0.67	1927799	186	14744	10364	40690	73.4709	High	306_1	d__Bacteria;p__Firmicutes_A;c__Clostridia;o__Oscillospirales;f__Ruminococcaceae;g__Ruminococcus;s__Ruminococcus sp002438605	No	364549454	1253991	0.343984	33663	0.552535	204393590	0.94318
Lib3_9_bin.53	UT43.2	55.17	0	1300518	238	5855	5464	20958	41.1574	Medium	314_1	d__Bacteria;p__Firmicutes_A;c__Clostridia;o__Oscillospirales;f__Ruminococcaceae;g__Ruminiclostridium_E;s__	No	364549454	458102	0.125663	33663	0.707008	204393590	0.636281
Lib3_9_bin.56	UT43.2	87.43	3.02	1824636	234	10140	7797	28508	52.4198	Medium	334_1	d__Bacteria;p__Firmicutes_A;c__Clostridia;o__Oscillospirales;f__Acutalibacteraceae;g__UBA6857;s__	Yes	364549454	806785	0.22131	33663	0.695125	204393590	0.892707
Lib3_9_bin.57	UT43.2	84.72	0.8	1444966	174	9915	8304	41888	54.1515	Medium	13_1	d__Archaea;p__Euryarchaeota;c__Methanobacteria;o__Methanobacteriales;f__Methanobacteriaceae;g__Methanobrevibacter_A;s__Methanobrevibacter_A smithii	No	364549454	703550	0.192992	33663	0.516888	204393590	0.706953
Lib3_9_bin.6	UT43.2	91.11	1.08	1726441	206	10842	8380	34016	41.7941	High	114_1	d__Bacteria;p__Bacteroidota;c__Bacteroidia;o__Bacteroidales;f__P3;g__UBA3388;s__	No	364549454	618499	0.169661	33663	0.611948	204393590	0.844665
Lib3_9_bin.63	UT43.2	69.09	0	1886853	256	8914	7370	50821	42.9947	Medium	18_1	d__Bacteria;p__Spirochaetota;c__Spirochaetia;o__Treponematales;f__Treponemataceae;g__Treponema_D;s__Treponema_D succinifaciens	No	364549454	693690	0.190287	33663	0.760479	204393590	0.923147
Lib3_9_bin.64	UT43.2	90.22	2.07	2551625	183	19672	13943	77530	55.1981	High	279_1	d__Bacteria;p__Firmicutes_A;c__Clostridia;o__Lachnospirales;f__Lachnospiraceae;g__CAG-95;s__CAG-95 sp000436115	No	364549454	1213474	0.33287	33663	0.543624	204393590	1.24839
Lib3_9_bin.65	UT43.2	82.13	1.06	1940210	283	7761	6855	29210	38.4542	Medium	270_1	d__Bacteria;p__Firmicutes_A;c__Clostridia;o__Lachnospirales;f__Lachnospiraceae;g__CAG-632;s__CAG-632 sp002406015	No	364549454	634700	0.174105	33663	0.840686	204393590	0.949252
Lib3_9_bin.67	UT43.2	78.55	1.52	2274686	203	14400	11205	48376	114.714	Medium	89_1	d__Bacteria;p__Bacteroidota;c__Bacteroidia;o__Bacteroidales;f__UBA932;g__RC9;s__	No	364549454	2251119	0.617507	33663	0.603036	204393590	1.11289
Lib3_9_bin.68	UT43.2	87.96	0	1590799	87	25047	18285	116903	103.738	Medium	190_1	d__Bacteria;p__Firmicutes_A;c__Clostridia;o__Oscillospirales;f__Oscillospiraceae;g__F23-B02;s__	No	364549454	1392864	0.382078	33663	0.258444	204393590	0.778302
Lib3_9_bin.69	UT43.2	60.34	0.86	3217660	375	10503	8580	56205	45.8752	Medium	106_0	d__Bacteria;p__Bacteroidota;c__Bacteroidia;o__Bacteroidales;f__Bacteroidaceae;g__Bacteroides;s__Bacteroides uniformis	No	364549454	1271290	0.348729	33663	1.11398	204393590	1.57425
Lib3_9_bin.7	UT43.2	78.13	0.6	1359561	178	9487	7637	26978	41.463	Medium	231_1	d__Bacteria;p__Firmicutes_A;c__Clostridia;o__Peptostreptococcales;f__Anaerovoracaceae;g__CAG-145;s__CAG-145 sp000435615	No	364549454	466167	0.127875	33663	0.52877	204393590	0.665168
Lib3_9_bin.70	UT43.2	76.87	2.52	1559883	197	9924	7918	33000	39.2118	Medium	338_1	d__Bacteria;p__Firmicutes_A;c__Clostridia;o__Christensenellales;f__CAG-138;g__PeH17;s__PeH17 sp000435055	No	364549454	502471	0.137833	33663	0.585212	204393590	0.763176
Lib3_9_bin.72	UT43.2	65.52	1.12	1059695	182	6504	5822	16410	37.8072	Medium	323_0	d__Bacteria;p__Elusimicrobiota;c__Elusimicrobia;o__Elusimicrobiales;f__Elusimicrobiaceae;g__UBA1174;s__	Yes	364549454	339858	0.0932269	33663	0.540653	204393590	0.518458
Lib3_9_bin.78	UT43.2	89	0.25	1609828	236	7866	6821	26747	47.1058	Medium	298_1	d__Bacteria;p__Firmicutes_A;c__Clostridia;o__Oscillospirales;f__Ruminococcaceae;g__CAG-115;s__CAG-115 sp003516865	No	364549454	651628	0.178749	33663	0.701066	204393590	0.787612
Lib3_9_bin.79	UT43.2	84.23	2.35	1936435	224	10357	8644	39193	50.442	Medium	299_0	d__Bacteria;p__Firmicutes_A;c__Clostridia;o__Monoglobales;f__UBA1381;g__UBA4716;s__	Yes	364549454	843463	0.231371	33663	0.665419	204393590	0.947405
Lib3_9_bin.82	UT43.2	87.53	0	1000377	45	36098	22230	72003	82.2931	Medium	56_0	d__Bacteria;p__Firmicutes_A;c__Clostridia;o__4C28d-15;f__UBA4651;g__UBA7584;s__	Yes	364549454	689920	0.189253	33663	0.133678	204393590	0.489437
Lib3_9_bin.84	UT43.2	55.15	0.91	1319667	265	5122	4979	20213	31.62	Medium	16_1	d__Bacteria;p__Spirochaetota;c__Spirochaetia;o__Treponematales;f__Treponemataceae;g__Treponema_D;s__	No	364549454	355133	0.097417	33663	0.787214	204393590	0.64565
Lib3_9_bin.85	UT43.2	88.09	1.83	1779053	134	18694	13276	54514	67.7755	Medium	196_1	d__Bacteria;p__Bacteroidota;c__Bacteroidia;o__Bacteroidales;f__UBA932;g__RC9;s__	No	364549454	1040717	0.28548	33663	0.398063	204393590	0.870405
Lib3_9_bin.87	UT43.2	53.45	1.27	1681397	286	6656	5879	26008	41.6533	Medium	245_0	d__Bacteria;p__Firmicutes_A;c__Clostridia;o__Lachnospirales;f__Lachnospiraceae;g__Blautia_A;s__	Yes	364549454	610168	0.167376	33663	0.849597	204393590	0.822627
Lib3_9_bin.9	UT43.2	72.02	0	1973906	85	30427	23222	92133	149.444	Medium	119_0	d__Bacteria;p__Bacteroidota;c__Bacteroidia;o__Bacteroidales;f__Bacteroidaceae;g__UBA1794;s__	Yes	364549454	2444775	0.670629	33663	0.252503	204393590	0.965738
Lib3_9_bin.91	UT43.2	77.01	1.19	1383110	147	11275	9408	54690	45.301	Medium	91_1	d__Bacteria;p__Bacteroidota;c__Bacteroidia;o__Bacteroidales;f__UBA932;g__RC9;s__	Yes	364549454	528035	0.144846	33663	0.436681	204393590	0.67669
Lib3_9_bin.93	UT43.2	91.4	1.61	2236523	74	47538	30223	112879	274.01	High	315_2	d__Bacteria;p__Bacteroidota;c__Bacteroidia;o__Bacteroidales;f__Paludibacteraceae;g__RF16;s__	Yes	364549454	5233148	1.43551	33663	0.219826	204393590	1.09422
Lib4_1_bin.1	AW107	55.04	3.49	975912	208	4951	4691	14562	65.9233	Medium	168_1	d__Bacteria;p__Firmicutes_A;c__Clostridia;o__Oscillospirales;f__Oscillospiraceae;g__ER4;s__ER4 sp900317525	No	217097186	589284	0.271438	29510	0.704846	148884870	0.655481
Lib4_1_bin.10	AW107	86.01	0	1667679	123	20306	13558	72027	96.2075	Medium	364_0	d__Bacteria;p__Firmicutes_A;c__Clostridia;o__4C28d-15;f__;g__;s__	Yes	217097186	1660117	0.764688	29510	0.416808	148884870	1.12011
Lib4_1_bin.11	AW107	88.28	2.09	3089238	287	14456	10763	61946	54.5199	Medium	224_0	d__Bacteria;p__Firmicutes_A;c__Clostridia;o__Lachnospirales;f__Lachnospiraceae;g__Acetatifactor;s__	No	217097186	1567271	0.721921	29510	0.972552	148884870	2.07492
Lib4_1_bin.13	AW107	92.34	0.47	1247413	140	11280	8910	40941	25.6342	High	369_0	d__Archaea;p__Thermoplasmatota;c__Thermoplasmata;o__Methanomassiliicoccales;f__Methanomethylophilaceae;g__;s__	No	217097186	315867	0.145496	29510	0.474415	148884870	0.837837
Lib4_1_bin.18	AW107	50.16	0	1115015	208	5768	5360	19721	22.4667	Medium	96_1	d__Bacteria;p__Bacteroidota;c__Bacteroidia;o__Bacteroidales;f__UBA932;g__RC9;s__RC9 sp000432655	No	217097186	245192	0.112941	29510	0.704846	148884870	0.748911
Lib4_1_bin.23	AW107	74.41	0	1606067	243	7693	6609	31147	35.9168	Medium	189_1	d__Bacteria;p__Firmicutes_A;c__Clostridia;o__Oscillospirales;f__Oscillospiraceae;g__UBA1777;s__	No	217097186	527231	0.242855	29510	0.82345	148884870	1.07873
Lib4_1_bin.24	AW107	79.46	0.11	1841121	327	6403	5630	22491	26.0408	Medium	331_1	d__Bacteria;p__Firmicutes_A;c__Clostridia;o__Oscillospirales;f__Ruminococcaceae;g__CAG-115;s__	Yes	217097186	449659	0.207123	29510	1.1081	148884870	1.23661
Lib4_1_bin.26	AW107	73.25	3.47	1397037	243	6522	5749	16674	84.4541	Medium	191_1	d__Bacteria;p__Firmicutes_A;c__Clostridia;o__Oscillospirales;f__Oscillospiraceae;g__F23-B02;s__F23-B02 sp000431075	No	217097186	1086270	0.500361	29510	0.82345	148884870	0.938334
Lib4_1_bin.28	AW107	62.15	1	1698274	335	5226	5069	20410	27.5593	Medium	97_1	d__Bacteria;p__Bacteroidota;c__Bacteroidia;o__Bacteroidales;f__UBA932;g__RC9;s__	No	217097186	455093	0.209626	29510	1.13521	148884870	1.14066
Lib4_1_bin.29	AW107	65.52	3.45	1312592	259	5441	5067	14414	47.0549	Medium	322_1	d__Bacteria;p__Firmicutes_A;c__Clostridia;o__Oscillospirales;f__Acutalibacteraceae;g__;s__	No	217097186	624698	0.28775	29510	0.877669	148884870	0.881615
Lib4_1_bin.3	AW107	54.31	0	1781554	413	4435	4313	25096	17.3589	Medium	340_0	d__Bacteria;p__Verrucomicrobiota;c__Lentisphaeria;o__Victivallales;f__UBA1829;g__UBA1829;s__	No	217097186	295035	0.1359	29510	1.39953	148884870	1.1966
Lib4_1_bin.33	AW107	77.98	0.96	1842910	322	6335	5723	21673	215.448	Medium	124_1	d__Bacteria;p__Bacteroidota;c__Bacteroidia;o__Bacteroidales;f__Bacteroidaceae;g__Prevotella;s__Prevotella sp002251295	No	217097186	3773154	1.738	29510	1.09116	148884870	1.23781
Lib4_1_bin.34	AW107	81.32	1.55	2248957	336	7652	6693	40537	108.484	Medium	280_1	d__Bacteria;p__Firmicutes_A;c__Clostridia;o__Lachnospirales;f__Lachnospiraceae;g__CAG-95;s__CAG-95 sp000438155	No	217097186	2422227	1.11573	29510	1.1386	148884870	1.51053
Lib4_1_bin.35	AW107	88.06	0	1886943	218	11087	8655	39715	66.6941	Medium	341_0	d__Bacteria;p__Verrucomicrobiota;c__Verrucomicrobiae;o__Opitutales;f__CAG-312;g__CAG-312;s__	No	217097186	1225292	0.564398	29510	0.738733	148884870	1.26738
Lib4_1_bin.36	AW107	77.27	1.31	1444003	254	6404	5685	28872	35.0728	Medium	219_1	d__Bacteria;p__Firmicutes_C;c__Negativicutes;o__Selenomonadales;f__Selenomonadaceae;g__Anaerovibrio;s__	No	217097186	503739	0.232034	29510	0.860725	148884870	0.969879
Lib4_1_bin.40	AW107	79.69	0.19	1960650	307	7420	6386	40388	51.22	Medium	116_1	d__Bacteria;p__Bacteroidota;c__Bacteroidia;o__Bacteroidales;f__Bacteroidaceae;g__UBA4334;s__	No	217097186	965824	0.444881	29510	1.04033	148884870	1.31689
Lib4_1_bin.44	AW107	64.57	1.07	1741762	329	5839	5294	19474	99.6794	Medium	115_1	d__Bacteria;p__Bacteroidota;c__Bacteroidia;o__Bacteroidales;f__Muribaculaceae;g__C941;s__	Yes	217097186	1624289	0.748185	29510	1.11488	148884870	1.16987
Lib4_1_bin.47	AW107	82.33	1.68	1576733	194	9876	8127	35147	56.2699	Medium	161_1	d__Bacteria;p__Firmicutes_A;c__Clostridia;o__Oscillospirales;f__Butyricicoccaceae;g__UBA4644;s__	No	217097186	819919	0.377674	29510	0.657404	148884870	1.05903
Lib4_1_bin.48	AW107	71.04	0.1	1624397	318	5358	5108	48289	27.0911	Medium	243_1	d__Bacteria;p__Firmicutes_A;c__Clostridia;o__Lachnospirales;f__Lachnospiraceae;g__SZUA-378;s__	Yes	217097186	443763	0.204408	29510	1.0776	148884870	1.09104
Lib4_1_bin.49	AW107	56.34	0	1098045	236	4996	4652	21486	24.6889	Medium	303_0	d__Bacteria;p__Firmicutes_A;c__Clostridia;o__Oscillospirales;f__Ruminococcaceae;g__Angelakisella;s__	No	217097186	253779	0.116896	29510	0.799729	148884870	0.737513
Lib4_1_bin.50	AW107	91.8	2.42	2762128	271	14554	10192	72559	56.2947	High	279_1	d__Bacteria;p__Firmicutes_A;c__Clostridia;o__Lachnospirales;f__Lachnospiraceae;g__CAG-95;s__CAG-95 sp000436115	No	217097186	1602608	0.738198	29510	0.918333	148884870	1.85521
Lib4_1_bin.52	AW107	78.94	4.7	2346177	397	6637	5909	30540	29.6614	Medium	211_1	d__Bacteria;p__Firmicutes_A;c__Clostridia;o__Christensenellales;f__CAG-74;g__;s__	No	217097186	626710	0.288677	29510	1.34531	148884870	1.57583
Lib4_1_bin.53	AW107	69.37	0.06	1473204	332	4497	4437	18526	34.5626	Medium	32_1	d__Bacteria;p__Firmicutes;c__Bacilli;o__Lactobacillales;f__Enterococcaceae;g__Enterococcus_B;s__Enterococcus_B hirae	No	217097186	505264	0.232736	29510	1.12504	148884870	0.989492
Lib4_1_bin.59	AW107	68.97	1.72	2234267	327	8540	6832	26164	30.9368	Medium	129_1	d__Bacteria;p__Bacteroidota;c__Bacteroidia;o__Bacteroidales;f__Bacteroidaceae;g__UBA4372;s__	Yes	217097186	654952	0.301686	29510	1.1081	148884870	1.50067
Lib4_1_bin.61	AW107	59.48	0.09	1094910	257	4246	4260	12433	22.151	Medium	140_1	d__Bacteria;p__Firmicutes_A;c__Clostridia;o__Christensenellales;f__CAG-138;g__Phil1;s__Phil1 sp001940855	No	217097186	226974	0.104549	29510	0.870891	148884870	0.735407
Lib4_1_bin.62	AW107	78.22	4.22	1741846	213	11275	8177	34484	35.5313	Medium	50_0	d__Bacteria;p__Verrucomicrobiota;c__Kiritimatiellae;o__RFP12;f__UBA1067;g__UBA1067;s__	Yes	217097186	569980	0.262546	29510	0.721789	148884870	1.16993
Lib4_1_bin.65	AW107	55.72	3.19	1195988	265	4550	4513	30392	51.5132	Medium	88_1	d__Bacteria;p__Firmicutes_A;c__Clostridia;o__Oscillospirales;f__Oscillospiraceae;g__CAG-103;s__	No	217097186	547648	0.252259	29510	0.898001	148884870	0.803297
Lib4_1_bin.66	AW107	51.07	0.85	1621643	307	5818	5282	17350	25.6963	Medium	346_1	d__Bacteria;p__Eremiobacterota;c__UBP9;o__UBA4705;f__UBA4705;g__UBA4705;s__	No	217097186	425035	0.195781	29510	1.04033	148884870	1.08919
Lib4_1_bin.7	AW107	94.25	0	1996610	90	34358	22184	121320	82.0053	High	148_0	d__Bacteria;p__Spirochaetota;c__Spirochaetia;o__Sphaerochaetales;f__Sphaerochaetaceae;g__UBA9732;s__UBA9732 sp001940825	No	217097186	1606985	0.740215	29510	0.304981	148884870	1.34104
Lib4_1_bin.72	AW107	92.84	1.57	1897685	85	35929	22325	101545	96.1319	High	338_1	d__Bacteria;p__Firmicutes_A;c__Clostridia;o__Christensenellales;f__CAG-138;g__PeH17;s__PeH17 sp000435055	No	217097186	1714241	0.789619	29510	0.288038	148884870	1.2746
Lib4_1_bin.73	AW107	54.21	1.75	1403473	318	4508	4413	18284	25.3956	Medium	232_1	d__Bacteria;p__Firmicutes_A;c__Clostridia;o__Lachnospirales;f__Lachnospiraceae;g__UBA2882;s__	No	217097186	357804	0.164813	29510	1.0776	148884870	0.942657
Lib4_1_bin.77	AW107	56.74	2.25	621654	143	4273	4347	21018	95.0003	Medium	66_0	d__Bacteria;p__Firmicutes;c__Bacilli;o__RF39;f__CAG-302;g__CAG-914;s__CAG-914 sp000437895	No	217097186	683310	0.314748	29510	0.484581	148884870	0.41754
Lib4_1_bin.81	AW107	64.62	2.01	1145326	251	4702	4563	14931	46.677	Medium	176_1	d__Bacteria;p__Firmicutes_A;c__Clostridia;o__Oscillospirales;f__Butyricicoccaceae;g__Agathobaculum;s__	Yes	217097186	484525	0.223183	29510	0.850559	148884870	0.76927
Lib4_1_bin.85	AW107	92.38	1.35	2452046	239	13983	10259	47261	115.551	High	101_0	d__Bacteria;p__Bacteroidota;c__Bacteroidia;o__Bacteroidales;f__Bacteroidaceae;g__Prevotella;s__	No	217097186	2591956	1.19392	29510	0.809895	148884870	1.64694
Lib4_1_bin.88	AW107	82.81	2.01	1433360	154	11910	9307	46795	83.5521	Medium	190_1	d__Bacteria;p__Firmicutes_A;c__Clostridia;o__Oscillospirales;f__Oscillospiraceae;g__F23-B02;s__	No	217097186	1082981	0.498846	29510	0.521857	148884870	0.96273
Lib4_1_bin.89	AW107	94.51	0.55	2473660	129	29444	19175	75047	98.8543	High	95_1	d__Bacteria;p__Fibrobacterota;c__Fibrobacteria;o__Fibrobacterales;f__Fibrobacteraceae;g__;s__	No	217097186	2456231	1.1314	29510	0.43714	148884870	1.66146
Lib4_1_bin.9	AW107	88.51	0.68	2106793	89	34670	23671	108592	92.7626	Medium	77_1	d__Bacteria;p__Verrucomicrobiota;c__Lentisphaeria;o__UBA1407;f__UBA1407;g__UBA1724;s__	No	217097186	1812325	0.834799	29510	0.301593	148884870	1.41505
Lib4_1_bin.90	AW107	94.8	0.12	2028011	157	18114	12917	50841	134.545	High	328_1	d__Bacteria;p__Firmicutes_A;c__Clostridia;o__Oscillospirales;f__Ruminococcaceae;g__Ruminococcus_F;s__Ruminococcus_F champanellensis	No	217097186	2592194	1.19402	29510	0.532023	148884870	1.36213
Lib4_1_bin.91	AW107	68.9	0.81	1195667	242	5349	4940	20038	17.7401	Medium	230_1	d__Bacteria;p__Actinobacteriota;c__Coriobacteriia;o__Coriobacteriales;f__QAMH01;g__;s__	Yes	217097186	189411	0.0872471	29510	0.820061	148884870	0.803082
Lib4_1_bin.93	AW107	87.48	2.21	2302895	325	8691	7085	34867	28.5852	Medium	173_0	d__Bacteria;p__Desulfobacterota_A;c__Desulfovibrionia;o__Desulfovibrionales;f__Desulfovibrionaceae;g__Desulfovibrio;s__Desulfovibrio piger	No	217097186	600266	0.276496	29510	1.10132	148884870	1.54676
Lib4_1_bin.97	AW107	81.61	2.24	1869502	342	6284	5466	26985	57.0132	Medium	314_1	d__Bacteria;p__Firmicutes_A;c__Clostridia;o__Oscillospirales;f__Ruminococcaceae;g__Ruminiclostridium_E;s__	No	217097186	1058539	0.487588	29510	1.15893	148884870	1.25567
Lib4_2_bin.12	AW108	68.55	0	1233394	25	92250	49335	292615	113.363	Medium	229_1	d__Bacteria;p__Actinobacteriota;c__Coriobacteriia;o__Coriobacteriales;f__Eggerthellaceae;g__;s__	Yes	304546404	1482737	0.486867	26956	0.0927437	172444769	0.71524
Lib4_2_bin.14	AW108	91.62	0	1592724	61	36858	26110	100431	79.1867	High	288_1	d__Bacteria;p__Firmicutes_A;c__Clostridia;o__Oscillospirales;f__CAG-272;g__CAG-841;s__CAG-841 sp000437375	No	304546404	1587099	0.521135	26956	0.226295	172444769	0.923614
Lib4_2_bin.15	AW108	70.27	1.53	1430400	282	5628	5072	17545	23.471	Medium	295_0	d__Bacteria;p__Firmicutes_A;c__Clostridia;o__Oscillospirales;f__Ruminococcaceae;g__Ruminococcus;s__	No	304546404	401430	0.131812	26956	1.04615	172444769	0.829483
Lib4_2_bin.19	AW108	84.82	1.12	2114768	266	10208	7950	36696	41.2407	Medium	116_1	d__Bacteria;p__Bacteroidota;c__Bacteroidia;o__Bacteroidales;f__Bacteroidaceae;g__UBA4334;s__	No	304546404	1103390	0.362306	26956	0.986793	172444769	1.22635
Lib4_2_bin.20	AW108	56.82	0.72	1573737	352	4583	4470	16131	32.0156	Medium	188_1	d__Bacteria;p__Firmicutes_A;c__Clostridia;o__Christensenellales;f__CAG-74;g__UBA11524;s__UBA11524 sp000437595	No	304546404	527814	0.173312	26956	1.30583	172444769	0.912604
Lib4_2_bin.21	AW108	92.88	1.21	1926482	229	10669	8412	39562	57.1026	High	140_1	d__Bacteria;p__Firmicutes_A;c__Clostridia;o__Christensenellales;f__CAG-138;g__Phil1;s__Phil1 sp001940855	No	304546404	1169850	0.384129	26956	0.849533	172444769	1.11716
Lib4_2_bin.22	AW108	98.49	0	1997987	88	33641	22704	100487	99.9773	High	328_1	d__Bacteria;p__Firmicutes_A;c__Clostridia;o__Oscillospirales;f__Ruminococcaceae;g__Ruminococcus_F;s__Ruminococcus_F champanellensis	No	304546404	2390594	0.784969	26956	0.326458	172444769	1.15862
Lib4_2_bin.27	AW108	91.57	1.06	1661350	99	26246	16781	87196	66.8501	High	326_1	d__Bacteria;p__Firmicutes_A;c__Clostridia;o__Oscillospirales;f__Acutalibacteraceae;g__Eubacterium_R;s__	No	304546404	1385184	0.454835	26956	0.367265	172444769	0.96341
Lib4_2_bin.34	AW108	91.25	1.34	1867376	51	64603	36615	143274	130.114	High	338_1	d__Bacteria;p__Firmicutes_A;c__Clostridia;o__Christensenellales;f__CAG-138;g__PeH17;s__PeH17 sp000435055	No	304546404	2348347	0.771097	26956	0.189197	172444769	1.08288
Lib4_2_bin.35	AW108	57.24	0	1747059	294	6754	5942	33967	23.6951	Medium	315_1	d__Bacteria;p__Bacteroidota;c__Bacteroidia;o__Bacteroidales;f__Paludibacteraceae;g__RF16;s__	No	304546404	537992	0.176654	26956	1.09067	172444769	1.01311
Lib4_2_bin.37	AW108	91.04	0.94	1649462	288	6113	5727	24412	87.9461	High	23_1	d__Bacteria;p__Firmicutes;c__Bacilli;o__Erysipelotrichales;f__Erysipelatoclostridiaceae;g__Catenibacterium;s__	Yes	304546404	1659592	0.544939	26956	1.06841	172444769	0.956516
Lib4_2_bin.39	AW108	73.46	0	1951466	271	8658	7200	33697	43.9225	Medium	241_1	d__Bacteria;p__Firmicutes_A;c__Clostridia;o__Lachnospirales;f__Lachnospiraceae;g__CAG-510;s__	Yes	304546404	969184	0.318239	26956	1.00534	172444769	1.13165
Lib4_2_bin.40	AW108	79.59	1.14	1370417	217	7557	6315	33083	33.605	Medium	161_2	d__Bacteria;p__Firmicutes_A;c__Clostridia;o__Oscillospirales;f__Butyricicoccaceae;g__UBA4644;s__	Yes	304546404	502886	0.165126	26956	0.805016	172444769	0.794699
Lib4_2_bin.44	AW108	58.21	0.88	1880197	324	6188	5803	22521	20.6972	Medium	337_0	d__Bacteria;p__Firmicutes_A;c__Clostridia;o__Lachnospirales;f__Lachnospiraceae;g__Bacteroides_F;s__	Yes	304546404	407415	0.133778	26956	1.20196	172444769	1.09032
Lib4_2_bin.46	AW108	91.33	1.43	1473672	104	21742	14169	57090	113.07	High	96_1	d__Bacteria;p__Bacteroidota;c__Bacteroidia;o__Bacteroidales;f__UBA932;g__RC9;s__RC9 sp000432655	No	304546404	2052156	0.67384	26956	0.385814	172444769	0.854576
Lib4_2_bin.48	AW108	93.96	0	2394853	60	58088	39914	230910	120.411	High	235_1	d__Bacteria;p__Firmicutes_A;c__Clostridia;o__Lachnospirales;f__Lachnospiraceae;g__Eubacterium_F;s__	No	304546404	3099595	1.01777	26956	0.222585	172444769	1.38877
Lib4_2_bin.49	AW108	86	1.32	2485944	360	8076	6905	56667	291.715	Medium	280_1	d__Bacteria;p__Firmicutes_A;c__Clostridia;o__Lachnospirales;f__Lachnospiraceae;g__CAG-95;s__CAG-95 sp000438155	No	304546404	7512548	2.4668	26956	1.33551	172444769	1.44159
Lib4_2_bin.5	AW108	76.9	1.68	1468317	259	6290	5669	20943	27.4249	Medium	321_1	d__Bacteria;p__Firmicutes_A;c__Clostridia;o__Oscillospirales;f__Acutalibacteraceae;g__CAG-180;s__	Yes	304546404	512768	0.168371	26956	0.960825	172444769	0.851471
Lib4_2_bin.51	AW108	96.56	2.04	2507466	160	23786	15671	52981	105.808	High	124_1	d__Bacteria;p__Bacteroidota;c__Bacteroidia;o__Bacteroidales;f__Bacteroidaceae;g__Prevotella;s__Prevotella sp002251295	No	304546404	3352777	1.10091	26956	0.59356	172444769	1.45407
Lib4_2_bin.52	AW108	84.02	2.35	1714203	259	7215	6618	27963	46.6395	Medium	153_1	d__Bacteria;p__Firmicutes_A;c__Clostridia;o__Oscillospirales;f__Acutalibacteraceae;g__CAG-177;s__CAG-177 sp000431775	No	304546404	1036084	0.340206	26956	0.960825	172444769	0.994059
Lib4_2_bin.59	AW108	75.46	3.27	2348027	388	6733	6051	33138	84.1163	Medium	122_1	d__Bacteria;p__Bacteroidota;c__Bacteroidia;o__Bacteroidales;f__Bacteroidaceae;g__Prevotella;s__	Yes	304546404	2427875	0.79721	26956	1.43938	172444769	1.36161
Lib4_2_bin.60	AW108	77.43	1.77	2237789	379	6710	5904	23676	30.9417	Medium	307_0	d__Bacteria;p__Firmicutes_A;c__Clostridia;o__Oscillospirales;f__Ruminococcaceae;g__;s__	No	304546404	830062	0.272557	26956	1.40599	172444769	1.29768
Lib4_2_bin.64	AW108	61.55	1.72	1676061	343	5302	4886	19471	24.0081	Medium	331_1	d__Bacteria;p__Firmicutes_A;c__Clostridia;o__Oscillospirales;f__Ruminococcaceae;g__CAG-115;s__	Yes	304546404	490114	0.160932	26956	1.27244	172444769	0.971941
Lib4_2_bin.67	AW108	55.8	0.85	1701059	388	4580	4384	14931	30.0265	Medium	49_1	d__Bacteria;p__Verrucomicrobiota;c__Kiritimatiellae;o__RFP12;f__UBA1067;g__RUG572;s__	No	304546404	698815	0.229461	26956	1.43938	172444769	0.986437
Lib4_2_bin.74	AW108	96.05	2.4	2269910	227	12734	9999	45204	42.1195	High	275_0	d__Bacteria;p__Firmicutes_A;c__Clostridia;o__Lachnospirales;f__Lachnospiraceae;g__Lachnospira;s__	No	304546404	1118508	0.36727	26956	0.842113	172444769	1.31631
Lib4_2_bin.77	AW108	85.7	1.51	2274288	252	11042	9024	35717	35.1191	Medium	271_1	d__Bacteria;p__Firmicutes_A;c__Clostridia;o__Lachnospirales;f__Lachnospiraceae;g__CAG-590;s__	Yes	304546404	901226	0.295924	26956	0.934857	172444769	1.31885
Lib4_2_bin.78	AW108	93.49	2.24	1877708	247	9511	7602	34280	79.7853	High	334_1	d__Bacteria;p__Firmicutes_A;c__Clostridia;o__Oscillospirales;f__Acutalibacteraceae;g__UBA6857;s__	Yes	304546404	1687090	0.553968	26956	0.916308	172444769	1.08888
Lib4_2_bin.80	AW108	92.39	3.06	2332334	99	40700	23558	145545	113.096	High	232_1	d__Bacteria;p__Firmicutes_A;c__Clostridia;o__Lachnospirales;f__Lachnospiraceae;g__UBA2882;s__	No	304546404	2924830	0.960389	26956	0.367265	172444769	1.35251
Lib4_2_bin.81	AW108	51.07	1.58	1406125	299	4772	4702	16471	22.4922	Medium	243_1	d__Bacteria;p__Firmicutes_A;c__Clostridia;o__Lachnospirales;f__Lachnospiraceae;g__;s__	Yes	304546404	333751	0.10959	26956	1.10922	172444769	0.815406
Lib4_2_bin.82	AW108	75.67	1.17	1475304	196	9060	7527	28052	41.0699	Medium	194_0	d__Bacteria;p__Firmicutes_A;c__Clostridia;o__Oscillospirales;f__Oscillospiraceae;g__F23-B02;s__	No	304546404	723510	0.23757	26956	0.727111	172444769	0.855523
Lib4_2_bin.84	AW108	52.19	2.87	995459	167	7048	5960	18920	35.9783	Medium	191_1	d__Bacteria;p__Firmicutes_A;c__Clostridia;o__Oscillospirales;f__Oscillospiraceae;g__F23-B02;s__F23-B02 sp000431075	No	304546404	454514	0.149243	26956	0.619528	172444769	0.577263
Lib4_2_bin.86	AW108	69.47	0.87	1868031	358	5646	5217	26053	42.0996	Medium	32_1	d__Bacteria;p__Firmicutes;c__Bacilli;o__Lactobacillales;f__Enterococcaceae;g__Enterococcus_B;s__Enterococcus_B hirae	No	304546404	871695	0.286227	26956	1.32809	172444769	1.08326
Lib4_2_bin.9	AW108	93.68	0.81	1814844	181	12265	10026	43123	31.8137	High	114_1	d__Bacteria;p__Bacteroidota;c__Bacteroidia;o__Bacteroidales;f__P3;g__UBA3388;s__	No	304546404	745016	0.244631	26956	0.671465	172444769	1.05242
Lib4_2_bin.94	AW108	91.14	0.55	2419663	94	42267	25741	89513	118.659	High	95_1	d__Bacteria;p__Fibrobacterota;c__Fibrobacteria;o__Fibrobacterales;f__Fibrobacteraceae;g__;s__	No	304546404	3462230	1.13685	26956	0.348716	172444769	1.40315
Lib4_3_bin.1	AW110A	54.31	0	881811	156	5874	5652	29748	26.7737	Medium	309_0	d__Bacteria;p__Firmicutes_A;c__Clostridia;o__Oscillospirales;f__Ruminococcaceae;g__Ruminococcus_C;s__	No	249215282	267213	0.107222	27861	0.559922	158976783	0.554679
Lib4_3_bin.10	AW110A	94.01	0.74	2303979	148	21152	15567	66767	149.439	High	103_0	d__Bacteria;p__Bacteroidota;c__Bacteroidia;o__Bacteroidales;f__Bacteroidaceae;g__Bacteroides_B;s__	Yes	249215282	4007729	1.60814	27861	0.531208	158976783	1.44926
Lib4_3_bin.12	AW110A	90.92	2.35	1720956	207	10487	8313	46860	205.667	High	178_0	d__Bacteria;p__Firmicutes_A;c__Clostridia;o__Oscillospirales;f__Oscillospiraceae;g__CAG-110;s__	Yes	249215282	4096006	1.64356	27861	0.742974	158976783	1.08252
Lib4_3_bin.13	AW110A	93.79	1.98	2132262	315	7886	6769	33716	39.605	High	199_0	d__Bacteria;p__Firmicutes_A;c__Clostridia;o__Christensenellales;f__CAG-74;g__;s__	Yes	249215282	893428	0.358496	27861	1.13061	158976783	1.34124
Lib4_3_bin.14	AW110A	69.69	1.9	2532652	510	5435	4965	31835	27.3605	Medium	284_0	d__Bacteria;p__Firmicutes_A;c__Clostridia;o__Lachnospirales;f__Lachnospiraceae;g__Ruminococcus_A;s__	Yes	249215282	853084	0.342308	27861	1.83052	158976783	1.5931
Lib4_3_bin.17	AW110A	84.99	0	1645766	236	8153	6973	26275	43.7166	Medium	25_1	d__Bacteria;p__Firmicutes;c__Bacilli;o__Erysipelotrichales;f__Erysipelotrichaceae;g__Solobacterium;s__	Yes	249215282	837166	0.335921	27861	0.847062	158976783	1.03522
Lib4_3_bin.22	AW110A	61.83	0.69	1535998	273	6420	5626	24943	27.588	Medium	98_0	d__Bacteria;p__Actinobacteriota;c__Actinobacteria;o__Actinomycetales;f__Bifidobacteriaceae;g__Bifidobacterium;s__Bifidobacterium longum	No	249215282	436058	0.174972	27861	0.979864	158976783	0.966178
Lib4_3_bin.23	AW110A	74.48	0	1997811	167	16468	11962	70160	82.9969	Medium	108_0	d__Bacteria;p__Bacteroidota;c__Bacteroidia;o__Bacteroidales;f__Bacteroidaceae;g__Prevotellamassilia;s__	Yes	249215282	1886491	0.756972	27861	0.599404	158976783	1.25667
Lib4_3_bin.28	AW110A	64.99	1.35	1500470	158	12688	9496	37466	33.1162	Medium	149_0	d__Bacteria;p__Firmicutes_B;c__Peptococcia;o__Peptococcales;f__Peptococcaceae;g__;s__	Yes	249215282	575551	0.230945	27861	0.567101	158976783	0.94383
Lib4_3_bin.3	AW110A	88.06	4.99	1556219	190	10031	8190	34445	70.2948	Medium	27_0	d__Bacteria;p__Firmicutes;c__Bacilli;o__Lactobacillales;f__Streptococcaceae;g__Streptococcus;s__Streptococcus lutetiensis	No	249215282	1215744	0.487829	27861	0.681957	158976783	0.978897
Lib4_3_bin.31	AW110A	81.93	0.89	3445217	550	7423	6264	29320	30.3119	Medium	8_1	d__Bacteria;p__Proteobacteria;c__Gammaproteobacteria;o__Enterobacterales;f__Enterobacteriaceae;g__Escherichia;s__Escherichia flexneri	No	249215282	1102841	0.442525	27861	1.97409	158976783	2.16712
Lib4_3_bin.32	AW110A	86.68	1.12	2078144	312	7851	6660	26427	114.586	Medium	14_0	d__Bacteria;p__Fusobacteriota;c__Fusobacteriia;o__Fusobacteriales;f__Fusobacteriaceae;g__Cetobacterium_A;s__	Yes	249215282	3191587	1.28065	27861	1.11984	158976783	1.3072
Lib4_3_bin.39	AW110A	94.92	2.68	2564178	151	33874	16981	106352	140.335	High	120_0	d__Bacteria;p__Bacteroidota;c__Bacteroidia;o__Bacteroidales;f__Bacteroidaceae;g__Paraprevotella;s__	Yes	249215282	4551509	1.82634	27861	0.541976	158976783	1.61293
Lib4_3_bin.40	AW110A	72.8	0	1193946	261	4812	4574	15964	51.1867	Medium	23_1	d__Bacteria;p__Firmicutes;c__Bacilli;o__Erysipelotrichales;f__Erysipelatoclostridiaceae;g__Catenibacterium;s__	Yes	249215282	676518	0.271459	27861	0.936793	158976783	0.751019
Lib4_3_bin.43	AW110A	85.08	0.94	2319348	295	9676	7862	37088	70.9308	Medium	260_1	d__Bacteria;p__Firmicutes_A;c__Clostridia;o__Lachnospirales;f__Lachnospiraceae;g__Blautia;s__	No	249215282	1960254	0.786571	27861	1.05883	158976783	1.45892
Lib4_3_bin.45	AW110A	83.87	0.7	1145340	174	7676	6582	33493	42.2649	Medium	353_0	d__Bacteria;p__Firmicutes_A;c__Clostridia;o__4C28d-15;f__UBA3700;g__;s__	Yes	249215282	554873	0.222648	27861	0.624529	158976783	0.720445
Lib4_3_bin.46	AW110A	70.17	1.72	2470437	218	16269	11332	37382	131.275	Medium	107_0	d__Bacteria;p__Bacteroidota;c__Bacteroidia;o__Bacteroidales;f__Bacteroidaceae;g__Bacteroides;s__	Yes	249215282	3799152	1.52445	27861	0.782456	158976783	1.55396
Lib4_3_bin.49	AW110A	59.02	0.22	809967	184	4552	4401	13219	23.2623	Medium	142_1	d__Bacteria;p__Firmicutes_A;c__Clostridia;o__Oscillospirales;f__Acutalibacteraceae;g__UBA737;s__	Yes	249215282	219876	0.0882273	27861	0.660421	158976783	0.509488
Lib4_3_bin.52	AW110A	77.27	1.83	2770501	528	5687	5247	21096	44.2767	Medium	52_0	d__Bacteria;p__Actinobacteriota;c__Actinobacteria;o__Actinomycetales;f__Micrococcaceae;g__Arthrobacter_B;s__	Yes	249215282	1154503	0.463255	27861	1.89512	158976783	1.74271
Lib4_3_bin.59	AW110A	94.38	0	1362213	175	10305	7784	40272	136.262	High	305_0	d__Bacteria;p__Firmicutes;c__Bacilli;o__RFN20;f__CAG-826;g__UBA4855;s__	Yes	249215282	2275072	0.912894	27861	0.628118	158976783	0.856863
Lib4_3_bin.60	AW110A	93.84	1.93	2423309	279	12164	8685	42781	97.4388	High	266_0	d__Bacteria;p__Firmicutes_A;c__Clostridia;o__Lachnospirales;f__Lachnospiraceae;g__Lachnobacterium;s__	Yes	249215282	2572495	1.03224	27861	1.0014	158976783	1.52432
Lib4_3_bin.61	AW110A	92.24	0.6	1603148	200	10316	8015	32553	47.5451	High	355_0	d__Bacteria;p__Firmicutes_C;c__Negativicutes;o__Acidaminococcales;f__Acidaminococcaceae;g__Phascolarctobacterium_A;s__	Yes	249215282	894764	0.359033	27861	0.717849	158976783	1.00842
Lib4_3_bin.64	AW110A	93.54	0	1952493	149	18974	13103	67611	65.4914	High	234_0	d__Bacteria;p__Firmicutes_A;c__Clostridia;o__Lachnospirales;f__Lachnospiraceae;g__;s__	Yes	249215282	1549866	0.621898	27861	0.534798	158976783	1.22816
Lib4_3_bin.66	AW110A	82.61	1.98	2166683	305	8415	7103	25657	55.347	Medium	129_1	d__Bacteria;p__Bacteroidota;c__Bacteroidia;o__Bacteroidales;f__Bacteroidaceae;g__UBA4372;s__	Yes	249215282	1315939	0.528033	27861	1.09472	158976783	1.36289
Lib4_3_bin.67	AW110A	72.62	0	1708746	284	6707	6016	33651	25.9456	Medium	318_0	d__Bacteria;p__Bacteroidota;c__Bacteroidia;o__Bacteroidales;f__UBA932;g__RC9;s__	Yes	249215282	522543	0.209675	27861	1.01935	158976783	1.07484
Lib4_3_bin.68	AW110A	69.25	0.67	1444584	260	6081	5556	21210	25.5745	Medium	195_0	d__Bacteria;p__Firmicutes_A;c__Clostridia;o__Oscillospirales;f__Oscillospiraceae;g__UBA1777;s__	Yes	249215282	422637	0.169587	27861	0.933204	158976783	0.908676
Lib4_3_bin.69	AW110A	96.67	0.94	2315883	180	19039	12866	65847	211.78	High	113_0	d__Bacteria;p__Bacteroidota;c__Bacteroidia;o__Bacteroidales;f__Muribaculaceae;g__CAG-279;s__	Yes	249215282	5999058	2.40718	27861	0.646064	158976783	1.45674
Lib4_3_bin.70	AW110A	57.19	0	947678	202	4869	4691	19654	21.3479	Medium	370_0	d__Bacteria;p__Firmicutes_A;c__Clostridia;o__4C28d-15;f__CAG-727;g__;s__	Yes	249215282	230131	0.0923423	27861	0.725028	158976783	0.596111
Lib4_3_bin.74	AW110A	55.17	1.72	863877	212	3970	4074	13822	86.4094	Medium	28_0	d__Bacteria;p__Firmicutes;c__Bacilli;o__Lactobacillales;f__Lactobacillaceae;g__Lactobacillus_B;s__Lactobacillus_B animalis	No	249215282	808802	0.324539	27861	0.76092	158976783	0.543398
Lib4_3_bin.76	AW110A	91.95	0.22	1995654	109	28804	18308	62423	184.76	High	330_1	d__Bacteria;p__Firmicutes_A;c__Clostridia;o__Oscillospirales;f__Acutalibacteraceae;g__CAG-177;s__CAG-177 sp003514385	No	249215282	3949202	1.58465	27861	0.391228	158976783	1.25531
Lib4_3_bin.83	AW110A	74.79	1.24	1536077	159	14431	9660	58737	27.7196	Medium	203_0	d__Bacteria;p__Proteobacteria;c__Gammaproteobacteria;o__Burkholderiales;f__Burkholderiaceae;g__Sutterella;s__	No	249215282	522699	0.209738	27861	0.57069	158976783	0.966227
Lib4_3_bin.84	AW110A	75.86	1.72	1423930	254	6313	5606	25033	30.6628	Medium	216_1	d__Bacteria;p__Proteobacteria;c__Gammaproteobacteria;o__Enterobacterales;f__Succinivibrionaceae;g__Succinivibrio;s__	Yes	249215282	481197	0.193085	27861	0.911669	158976783	0.895684
Lib4_3_bin.86	AW110A	57.89	0	1581586	303	5660	5219	17888	23.2967	Medium	43_0	d__Bacteria;p__Firmicutes_A;c__Clostridia;o__Lachnospirales;f__Lachnospiraceae;g__Marvinbryantia;s__	Yes	249215282	419820	0.168457	27861	1.08754	158976783	0.994853
Lib4_3_bin.87	AW110A	57.09	1.42	735279	130	6162	5655	22303	48.9542	Medium	215_0	d__Bacteria;p__Firmicutes_A;c__Clostridia;o__Peptostreptococcales;f__Anaerovoracaceae;g__Mogibacterium;s__	No	249215282	383033	0.153696	27861	0.466602	158976783	0.462507
Lib4_3_bin.88	AW110A	82.37	0.81	1189199	212	6405	5609	18557	50.422	Medium	6_0	d__Bacteria;p__Firmicutes_A;c__Clostridia;o__4C28d-15;f__;g__;s__	No	249215282	710455	0.285077	27861	0.76092	158976783	0.748033
Lib4_3_bin.92	AW110A	80.61	0	1567475	235	7584	6670	26454	29.2599	Medium	225_0	d__Bacteria;p__Firmicutes_A;c__Clostridia;o__Lachnospirales;f__Anaerotignaceae;g__Anaerotignum;s__	Yes	249215282	526910	0.211428	27861	0.843473	158976783	0.985977
Lib4_6_bin.1	Zape1	94.95	3.98	2607378	175	19501	14899	126588	64.4945	High	262_0	d__Bacteria;p__Firmicutes_A;c__Clostridia;o__Lachnospirales;f__Lachnospiraceae;g__CAG-510;s__	No	339706852	1649033	0.485428	41413	0.422573	235475957	1.10728
Lib4_6_bin.103	Zape1	81.95	1.68	1761155	184	12371	9571	53482	193.116	Medium	192_1	d__Bacteria;p__Firmicutes_A;c__Clostridia;o__Oscillospirales;f__Oscillospiraceae;g__F23-B02;s__	No	339706852	3241893	0.954321	41413	0.444305	235475957	0.747913
Lib4_6_bin.106	Zape1	81.87	0	1582764	257	7259	6158	25212	33.4055	Medium	298_1	d__Bacteria;p__Firmicutes_A;c__Clostridia;o__Oscillospirales;f__Ruminococcaceae;g__CAG-115;s__CAG-115 sp003516865	No	339706852	536298	0.157871	41413	0.620578	235475957	0.672155
Lib4_6_bin.107	Zape1	80.66	0.5	2146456	252	10329	8517	43381	125.662	Medium	115_1	d__Bacteria;p__Bacteroidota;c__Bacteroidia;o__Bacteroidales;f__Muribaculaceae;g__C941;s__	Yes	339706852	2597726	0.764696	41413	0.608505	235475957	0.911539
Lib4_6_bin.111	Zape1	86.69	2.59	2614083	314	10286	8325	38309	44.7179	Medium	135_0	d__Bacteria;p__Proteobacteria;c__Gammaproteobacteria;o__Pseudomonadales;f__Moraxellaceae;g__Acinetobacter;s__	Yes	339706852	1054725	0.310481	41413	0.758216	235475957	1.11013
Lib4_6_bin.113	Zape1	95.46	1.58	2401696	249	13123	9645	33845	68.7093	High	222_1	d__Bacteria;p__Firmicutes_A;c__Clostridia;o__Lachnospirales;f__Lachnospiraceae;g__Fusicatenibacter;s__	Yes	339706852	1691138	0.497823	41413	0.60126	235475957	1.01993
Lib4_6_bin.115	Zape1	96.13	3.97	3473121	262	22454	13256	91209	75.8914	High	281_0	d__Bacteria;p__Firmicutes_A;c__Clostridia;o__Lachnospirales;f__Lachnospiraceae;g__Roseburia;s__	Yes	339706852	2687845	0.791225	41413	0.632652	235475957	1.47494
Lib4_6_bin.116	Zape1	87.69	0.68	1985407	60	46196	33090	120679	82.0838	Medium	77_1	d__Bacteria;p__Verrucomicrobiota;c__Lentisphaeria;o__UBA1407;f__UBA1407;g__UBA1724;s__	No	339706852	1601694	0.471493	41413	0.144882	235475957	0.843146
Lib4_6_bin.118	Zape1	54.39	1.72	1461291	300	5172	4870	16152	23.4285	Medium	297_1	d__Bacteria;p__Firmicutes_A;c__Clostridia;o__Oscillospirales;f__CAG-272;g__CAG-448;s__CAG-448 sp003150135	No	339706852	329767	0.097074	41413	0.72441	235475957	0.620569
Lib4_6_bin.120	Zape1	53.02	1.7	1455632	338	4258	4306	19115	25.9129	Medium	34_0	d__Bacteria;p__Firmicutes;c__Bacilli;o__Lactobacillales;f__Enterococcaceae;g__Enterococcus_B;s__	No	339706852	352825	0.103862	41413	0.816169	235475957	0.618166
Lib4_6_bin.124	Zape1	63.33	1.75	1596098	209	9266	7636	37034	79.2114	Medium	354_1	d__Bacteria;p__Firmicutes_C;c__Negativicutes;o__Acidaminococcales;f__Acidaminococcaceae;g__Phascolarctobacterium_A;s__	No	339706852	1211354	0.356588	41413	0.504672	235475957	0.677818
Lib4_6_bin.125	Zape1	84.1	1.18	1433351	212	8278	6761	30355	195.162	Medium	168_1	d__Bacteria;p__Firmicutes_A;c__Clostridia;o__Oscillospirales;f__Oscillospiraceae;g__ER4;s__ER4 sp900317525	No	339706852	2751628	0.810001	41413	0.511917	235475957	0.608704
Lib4_6_bin.128	Zape1	83.71	0	2100939	252	10693	8337	33271	43.9379	Medium	308_0	d__Bacteria;p__Firmicutes_A;c__Clostridia;o__Oscillospirales;f__Ruminococcaceae;g__;s__	No	339706852	928468	0.273314	41413	0.608505	235475957	0.89221
Lib4_6_bin.130	Zape1	72.47	0	1306829	221	6775	5913	20076	34.8917	Medium	288_1	d__Bacteria;p__Firmicutes_A;c__Clostridia;o__Oscillospirales;f__CAG-272;g__CAG-841;s__CAG-841 sp000437375	No	339706852	462625	0.136184	41413	0.533649	235475957	0.554973
Lib4_6_bin.132	Zape1	51.02	0	1586452	378	4403	4196	13788	19.9444	Medium	25_1	d__Bacteria;p__Firmicutes;c__Bacilli;o__Erysipelotrichales;f__Erysipelotrichaceae;g__Solobacterium;s__	Yes	339706852	325033	0.0956804	41413	0.912757	235475957	0.673721
Lib4_6_bin.133	Zape1	82.77	1.12	1415257	214	7648	6613	26912	33.8688	Medium	320_0	d__Bacteria;p__Firmicutes;c__Bacilli;o__RFN20;f__CAG-288;g__UBA7642;s__	Yes	339706852	495180	0.145767	41413	0.516746	235475957	0.60102
Lib4_6_bin.135	Zape1	76.68	1.13	2002297	283	8888	7075	53377	28.5029	Medium	243_1	d__Bacteria;p__Firmicutes_A;c__Clostridia;o__Lachnospirales;f__Lachnospiraceae;g__SZUA-378;s__	Yes	339706852	560000	0.164848	41413	0.68336	235475957	0.850319
Lib4_6_bin.137	Zape1	62.24	0	1957705	195	12745	10039	37094	145.515	Medium	123_0	d__Bacteria;p__Bacteroidota;c__Bacteroidia;o__Bacteroidales;f__Bacteroidaceae;g__Prevotella;s__	Yes	339706852	2663596	0.784087	41413	0.470867	235475957	0.831382
Lib4_6_bin.138	Zape1	58.62	3.45	1548677	314	5259	4932	21787	23.2578	Medium	235_2	d__Bacteria;p__Firmicutes_A;c__Clostridia;o__Lachnospirales;f__Lachnospiraceae;g__Eubacterium_F;s__	No	339706852	356271	0.104876	41413	0.758216	235475957	0.657679
Lib4_6_bin.139	Zape1	61.21	0	1655710	301	6485	5500	21274	28.7054	Medium	116_1	d__Bacteria;p__Bacteroidota;c__Bacteroidia;o__Bacteroidales;f__Bacteroidaceae;g__UBA4334;s__	No	339706852	464090	0.136615	41413	0.726825	235475957	0.703133
Lib4_6_bin.14	Zape1	65.77	0.17	1340216	263	5399	5095	17072	26.4964	Medium	287_0	d__Bacteria;p__Firmicutes_A;c__Clostridia;o__Lachnospirales;f__Lachnospiraceae;g__Butyrivibrio_A;s__	Yes	339706852	365105	0.107476	41413	0.635066	235475957	0.569152
Lib4_6_bin.17	Zape1	70.18	0	1696034	249	8697	6811	33168	32.3602	Medium	175_1	d__Bacteria;p__Firmicutes_A;c__Clostridia;o__Oscillospirales;f__CAG-272;g__;s__	Yes	339706852	548504	0.161464	41413	0.60126	235475957	0.720258
Lib4_6_bin.20	Zape1	61.53	0	1228362	269	4773	4566	16468	20.0182	Medium	147_1	d__Bacteria;p__Firmicutes_A;c__Clostridia;o__Christensenellales;f__CAG-138;g__RUG472;s__	No	339706852	250080	0.0736164	41413	0.649554	235475957	0.521651
Lib4_6_bin.21	Zape1	51.55	1.72	1255317	239	5547	5252	18074	25.8472	Medium	118_1	d__Bacteria;p__Bacteroidota;c__Bacteroidia;o__Bacteroidales;f__Bacteroidaceae;g__UBA6382;s__	No	339706852	326470	0.0961034	41413	0.577113	235475957	0.533098
Lib4_6_bin.22	Zape1	96.7	2.2	2199214	187	16191	11760	47891	97.3558	High	40_0	d__Bacteria;p__Fibrobacterota;c__Fibrobacteria;o__Fibrobacterales;f__Fibrobacteraceae;g__UBA1765;s__	Yes	339706852	2394458	0.70486	41413	0.451549	235475957	0.933944
Lib4_6_bin.25	Zape1	93.92	1.46	2285652	141	23502	16210	97991	98.5511	High	232_1	d__Bacteria;p__Firmicutes_A;c__Clostridia;o__Lachnospirales;f__Lachnospiraceae;g__UBA2882;s__	No	339706852	2271795	0.668752	41413	0.340473	235475957	0.970652
Lib4_6_bin.26	Zape1	91.61	0	2029501	202	12425	10047	38081	45.4168	High	16_1	d__Bacteria;p__Spirochaetota;c__Spirochaetia;o__Treponematales;f__Treponemataceae;g__Treponema_D;s__	No	339706852	923447	0.271836	41413	0.48777	235475957	0.861872
Lib4_6_bin.29	Zape1	91.93	2.01	1843492	106	24262	17391	63089	61.3634	High	338_1	d__Bacteria;p__Firmicutes_A;c__Clostridia;o__Christensenellales;f__CAG-138;g__PeH17;s__PeH17 sp000435055	No	339706852	1137449	0.334833	41413	0.255958	235475957	0.782879
Lib4_6_bin.34	Zape1	84.03	3.15	2088268	291	8781	7176	26603	68.8361	Medium	19_1	d__Bacteria;p__Spirochaetota;c__Spirochaetia;o__Treponematales;f__Treponemataceae;g__Treponema_D;s__	No	339706852	1512463	0.445226	41413	0.702678	235475957	0.886829
Lib4_6_bin.36	Zape1	90.94	0.22	1546518	149	13158	10379	36297	80.1962	High	326_1	d__Bacteria;p__Firmicutes_A;c__Clostridia;o__Oscillospirales;f__Acutalibacteraceae;g__Eubacterium_R;s__	No	339706852	1255213	0.369499	41413	0.35979	235475957	0.656763
Lib4_6_bin.38	Zape1	71.01	1.49	2326969	449	5582	5182	23987	44.7259	Medium	49_1	d__Bacteria;p__Verrucomicrobiota;c__Kiritimatiellae;o__RFP12;f__UBA1067;g__UBA3624;s__	No	339706852	1017260	0.299452	41413	1.0842	235475957	0.988198
Lib4_6_bin.39	Zape1	83.15	0	1222538	218	5865	5607	26443	55.0105	Medium	3_1	d__Bacteria;p__Elusimicrobiota;c__Elusimicrobia;o__Elusimicrobiales;f__Elusimicrobiaceae;g__UBA1436;s__UBA1436 sp002329395	No	339706852	690926	0.203389	41413	0.526405	235475957	0.519177
Lib4_6_bin.41	Zape1	93.21	1.3	2505525	151	26631	16592	76707	229.052	High	124_1	d__Bacteria;p__Bacteroidota;c__Bacteroidia;o__Bacteroidales;f__Bacteroidaceae;g__Prevotella;s__Prevotella sp002251295	No	339706852	5499804	1.61899	41413	0.36462	235475957	1.06403
Lib4_6_bin.42	Zape1	54.74	0	1301412	275	4874	4732	16099	29.1288	Medium	162_0	d__Bacteria;p__Firmicutes_A;c__Clostridia;o__Oscillospirales;f__CAG-272;g__;s__	No	339706852	366732	0.107955	41413	0.664043	235475957	0.552673
Lib4_6_bin.45	Zape1	85.75	1.08	2057795	184	13582	11183	58212	213.226	Medium	315_1	d__Bacteria;p__Bacteroidota;c__Bacteroidia;o__Bacteroidales;f__Paludibacteraceae;g__RF16;s__	No	339706852	4453122	1.31087	41413	0.444305	235475957	0.873888
Lib4_6_bin.47	Zape1	54.31	3.45	3051970	558	6055	5469	17904	22.7926	Medium	339_1	d__Bacteria;p__Verrucomicrobiota;c__Lentisphaeria;o__Victivallales;f__UBA1829;g__UBA1829;s__	No	339706852	711442	0.209428	41413	1.3474	235475957	1.29609
Lib4_6_bin.48	Zape1	74.81	0.22	1444797	221	7673	6537	32467	46.2766	Medium	191_1	d__Bacteria;p__Firmicutes_A;c__Clostridia;o__Oscillospirales;f__Oscillospiraceae;g__F23-B02;s__F23-B02 sp000431075	No	339706852	646897	0.190428	41413	0.533649	235475957	0.613565
Lib4_6_bin.5	Zape1	92.62	0.67	2394578	216	16191	11086	58418	71.0211	High	331_2	d__Bacteria;p__Firmicutes_A;c__Clostridia;o__Oscillospirales;f__Ruminococcaceae;g__CAG-115;s__	Yes	339706852	1617687	0.476201	41413	0.521575	235475957	1.01691
Lib4_6_bin.51	Zape1	65.38	0.81	1053975	220	4814	4790	16654	29.5453	Medium	139_1	d__Bacteria;p__Firmicutes_A;c__Clostridia;o__Christensenellales;f__CAG-138;g__;s__	No	339706852	309276	0.091042	41413	0.531234	235475957	0.447593
Lib4_6_bin.54	Zape1	86.64	0	1680848	145	14679	11592	61228	329.067	Medium	138_1	d__Bacteria;p__Verrucomicrobiota;c__Verrucomicrobiae;o__Opitutales;f__UBA953;g__;s__	No	339706852	5505578	1.62069	41413	0.350132	235475957	0.713809
Lib4_6_bin.55	Zape1	61.97	0	1999992	318	7292	6289	23319	25.2129	Medium	346_1	d__Bacteria;p__Eremiobacterota;c__UBP9;o__UBA4705;f__UBA4705;g__UBA4705;s__	No	339706852	525131	0.154584	41413	0.767875	235475957	0.84934
Lib4_6_bin.56	Zape1	50.87	0.34	1604377	341	4924	4704	19055	19.6146	Medium	78_0	d__Bacteria;p__Verrucomicrobiota;c__Lentisphaeria;o__UBA1407;f__UBA1407;g__UBA1724;s__	No	339706852	306203	0.0901374	41413	0.823413	235475957	0.681334
Lib4_6_bin.58	Zape1	56.03	1.72	1677167	373	4704	4496	15880	23.2345	Medium	371_0	d__Bacteria;p__Proteobacteria;c__Gammaproteobacteria;o__Cardiobacteriales;f__Wohlfahrtiimonadaceae;g__Wohlfahrtiimonas;s__	Yes	339706852	365691	0.107649	41413	0.900683	235475957	0.712246
Lib4_6_bin.59	Zape1	93.91	0	2007468	79	48681	25410	135280	115.691	High	328_1	d__Bacteria;p__Firmicutes_A;c__Clostridia;o__Oscillospirales;f__Ruminococcaceae;g__Ruminococcus_F;s__Ruminococcus_F champanellensis	No	339706852	2180549	0.641891	41413	0.190761	235475957	0.852515
Lib4_6_bin.6	Zape1	78.06	0	1905521	165	15566	11548	48599	60.561	Medium	111_0	d__Bacteria;p__Bacteroidota;c__Bacteroidia;o__Bacteroidales;f__Muribaculaceae;g__CAG-279;s__	Yes	339706852	1131431	0.333061	41413	0.398426	235475957	0.809221
Lib4_6_bin.61	Zape1	92.3	0.78	1542746	249	6716	6195	24451	50.0061	High	12_0	d__Bacteria;p__Campylobacterota;c__Campylobacteria;o__Campylobacterales;f__Campylobacteraceae;g__Campylobacter_D;s__	No	339706852	782045	0.230212	41413	0.60126	235475957	0.655161
Lib4_6_bin.62	Zape1	91.28	1.36	2235767	285	9742	7844	39981	57.7991	High	184_1	d__Bacteria;p__Firmicutes_A;c__Clostridia;o__Oscillospirales;f__Ruminococcaceae;g__Gemmiger;s__Gemmiger sp003476825	No	339706852	1243778	0.366133	41413	0.68819	235475957	0.949467
Lib4_6_bin.65	Zape1	75.13	0	1313554	166	9819	7912	26045	33.3962	Medium	91_1	d__Bacteria;p__Bacteroidota;c__Bacteroidia;o__Bacteroidales;f__UBA932;g__RC9;s__	Yes	339706852	432134	0.127208	41413	0.40084	235475957	0.557829
Lib4_6_bin.67	Zape1	51.21	1.72	1414948	288	5332	4913	19467	27.8111	Medium	100_1	d__Bacteria;p__Bacteroidota;c__Bacteroidia;o__Bacteroidales;f__Bacteroidaceae;g__Prevotella;s__Prevotella sp003447235	No	339706852	384602	0.113216	41413	0.695434	235475957	0.600889
Lib4_6_bin.7	Zape1	84.34	0.02	1441395	226	7136	6377	26662	55.3808	Medium	321_1	d__Bacteria;p__Firmicutes_A;c__Clostridia;o__Oscillospirales;f__Acutalibacteraceae;g__CAG-180;s__	Yes	339706852	813538	0.239482	41413	0.545722	235475957	0.61212
Lib4_6_bin.73	Zape1	89.02	0.59	1592838	258	6830	6173	24224	40.7785	Medium	216_1	d__Bacteria;p__Proteobacteria;c__Gammaproteobacteria;o__Enterobacterales;f__Succinivibrionaceae;g__Succinivibrio;s__	Yes	339706852	661896	0.194843	41413	0.622993	235475957	0.676433
Lib4_6_bin.75	Zape1	84.86	1.24	1831528	208	10643	8805	27740	49.9919	Medium	342_0	d__Bacteria;p__Verrucomicrobiota;c__Verrucomicrobiae;o__Opitutales;f__CAG-312;g__CAG-312;s__	Yes	339706852	923218	0.271769	41413	0.502258	235475957	0.777798
Lib4_6_bin.8	Zape1	95.26	2.7	2917894	427	8160	6833	28669	51.949	High	144_0	d__Bacteria;p__Firmicutes;c__Bacilli;o__Bacillales_A;f__Planococcaceae;g__Kurthia;s__Kurthia sp002418445	No	339706852	1466241	0.431619	41413	1.03108	235475957	1.23915
Lib4_6_bin.80	Zape1	93.41	0.02	1574169	78	35697	20181	123696	66.0402	High	96_1	d__Bacteria;p__Bacteroidota;c__Bacteroidia;o__Bacteroidales;f__UBA932;g__RC9;s__RC9 sp000432655	No	339706852	1073746	0.31608	41413	0.188347	235475957	0.668505
Lib4_6_bin.81	Zape1	82.12	2.63	2718247	348	10030	7811	41108	216.492	Medium	89_1	d__Bacteria;p__Bacteroidota;c__Bacteroidia;o__Bacteroidales;f__UBA932;g__RC9;s__	No	339706852	5819044	1.71296	41413	0.840316	235475957	1.15436
Lib4_6_bin.82	Zape1	93.11	1.45	2669513	105	37550	25423	106550	101.976	High	263_0	d__Bacteria;p__Firmicutes_A;c__Clostridia;o__Lachnospirales;f__Lachnospiraceae;g__;s__	No	339706852	2646277	0.778988	41413	0.253544	235475957	1.13367
Lib4_6_bin.83	Zape1	96.1	0	1850222	184	13451	10055	44703	57.3738	High	140_1	d__Bacteria;p__Firmicutes_A;c__Clostridia;o__Christensenellales;f__CAG-138;g__Phil1;s__Phil1 sp001940855	No	339706852	1062090	0.312649	41413	0.444305	235475957	0.785737
Lib4_6_bin.84	Zape1	67.61	1.58	1040523	231	4810	4504	13042	22.7647	Medium	219_1	d__Bacteria;p__Firmicutes_C;c__Negativicutes;o__Selenomonadales;f__Selenomonadaceae;g__Anaerovibrio;s__	No	339706852	236901	0.0697369	41413	0.557796	235475957	0.441881
Lib4_6_bin.85	Zape1	80.47	0	1676669	265	7138	6327	22163	43.386	Medium	153_1	d__Bacteria;p__Firmicutes_A;c__Clostridia;o__Oscillospirales;f__Acutalibacteraceae;g__CAG-177;s__CAG-177 sp000431775	No	339706852	721173	0.212293	41413	0.639896	235475957	0.712034
Lib4_6_bin.86	Zape1	91.41	3.51	2029788	199	13666	10199	40312	160.036	High	186_0	d__Bacteria;p__Firmicutes_A;c__Clostridia;o__Oscillospirales;f__Ruminococcaceae;g__Faecalibacterium;s__	Yes	339706852	3104489	0.913873	41413	0.480525	235475957	0.861994
Lib4_6_bin.89	Zape1	84.38	0.68	1873947	277	8047	6765	29340	27.9807	Medium	343_0	d__Bacteria;p__Verrucomicrobiota;c__Verrucomicrobiae;o__Opitutales;f__CAG-312;g__CAG-312;s__	No	339706852	527838	0.15538	41413	0.668872	235475957	0.795812
Lib4_6_bin.90	Zape1	62.64	0.94	1050028	243	4408	4321	14358	23.1906	Medium	23_1	d__Bacteria;p__Firmicutes;c__Bacilli;o__Erysipelotrichales;f__Erysipelatoclostridiaceae;g__Catenibacterium;s__	Yes	339706852	244219	0.0718911	41413	0.586772	235475957	0.445917
Lib4_6_bin.92	Zape1	81.9	1.4	1751035	235	9305	7451	29572	59.0458	Medium	17_1	d__Bacteria;p__Spirochaetota;c__Spirochaetia;o__Treponematales;f__Treponemataceae;g__Treponema_D;s__	No	339706852	1046003	0.307913	41413	0.567455	235475957	0.743615
Lib4_6_bin.96	Zape1	75.23	0.67	1376493	264	5648	5213	20894	96.191	Medium	176_1	d__Bacteria;p__Firmicutes_A;c__Clostridia;o__Oscillospirales;f__Butyricicoccaceae;g__Agathobaculum;s__	Yes	339706852	1256120	0.369766	41413	0.637481	235475957	0.584558
Lib4_6_bin.97	Zape1	62.85	3.5	1261935	271	5004	4656	24296	21.3632	Medium	197_1	d__Bacteria;p__Firmicutes_A;c__Clostridia;o__Christensenellales;f__CAG-138;g__CAG-1024;s__CAG-1024 sp000432015	No	339706852	264897	0.0779781	41413	0.654384	235475957	0.535908
Lib4_6_bin.99	Zape1	81.84	0.95	2345660	408	6182	5749	33708	77.2107	Medium	188_1	d__Bacteria;p__Firmicutes_A;c__Clostridia;o__Christensenellales;f__CAG-74;g__UBA11524;s__UBA11524 sp000437595	No	339706852	1742085	0.51282	41413	0.985198	235475957	0.996136
Lib4_7_bin.1	Zape2	78.96	2.18	2656201	434	7344	6120	26630	104.487	Medium	51_1	d__Bacteria;p__Actinobacteriota;c__Actinobacteria;o__Actinomycetales;f__Micrococcaceae;g__Arthrobacter_B;s__	Yes	282300128	2573545	0.911634	22049	1.96834	138675573	1.91541
Lib4_7_bin.16	Zape2	96.64	0	1693992	71	41118	23859	147669	199.819	High	321_1	d__Bacteria;p__Firmicutes_A;c__Clostridia;o__Oscillospirales;f__Acutalibacteraceae;g__CAG-180;s__	Yes	282300128	3879121	1.37411	22049	0.32201	138675573	1.22155
Lib4_7_bin.18	Zape2	91.93	0.88	2710614	257	13599	10547	43771	40.1587	High	109_0	d__Bacteria;p__Bacteroidota;c__Bacteroidia;o__Bacteroidales;f__Barnesiellaceae;g__Barnesiella;s__Barnesiella intestinihominis	No	282300128	1262327	0.447158	22049	1.16559	138675573	1.95464
Lib4_7_bin.19	Zape2	70.38	0	2028476	336	7035	6037	26331	43.4001	Medium	268_0	d__Bacteria;p__Firmicutes_A;c__Clostridia;o__Lachnospirales;f__Lachnospiraceae;g__Blautia_A;s__	No	282300128	1030904	0.36518	22049	1.52388	138675573	1.46275
Lib4_7_bin.2	Zape2	82.7	0.93	2266776	359	7021	6314	28734	47.5481	Medium	188_1	d__Bacteria;p__Firmicutes_A;c__Clostridia;o__Christensenellales;f__CAG-74;g__UBA11524;s__UBA11524 sp000437595	No	282300128	1214734	0.430299	22049	1.62819	138675573	1.63459
Lib4_7_bin.20	Zape2	63.68	0.12	1132669	209	5817	5419	26659	32.7483	Medium	99_0	d__Bacteria;p__Actinobacteriota;c__Coriobacteriia;o__Coriobacteriales;f__Coriobacteriaceae;g__Collinsella;s__	Yes	282300128	408173	0.144588	22049	0.947889	138675573	0.816776
Lib4_7_bin.21	Zape2	79.86	2.67	2142676	250	11092	8570	35602	40.759	Medium	30_0	d__Bacteria;p__Firmicutes;c__Bacilli;o__Haloplasmatales;f__Turicibacteraceae;g__Turicibacter;s__Turicibacter sp001543345	No	282300128	812112	0.287677	22049	1.13384	138675573	1.5451
Lib4_7_bin.22	Zape2	61.57	1.42	1141497	233	5367	4899	21804	91.101	Medium	20_1	d__Bacteria;p__Firmicutes;c__Bacilli;o__Erysipelotrichales;f__Erysipelotrichaceae;g__Holdemanella;s__	Yes	282300128	1185977	0.420112	22049	1.05674	138675573	0.823142
Lib4_7_bin.23	Zape2	96.22	1.19	3051301	198	21899	15410	117207	51.9069	High	117_0	d__Bacteria;p__Bacteroidota;c__Bacteroidia;o__Bacteroidales;f__Bacteroidaceae;g__Paraprevotella;s__Paraprevotella clara	No	282300128	1842642	0.652724	22049	0.898	138675573	2.20032
Lib4_7_bin.26	Zape2	51.65	0	1574727	335	4859	4700	21893	197.101	Medium	33_1	d__Bacteria;p__Firmicutes;c__Bacilli;o__Lactobacillales;f__Enterococcaceae;g__Enterococcus_B;s__Enterococcus_B faecium	No	282300128	3388619	1.20036	22049	1.51934	138675573	1.13555
Lib4_7_bin.28	Zape2	88.21	0	1848937	57	58011	32437	131643	178.546	Medium	330_1	d__Bacteria;p__Firmicutes_A;c__Clostridia;o__Oscillospirales;f__Acutalibacteraceae;g__CAG-177;s__CAG-177 sp003514385	No	282300128	3690118	1.30716	22049	0.258515	138675573	1.33328
Lib4_7_bin.30	Zape2	79.98	2.97	2682348	406	7714	6606	33902	348.446	Medium	53_0	d__Bacteria;p__Actinobacteriota;c__Actinobacteria;o__Actinomycetales;f__Micrococcaceae;g__Arthrobacter_B;s__Arthrobacter_B koreensis	Yes	282300128	9389140	3.32594	22049	1.84135	138675573	1.93426
Lib4_7_bin.34	Zape2	83.87	1.29	2096318	327	7828	6410	23796	35.42	Medium	285_0	d__Bacteria;p__Firmicutes_A;c__Clostridia;o__Lachnospirales;f__Lachnospiraceae;g__Faecalicatena;s__	No	282300128	863108	0.305741	22049	1.48306	138675573	1.51167
Lib4_7_bin.35	Zape2	91.33	2.78	2307349	256	11872	9013	44097	53.3723	High	260_1	d__Bacteria;p__Firmicutes_A;c__Clostridia;o__Lachnospirales;f__Lachnospiraceae;g__Blautia;s__	No	282300128	1444185	0.511578	22049	1.16105	138675573	1.66385
Lib4_7_bin.39	Zape2	91.64	1.7	3932633	393	14401	10006	64447	347.862	High	8_1	d__Bacteria;p__Proteobacteria;c__Gammaproteobacteria;o__Enterobacterales;f__Enterobacteriaceae;g__Escherichia;s__	No	282300128	14938102	5.29157	22049	1.78239	138675573	2.83585
Lib4_7_bin.40	Zape2	54.62	0.86	2350844	380	7329	6186	27466	30.3502	Medium	26_0	d__Bacteria;p__Firmicutes;c__Bacilli;o__Lactobacillales;f__Enterococcaceae;g__Enterococcus;s__Enterococcus faecalis	No	282300128	803727	0.284707	22049	1.72343	138675573	1.69521
Lib4_7_bin.41	Zape2	81.48	0	1793925	98	23752	18305	102880	287.879	Medium	174_0	d__Bacteria;p__Firmicutes_A;c__Clostridia;o__Oscillospirales;f__Oscillospiraceae;g__CAG-110;s__	Yes	282300128	5854177	2.07374	22049	0.444465	138675573	1.29361
Lib4_7_bin.43	Zape2	58.97	0	1711873	397	4338	4312	34680	37.9899	Medium	42_1	d__Bacteria;p__Firmicutes;c__Bacilli;o__Bacillales_A;f__Planococcaceae;g__;s__	Yes	282300128	692824	0.245421	22049	1.80054	138675573	1.23444
Lib4_7_bin.5	Zape2	96.45	0	2298032	117	35297	19641	101832	69.2622	High	273_0	d__Bacteria;p__Firmicutes_A;c__Clostridia;o__Lachnospirales;f__Lachnospiraceae;g__Lachnospira;s__Lachnospira sp003451515	No	282300128	1804310	0.639146	22049	0.530636	138675573	1.65713
Lib4_7_bin.53	Zape2	80.18	2.67	1369838	279	5315	4909	26001	35.3698	Medium	31_0	d__Bacteria;p__Firmicutes;c__Bacilli;o__RF39;f__CAG-611;g__CAG-877;s__	Yes	282300128	536595	0.19008	22049	1.26536	138675573	0.9878
Lib4_7_bin.56	Zape2	57.05	0	2602738	363	8618	7170	37858	32.1072	Medium	104_0	d__Bacteria;p__Bacteroidota;c__Bacteroidia;o__Bacteroidales;f__Bacteroidaceae;g__Bacteroides_A;s__Bacteroides_A plebeius_A	No	282300128	968114	0.342938	22049	1.64633	138675573	1.87685
Lib4_7_bin.8	Zape2	60.34	3.45	1429745	210	7474	6808	44555	57.3707	Medium	180_0	d__Bacteria;p__Firmicutes_A;c__Clostridia;o__Oscillospirales;f__Oscillospiraceae;g__CAG-110;s__	Yes	282300128	946692	0.335349	22049	0.952424	138675573	1.031
Lib4_7_bin.9	Zape2	64.83	2.59	1598061	199	10276	8030	44227	129.684	Medium	179_0	d__Bacteria;p__Firmicutes_A;c__Clostridia;o__Oscillospirales;f__Oscillospiraceae;g__CAG-110;s__	Yes	282300128	2361296	0.836449	22049	0.902535	138675573	1.15237
Lib4_8_bin.14	Zape3	84.9	0	2101415	259	10172	8113	37655	38.2242	Medium	302_1	d__Bacteria;p__Firmicutes_A;c__Clostridia;o__Oscillospirales;f__CAG-272;g__;s__	No	276496576	730836	0.26432	24819	1.04356	161852106	1.29836
Lib4_8_bin.19	Zape3	91.57	3.37	1158181	86	16944	13467	79348	78.8453	High	59_0	d__Bacteria;p__Firmicutes;c__Bacilli;o__RF39;f__CAG-611;g__CAG-710;s__CAG-710 sp000432595	No	276496576	850277	0.307518	24819	0.346509	161852106	0.71558
Lib4_8_bin.20	Zape3	58.95	0	4101547	620	7904	6615	42991	55.2964	Medium	282_0	d__Bacteria;p__Firmicutes_A;c__Clostridia;o__Lachnospirales;f__Lachnospiraceae;g__KLE1615;s__	Yes	276496576	2044865	0.739563	24819	2.49809	161852106	2.53413
Lib4_8_bin.22	Zape3	58.99	1.12	564320	128	4507	4408	16901	37.2934	Medium	72_0	d__Bacteria;p__Firmicutes;c__Bacilli;o__RF39;f__CAG-302;g__CAG-302;s__	No	276496576	184772	0.0668261	24819	0.515734	161852106	0.348664
Lib4_8_bin.24	Zape3	87.69	1.34	2619239	177	23451	14797	148121	75.2796	Medium	236_0	d__Bacteria;p__Firmicutes_A;c__Clostridia;o__Oscillospirales;f__CAG-272;g__;s__	No	276496576	1718635	0.621576	24819	0.713163	161852106	1.61829
Lib4_8_bin.28	Zape3	62.07	0.89	920340	212	4587	4341	12296	17.9629	Medium	326_1	d__Bacteria;p__Firmicutes_A;c__Clostridia;o__Oscillospirales;f__Acutalibacteraceae;g__Eubacterium_R;s__	No	276496576	172284	0.0623096	24819	0.854184	161852106	0.56863
Lib4_8_bin.3	Zape3	83.69	0	1588684	37	79874	42937	197685	232.869	Medium	29_0	d__Bacteria;p__Firmicutes;c__Bacilli;o__Lactobacillales;f__Lactobacillaceae;g__Lactobacillus_B;s__	No	276496576	3468829	1.25456	24819	0.149079	161852106	0.981565
Lib4_8_bin.31	Zape3	85.79	0.65	3765032	531	8233	7090	37127	30.0061	Medium	8_1	d__Bacteria;p__Proteobacteria;c__Gammaproteobacteria;o__Enterobacterales;f__Enterobacteriaceae;g__Escherichia;s__	No	276496576	1216949	0.440132	24819	2.13949	161852106	2.32622
Lib4_8_bin.35	Zape3	93.54	2.67	2219664	105	36570	21139	106344	63.2164	High	241_1	d__Bacteria;p__Firmicutes_A;c__Clostridia;o__Lachnospirales;f__Lachnospiraceae;g__CAG-510;s__	Yes	276496576	1223844	0.442625	24819	0.423063	161852106	1.37141
Lib4_8_bin.38	Zape3	97.32	1.34	2896852	93	58694	31148	259408	172.652	High	227_0	d__Bacteria;p__Firmicutes_A;c__Clostridia;o__Lachnospirales;f__Lachnospiraceae;g__Coprococcus;s__Coprococcus sp900066115	No	276496576	4852345	1.75494	24819	0.374713	161852106	1.78981
Lib4_8_bin.43	Zape3	82.42	0.02	1636187	41	53591	39907	196218	161.797	Medium	356_0	d__Bacteria;p__Firmicutes_A;c__Clostridia;o__Oscillospirales;f__CAG-272;g__UBA1740;s__	Yes	276496576	2418224	0.874595	24819	0.165196	161852106	1.01091
Lib4_8_bin.44	Zape3	63.19	3.31	2303642	381	7088	6046	21893	46.4923	Medium	247_0	d__Bacteria;p__Firmicutes_A;c__Clostridia;o__Lachnospirales;f__Lachnospiraceae;g__Blautia_A;s__	No	276496576	999465	0.361475	24819	1.53511	161852106	1.4233
Lib4_8_bin.45	Zape3	80.88	4.25	1607127	257	6958	6253	31323	169.663	Medium	88_2	d__Bacteria;p__Firmicutes_A;c__Clostridia;o__Oscillospirales;f__Oscillospiraceae;g__CAG-103;s__	Yes	276496576	2422585	0.876172	24819	1.0355	161852106	0.99296
Lib4_8_bin.48	Zape3	63.34	1.72	2174492	308	8682	7060	32791	48.7035	Medium	170_0	d__Bacteria;p__Firmicutes_A;c__Clostridia;o__Oscillospirales;f__Oscillospiraceae;g__CAG-170;s__CAG-170 sp000436735	No	276496576	982208	0.355233	24819	1.24098	161852106	1.34351
Lib4_8_bin.51	Zape3	97.65	0.67	1708965	58	57321	29464	107296	78.2072	High	348_0	d__Bacteria;p__Firmicutes_A;c__Clostridia;o__Oscillospirales;f__Acutalibacteraceae;g__CAG-217;s__	Yes	276496576	1335750	0.483098	24819	0.233692	161852106	1.05588
Lib4_8_bin.55	Zape3	91.8	1.67	2327431	200	16274	11637	50860	46.872	High	233_1	d__Bacteria;p__Firmicutes_A;c__Clostridia;o__Lachnospirales;f__Lachnospiraceae;g__CAG-45;s__CAG-45 sp000438375	No	276496576	978396	0.353855	24819	0.805834	161852106	1.438
Lib4_8_bin.57	Zape3	98.39	0	2094934	80	42505	26186	144509	227.853	High	140_1	d__Bacteria;p__Firmicutes_A;c__Clostridia;o__Christensenellales;f__CAG-138;g__Phil1;s__Phil1 sp001940855	No	276496576	4157716	1.50371	24819	0.322334	161852106	1.29435
Lib4_8_bin.59	Zape3	68.28	1.72	1661813	199	11057	8350	48824	53.649	Medium	157_0	d__Bacteria;p__Firmicutes_A;c__Clostridia;o__Oscillospirales;f__Oscillospiraceae;g__Oscillibacter;s__	No	276496576	849309	0.307168	24819	0.801805	161852106	1.02675
Lib4_8_bin.60	Zape3	94.95	0.93	2917952	268	14417	10887	84053	41.3551	High	205_1	d__Bacteria;p__Firmicutes_A;c__Clostridia;o__Christensenellales;f__CAG-74;g__;s__	No	276496576	1070906	0.387313	24819	1.07982	161852106	1.80285
Lib4_8_bin.61	Zape3	87.25	2.75	1819906	107	23182	17008	62879	1005.61	Medium	166_1	d__Bacteria;p__Firmicutes_A;c__Clostridia;o__Oscillospirales;f__Oscillospiraceae;g__CAG-83;s__CAG-83 sp000435975	No	276496576	16968413	6.13693	24819	0.431121	161852106	1.12443
Lib4_8_bin.65	Zape3	93.32	1.98	2381713	92	37988	25888	104745	83.6822	High	267_0	d__Bacteria;p__Firmicutes_A;c__Clostridia;o__Lachnospirales;f__Lachnospiraceae;g__Agathobacter;s__	No	276496576	1794688	0.649081	24819	0.370684	161852106	1.47154
Lib4_8_bin.68	Zape3	77.92	0.17	2898749	324	11984	8946	44217	173.681	Medium	151_0	d__Bacteria;p__Firmicutes_A;c__Clostridia;o__Oscillospirales;f__CAG-272;g__;s__	No	276496576	4850372	1.75422	24819	1.30545	161852106	1.79099
Lib4_8_bin.71	Zape3	61.52	0	1499897	237	7297	6328	32814	172.39	Medium	167_0	d__Bacteria;p__Firmicutes_A;c__Clostridia;o__Oscillospirales;f__Oscillospiraceae;g__CAG-83;s__CAG-83 sp003487665	No	276496576	2345146	0.848165	24819	0.954914	161852106	0.926708
Lib4_8_bin.72	Zape3	54.57	0.92	1190091	249	4924	4779	17285	84.8198	Medium	158_0	d__Bacteria;p__Firmicutes_A;c__Clostridia;o__Oscillospirales;f__Oscillospiraceae;g__Ruminiclostridium_C;s__	No	276496576	886500	0.320619	24819	1.00326	161852106	0.735295
Lib4_8_bin.75	Zape3	81.41	3.65	2176488	146	20679	14907	136663	83.7478	Medium	24_1	d__Bacteria;p__Firmicutes;c__Bacilli;o__Erysipelotrichales;f__Erysipelotrichaceae;g__Solobacterium;s__	Yes	276496576	1890043	0.683568	24819	0.588259	161852106	1.34474
Lib4_8_bin.77	Zape3	94.19	1.45	2804223	109	36895	25726	125612	173.256	High	252_0	d__Bacteria;p__Firmicutes_A;c__Clostridia;o__Lachnospirales;f__Lachnospiraceae;g__Roseburia;s__	No	276496576	4254636	1.53877	24819	0.43918	161852106	1.73258
Lib4_8_bin.87	Zape3	94.63	2.01	2678117	130	30277	20600	72478	83.7255	High	271_1	d__Bacteria;p__Firmicutes_A;c__Clostridia;o__Lachnospirales;f__Lachnospiraceae;g__CAG-590;s__	Yes	276496576	2066632	0.747435	24819	0.523792	161852106	1.65467
Lib4_8_bin.9	Zape3	50.2	1.01	1194737	251	4757	4759	19638	30.1901	Medium	183_0	d__Bacteria;p__Firmicutes_A;c__Clostridia;o__Oscillospirales;f__Oscillospiraceae;g__CAG-170;s__	No	276496576	331743	0.119981	24819	1.01132	161852106	0.738166
s02_bin.1	UT30.3	57.76	0	1569568	220	9298	7134	29042	25.1005	Medium	181_0	d__Bacteria;p__Firmicutes_A;c__Clostridia;o__Oscillospirales;f__Oscillospiraceae;g__CAG-110;s__	No	919534716	315240	0.0342826	118210	0.186109	938699341	0.167207
s02_bin.10	UT30.3	93.29	1.48	1933697	154	17145	12556	61799	84.6082	High	319_0	d__Bacteria;p__Firmicutes_A;c__Clostridia;o__Oscillospirales;f__Acutalibacteraceae;g__Eubacterium_R;s__	Yes	919534716	1288767	0.140154	118210	0.130277	938699341	0.205997
s02_bin.103	UT30.3	68.52	0.35	1507308	250	6460	6029	34194	49.9587	Medium	141_0	d__Bacteria;p__Firmicutes_A;c__Clostridia;o__4C28d-15;f__CAG-314;g__CAG-1435;s__	Yes	919534716	604535	0.0657436	118210	0.211488	938699341	0.160574
s02_bin.104	UT30.3	76.07	0.16	1102870	136	11098	8109	65847	22.9583	Medium	67_0	d__Bacteria;p__Firmicutes;c__Bacilli;o__RF39;f__CAG-1000;g__;s__	Yes	919534716	193509	0.0210442	118210	0.115049	938699341	0.117489
s02_bin.105	UT30.3	96.62	0.48	2302739	38	111539	60598	333031	375.896	High	253_0	d__Bacteria;p__Firmicutes_A;c__Clostridia;o__Lachnospirales;f__Lachnospiraceae;g__;s__	Yes	919534716	6808227	0.740399	118210	0.0321462	938699341	0.245312
s02_bin.106	UT30.3	88.83	0.18	1925937	148	16502	13013	45067	108.677	Medium	11_0	d__Bacteria;p__Firmicutes_A;c__Clostridia;o__Peptostreptococcales;f__Anaerovoracaceae;g__;s__	No	919534716	1680864	0.182795	118210	0.125201	938699341	0.205171
s02_bin.108	UT30.3	78.72	1.61	1781159	182	12620	9786	51110	17.4475	Medium	147_1	d__Bacteria;p__Firmicutes_A;c__Clostridia;o__Christensenellales;f__CAG-138;g__RUG472;s__	No	919534716	256996	0.0279485	118210	0.153963	938699341	0.189748
s02_bin.109	UT30.3	79.56	1.34	2409046	266	11272	9056	49684	19.8086	Medium	242_0	d__Bacteria;p__Firmicutes_A;c__Clostridia;o__Lachnospirales;f__Lachnospiraceae;g__Coprococcus_A;s__	No	919534716	404423	0.0439813	118210	0.225023	938699341	0.256637
s02_bin.110	UT30.3	87.71	1.79	1898032	240	9091	7908	34882	18.2657	Medium	175_1	d__Bacteria;p__Firmicutes_A;c__Clostridia;o__Oscillospirales;f__CAG-272;g__;s__	Yes	919534716	277361	0.0301632	118210	0.203029	938699341	0.202198
s02_bin.111	UT30.3	93.3	1.42	2779436	225	16851	12353	86302	52.1245	High	272_0	d__Bacteria;p__Firmicutes_A;c__Clostridia;o__Lachnospirales;f__Lachnospiraceae;g__COE1;s__COE1 sp001916965	No	919534716	1173284	0.127595	118210	0.190339	938699341	0.296094
s02_bin.113	UT30.3	88.89	0.28	1759872	47	71617	37444	183362	404.822	Medium	58_0	d__Bacteria;p__Cyanobacteria;c__Vampirovibrionia;o__Gastranaerophilales;f__Gastranaerophilaceae;g__CAG-196;s__	No	919534716	5422579	0.589709	118210	0.0397597	938699341	0.18748
s02_bin.115	UT30.3	84.19	3.8	2358386	338	7842	6977	35676	65.4153	Medium	246_0	d__Bacteria;p__Firmicutes_A;c__Clostridia;o__Lachnospirales;f__Lachnospiraceae;g__Blautia_A;s__Blautia_A sp900066165	No	919534716	1217367	0.132389	118210	0.285932	938699341	0.25124
s02_bin.116	UT30.3	54.02	3.67	1703783	193	11377	8827	52920	33.0025	Medium	248_0	d__Bacteria;p__Firmicutes_A;c__Clostridia;o__Lachnospirales;f__Lachnospiraceae;g__Blautia_A;s__	No	919534716	474377	0.0515888	118210	0.163269	938699341	0.181505
s02_bin.117	UT30.3	52.9	0	1301695	274	4899	4750	18534	32.1688	Medium	163_0	d__Bacteria;p__Firmicutes_A;c__Clostridia;o__Oscillospirales;f__Oscillospiraceae;g__ER4;s__ER4 sp000765235	No	919534716	327695	0.035637	118210	0.231791	938699341	0.13867
s02_bin.118	UT30.3	87.42	2.74	2533603	241	14698	10512	59159	35.8829	Medium	57_0	d__Bacteria;p__Cyanobacteria;c__Vampirovibrionia;o__Gastranaerophilales;f__Gastranaerophilaceae;g__;s__	Yes	919534716	798390	0.0868254	118210	0.203874	938699341	0.269906
s02_bin.121	UT30.3	92.98	0.51	3129317	78	55859	40119	122251	783.772	High	105_1	d__Bacteria;p__Bacteroidota;c__Bacteroidia;o__Bacteroidales;f__Bacteroidaceae;g__Bacteroides;s__	Yes	919534716	19688471	2.14113	118210	0.0659843	938699341	0.333367
s02_bin.122	UT30.3	93.94	2.35	1904568	68	45870	28008	105061	85.3342	High	338_1	d__Bacteria;p__Firmicutes_A;c__Clostridia;o__Christensenellales;f__CAG-138;g__PeH17;s__PeH17 sp000435055	No	919534716	1277178	0.138894	118210	0.0575247	938699341	0.202894
s02_bin.124	UT30.3	99.25	0.17	2504345	18	269490	139130	461052	226.062	High	33_1	d__Bacteria;p__Firmicutes;c__Bacilli;o__Lactobacillales;f__Enterococcaceae;g__Enterococcus_B;s__Enterococcus_B faecium	No	919534716	4002207	0.435243	118210	0.0152271	938699341	0.266789
s02_bin.129	UT30.3	93.68	3.23	2678923	172	22308	15575	72601	26.0869	High	206_0	d__Bacteria;p__Firmicutes_A;c__Clostridia;o__Christensenellales;f__CAG-74;g__RUG563;s__	Yes	919534716	561027	0.0610121	118210	0.145504	938699341	0.285387
s02_bin.13	UT30.3	81.92	0.67	1718442	102	28615	16847	116483	32.8829	Medium	152_0	d__Bacteria;p__Firmicutes_A;c__Clostridia;o__Oscillospirales;f__Ruminococcaceae;g__;s__	No	919534716	461238	0.0501599	118210	0.0862871	938699341	0.183066
s02_bin.132	UT30.3	53.63	0.81	1336958	53	33647	25225	94565	36.0911	Medium	357_0	d__Bacteria;p__Firmicutes_A;c__Clostridia;o__4C28d-15;f__DTU072;g__CAG-1782;s__	Yes	919534716	380224	0.0413496	118210	0.0448355	938699341	0.142427
s02_bin.134	UT30.3	88.3	0	1599983	48	41378	33332	128859	78.3853	Medium	91_1	d__Bacteria;p__Bacteroidota;c__Bacteroidia;o__Bacteroidales;f__UBA932;g__RC9;s__	Yes	919534716	1001644	0.108929	118210	0.0406057	938699341	0.170447
s02_bin.136	UT30.3	74.14	1.72	1591995	235	7903	6774	24697	145.514	Medium	322_1	d__Bacteria;p__Firmicutes_A;c__Clostridia;o__Oscillospirales;f__Acutalibacteraceae;g__;s__	No	919534716	1827673	0.198761	118210	0.198799	938699341	0.169596
s02_bin.138	UT30.3	86.95	0.81	2115773	130	24163	16275	85217	33.5257	Medium	255_0	d__Bacteria;p__Firmicutes_A;c__Clostridia;o__4C28d-15;f__CAG-727;g__UBA4636;s__	No	919534716	565816	0.0615329	118210	0.109974	938699341	0.225394
s02_bin.139	UT30.3	52.2	0	1740362	265	7845	6567	40663	18.0154	Medium	222_1	d__Bacteria;p__Firmicutes_A;c__Clostridia;o__Lachnospirales;f__Lachnospiraceae;g__Fusicatenibacter;s__	Yes	919534716	281794	0.0306453	118210	0.224177	938699341	0.185401
s02_bin.14	UT30.3	76.88	0.4	866877	11	191806	78807	250797	537.084	Medium	358_0	d__Bacteria;p__Firmicutes_A;c__Clostridia;o__4C28d-15;f__UBA1242;g__;s__	No	919534716	3673469	0.399492	118210	0.00930547	938699341	0.0923487
s02_bin.140	UT30.3	89.33	1.69	996628	59	21019	16892	55568	26.2211	Medium	76_0	d__Bacteria;p__Firmicutes;c__Bacilli;o__RF39;f__CAG-1000;g__CAG-628;s__	No	919534716	199587	0.0217052	118210	0.0499112	938699341	0.106171
s02_bin.141	UT30.3	95.15	3.81	2478339	170	18932	14578	59569	20.0762	High	254_0	d__Bacteria;p__Firmicutes_A;c__Clostridia;o__Lachnospirales;f__Lachnospiraceae;g__CAG-882;s__	Yes	919534716	420722	0.0457538	118210	0.143812	938699341	0.264018
s02_bin.146	UT30.3	96.19	0	1975079	119	23966	16597	59615	30.2325	High	25_1	d__Bacteria;p__Firmicutes;c__Bacilli;o__Erysipelotrichales;f__Erysipelotrichaceae;g__Solobacterium;s__	Yes	919534716	472759	0.0514128	118210	0.100668	938699341	0.210406
s02_bin.152	UT30.3	53.45	0	1363411	57	30656	23919	124093	46.8736	Medium	125_0	d__Bacteria;p__Bacteroidota;c__Bacteroidia;o__Bacteroidales;f__Bacteroidaceae;g__Prevotella;s__	Yes	919534716	491974	0.0535025	118210	0.0482193	938699341	0.145245
s02_bin.154	UT30.3	51.35	0	1555220	260	7057	5981	18980	16.8982	Medium	223_0	d__Bacteria;p__Firmicutes_A;c__Clostridia;o__Oscillospirales;f__Ruminococcaceae;g__Faecalibacterium;s__	Yes	919534716	214039	0.0232769	118210	0.219948	938699341	0.165678
s02_bin.156	UT30.3	91.67	3.81	2429233	110	41567	22083	113938	186.972	High	92_0	d__Bacteria;p__Bacteroidota;c__Bacteroidia;o__Bacteroidales;f__UBA932;g__RC9;s__	Yes	919534716	3623983	0.394111	118210	0.0930547	938699341	0.258787
s02_bin.158	UT30.3	64.22	0.71	1538921	43	47203	35788	133890	133.033	Medium	100_2	d__Bacteria;p__Bacteroidota;c__Bacteroidia;o__Bacteroidales;f__Bacteroidaceae;g__Prevotella;s__	Yes	919534716	1677073	0.182383	118210	0.0363759	938699341	0.163942
s02_bin.16	UT30.3	53.45	0	1796141	205	10222	8761	42800	32.4652	Medium	121_0	d__Bacteria;p__Bacteroidota;c__Bacteroidia;o__Bacteroidales;f__Bacteroidaceae;g__Prevotellamassilia;s__	Yes	919534716	460634	0.0500942	118210	0.17342	938699341	0.191344
s02_bin.160	UT30.3	85.58	1.12	1268040	148	10793	8567	42016	19.523	Medium	4_0	d__Bacteria;p__Elusimicrobiota;c__Elusimicrobia;o__Elusimicrobiales;f__Elusimicrobiaceae;g__;s__	No	919534716	209171	0.0227475	118210	0.125201	938699341	0.135085
s02_bin.161	UT30.3	61.86	0.67	1000668	204	5383	4905	14875	87.5054	Medium	321_1	d__Bacteria;p__Firmicutes_A;c__Clostridia;o__Oscillospirales;f__Acutalibacteraceae;g__CAG-180;s__	Yes	919534716	688070	0.0748281	118210	0.172574	938699341	0.106602
s02_bin.163	UT30.3	83.13	0	1160539	73	21583	15897	84150	34.505	Medium	60_0	d__Bacteria;p__Firmicutes;c__Bacilli;o__RF39;f__CAG-611;g__UBA7057;s__	No	919534716	304312	0.0330941	118210	0.0617545	938699341	0.123633
s02_bin.164	UT30.3	87.58	0.39	1565034	77	32813	20325	63064	316.882	Medium	190_1	d__Bacteria;p__Firmicutes_A;c__Clostridia;o__Oscillospirales;f__Oscillospiraceae;g__F23-B02;s__	No	919534716	3922554	0.42658	118210	0.0651383	938699341	0.166724
s02_bin.166	UT30.3	90.7	1.51	1957442	183	13700	10696	70015	24.2655	High	334_1	d__Bacteria;p__Firmicutes_A;c__Clostridia;o__Oscillospirales;f__Acutalibacteraceae;g__UBA6857;s__	Yes	919534716	375541	0.0408403	118210	0.154809	938699341	0.208527
s02_bin.169	UT30.3	97.55	0	2135720	30	112516	71190	206478	720.431	High	15_0	d__Bacteria;p__Spirochaetota;c__Spirochaetia;o__Treponematales;f__Treponemataceae;g__Treponema_D;s__	Yes	919534716	12221266	1.32907	118210	0.0253786	938699341	0.227519
s02_bin.17	UT30.3	96.37	2.65	2491635	127	31367	19619	159790	54.5229	High	213_0	d__Bacteria;p__Firmicutes_A;c__Clostridia;o__Christensenellales;f__CAG-74;g__;s__	No	919534716	1084282	0.117916	118210	0.107436	938699341	0.265435
s02_bin.170	UT30.3	50.18	1.75	1873403	242	9799	7741	34410	62.0776	Medium	258_0	d__Bacteria;p__Firmicutes_A;c__Clostridia;o__Lachnospirales;f__Lachnospiraceae;g__UBA7160;s__	No	919534716	941611	0.102401	118210	0.20472	938699341	0.199574
s02_bin.171	UT30.3	84.01	2.69	2104235	251	10122	8383	34039	29.9689	Medium	249_0	d__Bacteria;p__Firmicutes_A;c__Clostridia;o__Lachnospirales;f__Lachnospiraceae;g__Ruminococcus_A;s__	Yes	919534716	521955	0.0567629	118210	0.212334	938699341	0.224165
s02_bin.172	UT30.3	79.89	2.25	1060853	56	27501	18943	67882	58.8305	Medium	69_1	d__Bacteria;p__Firmicutes;c__Bacilli;o__RF39;f__CAG-611;g__RUG591;s__	Yes	919534716	475835	0.0517474	118210	0.0473733	938699341	0.113013
s02_bin.173	UT30.3	59.95	3.45	2103541	249	10949	8447	29699	46.1145	Medium	182_0	d__Bacteria;p__Firmicutes_A;c__Clostridia;o__Oscillospirales;f__Oscillospiraceae;g__CAG-110;s__	Yes	919534716	801860	0.0872028	118210	0.210642	938699341	0.224091
s02_bin.174	UT30.3	71.39	3.15	1374202	237	6492	5798	19034	13.5047	Medium	156_0	d__Bacteria;p__Firmicutes_A;c__Clostridia;o__Christensenellales;f__QALW01;g__;s__	Yes	919534716	149230	0.0162289	118210	0.200491	938699341	0.146394
s02_bin.177	UT30.3	57.02	0.88	1118081	124	10911	9016	28985	106.595	Medium	354_1	d__Bacteria;p__Firmicutes_C;c__Negativicutes;o__Acidaminococcales;f__Acidaminococcaceae;g__Phascolarctobacterium_A;s__	No	919534716	955382	0.103898	118210	0.104898	938699341	0.11911
s02_bin.180	UT30.3	58.78	1.57	1042124	120	11606	8684	47448	16.5275	Medium	360_0	d__Bacteria;p__Firmicutes_A;c__Clostridia;o__Oscillospirales;f__CAG-272;g__Firm-07;s__	No	919534716	139742	0.015197	118210	0.101514	938699341	0.111018
s02_bin.182	UT30.3	96.89	2.24	2848508	201	21388	14171	76721	31.4124	High	131_0	d__Bacteria;p__Firmicutes_A;c__Clostridia;o__Lachnospirales;f__Lachnospiraceae;g__;s__	No	919534716	733391	0.0797567	118210	0.170036	938699341	0.303453
s02_bin.183	UT30.3	70.98	0.34	1639159	256	7097	6402	31780	14.8787	Medium	293_0	d__Bacteria;p__Firmicutes_A;c__Clostridia;o__Oscillospirales;f__CAG-272;g__CAG-448;s__CAG-448 sp000433415	No	919534716	200212	0.0217732	118210	0.216564	938699341	0.17462
s02_bin.186	UT30.3	87.84	1.88	2158335	89	37921	24250	110921	27.8943	Medium	207_0	d__Bacteria;p__Firmicutes_A;c__Clostridia;o__Christensenellales;f__CAG-74;g__RUG563;s__	No	919534716	478459	0.0520327	118210	0.0752897	938699341	0.229928
s02_bin.187	UT30.3	92.15	0.67	2109748	63	53842	33488	145514	102.122	High	332_1	d__Bacteria;p__Firmicutes_A;c__Clostridia;o__Oscillospirales;f__Acutalibacteraceae;g__UBA6857;s__	No	919534716	1674475	0.1821	118210	0.053295	938699341	0.224752
s02_bin.188	UT30.3	93.1	0	1523940	51	35447	29881	81547	134.412	High	96_1	d__Bacteria;p__Bacteroidota;c__Bacteroidia;o__Bacteroidales;f__UBA932;g__RC9;s__RC9 sp000432655	No	919534716	1672347	0.181869	118210	0.0431436	938699341	0.162346
s02_bin.189	UT30.3	96.85	0.7	2135483	56	55587	38133	186932	76.6785	High	19_1	d__Bacteria;p__Spirochaetota;c__Spirochaetia;o__Treponematales;f__Treponemataceae;g__Treponema_D;s__Treponema_D berlinense	No	919534716	1342414	0.145988	118210	0.0473733	938699341	0.227494
s02_bin.19	UT30.3	93.28	0	1715684	77	30775	22281	89309	82.0419	High	47_0	d__Archaea;p__Thermoplasmatota;c__Thermoplasmata;o__Methanomassiliicoccales;f__Methanomethylophilaceae;g__UBA71;s__	Yes	919534716	1171020	0.127349	118210	0.0651383	938699341	0.182772
s02_bin.190	UT30.3	64.81	0	1694269	223	9169	7597	47877	27.4455	Medium	300_0	d__Bacteria;p__Firmicutes_A;c__Clostridia;o__Oscillospirales;f__Ruminococcaceae;g__Ruminococcus;s__	No	919534716	460692	0.0501006	118210	0.188647	938699341	0.180491
s02_bin.191	UT30.3	89.9	1	1597547	142	14118	11250	68113	21.3684	Medium	10_0	d__Bacteria;p__Firmicutes_A;c__Clostridia;o__Peptostreptococcales;f__Anaerovoracaceae;g__UBA1191;s__	No	919534716	281368	0.030599	118210	0.120125	938699341	0.170187
s02_bin.192	UT30.3	79.67	0.48	2275906	213	15166	10685	64862	521.568	Medium	89_1	d__Bacteria;p__Bacteroidota;c__Bacteroidia;o__Bacteroidales;f__UBA932;g__RC9;s__	No	919534716	9623781	1.04659	118210	0.180188	938699341	0.242453
s02_bin.193	UT30.3	85.72	1.9	1373729	133	13764	10328	44228	18.289	Medium	361_0	d__Bacteria;p__Firmicutes_A;c__Clostridia;o__Oscillospirales;f__CAG-272;g__;s__	Yes	919534716	199648	0.0217119	118210	0.112512	938699341	0.146344
s02_bin.2	UT30.3	88.25	1.9	2400119	256	12358	9375	42639	19.8908	Medium	239_0	d__Bacteria;p__Firmicutes_A;c__Clostridia;o__Lachnospirales;f__Lachnospiraceae;g__Hungatella_A;s__	No	919534716	391104	0.0425328	118210	0.216564	938699341	0.255686
s02_bin.200	UT30.3	92.54	0.81	1310227	28	58701	46793	213381	36.8722	High	366_0	d__Bacteria;p__Firmicutes_A;c__Clostridia;o__4C28d-15;f__CAG-552;g__CAG-552;s__CAG-552 sp000435495	No	919534716	375725	0.0408603	118210	0.0236867	938699341	0.139579
s02_bin.201	UT30.3	83.89	0	1615856	65	42190	24859	95283	61.3361	Medium	150_0	d__Bacteria;p__Firmicutes_A;c__Clostridia;o__4C28d-15;f__CAG-917;g__CAG-475;s__	No	919534716	792250	0.0861577	118210	0.0549869	938699341	0.172138
s02_bin.202	UT30.3	91.42	2.63	2256768	211	14287	10695	58207	79.401	High	244_0	d__Bacteria;p__Firmicutes_A;c__Clostridia;o__Lachnospirales;f__Lachnospiraceae;g__CAG-95;s__CAG-95 sp900066375	No	919534716	1410286	0.15337	118210	0.178496	938699341	0.240414
s02_bin.203	UT30.3	92.78	0.49	1973898	128	20478	15421	104393	35.5003	High	217_0	d__Bacteria;p__Proteobacteria;c__Gammaproteobacteria;o__Enterobacterales;f__Succinivibrionaceae;g__Succinivibrio;s__	No	919534716	560523	0.0609572	118210	0.108282	938699341	0.21028
s02_bin.206	UT30.3	91.07	2.7	2418005	132	26528	18318	63117	20.2776	High	7_0	d__Bacteria;p__Verrucomicrobiota;c__Verrucomicrobiae;o__Opitutales;f__CAG-312;g__CAG-312;s__CAG-312 sp000438015	No	919534716	391251	0.0425488	118210	0.111666	938699341	0.257591
s02_bin.208	UT30.3	93.92	0.84	2081203	34	93510	61211	165866	36.4419	High	344_0	d__Bacteria;p__Verrucomicrobiota;c__Verrucomicrobiae;o__Opitutales;f__CAG-312;g__CAG-312;s__	No	919534716	610629	0.0664063	118210	0.0287624	938699341	0.221711
s02_bin.21	UT30.3	99.33	0	2514521	59	63447	42619	288218	215.221	High	276_0	d__Bacteria;p__Firmicutes_A;c__Clostridia;o__Lachnospirales;f__Lachnospiraceae;g__Lachnospira;s__	Yes	919534716	4201716	0.456939	118210	0.0499112	938699341	0.267873
s02_bin.211	UT30.3	96.63	1.09	2616708	186	22300	14068	131459	275.971	High	36_0	d__Bacteria;p__Firmicutes;c__Bacilli;o__Lactobacillales;f__Carnobacteriaceae;g__Carnobacterium_A;s__Carnobacterium_A jeotgali	No	919534716	5706550	0.620591	118210	0.157347	938699341	0.278759
s02_bin.213	UT30.3	70.69	1.72	1605562	211	9065	7609	46794	20.0911	Medium	296_0	d__Bacteria;p__Firmicutes_A;c__Clostridia;o__Oscillospirales;f__Ruminococcaceae;g__Ruminococcus_C;s__Ruminococcus_C callidus	No	919534716	269865	0.029348	118210	0.178496	938699341	0.171041
s02_bin.214	UT30.3	52.59	0	1094658	227	4915	4822	18364	13.4726	Medium	324_0	d__Bacteria;p__Firmicutes_A;c__Clostridia;o__Oscillospirales;f__Acutalibacteraceae;g__Eubacterium_R;s__	Yes	919534716	114286	0.0124287	118210	0.192031	938699341	0.116614
s02_bin.215	UT30.3	84.9	1.12	1887721	56	69370	33709	181212	49.833	Medium	291_0	d__Bacteria;p__Firmicutes_A;c__Clostridia;o__Oscillospirales;f__CAG-272;g__CAG-390;s__	No	919534716	761090	0.082769	118210	0.0473733	938699341	0.2011
s02_bin.216	UT30.3	80.02	3.35	1984440	217	10995	9144	30416	125.756	Medium	127_0	d__Bacteria;p__Bacteroidota;c__Bacteroidia;o__Bacteroidales;f__Bacteroidaceae;g__Prevotella;s__	Yes	919534716	1954435	0.212546	118210	0.183572	938699341	0.211403
s02_bin.217	UT30.3	75.88	2.35	1987701	292	7830	6807	36221	16.5412	Medium	280_1	d__Bacteria;p__Firmicutes_A;c__Clostridia;o__Lachnospirales;f__Lachnospiraceae;g__CAG-95;s__CAG-95 sp000438155	No	919534716	264868	0.0288046	118210	0.247018	938699341	0.211751
s02_bin.220	UT30.3	85.89	2.69	2519123	317	9913	7946	41534	132.541	Medium	211_1	d__Bacteria;p__Firmicutes_A;c__Clostridia;o__Christensenellales;f__CAG-74;g__;s__	No	919534716	2673985	0.290798	118210	0.268167	938699341	0.268363
s02_bin.221	UT30.3	84.68	1.34	1468813	181	9771	8114	32116	84.6804	Medium	139_1	d__Bacteria;p__Firmicutes_A;c__Clostridia;o__Christensenellales;f__CAG-138;g__;s__	No	919534716	1028753	0.111878	118210	0.153117	938699341	0.156473
s02_bin.222	UT30.3	77.25	1.4	2111185	330	7399	6397	31197	342.103	Medium	188_1	d__Bacteria;p__Firmicutes_A;c__Clostridia;o__Christensenellales;f__CAG-74;g__UBA11524;s__UBA11524 sp000437595	No	919534716	5789850	0.62965	118210	0.279164	938699341	0.224905
s02_bin.225	UT30.3	94.89	0.81	1991521	127	23106	15681	48223	294.022	High	140_1	d__Bacteria;p__Firmicutes_A;c__Clostridia;o__Christensenellales;f__CAG-138;g__Phil1;s__Phil1 sp001940855	No	919534716	4704366	0.511603	118210	0.107436	938699341	0.212157
s02_bin.227	UT30.3	70.38	0.37	1696963	70	36647	24242	71148	162.192	Medium	118_1	d__Bacteria;p__Bacteroidota;c__Bacteroidia;o__Bacteroidales;f__Bacteroidaceae;g__UBA6382;s__	No	919534716	2173841	0.236407	118210	0.0592166	938699341	0.180778
s02_bin.229	UT30.3	53.51	1.72	1394513	203	7743	6869	29715	15.5535	Medium	219_1	d__Bacteria;p__Firmicutes_C;c__Negativicutes;o__Selenomonadales;f__Selenomonadaceae;g__Anaerovibrio;s__	No	919534716	176799	0.019227	118210	0.171728	938699341	0.148558
s02_bin.23	UT30.3	78.75	0	1666423	53	42101	31441	145778	37.9485	Medium	289_0	d__Bacteria;p__Firmicutes_A;c__Clostridia;o__Monoglobales;f__;g__;s__	Yes	919534716	488906	0.0531688	118210	0.0448355	938699341	0.177525
s02_bin.230	UT30.3	85.84	0.56	903095	103	11475	8767	25294	60.2506	Medium	362_0	d__Bacteria;p__Firmicutes_A;c__Clostridia;o__4C28d-15;f__UBA1242;g__UBA4626;s__	No	919534716	423272	0.0460311	118210	0.0871331	938699341	0.0962071
s02_bin.231	UT30.3	58.07	3.45	1092273	210	5360	5201	25159	13.1882	Medium	45_0	d__Bacteria;p__Firmicutes_A;c__Clostridia;o__Peptostreptococcales;f__Anaerovoracaceae;g__UBA1739;s__	Yes	919534716	117393	0.0127666	118210	0.17765	938699341	0.11636
s02_bin.233	UT30.3	62.13	1.34	837852	88	13937	9521	40392	16.6277	Medium	133_0	d__Bacteria;p__Firmicutes_A;c__Clostridia;o__Oscillospirales;f__Acutalibacteraceae;g__UBA3753;s__	No	919534716	109767	0.0119372	118210	0.0744438	938699341	0.0892567
s02_bin.234	UT30.3	92.86	4.14	1801786	163	15798	11053	39417	24.1263	High	24_1	d__Bacteria;p__Firmicutes;c__Bacilli;o__Erysipelotrichales;f__Erysipelotrichaceae;g__Solobacterium;s__	Yes	919534716	355015	0.0386081	118210	0.13789	938699341	0.191945
s02_bin.236	UT30.3	72.81	0	1067234	109	13099	9791	37644	403.353	Medium	73_0	d__Bacteria;p__Firmicutes;c__Bacilli;o__RF39;f__CAG-302;g__CAG-302;s__CAG-302 sp000431795	No	919534716	3310872	0.360059	118210	0.0922088	938699341	0.113693
s02_bin.238	UT30.3	73.79	0	2178404	135	22100	16136	102745	146.889	Medium	128_0	d__Bacteria;p__Bacteroidota;c__Bacteroidia;o__Bacteroidales;f__Bacteroidaceae;g__Prevotella;s__	No	919534716	2519837	0.274034	118210	0.114204	938699341	0.232066
s02_bin.239	UT30.3	89.11	1.34	1578683	69	28303	22879	76741	411.184	Medium	164_0	d__Bacteria;p__Firmicutes_A;c__Clostridia;o__Oscillospirales;f__Oscillospiraceae;g__CAG-83;s__CAG-83 sp900313295	No	919534716	5302117	0.576609	118210	0.0583707	938699341	0.168178
s02_bin.242	UT30.3	78.72	0.84	1785164	256	8314	6973	22641	15.3523	Medium	237_0	d__Bacteria;p__Firmicutes_A;c__Clostridia;o__Oscillospirales;f__CAG-382;g__;s__	Yes	919534716	216094	0.0235004	118210	0.216564	938699341	0.190174
s02_bin.245	UT30.3	92.74	0.43	1307111	109	15313	11991	51221	346.547	High	349_1	d__Bacteria;p__Firmicutes_A;c__Clostridia;o__4C28d-15;f__CAG-727;g__UBA4636;s__	Yes	919534716	3759046	0.408799	118210	0.0922088	938699341	0.139247
s02_bin.246	UT30.3	79.68	0	1642124	124	21101	13242	82936	132.757	Medium	90_0	d__Bacteria;p__Bacteroidota;c__Bacteroidia;o__Bacteroidales;f__UBA932;g__RC9;s__RC9 sp000431015	No	919534716	1749310	0.190239	118210	0.104898	938699341	0.174936
s02_bin.248	UT30.3	91.01	1.12	945044	44	30010	21478	67476	36.0669	High	79_0	d__Bacteria;p__Firmicutes_A;c__Clostridia;o__4C28d-15;f__UBA1242;g__;s__	No	919534716	273856	0.029782	118210	0.0372219	938699341	0.100676
s02_bin.249	UT30.3	72.08	0.67	1408875	154	11703	9148	36993	18.0427	Medium	257_0	d__Bacteria;p__Firmicutes_A;c__Clostridia;o__4C28d-15;f__CAG-727;g__UBA10281;s__	Yes	919534716	202274	0.0219974	118210	0.130277	938699341	0.150088
s02_bin.257	UT30.3	93.82	3.37	1168503	38	64520	30750	143990	384.042	High	70_0	d__Bacteria;p__Firmicutes;c__Bacilli;o__RF39;f__CAG-822;g__CAG-878;s__CAG-878 sp000432255	No	919534716	3423262	0.372282	118210	0.0321462	938699341	0.124481
s02_bin.259	UT30.3	87.42	1.36	1777187	142	16151	12515	77151	29.4106	Medium	185_0	d__Bacteria;p__Firmicutes_A;c__Clostridia;o__Oscillospirales;f__Ruminococcaceae;g__Gemmiger;s__	Yes	919534716	426990	0.0464354	118210	0.120125	938699341	0.189324
s02_bin.26	UT30.3	91.03	1.96	2017868	150	20881	13452	64196	21.614	High	330_1	d__Bacteria;p__Firmicutes_A;c__Clostridia;o__Oscillospirales;f__Acutalibacteraceae;g__CAG-177;s__CAG-177 sp003514385	No	919534716	337468	0.0366999	118210	0.126893	938699341	0.214964
s02_bin.265	UT30.3	69.79	0	1249354	194	7537	6439	30141	14.278	Medium	290_0	d__Bacteria;p__Firmicutes_A;c__Clostridia;o__Oscillospirales;f__Acutalibacteraceae;g__;s__	No	919534716	141984	0.0154409	118210	0.164115	938699341	0.133094
s02_bin.268	UT30.3	91.13	3.75	2317213	141	24223	16434	89923	28.0755	High	274_0	d__Bacteria;p__Firmicutes_A;c__Clostridia;o__Lachnospirales;f__Lachnospiraceae;g__Lachnospira;s__Lachnospira rogosae	No	919534716	506566	0.0550894	118210	0.119279	938699341	0.246854
s02_bin.269	UT30.3	87.92	1.14	1982475	182	13467	10892	37875	57.7561	Medium	171_0	d__Bacteria;p__Firmicutes_A;c__Clostridia;o__Oscillospirales;f__Oscillospiraceae;g__CAG-110;s__	Yes	919534716	911212	0.0990949	118210	0.153963	938699341	0.211194
s02_bin.270	UT30.3	76.34	2.68	1942068	250	9152	7768	33698	16.8775	Medium	302_1	d__Bacteria;p__Firmicutes_A;c__Clostridia;o__Oscillospirales;f__CAG-272;g__;s__	No	919534716	260429	0.0283218	118210	0.211488	938699341	0.206889
s02_bin.271	UT30.3	74.97	0.63	1426660	196	8025	7278	33713	24.8362	Medium	81_0	d__Bacteria;p__Firmicutes_A;c__Clostridia;o__Lachnospirales;f__Lachnospiraceae;g__Oribacterium;s__	Yes	919534716	287788	0.0312971	118210	0.165807	938699341	0.151983
s02_bin.272	UT30.3	89.89	0.63	2355836	191	17853	12334	68729	122.477	Medium	264_0	d__Bacteria;p__Firmicutes_A;c__Clostridia;o__Lachnospirales;f__Lachnospiraceae;g__Marvinbryantia;s__Marvinbryantia sp900066075	No	919534716	2256074	0.24535	118210	0.161577	938699341	0.250968
s02_bin.273	UT30.3	79.22	3.65	1604701	201	8911	7983	34211	120.079	Medium	192_1	d__Bacteria;p__Firmicutes_A;c__Clostridia;o__Oscillospirales;f__Oscillospiraceae;g__F23-B02;s__F23-B02 sp001916715	No	919534716	1527267	0.166091	118210	0.170036	938699341	0.170949
s02_bin.274	UT30.3	50.31	1.72	891799	166	5706	5372	22015	19.3558	Medium	37_0	d__Bacteria;p__Firmicutes_C;c__Negativicutes;o__Veillonellales;f__Veillonellaceae;g__Veillonella;s__	Yes	919534716	146714	0.0159552	118210	0.140428	938699341	0.0950037
s02_bin.278	UT30.3	89.23	0.84	1701481	148	14740	11496	46923	22.0362	Medium	325_0	d__Bacteria;p__Firmicutes_A;c__Clostridia;o__Oscillospirales;f__Acutalibacteraceae;g__Eubacterium_R;s__Eubacterium_R sp000434995	No	919534716	297242	0.0323253	118210	0.125201	938699341	0.181259
s02_bin.282	UT30.3	54.48	3.51	1897814	307	7022	6181	22468	14.2647	Medium	233_1	d__Bacteria;p__Firmicutes_A;c__Clostridia;o__Lachnospirales;f__Lachnospiraceae;g__CAG-45;s__CAG-45 sp000438375	No	919534716	215847	0.0234735	118210	0.259707	938699341	0.202175
s02_bin.283	UT30.3	97.49	4.49	1501551	72	37674	20854	81897	26.0677	High	38_0	d__Bacteria;p__Firmicutes;c__Bacilli;o__RFN20;f__CAG-449;g__CAG-449;s__	Yes	919534716	311550	0.0338813	118210	0.0609086	938699341	0.159961
s02_bin.284	UT30.3	89.19	0.88	3034614	200	21510	15173	75221	45.813	Medium	49_1	d__Bacteria;p__Verrucomicrobiota;c__Kiritimatiellae;o__RFP12;f__UBA1067;g__UBA3624;s__	No	919534716	1156807	0.125804	118210	0.16919	938699341	0.323279
s02_bin.285	UT30.3	91.1	0.68	2298637	60	52817	38310	224200	22.5443	High	351_0	d__Bacteria;p__Verrucomicrobiota;c__Verrucomicrobiae;o__Opitutales;f__CAG-312;g__CAG-312;s__	No	919534716	422842	0.0459843	118210	0.0507571	938699341	0.244875
s02_bin.287	UT30.3	89.52	0.06	1915408	105	26999	18241	107081	120.148	Medium	169_0	d__Bacteria;p__Firmicutes_A;c__Clostridia;o__Oscillospirales;f__Oscillospiraceae;g__CAG-110;s__	Yes	919534716	1839671	0.200065	118210	0.088825	938699341	0.204049
s02_bin.288	UT30.3	93.51	0.38	3005567	155	27482	19390	100442	33.3735	High	110_0	d__Bacteria;p__Bacteroidota;c__Bacteroidia;o__Bacteroidales;f__Tannerellaceae;g__Parabacteroides;s__Parabacteroides sp000436495	No	919534716	799519	0.0869482	118210	0.131123	938699341	0.320184
s02_bin.290	UT30.3	80.15	0.67	1904100	212	11582	8981	37809	17.8671	Medium	212_0	d__Bacteria;p__Firmicutes_A;c__Clostridia;o__Christensenellales;f__CAG-74;g__RUG756;s__	Yes	919534716	272115	0.0295927	118210	0.179342	938699341	0.202845
s02_bin.292	UT30.3	70.82	1.05	2340119	360	7425	6500	24463	15.7275	Medium	205_1	d__Bacteria;p__Firmicutes_A;c__Clostridia;o__Christensenellales;f__CAG-74;g__;s__	No	919534716	287102	0.0312225	118210	0.304543	938699341	0.249294
s02_bin.293	UT30.3	78.36	0.84	1377670	85	24444	16207	70285	85.5704	Medium	292_0	d__Bacteria;p__Firmicutes_A;c__Clostridia;o__Oscillospirales;f__CAG-272;g__;s__	Yes	919534716	945073	0.102777	118210	0.0719059	938699341	0.146764
s02_bin.295	UT30.3	88.52	4.39	1971727	174	15635	11331	70827	23.107	Medium	154_0	d__Bacteria;p__Firmicutes_A;c__Clostridia;o__Oscillospirales;f__UBA644;g__UBA644;s__	No	919534716	371807	0.0404343	118210	0.147196	938699341	0.210049
s02_bin.296	UT30.3	52.93	3.45	1287450	168	9422	7663	37942	32.8559	Medium	165_0	d__Bacteria;p__Firmicutes_A;c__Clostridia;o__Oscillospirales;f__Oscillospiraceae;g__CAG-83;s__CAG-83 sp003539495	No	919534716	353744	0.0384699	118210	0.14212	938699341	0.137153
s02_bin.297	UT30.3	90.6	0.19	2502892	65	53659	38506	243165	142.893	High	129_1	d__Bacteria;p__Bacteroidota;c__Bacteroidia;o__Bacteroidales;f__Bacteroidaceae;g__UBA4372;s__	Yes	919534716	2851754	0.31013	118210	0.0549869	938699341	0.266634
s02_bin.299	UT30.3	84.49	1.34	1892166	115	24927	16453	60156	19.7692	Medium	294_0	d__Bacteria;p__Firmicutes_A;c__Clostridia;o__Oscillospirales;f__CAG-272;g__;s__	No	919534716	297049	0.0323043	118210	0.0972845	938699341	0.201573
s02_bin.302	UT30.3	93.55	1.08	2291209	43	91322	53283	140515	103.485	High	208_0	d__Bacteria;p__Firmicutes_A;c__Clostridia;o__Christensenellales;f__CAG-74;g__;s__	No	919534716	1854121	0.201637	118210	0.0363759	938699341	0.244083
s02_bin.306	UT30.3	94.7	0.16	2015598	22	121099	91618	330070	143.792	High	277_0	d__Bacteria;p__Firmicutes_A;c__Clostridia;o__Lachnospirales;f__Lachnospiraceae;g__;s__	Yes	919534716	2312147	0.251447	118210	0.0186109	938699341	0.214722
s02_bin.307	UT30.3	89.95	0.14	2155613	175	16136	12317	46515	19.0163	Medium	278_0	d__Bacteria;p__Firmicutes_A;c__Clostridia;o__Lachnospirales;f__Lachnospiraceae;g__TF01-11;s__	Yes	919534716	336384	0.036582	118210	0.148042	938699341	0.229638
s02_bin.308	UT30.3	84.37	1.75	1951171	125	20230	15609	65217	30.5728	Medium	23_1	d__Bacteria;p__Firmicutes;c__Bacilli;o__Erysipelotrichales;f__Erysipelatoclostridiaceae;g__Catenibacterium;s__	Yes	919534716	474259	0.051576	118210	0.105744	938699341	0.207859
s02_bin.309	UT30.3	85.79	0.48	2399190	130	29090	18455	120064	514.655	Medium	97_1	d__Bacteria;p__Bacteroidota;c__Bacteroidia;o__Bacteroidales;f__UBA932;g__RC9;s__	No	919534716	10019058	1.08958	118210	0.109974	938699341	0.255587
s02_bin.310	UT30.3	98.43	0.68	2572167	91	40561	28265	117055	290.132	High	124_1	d__Bacteria;p__Bacteroidota;c__Bacteroidia;o__Bacteroidales;f__Bacteroidaceae;g__Prevotella;s__	No	919534716	5975969	0.649891	118210	0.0769816	938699341	0.274014
s02_bin.311	UT30.3	91.05	0.67	2662824	76	59480	35037	188470	422.336	High	172_0	d__Bacteria;p__Firmicutes_A;c__Clostridia;o__Oscillospirales;f__Oscillospiraceae;g__CAG-110;s__	No	919534716	8953313	0.973679	118210	0.0642924	938699341	0.283672
s02_bin.312	UT30.3	99.33	0.69	2345057	46	77114	50979	393730	53.2117	High	270_1	d__Bacteria;p__Firmicutes_A;c__Clostridia;o__Lachnospirales;f__Lachnospiraceae;g__CAG-632;s__CAG-632 sp002406015	No	919534716	958014	0.104185	118210	0.0389138	938699341	0.24982
s02_bin.313	UT30.3	94.09	1.61	1780066	97	26498	18351	53216	107.601	High	48_0	d__Archaea;p__Thermoplasmatota;c__Thermoplasmata;o__Methanomassiliicoccales;f__Methanomethylophilaceae;g__UBA71;s__	Yes	919534716	1589169	0.172823	118210	0.0820574	938699341	0.189631
s02_bin.314	UT30.3	79.89	4.9	2729799	333	9698	8197	38349	25.7991	Medium	214_0	d__Bacteria;p__Firmicutes_A;c__Clostridia;o__Christensenellales;f__CAG-74;g__Firm-10;s__	No	919534716	573787	0.0623997	118210	0.281702	938699341	0.290807
s02_bin.317	UT30.3	90.28	2.37	1924777	114	28075	16884	93016	24.3274	High	333_1	d__Bacteria;p__Firmicutes_A;c__Clostridia;o__Oscillospirales;f__Acutalibacteraceae;g__UBA6857;s__	Yes	919534716	365704	0.0397705	118210	0.0964385	938699341	0.205047
s02_bin.318	UT30.3	89.98	4.55	1460140	191	9231	7644	33815	24.6886	Medium	142_1	d__Bacteria;p__Firmicutes_A;c__Clostridia;o__Oscillospirales;f__Acutalibacteraceae;g__UBA737;s__	Yes	919534716	287133	0.0312259	118210	0.161577	938699341	0.155549
s02_bin.319	UT30.3	66.06	4.97	2020158	327	6884	6177	27304	17.8002	Medium	209_0	d__Bacteria;p__Firmicutes_A;c__Clostridia;o__Christensenellales;f__CAG-74;g__;s__	Yes	919534716	285821	0.0310832	118210	0.276626	938699341	0.215208
s02_bin.322	UT30.3	97.32	0	2128483	68	41074	31301	111707	404.014	High	306_1	d__Bacteria;p__Firmicutes_A;c__Clostridia;o__Oscillospirales;f__Ruminococcaceae;g__Ruminococcus;s__Ruminococcus sp002438605	No	919534716	6806843	0.740249	118210	0.0575247	938699341	0.226748
s02_bin.323	UT30.3	84.65	0.37	2072920	135	19645	15354	70773	35.3307	Medium	126_0	d__Bacteria;p__Bacteroidota;c__Bacteroidia;o__Bacteroidales;f__Bacteroidaceae;g__Prevotella;s__Prevotella sp900290275	No	919534716	568623	0.0618381	118210	0.114204	938699341	0.220829
s02_bin.324	UT30.3	69.31	3.76	1001964	91	14570	11010	44893	22.3494	Medium	61_0	d__Bacteria;p__Firmicutes;c__Bacilli;o__RF39;f__CAG-611;g__CAG-710;s__	No	919534716	173025	0.0188166	118210	0.0769816	938699341	0.10674
s02_bin.327	UT30.3	73.2	3.92	1574200	114	19324	13808	53006	19.9125	Medium	143_0	d__Bacteria;p__Firmicutes_A;c__Clostridia;o__Oscillospirales;f__Ruminococcaceae;g__;s__	Yes	919534716	253682	0.0275881	118210	0.0964385	938699341	0.1677
s02_bin.329	UT30.3	77.08	0.89	1430958	49	43327	29203	100349	1871.42	Medium	74_0	d__Bacteria;p__Firmicutes_A;c__Clostridia;o__TANB77;f__CAG-508;g__CAG-273;s__CAG-273 sp000437855	No	919534716	19914418	2.16571	118210	0.0414517	938699341	0.152441
s02_bin.333	UT30.3	84.33	4.36	1816334	194	12679	9362	33454	17.4407	Medium	335_0	d__Bacteria;p__Firmicutes_A;c__Clostridia;o__Oscillospirales;f__Acutalibacteraceae;g__RUG806;s__	Yes	919534716	250685	0.0272622	118210	0.164115	938699341	0.193495
s02_bin.334	UT30.3	78.55	1.91	848982	113	8770	7513	32830	17.9279	Medium	85_0	d__Bacteria;p__Firmicutes_A;c__Clostridia;o__4C28d-15;f__UBA1242;g__UBA9845;s__	Yes	919534716	119229	0.0129662	118210	0.0955926	938699341	0.0904424
s02_bin.335	UT30.3	94.13	0	2488795	58	59209	42910	233689	56.6147	High	238_0	d__Bacteria;p__Firmicutes_A;c__Clostridia;o__Lachnospirales;f__Lachnospiraceae;g__UBA11957;s__	Yes	919534716	1108883	0.120592	118210	0.0490652	938699341	0.265132
s02_bin.337	UT30.3	93.63	1.27	3237907	144	40175	22485	159009	47.7771	High	259_0	d__Bacteria;p__Firmicutes_A;c__Clostridia;o__Lachnospirales;f__Lachnospiraceae;g__UBA7160;s__	No	919534716	1228693	0.133621	118210	0.121817	938699341	0.344935
s02_bin.338	UT30.3	98.6	0.7	2253414	74	47464	30451	210165	529.616	High	18_1	d__Bacteria;p__Spirochaetota;c__Spirochaetia;o__Treponematales;f__Treponemataceae;g__Treponema_D;s__Treponema_D succinifaciens	No	919534716	9405367	1.02284	118210	0.0626005	938699341	0.240057
s02_bin.340	UT30.3	96.64	0.67	1912232	36	81815	53117	241857	87.1666	High	159_0	d__Bacteria;p__Firmicutes_A;c__Clostridia;o__Oscillospirales;f__Oscillospiraceae;g__;s__	Yes	919534716	1303830	0.141792	118210	0.0304543	938699341	0.203711
s02_bin.341	UT30.3	86.19	1.57	1456124	133	16433	10948	42015	17.7265	Medium	136_0	d__Bacteria;p__Firmicutes_A;c__Clostridia;o__Oscillospirales;f__Acutalibacteraceae;g__;s__	Yes	919534716	204309	0.0222187	118210	0.112512	938699341	0.155121
s02_bin.343	UT30.3	79.87	3.52	1798212	90	26011	19980	67799	35.0736	Medium	189_1	d__Bacteria;p__Firmicutes_A;c__Clostridia;o__Oscillospirales;f__Oscillospiraceae;g__UBA1777;s__	No	919534716	507527	0.0551939	118210	0.0761357	938699341	0.191564
s02_bin.344	UT30.3	54.83	1.72	977621	12	101844	81468	352096	62.0059	Medium	326_1	d__Bacteria;p__Firmicutes_A;c__Clostridia;o__Oscillospirales;f__Acutalibacteraceae;g__Eubacterium_R;s__	No	919534716	476371	0.0518057	118210	0.0101514	938699341	0.104146
s02_bin.348	UT30.3	78.75	3.55	1311767	200	7779	6558	27221	14.8072	Medium	198_0	d__Bacteria;p__Firmicutes_A;c__Clostridia;o__4C28d-15;f__CAG-552;g__UBA10677;s__	Yes	919534716	158548	0.0172422	118210	0.16919	938699341	0.139743
s02_bin.350	UT30.3	91.57	0.05	752904	15	73831	50193	122877	47.2232	High	359_0	d__Bacteria;p__Firmicutes_A;c__Clostridia;o__4C28d-15;f__UBA1242;g__;s__	No	919534716	275658	0.029978	118210	0.0126893	938699341	0.0802072
s02_bin.351	UT30.3	96.43	0	2183114	73	57755	29905	142909	127.074	High	17_1	d__Bacteria;p__Spirochaetota;c__Spirochaetia;o__Treponematales;f__Treponemataceae;g__Treponema_D;s__	No	919534716	2278374	0.247775	118210	0.0617545	938699341	0.232568
s02_bin.352	UT30.3	81.48	2.01	1426324	175	9707	8150	28651	310.116	Medium	168_1	d__Bacteria;p__Firmicutes_A;c__Clostridia;o__Oscillospirales;f__Oscillospiraceae;g__ER4;s__ER4 sp900317525	No	919534716	3579136	0.389233	118210	0.148042	938699341	0.151947
s02_bin.355	UT30.3	99.67	0	1796579	64	47443	28071	117819	74.7414	High	13_1	d__Archaea;p__Euryarchaeota;c__Methanobacteria;o__Methanobacteriales;f__Methanobacteriaceae;g__Methanobrevibacter_A;s__Methanobrevibacter_A smithii	No	919534716	1182073	0.128551	118210	0.0541409	938699341	0.19139
s02_bin.356	UT30.3	81.46	4.08	3177239	501	7121	6341	160059	59.5219	Medium	41_0	d__Bacteria;p__Firmicutes;c__Bacilli;o__Bacillales_A;f__Planococcaceae;g__Solibacillus;s__Solibacillus silvestris	No	919534716	1476624	0.160584	118210	0.423822	938699341	0.338472
s02_bin.36	UT30.3	74.24	4.1	2055371	280	8444	7340	60396	32.3061	Medium	200_0	d__Bacteria;p__Firmicutes_A;c__Clostridia;o__Christensenellales;f__CAG-74;g__;s__	No	919534716	530711	0.0577152	118210	0.236867	938699341	0.218959
s02_bin.361	UT30.3	95.97	0.67	1795605	37	73881	48529	258768	350.41	High	298_2	d__Bacteria;p__Firmicutes_A;c__Clostridia;o__Oscillospirales;f__Ruminococcaceae;g__CAG-115;s__CAG-115 sp002304735	No	919534716	5454238	0.593152	118210	0.0313002	938699341	0.191286
s02_bin.363	UT30.3	82.84	1.01	2060089	75	43893	27467	156906	58.8481	Medium	336_0	d__Bacteria;p__Firmicutes_A;c__Clostridia;o__Oscillospirales;f__Acutalibacteraceae;g__RUG806;s__RUG806 sp900313475	No	919534716	946200	0.1029	118210	0.0634464	938699341	0.219462
s02_bin.366	UT30.3	76.41	3.37	3551607	549	7384	6469	164333	28.8225	Medium	42_1	d__Bacteria;p__Firmicutes;c__Bacilli;o__Bacillales_A;f__Planococcaceae;g__;s__	Yes	919534716	796493	0.0866191	118210	0.464428	938699341	0.378354
s02_bin.367	UT30.3	95.45	0.35	1869383	54	59238	34618	238018	42.9911	High	350_0	d__Bacteria;p__Firmicutes_A;c__Clostridia;o__;f__;g__;s__	No	919534716	646565	0.0703144	118210	0.0456814	938699341	0.199146
s02_bin.368	UT30.3	81.66	0.15	2315747	127	26676	18234	70617	203.152	Medium	115_1	d__Bacteria;p__Bacteroidota;c__Bacteroidia;o__Bacteroidales;f__Muribaculaceae;g__C941;s__	Yes	919534716	3748349	0.407635	118210	0.107436	938699341	0.246697
s02_bin.369	UT30.3	93.21	2.03	4013034	90	73988	44589	343867	29.1385	High	339_1	d__Bacteria;p__Verrucomicrobiota;c__Lentisphaeria;o__Victivallales;f__UBA1829;g__UBA1829;s__	No	919534716	952663	0.103603	118210	0.0761357	938699341	0.42751
s02_bin.373	UT30.3	94.63	2.75	2238681	159	19815	14079	51154	42.9319	High	313_0	d__Bacteria;p__Firmicutes_A;c__Clostridia;o__Monoglobales;f__UBA1381;g__CAG-41;s__	Yes	919534716	787550	0.0856466	118210	0.134506	938699341	0.238488
s02_bin.378	UT30.3	84.83	3.93	1200399	52	33941	23084	85073	148.026	Medium	68_0	d__Bacteria;p__Firmicutes;c__Bacilli;o__RF39;f__CAG-822;g__RUG832;s__	Yes	919534716	1366940	0.148656	118210	0.0439895	938699341	0.127879
s02_bin.38	UT30.3	74.68	4.01	1559399	253	7453	6163	31224	49.822	Medium	20_2	d__Bacteria;p__Firmicutes;c__Bacilli;o__Erysipelotrichales;f__Erysipelotrichaceae;g__Holdemanella;s__	No	919534716	608874	0.0662154	118210	0.214026	938699341	0.166123
s02_bin.380	UT30.3	92.1	4.37	3010058	141	68847	21347	192446	49.8271	High	226_0	d__Bacteria;p__Firmicutes_A;c__Clostridia;o__Lachnospirales;f__Lachnospiraceae;g__UBA933;s__	Yes	919534716	1227245	0.133464	118210	0.119279	938699341	0.320663
s02_bin.383	UT30.3	93.62	2.03	2561610	65	65060	39409	134496	38.9162	High	250_0	d__Bacteria;p__Firmicutes_A;c__Clostridia;o__Lachnospirales;f__Lachnospiraceae;g__;s__	Yes	919534716	803417	0.0873721	118210	0.0549869	938699341	0.272889
s02_bin.384	UT30.3	55.97	2.32	1168424	283	4100	4128	12080	23.4846	Medium	46_0	d__Bacteria;p__Firmicutes;c__Bacilli;o__Bacillales_A;f__Planococcaceae;g__Lysinibacillus_D;s__	Yes	919534716	219725	0.0238952	118210	0.239404	938699341	0.124473
s02_bin.385	UT30.3	56.04	0	590852	4	361454	147713	361454	83.92	Medium	372_0	d__Bacteria;p__Proteobacteria;c__Alphaproteobacteria;o__Rs-D84;f__Rs-D84;g__Rs-D84;s__	Yes	919534716	399726	0.0434705	118210	0.00338381	938699341	0.0629437
s02_bin.389	UT30.3	91.69	0.69	1906291	175	15435	10893	72599	191.716	High	112_0	d__Bacteria;p__Bacteroidota;c__Bacteroidia;o__Bacteroidales;f__Muribaculaceae;g__UBA7173_A;s__	No	919534716	2916247	0.317144	118210	0.148042	938699341	0.203078
s02_bin.392	UT30.3	90.22	1.51	2351273	34	88590	69155	306054	330.015	High	232_1	d__Bacteria;p__Firmicutes_A;c__Clostridia;o__Lachnospirales;f__Lachnospiraceae;g__UBA2882;s__	No	919534716	6033407	0.656137	118210	0.0287624	938699341	0.250482
s02_bin.394	UT30.3	59.78	1.33	899012	114	10377	7886	31817	17.6228	Medium	62_0	d__Bacteria;p__Firmicutes;c__Bacilli;o__RF39;f__CAG-1000;g__CAG-605;s__	Yes	919534716	120828	0.0131401	118210	0.0964385	938699341	0.0957721
s02_bin.40	UT30.3	90.88	0	1780267	85	26162	20944	86425	26.9805	High	256_0	d__Bacteria;p__Firmicutes_A;c__Clostridia;o__4C28d-15;f__CAG-727;g__UBA4636;s__	No	919534716	384044	0.041765	118210	0.0719059	938699341	0.189653
s02_bin.400	UT30.3	84.62	1.68	1378538	70	27850	19693	92218	65.3189	Medium	365_0	d__Bacteria;p__Firmicutes_A;c__Clostridia;o__4C28d-15;f__CAG-727;g__UBA1259;s__	Yes	919534716	720140	0.0783157	118210	0.0592166	938699341	0.146856
s02_bin.405	UT30.3	94.62	0.67	2368933	67	48585	35357	168754	42.8751	High	220_0	d__Bacteria;p__Firmicutes_A;c__Clostridia;o__Lachnospirales;f__Lachnospiraceae;g__Eubacterium_F;s__	No	919534716	817253	0.0888768	118210	0.0566788	938699341	0.252363
s02_bin.406	UT30.3	91.7	0.7	1434981	52	46730	27595	94784	80.0442	High	269_0	d__Bacteria;p__Firmicutes_A;c__Clostridia;o__4C28d-15;f__CAG-917;g__CAG-349;s__CAG-349 sp003539515	No	919534716	980043	0.10658	118210	0.0439895	938699341	0.152869
s02_bin.407	UT30.3	89.65	0.84	1971759	103	31674	19143	83543	26.6242	Medium	297_1	d__Bacteria;p__Firmicutes_A;c__Clostridia;o__Oscillospirales;f__CAG-272;g__CAG-448;s__CAG-448 sp003150135	No	919534716	423516	0.0460576	118210	0.0871331	938699341	0.210052
s02_bin.410	UT30.3	51.91	3.51	1836988	205	11029	8960	38656	63.656	Medium	177_0	d__Bacteria;p__Firmicutes_A;c__Clostridia;o__Lachnospirales;f__Lachnospiraceae;g__UBA9502;s__	No	919534716	907922	0.0987371	118210	0.17342	938699341	0.195695
s02_bin.418	UT30.3	92.55	0.19	2445344	81	43255	30189	84447	251.593	High	116_1	d__Bacteria;p__Bacteroidota;c__Bacteroidia;o__Bacteroidales;f__Bacteroidaceae;g__UBA4334;s__	No	919534716	4824798	0.5247	118210	0.0685221	938699341	0.260503
s02_bin.420	UT30.3	74.84	0.73	1596889	114	20759	14007	82839	45.9467	Medium	193_0	d__Bacteria;p__Firmicutes_A;c__Clostridia;o__Oscillospirales;f__Oscillospiraceae;g__F23-B02;s__	No	919534716	598298	0.0650653	118210	0.0964385	938699341	0.170117
s02_bin.425	UT30.3	66.16	0	1842933	161	15567	11446	48790	19.9841	Medium	94_0	d__Bacteria;p__Bacteroidota;c__Bacteroidia;o__Bacteroidales;f__UBA932;g__RC9;s__	Yes	919534716	296719	0.0322684	118210	0.136198	938699341	0.196328
s02_bin.429	UT30.3	89.78	0	978211	43	36018	22749	128691	173.271	Medium	363_0	d__Bacteria;p__Firmicutes_A;c__Clostridia;o__4C28d-15;f__UBA1242;g__UBA4626;s__	Yes	919534716	1346721	0.146457	118210	0.0363759	938699341	0.104209
s02_bin.43	UT30.3	94.19	0	1511641	51	44599	29640	166858	37.0784	High	3_1	d__Bacteria;p__Elusimicrobiota;c__Elusimicrobia;o__Elusimicrobiales;f__Elusimicrobiaceae;g__UBA1436;s__UBA1436 sp002329395	No	919534716	454050	0.0493782	118210	0.0431436	938699341	0.161036
s02_bin.430	UT30.3	50.76	0.55	1343815	267	5187	5033	19916	449.04	Medium	137_0	d__Bacteria;p__Proteobacteria;c__Gammaproteobacteria;o__Pseudomonadales;f__Moraxellaceae;g__Psychrobacter;s__	Yes	919534716	4646544	0.505315	118210	0.225869	938699341	0.143157
s02_bin.431	UT30.3	77.53	1.12	900409	38	26823	23694	106535	28.9362	Medium	87_0	d__Bacteria;p__Firmicutes_A;c__Clostridia;o__4C28d-15;f__UBA1242;g__UBA11517;s__	Yes	919534716	205976	0.0224	118210	0.0321462	938699341	0.0959209
s02_bin.432	UT30.3	69.28	3.61	1523776	157	12685	9705	53377	34.9863	Medium	166_1	d__Bacteria;p__Firmicutes_A;c__Clostridia;o__Oscillospirales;f__Oscillospiraceae;g__CAG-83;s__CAG-83 sp000435975	No	919534716	435024	0.0473091	118210	0.132814	938699341	0.162328
s02_bin.434	UT30.3	58.2	1.9	1280714	233	5932	5496	18309	21.0167	Medium	240_0	d__Bacteria;p__Firmicutes_A;c__Clostridia;o__Lachnospirales;f__Lachnospiraceae;g__;s__	Yes	919534716	225042	0.0244735	118210	0.197107	938699341	0.136435
s02_bin.435	UT30.3	57.75	3.86	2079616	296	8307	7025	49017	102.117	Medium	286_0	d__Bacteria;p__Firmicutes_A;c__Clostridia;o__Lachnospirales;f__Lachnospiraceae;g__Eubacterium_E;s__	Yes	919534716	1700216	0.1849	118210	0.250402	938699341	0.221542
s02_bin.437	UT30.3	61.4	1.75	1402135	22	86101	63733	222924	65.8542	Medium	261_0	d__Bacteria;p__Firmicutes_A;c__Clostridia;o__Lachnospirales;f__Lachnospiraceae;g__CAG-303;s__CAG-303 sp000437755	No	919534716	741920	0.0806843	118210	0.0186109	938699341	0.14937
s02_bin.439	UT30.3	88.06	1.43	1843117	98	26881	18807	66636	34.3673	Medium	93_0	d__Bacteria;p__Bacteroidota;c__Bacteroidia;o__Bacteroidales;f__UBA932;g__RC9;s__	Yes	919534716	509322	0.0553891	118210	0.0829033	938699341	0.196348
s02_bin.44	UT30.3	95.97	0.34	2243796	130	21656	17259	73230	43.8768	High	329_0	d__Bacteria;p__Firmicutes_A;c__Clostridia;o__Christensenellales;f__CAG-138;g__UBA1685;s__UBA1685 sp002320595	No	919534716	801557	0.0871698	118210	0.109974	938699341	0.239032
s02_bin.440	UT30.3	65.11	3.3	1562774	121	18462	12915	63605	33.323	Medium	75_0	d__Bacteria;p__Firmicutes_A;c__Clostridia;o__TANB77;f__CAG-508;g__CAG-269;s__CAG-269 sp003525075	No	919534716	404234	0.0439607	118210	0.10236	938699341	0.166483
s02_bin.441	UT30.3	94.57	0	1643190	45	54467	36515	183051	41.6241	High	345_0	d__Bacteria;p__Firmicutes_A;c__Clostridia;o__Oscillospirales;f__UBA644;g__;s__	Yes	919534716	536290	0.0583219	118210	0.0380678	938699341	0.17505
s02_bin.443	UT30.3	71.11	0	2247679	151	20706	14885	83057	38.3072	Medium	265_0	d__Bacteria;p__Firmicutes_A;c__Clostridia;o__Lachnospirales;f__Lachnospiraceae;g__Marvinbryantia;s__	Yes	919534716	688172	0.0748392	118210	0.127739	938699341	0.239446
s02_bin.448	UT30.3	94.8	0	2073359	95	38187	21824	99404	34.1098	High	328_1	d__Bacteria;p__Firmicutes_A;c__Clostridia;o__Oscillospirales;f__Ruminococcaceae;g__Ruminococcus_F;s__Ruminococcus_F champanellensis	No	919534716	565110	0.0614561	118210	0.0803655	938699341	0.220876
s02_bin.449	UT30.3	98.88	2.25	1430078	57	49463	25089	167923	66.1126	High	327_0	d__Bacteria;p__Firmicutes;c__Bacilli;o__RFN20;f__CAG-826;g__RUG131;s__RUG131 sp900315885	No	919534716	761630	0.0828278	118210	0.0482193	938699341	0.152347
s02_bin.45	UT30.3	90.96	0	2150447	75	36560	28672	99062	33.9316	High	317_0	d__Bacteria;p__Bacteroidota;c__Bacteroidia;o__Bacteroidales;f__Tannerellaceae;g__Parabacteroides;s__	No	919534716	576890	0.0627372	118210	0.0634464	938699341	0.229088
s02_bin.450	UT30.3	92.98	1.75	2615249	185	21113	14136	147056	68.1303	High	251_0	d__Bacteria;p__Firmicutes_A;c__Clostridia;o__Lachnospirales;f__Lachnospiraceae;g__Faecalicatena;s__	Yes	919534716	1410872	0.153433	118210	0.156501	938699341	0.278603
s02_bin.451	UT30.3	92.14	0.48	1869877	67	58131	27908	101238	170.551	High	196_1	d__Bacteria;p__Bacteroidota;c__Bacteroidia;o__Bacteroidales;f__UBA932;g__RC9;s__	No	919534716	2631871	0.286218	118210	0.0566788	938699341	0.199199
s02_bin.452	UT30.3	90.53	0.58	2539971	109	35960	23302	172300	68.6653	High	122_1	d__Bacteria;p__Bacteroidota;c__Bacteroidia;o__Bacteroidales;f__Bacteroidaceae;g__Prevotella;s__	Yes	919534716	1367410	0.148707	118210	0.0922088	938699341	0.270584
s02_bin.453	UT30.3	50.78	3.45	2310112	430	5993	5372	32834	9.91659	Medium	32_1	d__Bacteria;p__Firmicutes;c__Bacilli;o__Lactobacillales;f__Enterococcaceae;g__Enterococcus_B;s__Enterococcus_B hirae	No	919534716	168846	0.0183621	118210	0.363759	938699341	0.246097
s02_bin.454	UT30.3	74.1	0.71	1172500	214	5787	5478	26336	36.363	Medium	44_0	d__Bacteria;p__Firmicutes;c__Bacilli;o__Erysipelotrichales;f__Erysipelotrichaceae;g__UBA636;s__	Yes	919534716	331728	0.0360756	118210	0.181034	938699341	0.124907
s02_bin.46	UT30.3	71.81	4.44	1914339	370	5569	5173	24047	47.1198	Medium	210_0	d__Bacteria;p__Firmicutes_A;c__Clostridia;o__Christensenellales;f__CAG-74;g__;s__	Yes	919534716	716688	0.0779403	118210	0.313002	938699341	0.203935
s02_bin.48	UT30.3	94.46	2.42	1855660	88	40860	21087	112311	48.7525	High	197_1	d__Bacteria;p__Firmicutes_A;c__Clostridia;o__Christensenellales;f__CAG-138;g__CAG-1024;s__CAG-1024 sp000432015	No	919534716	757510	0.0823797	118210	0.0744438	938699341	0.197684
s02_bin.5	UT30.3	70.63	0	987190	125	10863	7897	27248	18.6526	Medium	71_0	d__Bacteria;p__Firmicutes_A;c__Clostridia;o__4C28d-15;f__UBA1242;g__UBA4626;s__	Yes	919534716	145078	0.0157773	118210	0.105744	938699341	0.105166
s02_bin.54	UT30.3	58.41	0	3093625	446	8336	6936	34477	14.8001	Medium	51_1	d__Bacteria;p__Actinobacteriota;c__Actinobacteria;o__Actinomycetales;f__Micrococcaceae;g__Arthrobacter_B;s__	Yes	919534716	346404	0.0376717	118210	0.377295	938699341	0.329565
s02_bin.55	UT30.3	90.94	0	1355221	18	112040	75290	219130	82.0561	High	21_0	d__Bacteria;p__Firmicutes_A;c__Clostridia;o__Oscillospirales;f__Acutalibacteraceae;g__;s__	Yes	919534716	845637	0.0919636	118210	0.0152271	938699341	0.144372
s02_bin.57	UT30.3	88.11	0	1927305	37	92720	52089	272141	61.4477	Medium	16_1	d__Bacteria;p__Spirochaetota;c__Spirochaetia;o__Treponematales;f__Treponemataceae;g__Treponema_D;s__	No	919534716	969228	0.105404	118210	0.0313002	938699341	0.205317
s02_bin.58	UT30.3	97.85	0	1723161	56	41445	30770	289543	47.4564	High	368_0	d__Bacteria;p__Proteobacteria;c__Alphaproteobacteria;o__RF32;f__CAG-239;g__CAG-495;s__CAG-495 sp000436375	No	919534716	670634	0.0729319	118210	0.0473733	938699341	0.183569
s02_bin.59	UT30.3	98.39	0	1974294	70	40301	28204	119910	404.961	High	114_1	d__Bacteria;p__Bacteroidota;c__Bacteroidia;o__Bacteroidales;f__P3;g__UBA3388;s__	No	919534716	6259836	0.680761	118210	0.0592166	938699341	0.210322
s02_bin.6	UT30.3	96.19	4.06	1958631	166	15987	11798	51711	54.7576	High	22_1	d__Bacteria;p__Firmicutes;c__Bacilli;o__Erysipelotrichales;f__Erysipelotrichaceae;g__Solobacterium;s__	Yes	919534716	836967	0.0910207	118210	0.140428	938699341	0.208654
s02_bin.60	UT30.3	94.52	3.08	2139853	200	14984	10699	37702	31.9504	High	221_0	d__Bacteria;p__Firmicutes_A;c__Clostridia;o__Lachnospirales;f__Lachnospiraceae;g__Anaerostipes;s__Anaerostipes hadrus	No	919534716	547860	0.0595801	118210	0.16919	938699341	0.227959
s02_bin.61	UT30.3	87.22	0.71	1662550	74	33040	22466	88320	43.0835	Medium	231_1	d__Bacteria;p__Firmicutes_A;c__Clostridia;o__Peptostreptococcales;f__Anaerovoracaceae;g__CAG-145;s__CAG-145 sp000435615	No	919534716	558430	0.0607296	118210	0.0626005	938699341	0.177112
s02_bin.62	UT30.3	74.59	0	1435669	53	42013	27088	124588	34.8683	Medium	202_0	d__Bacteria;p__Firmicutes_A;c__Clostridia;o__Oscillospirales;f__CAG-382;g__UBA1206;s__UBA1206 sp000433115	No	919534716	405605	0.0441098	118210	0.0448355	938699341	0.152942
s02_bin.63	UT30.3	84.98	3.37	820063	76	14341	10790	54026	20.1636	Medium	86_0	d__Bacteria;p__Firmicutes_A;c__Clostridia;o__4C28d-15;f__UBA1242;g__UBA9845;s__	Yes	919534716	129974	0.0141348	118210	0.0642924	938699341	0.0873616
s02_bin.65	UT30.3	88.54	1.17	1641282	59	45446	27818	147880	43.8383	Medium	191_1	d__Bacteria;p__Firmicutes_A;c__Clostridia;o__Oscillospirales;f__Oscillospiraceae;g__F23-B02;s__F23-B02 sp000431075	No	919534716	569330	0.061915	118210	0.0499112	938699341	0.174846
s02_bin.68	UT30.3	94.46	0.68	2452208	74	49307	33137	153984	32.1077	High	184_1	d__Bacteria;p__Firmicutes_A;c__Clostridia;o__Oscillospirales;f__Ruminococcaceae;g__Gemmiger;s__Gemmiger sp003476825	No	919534716	605727	0.0658732	118210	0.0626005	938699341	0.261235
s02_bin.70	UT30.3	59.68	0	1445240	18	129828	80291	243718	94.2136	Medium	229_1	d__Bacteria;p__Actinobacteriota;c__Coriobacteriia;o__Coriobacteriales;f__Eggerthellaceae;g__;s__	Yes	919534716	1051898	0.114395	118210	0.0152271	938699341	0.153962
s02_bin.72	UT30.3	90.3	4.48	2052974	181	15586	11342	58249	39.3047	High	187_0	d__Bacteria;p__Firmicutes_A;c__Clostridia;o__Oscillospirales;f__Ruminococcaceae;g__Faecalibacterium;s__	No	919534716	641602	0.0697746	118210	0.153117	938699341	0.218704
s02_bin.76	UT30.3	95.75	0.89	2225202	28	183739	79471	399478	45.5561	High	160_0	d__Bacteria;p__Firmicutes_A;c__Clostridia;o__Oscillospirales;f__QAMX01;g__;s__	Yes	919534716	782998	0.0851515	118210	0.0236867	938699341	0.237052
s02_bin.8	UT30.3	86.2	0	1782544	20	103095	89127	316116	522.167	Medium	153_1	d__Bacteria;p__Firmicutes_A;c__Clostridia;o__Oscillospirales;f__Acutalibacteraceae;g__CAG-177;s__CAG-177 sp000431775	No	919534716	7251787	0.788637	118210	0.016919	938699341	0.189895
s02_bin.80	UT30.3	73.33	1.72	2017663	294	8046	6862	37577	97.2888	Medium	145_0	d__Bacteria;p__Firmicutes;c__Bacilli;o__Bacillales_A;f__Planococcaceae;g__Planomicrobium;s__	Yes	919534716	1453490	0.158068	118210	0.24871	938699341	0.214942
s02_bin.81	UT30.3	56.1	4.49	904267	193	5025	4685	21566	14.1569	Medium	84_0	d__Bacteria;p__Firmicutes_A;c__Clostridia;o__4C28d-15;f__UBA1242;g__UBA4647;s__	Yes	919534716	104710	0.0113873	118210	0.163269	938699341	0.0963319
s02_bin.82	UT30.3	100	1.12	2400926	41	100602	58559	230935	80.9936	High	228_0	d__Bacteria;p__Firmicutes_A;c__Clostridia;o__Lachnospirales;f__Lachnospiraceae;g__CAG-127;s__	No	919534716	1552533	0.168839	118210	0.034684	938699341	0.255772
s02_bin.84	UT30.3	84.38	0.67	1902128	266	9133	7150	30696	14.7004	Medium	204_0	d__Bacteria;p__Firmicutes_A;c__Clostridia;o__Oscillospirales;f__QAMX01;g__QAMX01;s__	No	919534716	220662	0.0239971	118210	0.225023	938699341	0.202634
s02_bin.85	UT30.3	51.28	0.56	1156083	22	101336	52549	149976	44.8287	Medium	64_0	d__Bacteria;p__Firmicutes_A;c__Clostridia;o__4C28d-15;f__UBA1242;g__UBA11490;s__UBA11490 sp003524095	No	919534716	403113	0.0438388	118210	0.0186109	938699341	0.123158
s02_bin.89	UT30.3	96.64	0	1856026	66	38486	28121	120709	69.8649	High	352_0	d__Bacteria;p__Firmicutes_A;c__Clostridia;o__Oscillospirales;f__Acutalibacteraceae;g__CAG-180;s__	Yes	919534716	1023239	0.111278	118210	0.0558328	938699341	0.197723
s02_bin.90	UT30.3	86.15	0	2050660	206	12566	9954	36619	27.5852	Medium	155_0	d__Bacteria;p__Firmicutes_A;c__Clostridia;o__Oscillospirales;f__CAG-272;g__CAG-272;s__CAG-272 sp000433515	No	919534716	465313	0.0506031	118210	0.174266	938699341	0.218458
s02_bin.94	UT30.3	96.19	0	1818347	31	83333	58656	158395	36.7377	High	230_2	d__Bacteria;p__Actinobacteriota;c__Coriobacteriia;o__Coriobacteriales;f__QAMH01;g__;s__	Yes	919534716	507558	0.0551973	118210	0.0262245	938699341	0.193709
s02_bin.95	UT30.3	93.65	0.75	3142963	174	23012	18063	104858	17.5755	High	39_0	d__Bacteria;p__Firmicutes;c__Bacilli;o__Lactobacillales;f__Enterococcaceae;g__Enterococcus_D;s__Enterococcus_D casseliflavus	No	919534716	420208	0.0456979	118210	0.147196	938699341	0.334821
s02_bin.96	UT30.3	76.51	3.69	1936290	251	9422	7714	34929	17.1884	Medium	132_0	d__Bacteria;p__Firmicutes_A;c__Clostridia;o__Oscillospirales;f__Oscillospiraceae;g__;s__	Yes	919534716	268289	0.0291766	118210	0.212334	938699341	0.206274
s02_bin.98	UT30.3	94.61	0.34	2610397	135	25641	19336	81033	49.0092	High	130_0	d__Bacteria;p__Bacteroidota;c__Bacteroidia;o__Bacteroidales;f__Bacteroidaceae;g__Prevotella;s__	Yes	919534716	1026205	0.1116	118210	0.114204	938699341	0.278087
Lib3_9_bin.11	UT43.2	91.55	68.26	2476092	341	9198	7261	38592	233.181	Low	N/A	N/A	N/A	N/A	N/A	N/A	N/A	N/A	N/A	N/A
Lib3_9_bin.13	UT43.2	0.31	0.16	212946	13	18348	16380	48088	78.3315	Low	N/A	N/A	N/A	N/A	N/A	N/A	N/A	N/A	N/A	N/A
Lib3_9_bin.15	UT43.2	19.3	0	322028	39	9319	8257	27005	67.6494	Low	N/A	N/A	N/A	N/A	N/A	N/A	N/A	N/A	N/A	N/A
Lib3_9_bin.16	UT43.2	4.17	0	206473	20	14494	10323	36051	56.9448	Low	N/A	N/A	N/A	N/A	N/A	N/A	N/A	N/A	N/A	N/A
Lib3_9_bin.2	UT43.2	84.53	10.8	2556324	403	7086	6343	40604	39.7032	Low	N/A	N/A	N/A	N/A	N/A	N/A	N/A	N/A	N/A	N/A
Lib3_9_bin.22	UT43.2	96.49	5.26	1388201	72	39305	19280	102283	242.585	Low	N/A	N/A	N/A	N/A	N/A	N/A	N/A	N/A	N/A	N/A
Lib3_9_bin.23	UT43.2	8.33	0	234911	32	11085	7340	20870	40.0588	Low	N/A	N/A	N/A	N/A	N/A	N/A	N/A	N/A	N/A	N/A
Lib3_9_bin.24	UT43.2	76.03	8.05	1945767	391	5245	4976	18355	75.1714	Low	N/A	N/A	N/A	N/A	N/A	N/A	N/A	N/A	N/A	N/A
Lib3_9_bin.26	UT43.2	23.68	0.88	404366	36	13070	11232	57457	55.3677	Low	N/A	N/A	N/A	N/A	N/A	N/A	N/A	N/A	N/A	N/A
Lib3_9_bin.27	UT43.2	12.5	0	2195780	370	6714	5934	25543	179.02	Low	N/A	N/A	N/A	N/A	N/A	N/A	N/A	N/A	N/A	N/A
Lib3_9_bin.29	UT43.2	3.45	0	268015	10	48186	26801	68110	258.402	Low	N/A	N/A	N/A	N/A	N/A	N/A	N/A	N/A	N/A	N/A
Lib3_9_bin.31	UT43.2	0	0	350797	91	3902	3854	10294	25.1556	Low	N/A	N/A	N/A	N/A	N/A	N/A	N/A	N/A	N/A	N/A
Lib3_9_bin.32	UT43.2	4.17	0	1259141	269	4745	4680	14655	121.932	Low	N/A	N/A	N/A	N/A	N/A	N/A	N/A	N/A	N/A	N/A
Lib3_9_bin.33	UT43.2	12.5	4.17	2765716	629	4536	4397	17294	32.9209	Low	N/A	N/A	N/A	N/A	N/A	N/A	N/A	N/A	N/A	N/A
Lib3_9_bin.34	UT43.2	19.28	0	514066	149	3442	3450	7377	44.1608	Low	N/A	N/A	N/A	N/A	N/A	N/A	N/A	N/A	N/A	N/A
Lib3_9_bin.35	UT43.2	10.34	0	278820	47	6904	5932	16462	39.3333	Low	N/A	N/A	N/A	N/A	N/A	N/A	N/A	N/A	N/A	N/A
Lib3_9_bin.37	UT43.2	42.9	0.66	1237042	233	5671	5309	21944	1148.27	Low	N/A	N/A	N/A	N/A	N/A	N/A	N/A	N/A	N/A	N/A
Lib3_9_bin.38	UT43.2	33.57	8.04	3510664	878	4013	3998	20343	22.9518	Low	N/A	N/A	N/A	N/A	N/A	N/A	N/A	N/A	N/A	N/A
Lib3_9_bin.40	UT43.2	0	0	293255	24	13960	12218	39709	356.479	Low	N/A	N/A	N/A	N/A	N/A	N/A	N/A	N/A	N/A	N/A
Lib3_9_bin.41	UT43.2	76.57	82.03	10416548	2067	5210	5039	52142	67.9532	Low	N/A	N/A	N/A	N/A	N/A	N/A	N/A	N/A	N/A	N/A
Lib3_9_bin.42	UT43.2	44.55	3.64	1303382	282	4800	4621	15706	32.1133	Low	N/A	N/A	N/A	N/A	N/A	N/A	N/A	N/A	N/A	N/A
Lib3_9_bin.43	UT43.2	8.62	0	296673	35	9914	8476	28171	47.5172	Low	N/A	N/A	N/A	N/A	N/A	N/A	N/A	N/A	N/A	N/A
Lib3_9_bin.44	UT43.2	13.79	0	1863997	471	3927	3957	14037	10.2601	Low	N/A	N/A	N/A	N/A	N/A	N/A	N/A	N/A	N/A	N/A
Lib3_9_bin.46	UT43.2	100	1401	29565309	5447	5949	5427	67290	41.71	Low	N/A	N/A	N/A	N/A	N/A	N/A	N/A	N/A	N/A	N/A
Lib3_9_bin.47	UT43.2	13.08	0	361368	81	4451	4461	12254	30.8532	Low	N/A	N/A	N/A	N/A	N/A	N/A	N/A	N/A	N/A	N/A
Lib3_9_bin.49	UT43.2	18.3	0	513203	28	24416	18328	67359	169.229	Low	N/A	N/A	N/A	N/A	N/A	N/A	N/A	N/A	N/A	N/A
Lib3_9_bin.51	UT43.2	12.28	0	387539	84	4571	4613	12955	30.2861	Low	N/A	N/A	N/A	N/A	N/A	N/A	N/A	N/A	N/A	N/A
Lib3_9_bin.54	UT43.2	30.64	0	452004	130	3506	3476	6245	50.4435	Low	N/A	N/A	N/A	N/A	N/A	N/A	N/A	N/A	N/A	N/A
Lib3_9_bin.55	UT43.2	45.55	1.91	1419799	250	6113	5679	27589	36.7824	Low	N/A	N/A	N/A	N/A	N/A	N/A	N/A	N/A	N/A	N/A
Lib3_9_bin.58	UT43.2	17.24	0	342369	65	5983	5267	29100	34.3286	Low	N/A	N/A	N/A	N/A	N/A	N/A	N/A	N/A	N/A	N/A
Lib3_9_bin.59	UT43.2	43.42	0	2032926	429	4727	4738	35439	268.897	Low	N/A	N/A	N/A	N/A	N/A	N/A	N/A	N/A	N/A	N/A
Lib3_9_bin.60	UT43.2	21.55	0	1174295	268	4344	4381	20172	27.4716	Low	N/A	N/A	N/A	N/A	N/A	N/A	N/A	N/A	N/A	N/A
Lib3_9_bin.61	UT43.2	4.31	0	284278	51	6207	5574	12463	36.4976	Low	N/A	N/A	N/A	N/A	N/A	N/A	N/A	N/A	N/A	N/A
Lib3_9_bin.62	UT43.2	8.77	0	203014	58	3530	3500	6888	28.0697	Low	N/A	N/A	N/A	N/A	N/A	N/A	N/A	N/A	N/A	N/A
Lib3_9_bin.66	UT43.2	45.37	1.51	1490180	150	13122	9934	41373	71.3072	Low	N/A	N/A	N/A	N/A	N/A	N/A	N/A	N/A	N/A	N/A
Lib3_9_bin.71	UT43.2	8.62	0	261958	12	33908	21829	48102	130.252	Low	N/A	N/A	N/A	N/A	N/A	N/A	N/A	N/A	N/A	N/A
Lib3_9_bin.73	UT43.2	2.5	0	201607	20	12105	10080	29458	54.8548	Low	N/A	N/A	N/A	N/A	N/A	N/A	N/A	N/A	N/A	N/A
Lib3_9_bin.74	UT43.2	36.84	0	225111	14	19781	16079	40821	66.4081	Low	N/A	N/A	N/A	N/A	N/A	N/A	N/A	N/A	N/A	N/A
Lib3_9_bin.75	UT43.2	2.04	0	238902	23	13223	10387	64689	42.4874	Low	N/A	N/A	N/A	N/A	N/A	N/A	N/A	N/A	N/A	N/A
Lib3_9_bin.76	UT43.2	4.17	0	1053088	234	4483	4500	11733	31.2908	Low	N/A	N/A	N/A	N/A	N/A	N/A	N/A	N/A	N/A	N/A
Lib3_9_bin.77	UT43.2	0	0	204357	47	4847	4348	9390	29.6682	Low	N/A	N/A	N/A	N/A	N/A	N/A	N/A	N/A	N/A	N/A
Lib3_9_bin.8	UT43.2	37.07	0	658189	132	5114	4986	13018	28.278	Low	N/A	N/A	N/A	N/A	N/A	N/A	N/A	N/A	N/A	N/A
Lib3_9_bin.80	UT43.2	20.85	1.72	271508	25	13533	10860	28080	69.1608	Low	N/A	N/A	N/A	N/A	N/A	N/A	N/A	N/A	N/A	N/A
Lib3_9_bin.81	UT43.2	18.97	0	351685	55	7469	6394	30802	65.0682	Low	N/A	N/A	N/A	N/A	N/A	N/A	N/A	N/A	N/A	N/A
Lib3_9_bin.83	UT43.2	0	0	475581	76	7186	6257	34627	44.7595	Low	N/A	N/A	N/A	N/A	N/A	N/A	N/A	N/A	N/A	N/A
Lib3_9_bin.86	UT43.2	0.31	0.16	262052	10	31148	26205	54249	301.504	Low	N/A	N/A	N/A	N/A	N/A	N/A	N/A	N/A	N/A	N/A
Lib3_9_bin.88	UT43.2	24.14	0	1096301	295	3682	3716	15061	41.4552	Low	N/A	N/A	N/A	N/A	N/A	N/A	N/A	N/A	N/A	N/A
Lib3_9_bin.89	UT43.2	98.25	289.85	6146823	770	10449	7982	62715	107.407	Low	N/A	N/A	N/A	N/A	N/A	N/A	N/A	N/A	N/A	N/A
Lib3_9_bin.90	UT43.2	0.31	0.16	243645	3	168185	81215	168185	169.801	Low	N/A	N/A	N/A	N/A	N/A	N/A	N/A	N/A	N/A	N/A
Lib3_9_bin.92	UT43.2	0	0	528119	29	27882	18211	45510	85.8548	Low	N/A	N/A	N/A	N/A	N/A	N/A	N/A	N/A	N/A	N/A
Lib4_1_bin.12	AW107	41.23	3.51	850331	193	4786	4405	11936	43.395	Low	N/A	N/A	N/A	N/A	N/A	N/A	N/A	N/A	N/A	N/A
Lib4_1_bin.14	AW107	15.52	0	883550	227	3894	3892	12509	34.7337	Low	N/A	N/A	N/A	N/A	N/A	N/A	N/A	N/A	N/A	N/A
Lib4_1_bin.15	AW107	0	0	218574	57	3926	3834	8898	22.3329	Low	N/A	N/A	N/A	N/A	N/A	N/A	N/A	N/A	N/A	N/A
Lib4_1_bin.16	AW107	9.87	0	397613	111	3288	3582	10671	10.6851	Low	N/A	N/A	N/A	N/A	N/A	N/A	N/A	N/A	N/A	N/A
Lib4_1_bin.17	AW107	47.18	23.28	2469972	616	3937	4009	27972	27.9289	Low	N/A	N/A	N/A	N/A	N/A	N/A	N/A	N/A	N/A	N/A
Lib4_1_bin.19	AW107	36.44	0	1090228	222	5168	4910	25388	127.971	Low	N/A	N/A	N/A	N/A	N/A	N/A	N/A	N/A	N/A	N/A
Lib4_1_bin.2	AW107	31.9	0	548414	149	3746	3680	8551	21.2995	Low	N/A	N/A	N/A	N/A	N/A	N/A	N/A	N/A	N/A	N/A
Lib4_1_bin.20	AW107	15.83	0	890908	268	3232	3324	9640	16.6625	Low	N/A	N/A	N/A	N/A	N/A	N/A	N/A	N/A	N/A	N/A
Lib4_1_bin.21	AW107	31.38	0.35	645140	178	3594	3624	8547	27.8788	Low	N/A	N/A	N/A	N/A	N/A	N/A	N/A	N/A	N/A	N/A
Lib4_1_bin.22	AW107	8.62	0	393908	109	3325	3613	9784	20.4457	Low	N/A	N/A	N/A	N/A	N/A	N/A	N/A	N/A	N/A	N/A
Lib4_1_bin.25	AW107	0	0	433371	104	4021	4167	16207	30.6818	Low	N/A	N/A	N/A	N/A	N/A	N/A	N/A	N/A	N/A	N/A
Lib4_1_bin.27	AW107	14.04	0	392092	116	3277	3380	7830	16.3827	Low	N/A	N/A	N/A	N/A	N/A	N/A	N/A	N/A	N/A	N/A
Lib4_1_bin.30	AW107	18.87	0.93	3627657	1062	3354	3415	10744	11.3555	Low	N/A	N/A	N/A	N/A	N/A	N/A	N/A	N/A	N/A	N/A
Lib4_1_bin.31	AW107	4.17	0	253551	76	3305	3336	7686	12.9368	Low	N/A	N/A	N/A	N/A	N/A	N/A	N/A	N/A	N/A	N/A
Lib4_1_bin.32	AW107	4.55	0	914080	235	3745	3889	19283	24.5561	Low	N/A	N/A	N/A	N/A	N/A	N/A	N/A	N/A	N/A	N/A
Lib4_1_bin.37	AW107	4.17	0	406942	98	4019	4152	14308	231.162	Low	N/A	N/A	N/A	N/A	N/A	N/A	N/A	N/A	N/A	N/A
Lib4_1_bin.38	AW107	0	0	637807	122	5689	5227	21460	46.7665	Low	N/A	N/A	N/A	N/A	N/A	N/A	N/A	N/A	N/A	N/A
Lib4_1_bin.39	AW107	0	0	299930	82	3579	3657	8104	14.3405	Low	N/A	N/A	N/A	N/A	N/A	N/A	N/A	N/A	N/A	N/A
Lib4_1_bin.4	AW107	0.16	0	242441	23	13911	10540	34051	25.6006	Low	N/A	N/A	N/A	N/A	N/A	N/A	N/A	N/A	N/A	N/A
Lib4_1_bin.41	AW107	27.74	0	1271194	305	4138	4167	14927	43.1337	Low	N/A	N/A	N/A	N/A	N/A	N/A	N/A	N/A	N/A	N/A
Lib4_1_bin.42	AW107	31.9	0	658407	169	3968	3895	8802	18.518	Low	N/A	N/A	N/A	N/A	N/A	N/A	N/A	N/A	N/A	N/A
Lib4_1_bin.43	AW107	9.48	0	667069	134	5568	4978	17058	198.976	Low	N/A	N/A	N/A	N/A	N/A	N/A	N/A	N/A	N/A	N/A
Lib4_1_bin.45	AW107	6.9	0	315861	97	3214	3256	5464	13.6695	Low	N/A	N/A	N/A	N/A	N/A	N/A	N/A	N/A	N/A	N/A
Lib4_1_bin.46	AW107	10.37	1.1	3870592	1204	3144	3214	7175	9.38288	Low	N/A	N/A	N/A	N/A	N/A	N/A	N/A	N/A	N/A	N/A
Lib4_1_bin.5	AW107	42.8	0	772837	197	3895	3923	16515	18.7515	Low	N/A	N/A	N/A	N/A	N/A	N/A	N/A	N/A	N/A	N/A
Lib4_1_bin.51	AW107	42.73	15.52	2342400	363	7339	6452	33464	114.28	Low	N/A	N/A	N/A	N/A	N/A	N/A	N/A	N/A	N/A	N/A
Lib4_1_bin.54	AW107	52.68	5.36	1171073	294	3958	3983	13353	49.0014	Low	N/A	N/A	N/A	N/A	N/A	N/A	N/A	N/A	N/A	N/A
Lib4_1_bin.55	AW107	16.3	0	357517	99	3455	3611	8482	19.2824	Low	N/A	N/A	N/A	N/A	N/A	N/A	N/A	N/A	N/A	N/A
Lib4_1_bin.56	AW107	14.58	0	520480	144	3535	3614	8391	13.8954	Low	N/A	N/A	N/A	N/A	N/A	N/A	N/A	N/A	N/A	N/A
Lib4_1_bin.57	AW107	21.55	0	201997	61	3264	3311	6174	21.4066	Low	N/A	N/A	N/A	N/A	N/A	N/A	N/A	N/A	N/A	N/A
Lib4_1_bin.58	AW107	19.83	0	1002892	287	3354	3494	6786	13.2452	Low	N/A	N/A	N/A	N/A	N/A	N/A	N/A	N/A	N/A	N/A
Lib4_1_bin.6	AW107	21.7	0.86	928902	195	5100	4763	17569	100.558	Low	N/A	N/A	N/A	N/A	N/A	N/A	N/A	N/A	N/A	N/A
Lib4_1_bin.60	AW107	10.69	0	267538	80	3264	3344	6628	18.5539	Low	N/A	N/A	N/A	N/A	N/A	N/A	N/A	N/A	N/A	N/A
Lib4_1_bin.63	AW107	10.53	0	660514	190	3512	3476	8372	12.9998	Low	N/A	N/A	N/A	N/A	N/A	N/A	N/A	N/A	N/A	N/A
Lib4_1_bin.64	AW107	23.59	1.72	1236857	354	3409	3493	10562	12.9529	Low	N/A	N/A	N/A	N/A	N/A	N/A	N/A	N/A	N/A	N/A
Lib4_1_bin.67	AW107	49.55	0	794675	179	4745	4439	16093	39.4004	Low	N/A	N/A	N/A	N/A	N/A	N/A	N/A	N/A	N/A	N/A
Lib4_1_bin.68	AW107	30.69	0	1366426	332	4071	4115	18836	18.354	Low	N/A	N/A	N/A	N/A	N/A	N/A	N/A	N/A	N/A	N/A
Lib4_1_bin.69	AW107	4.17	0	358082	106	3275	3378	7997	15.4136	Low	N/A	N/A	N/A	N/A	N/A	N/A	N/A	N/A	N/A	N/A
Lib4_1_bin.70	AW107	80.11	5.81	2402022	271	11296	8863	42790	27.0922	Low	N/A	N/A	N/A	N/A	N/A	N/A	N/A	N/A	N/A	N/A
Lib4_1_bin.71	AW107	8.54	0	302863	90	3257	3365	6663	10.2339	Low	N/A	N/A	N/A	N/A	N/A	N/A	N/A	N/A	N/A	N/A
Lib4_1_bin.74	AW107	34.21	0	1069761	261	4131	4098	16385	25.0827	Low	N/A	N/A	N/A	N/A	N/A	N/A	N/A	N/A	N/A	N/A
Lib4_1_bin.75	AW107	29.31	0	444312	128	3405	3471	6896	17.7029	Low	N/A	N/A	N/A	N/A	N/A	N/A	N/A	N/A	N/A	N/A
Lib4_1_bin.76	AW107	39.53	0.67	1063420	248	4193	4287	21311	61.0529	Low	N/A	N/A	N/A	N/A	N/A	N/A	N/A	N/A	N/A	N/A
Lib4_1_bin.78	AW107	8.33	0	312675	90	3388	3474	6759	15.1703	Low	N/A	N/A	N/A	N/A	N/A	N/A	N/A	N/A	N/A	N/A
Lib4_1_bin.79	AW107	0	0	268101	54	4963	4964	29990	23.9647	Low	N/A	N/A	N/A	N/A	N/A	N/A	N/A	N/A	N/A	N/A
Lib4_1_bin.8	AW107	19.83	0	321763	95	3347	3386	7492	17.1564	Low	N/A	N/A	N/A	N/A	N/A	N/A	N/A	N/A	N/A	N/A
Lib4_1_bin.80	AW107	39.97	0	731233	193	3741	3788	10650	45.7492	Low	N/A	N/A	N/A	N/A	N/A	N/A	N/A	N/A	N/A	N/A
Lib4_1_bin.82	AW107	15.52	0	464794	138	3323	3368	6269	25.7436	Low	N/A	N/A	N/A	N/A	N/A	N/A	N/A	N/A	N/A	N/A
Lib4_1_bin.83	AW107	8.33	0	572554	156	3553	3670	8550	17.2812	Low	N/A	N/A	N/A	N/A	N/A	N/A	N/A	N/A	N/A	N/A
Lib4_1_bin.84	AW107	0	0	275989	63	4482	4380	10010	45.431	Low	N/A	N/A	N/A	N/A	N/A	N/A	N/A	N/A	N/A	N/A
Lib4_1_bin.86	AW107	0	0	242330	37	7277	6549	20028	83.7368	Low	N/A	N/A	N/A	N/A	N/A	N/A	N/A	N/A	N/A	N/A
Lib4_1_bin.87	AW107	0	0	334063	72	4782	4639	14539	309.405	Low	N/A	N/A	N/A	N/A	N/A	N/A	N/A	N/A	N/A	N/A
Lib4_1_bin.92	AW107	20.69	0	578614	161	3480	3593	8311	14.1054	Low	N/A	N/A	N/A	N/A	N/A	N/A	N/A	N/A	N/A	N/A
Lib4_1_bin.94	AW107	35.14	0	788255	215	3505	3666	16481	14.8554	Low	N/A	N/A	N/A	N/A	N/A	N/A	N/A	N/A	N/A	N/A
Lib4_1_bin.95	AW107	59.09	40.18	2666573	658	4088	4052	14118	27.1343	Low	N/A	N/A	N/A	N/A	N/A	N/A	N/A	N/A	N/A	N/A
Lib4_1_bin.96	AW107	25.33	0	1006416	250	4185	4025	13335	15.5534	Low	N/A	N/A	N/A	N/A	N/A	N/A	N/A	N/A	N/A	N/A
Lib4_2_bin.1	AW108	0	0	224164	1	224164	224164	224164	127.069	Low	N/A	N/A	N/A	N/A	N/A	N/A	N/A	N/A	N/A	N/A
Lib4_2_bin.10	AW108	0.88	0	419049	70	6324	5986	35177	32.1612	Low	N/A	N/A	N/A	N/A	N/A	N/A	N/A	N/A	N/A	N/A
Lib4_2_bin.11	AW108	37.59	0	1393845	273	5674	5105	15266	41.9361	Low	N/A	N/A	N/A	N/A	N/A	N/A	N/A	N/A	N/A	N/A
Lib4_2_bin.13	AW108	6.9	0	209800	62	3255	3383	5945	12.8642	Low	N/A	N/A	N/A	N/A	N/A	N/A	N/A	N/A	N/A	N/A
Lib4_2_bin.16	AW108	12.93	0	530612	149	3473	3561	8612	15.8877	Low	N/A	N/A	N/A	N/A	N/A	N/A	N/A	N/A	N/A	N/A
Lib4_2_bin.17	AW108	4.17	0	438260	105	4460	4173	11215	21.0169	Low	N/A	N/A	N/A	N/A	N/A	N/A	N/A	N/A	N/A	N/A
Lib4_2_bin.18	AW108	47.26	0.65	916950	206	4674	4451	15805	62.7697	Low	N/A	N/A	N/A	N/A	N/A	N/A	N/A	N/A	N/A	N/A
Lib4_2_bin.2	AW108	12.5	0	374138	100	3647	3741	10479	16.204	Low	N/A	N/A	N/A	N/A	N/A	N/A	N/A	N/A	N/A	N/A
Lib4_2_bin.23	AW108	12.28	0	857632	239	3437	3588	9645	14.2986	Low	N/A	N/A	N/A	N/A	N/A	N/A	N/A	N/A	N/A	N/A
Lib4_2_bin.24	AW108	22.41	0	540575	73	8829	7405	18089	43.7373	Low	N/A	N/A	N/A	N/A	N/A	N/A	N/A	N/A	N/A	N/A
Lib4_2_bin.25	AW108	17.54	1.75	735109	212	3351	3467	9043	14.3254	Low	N/A	N/A	N/A	N/A	N/A	N/A	N/A	N/A	N/A	N/A
Lib4_2_bin.26	AW108	22.41	0	380052	68	6655	5589	16387	35.4439	Low	N/A	N/A	N/A	N/A	N/A	N/A	N/A	N/A	N/A	N/A
Lib4_2_bin.28	AW108	50.08	8.62	1552467	370	4233	4195	14804	27.3946	Low	N/A	N/A	N/A	N/A	N/A	N/A	N/A	N/A	N/A	N/A
Lib4_2_bin.29	AW108	18.97	0	840360	210	4177	4001	12022	19.8261	Low	N/A	N/A	N/A	N/A	N/A	N/A	N/A	N/A	N/A	N/A
Lib4_2_bin.3	AW108	0	0	510045	135	3724	3778	8736	19.086	Low	N/A	N/A	N/A	N/A	N/A	N/A	N/A	N/A	N/A	N/A
Lib4_2_bin.30	AW108	37.16	1.04	1212289	311	3828	3898	12529	18.5151	Low	N/A	N/A	N/A	N/A	N/A	N/A	N/A	N/A	N/A	N/A
Lib4_2_bin.31	AW108	48.28	5.17	1263678	287	4622	4403	23291	34.6431	Low	N/A	N/A	N/A	N/A	N/A	N/A	N/A	N/A	N/A	N/A
Lib4_2_bin.32	AW108	17.4	0	623233	174	3559	3581	6963	18.783	Low	N/A	N/A	N/A	N/A	N/A	N/A	N/A	N/A	N/A	N/A
Lib4_2_bin.33	AW108	0	0	277474	58	4752	4784	22230	29.2509	Low	N/A	N/A	N/A	N/A	N/A	N/A	N/A	N/A	N/A	N/A
Lib4_2_bin.36	AW108	50.41	17.3	35318070	2476	20973	14264	106489	136.082	Low	N/A	N/A	N/A	N/A	N/A	N/A	N/A	N/A	N/A	N/A
Lib4_2_bin.38	AW108	22.8	0.02	438457	111	3990	3950	8274	16.5489	Low	N/A	N/A	N/A	N/A	N/A	N/A	N/A	N/A	N/A	N/A
Lib4_2_bin.4	AW108	29.03	0	492179	13	64159	37859	109398	146.809	Low	N/A	N/A	N/A	N/A	N/A	N/A	N/A	N/A	N/A	N/A
Lib4_2_bin.41	AW108	48.07	0	1401810	296	4995	4735	13450	17.8738	Low	N/A	N/A	N/A	N/A	N/A	N/A	N/A	N/A	N/A	N/A
Lib4_2_bin.42	AW108	27.93	1.72	1717640	283	7005	6069	28423	132.844	Low	N/A	N/A	N/A	N/A	N/A	N/A	N/A	N/A	N/A	N/A
Lib4_2_bin.43	AW108	49.12	0	1804563	337	5911	5354	21038	22.4811	Low	N/A	N/A	N/A	N/A	N/A	N/A	N/A	N/A	N/A	N/A
Lib4_2_bin.45	AW108	50	1.75	2106762	457	4785	4609	22263	18.0494	Low	N/A	N/A	N/A	N/A	N/A	N/A	N/A	N/A	N/A	N/A
Lib4_2_bin.47	AW108	16.38	0	651101	181	3533	3597	8394	17.035	Low	N/A	N/A	N/A	N/A	N/A	N/A	N/A	N/A	N/A	N/A
Lib4_2_bin.50	AW108	8.33	0	637775	165	3725	3865	11999	15.1632	Low	N/A	N/A	N/A	N/A	N/A	N/A	N/A	N/A	N/A	N/A
Lib4_2_bin.53	AW108	19.81	0	414178	120	3297	3451	10488	67.497	Low	N/A	N/A	N/A	N/A	N/A	N/A	N/A	N/A	N/A	N/A
Lib4_2_bin.54	AW108	69.55	22.01	1438875	349	4141	4122	24795	21.857	Low	N/A	N/A	N/A	N/A	N/A	N/A	N/A	N/A	N/A	N/A
Lib4_2_bin.55	AW108	0	0	652788	78	12220	8369	40276	42.284	Low	N/A	N/A	N/A	N/A	N/A	N/A	N/A	N/A	N/A	N/A
Lib4_2_bin.56	AW108	23.1	0	677453	192	3512	3528	11674	14.4253	Low	N/A	N/A	N/A	N/A	N/A	N/A	N/A	N/A	N/A	N/A
Lib4_2_bin.57	AW108	10.34	0	295826	53	6795	5581	17556	87.3752	Low	N/A	N/A	N/A	N/A	N/A	N/A	N/A	N/A	N/A	N/A
Lib4_2_bin.58	AW108	19.08	0	330155	88	3668	3751	10084	17.4798	Low	N/A	N/A	N/A	N/A	N/A	N/A	N/A	N/A	N/A	N/A
Lib4_2_bin.6	AW108	38.55	0	1367631	302	4688	4528	17967	27.3038	Low	N/A	N/A	N/A	N/A	N/A	N/A	N/A	N/A	N/A	N/A
Lib4_2_bin.61	AW108	82.78	49.73	4607411	938	5296	4911	25214	27.2194	Low	N/A	N/A	N/A	N/A	N/A	N/A	N/A	N/A	N/A	N/A
Lib4_2_bin.62	AW108	5.21	0	574316	155	3595	3705	10748	16.1303	Low	N/A	N/A	N/A	N/A	N/A	N/A	N/A	N/A	N/A	N/A
Lib4_2_bin.63	AW108	28.55	3.45	635797	167	3810	3807	8861	21.8349	Low	N/A	N/A	N/A	N/A	N/A	N/A	N/A	N/A	N/A	N/A
Lib4_2_bin.65	AW108	12.07	0	400931	107	3856	3747	8123	16.5751	Low	N/A	N/A	N/A	N/A	N/A	N/A	N/A	N/A	N/A	N/A
Lib4_2_bin.66	AW108	0	0	1706056	212	11193	8047	116701	93.2487	Low	N/A	N/A	N/A	N/A	N/A	N/A	N/A	N/A	N/A	N/A
Lib4_2_bin.68	AW108	0	0	494756	149	3168	3320	7817	14.7861	Low	N/A	N/A	N/A	N/A	N/A	N/A	N/A	N/A	N/A	N/A
Lib4_2_bin.69	AW108	19.28	0	915434	223	4195	4105	12906	28.6211	Low	N/A	N/A	N/A	N/A	N/A	N/A	N/A	N/A	N/A	N/A
Lib4_2_bin.7	AW108	40.22	0	309518	81	3702	3821	8821	16.082	Low	N/A	N/A	N/A	N/A	N/A	N/A	N/A	N/A	N/A	N/A
Lib4_2_bin.70	AW108	47.88	0	1224094	288	4305	4250	19025	17.7633	Low	N/A	N/A	N/A	N/A	N/A	N/A	N/A	N/A	N/A	N/A
Lib4_2_bin.71	AW108	26.72	0	1183417	263	4772	4499	14667	18.4955	Low	N/A	N/A	N/A	N/A	N/A	N/A	N/A	N/A	N/A	N/A
Lib4_2_bin.72	AW108	17.95	0	209949	59	3632	3558	7252	16.4786	Low	N/A	N/A	N/A	N/A	N/A	N/A	N/A	N/A	N/A	N/A
Lib4_2_bin.73	AW108	14.58	0	244846	65	3794	3766	7218	35.2078	Low	N/A	N/A	N/A	N/A	N/A	N/A	N/A	N/A	N/A	N/A
Lib4_2_bin.75	AW108	24.14	1.72	608366	150	4067	4055	9845	31.9415	Low	N/A	N/A	N/A	N/A	N/A	N/A	N/A	N/A	N/A	N/A
Lib4_2_bin.76	AW108	11.21	0	301772	78	3824	3868	10148	21.7859	Low	N/A	N/A	N/A	N/A	N/A	N/A	N/A	N/A	N/A	N/A
Lib4_2_bin.79	AW108	8.33	0	454315	128	3462	3549	8880	16.6012	Low	N/A	N/A	N/A	N/A	N/A	N/A	N/A	N/A	N/A	N/A
Lib4_2_bin.8	AW108	3.91	0	264474	13	94647	20344	103702	127.333	Low	N/A	N/A	N/A	N/A	N/A	N/A	N/A	N/A	N/A	N/A
Lib4_2_bin.83	AW108	12.07	0	223594	69	3219	3240	5192	16.6642	Low	N/A	N/A	N/A	N/A	N/A	N/A	N/A	N/A	N/A	N/A
Lib4_2_bin.85	AW108	32.28	0	1791116	339	5688	5283	23185	30.1498	Low	N/A	N/A	N/A	N/A	N/A	N/A	N/A	N/A	N/A	N/A
Lib4_2_bin.87	AW108	20.69	1.72	625015	162	3781	3858	8648	23.2778	Low	N/A	N/A	N/A	N/A	N/A	N/A	N/A	N/A	N/A	N/A
Lib4_2_bin.88	AW108	0	0	437845	130	3137	3368	8244	18.9961	Low	N/A	N/A	N/A	N/A	N/A	N/A	N/A	N/A	N/A	N/A
Lib4_2_bin.89	AW108	44.31	0	994230	241	4132	4125	12761	19.9614	Low	N/A	N/A	N/A	N/A	N/A	N/A	N/A	N/A	N/A	N/A
Lib4_2_bin.90	AW108	8.33	0	902795	242	3564	3730	18509	14.8032	Low	N/A	N/A	N/A	N/A	N/A	N/A	N/A	N/A	N/A	N/A
Lib4_2_bin.91	AW108	18.1	0	983339	246	4098	3997	14469	16.3603	Low	N/A	N/A	N/A	N/A	N/A	N/A	N/A	N/A	N/A	N/A
Lib4_2_bin.92	AW108	17.27	0	298455	88	3312	3391	9486	14.2114	Low	N/A	N/A	N/A	N/A	N/A	N/A	N/A	N/A	N/A	N/A
Lib4_2_bin.93	AW108	0	0	329916	8	75591	41239	105818	90.4755	Low	N/A	N/A	N/A	N/A	N/A	N/A	N/A	N/A	N/A	N/A
Lib4_2_bin.95	AW108	7.02	0	2087202	510	3971	4092	16724	19.0947	Low	N/A	N/A	N/A	N/A	N/A	N/A	N/A	N/A	N/A	N/A
Lib4_2_bin.96	AW108	0	0	301978	18	74095	16776	80836	56.3208	Low	N/A	N/A	N/A	N/A	N/A	N/A	N/A	N/A	N/A	N/A
Lib4_3_bin.11	AW110A	34.41	0	504359	135	3666	3735	9303	28.4558	Low	N/A	N/A	N/A	N/A	N/A	N/A	N/A	N/A	N/A	N/A
Lib4_3_bin.15	AW110A	27.74	1.72	824682	213	3805	3871	14804	18.553	Low	N/A	N/A	N/A	N/A	N/A	N/A	N/A	N/A	N/A	N/A
Lib4_3_bin.16	AW110A	48.25	1.75	1622846	315	5602	5151	22305	34.1541	Low	N/A	N/A	N/A	N/A	N/A	N/A	N/A	N/A	N/A	N/A
Lib4_3_bin.18	AW110A	11.21	0	304191	84	3737	3621	6630	15.977	Low	N/A	N/A	N/A	N/A	N/A	N/A	N/A	N/A	N/A	N/A
Lib4_3_bin.19	AW110A	28.61	0	815507	180	4711	4530	17177	23.2773	Low	N/A	N/A	N/A	N/A	N/A	N/A	N/A	N/A	N/A	N/A
Lib4_3_bin.2	AW110A	18.97	0	924172	129	7564	7164	33859	35.3337	Low	N/A	N/A	N/A	N/A	N/A	N/A	N/A	N/A	N/A	N/A
Lib4_3_bin.20	AW110A	37.93	0	513287	143	3482	3589	8299	24.1458	Low	N/A	N/A	N/A	N/A	N/A	N/A	N/A	N/A	N/A	N/A
Lib4_3_bin.21	AW110A	17.63	0	431734	119	3614	3628	7933	17.7476	Low	N/A	N/A	N/A	N/A	N/A	N/A	N/A	N/A	N/A	N/A
Lib4_3_bin.24	AW110A	4.17	0	248312	72	3441	3448	6548	15.2856	Low	N/A	N/A	N/A	N/A	N/A	N/A	N/A	N/A	N/A	N/A
Lib4_3_bin.25	AW110A	4.17	0	452136	121	3515	3736	8856	15.8036	Low	N/A	N/A	N/A	N/A	N/A	N/A	N/A	N/A	N/A	N/A
Lib4_3_bin.26	AW110A	27.59	0	1322068	73	30366	18110	106573	145.385	Low	N/A	N/A	N/A	N/A	N/A	N/A	N/A	N/A	N/A	N/A
Lib4_3_bin.27	AW110A	12.07	0	390424	37	14517	10552	39054	77.5347	Low	N/A	N/A	N/A	N/A	N/A	N/A	N/A	N/A	N/A	N/A
Lib4_3_bin.29	AW110A	0.16	0	207824	39	5992	5328	13018	254.285	Low	N/A	N/A	N/A	N/A	N/A	N/A	N/A	N/A	N/A	N/A
Lib4_3_bin.30	AW110A	34.8	0.86	874787	202	4381	4330	16471	25.7219	Low	N/A	N/A	N/A	N/A	N/A	N/A	N/A	N/A	N/A	N/A
Lib4_3_bin.33	AW110A	12.93	0	467502	97	4944	4819	18662	51.0683	Low	N/A	N/A	N/A	N/A	N/A	N/A	N/A	N/A	N/A	N/A
Lib4_3_bin.34	AW110A	46.49	3.51	1492391	364	4093	4099	14262	22.5259	Low	N/A	N/A	N/A	N/A	N/A	N/A	N/A	N/A	N/A	N/A
Lib4_3_bin.35	AW110A	22.41	1.72	899523	217	4146	4145	10897	19.8444	Low	N/A	N/A	N/A	N/A	N/A	N/A	N/A	N/A	N/A	N/A
Lib4_3_bin.36	AW110A	0	0	1483854	333	4649	4456	14267	20.8262	Low	N/A	N/A	N/A	N/A	N/A	N/A	N/A	N/A	N/A	N/A
Lib4_3_bin.37	AW110A	4.17	0	692583	167	4137	4147	11717	23.3131	Low	N/A	N/A	N/A	N/A	N/A	N/A	N/A	N/A	N/A	N/A
Lib4_3_bin.38	AW110A	2.62	1.15	625530	200	3001	3127	6964	11.462	Low	N/A	N/A	N/A	N/A	N/A	N/A	N/A	N/A	N/A	N/A
Lib4_3_bin.4	AW110A	8.33	0	521719	147	3462	3549	9110	15.472	Low	N/A	N/A	N/A	N/A	N/A	N/A	N/A	N/A	N/A	N/A
Lib4_3_bin.41	AW110A	24.14	0	780050	214	3537	3645	9348	14.9115	Low	N/A	N/A	N/A	N/A	N/A	N/A	N/A	N/A	N/A	N/A
Lib4_3_bin.42	AW110A	85.58	90.3	4788282	657	8764	7288	69014	41.5979	Low	N/A	N/A	N/A	N/A	N/A	N/A	N/A	N/A	N/A	N/A
Lib4_3_bin.44	AW110A	54.08	8.62	1525205	346	4332	4408	15204	28.4075	Low	N/A	N/A	N/A	N/A	N/A	N/A	N/A	N/A	N/A	N/A
Lib4_3_bin.47	AW110A	22.81	0	618476	159	3712	3889	11907	19.0615	Low	N/A	N/A	N/A	N/A	N/A	N/A	N/A	N/A	N/A	N/A
Lib4_3_bin.48	AW110A	17.24	0	442329	123	3481	3596	8659	17.4182	Low	N/A	N/A	N/A	N/A	N/A	N/A	N/A	N/A	N/A	N/A
Lib4_3_bin.5	AW110A	14.45	0	425906	77	6505	5531	31943	82.1153	Low	N/A	N/A	N/A	N/A	N/A	N/A	N/A	N/A	N/A	N/A
Lib4_3_bin.50	AW110A	11.21	0	740762	104	8031	7122	28571	46.9483	Low	N/A	N/A	N/A	N/A	N/A	N/A	N/A	N/A	N/A	N/A
Lib4_3_bin.51	AW110A	8.33	0	202145	58	3442	3485	8194	19.9818	Low	N/A	N/A	N/A	N/A	N/A	N/A	N/A	N/A	N/A	N/A
Lib4_3_bin.53	AW110A	29.87	0.06	574644	84	8740	6841	24403	42.4161	Low	N/A	N/A	N/A	N/A	N/A	N/A	N/A	N/A	N/A	N/A
Lib4_3_bin.54	AW110A	26.9	0.94	316051	91	3345	3473	7527	17.2269	Low	N/A	N/A	N/A	N/A	N/A	N/A	N/A	N/A	N/A	N/A
Lib4_3_bin.55	AW110A	50	0	838157	54	21335	15521	63733	101.151	Low	N/A	N/A	N/A	N/A	N/A	N/A	N/A	N/A	N/A	N/A
Lib4_3_bin.56	AW110A	49.91	0	1978628	312	7075	6341	30907	43.2985	Low	N/A	N/A	N/A	N/A	N/A	N/A	N/A	N/A	N/A	N/A
Lib4_3_bin.57	AW110A	87.34	344.66	18699373	3011	7149	6210	42831	37.3193	Low	N/A	N/A	N/A	N/A	N/A	N/A	N/A	N/A	N/A	N/A
Lib4_3_bin.58	AW110A	32.05	0	668763	180	3702	3715	10076	15.8861	Low	N/A	N/A	N/A	N/A	N/A	N/A	N/A	N/A	N/A	N/A
Lib4_3_bin.6	AW110A	61.15	37.72	3571185	818	4376	4365	20340	30.7451	Low	N/A	N/A	N/A	N/A	N/A	N/A	N/A	N/A	N/A	N/A
Lib4_3_bin.62	AW110A	0	0	274494	76	3538	3611	6982	16.5154	Low	N/A	N/A	N/A	N/A	N/A	N/A	N/A	N/A	N/A	N/A
Lib4_3_bin.63	AW110A	0	0	722199	181	3957	3990	12273	27.9176	Low	N/A	N/A	N/A	N/A	N/A	N/A	N/A	N/A	N/A	N/A
Lib4_3_bin.65	AW110A	46.71	1.72	1287882	226	6967	5698	27864	40.4923	Low	N/A	N/A	N/A	N/A	N/A	N/A	N/A	N/A	N/A	N/A
Lib4_3_bin.7	AW110A	0	0	216889	68	3112	3189	5913	18.8309	Low	N/A	N/A	N/A	N/A	N/A	N/A	N/A	N/A	N/A	N/A
Lib4_3_bin.71	AW110A	6.22	0	1771864	344	5356	5150	19523	53.8164	Low	N/A	N/A	N/A	N/A	N/A	N/A	N/A	N/A	N/A	N/A
Lib4_3_bin.72	AW110A	8.77	0	302113	91	3345	3319	6108	14.1601	Low	N/A	N/A	N/A	N/A	N/A	N/A	N/A	N/A	N/A	N/A
Lib4_3_bin.73	AW110A	29.46	0	749313	192	3883	3902	12142	31.6887	Low	N/A	N/A	N/A	N/A	N/A	N/A	N/A	N/A	N/A	N/A
Lib4_3_bin.75	AW110A	0	0	573133	138	4174	4153	13123	21.7455	Low	N/A	N/A	N/A	N/A	N/A	N/A	N/A	N/A	N/A	N/A
Lib4_3_bin.77	AW110A	0	0	201348	58	3262	3471	6089	16.6399	Low	N/A	N/A	N/A	N/A	N/A	N/A	N/A	N/A	N/A	N/A
Lib4_3_bin.78	AW110A	26.32	0	623124	149	4031	4182	21243	135.681	Low	N/A	N/A	N/A	N/A	N/A	N/A	N/A	N/A	N/A	N/A
Lib4_3_bin.79	AW110A	58.85	24.56	1404019	360	3862	3900	15684	37.6283	Low	N/A	N/A	N/A	N/A	N/A	N/A	N/A	N/A	N/A	N/A
Lib4_3_bin.8	AW110A	23.73	0	808255	212	3840	3812	10963	21.2728	Low	N/A	N/A	N/A	N/A	N/A	N/A	N/A	N/A	N/A	N/A
Lib4_3_bin.80	AW110A	55.27	24.48	2698001	413	7911	6532	46696	99.1022	Low	N/A	N/A	N/A	N/A	N/A	N/A	N/A	N/A	N/A	N/A
Lib4_3_bin.81	AW110A	85.52	47.7	3129918	476	7580	6575	36430	171.095	Low	N/A	N/A	N/A	N/A	N/A	N/A	N/A	N/A	N/A	N/A
Lib4_3_bin.82	AW110A	14.04	0	449298	120	3627	3744	8402	18.1923	Low	N/A	N/A	N/A	N/A	N/A	N/A	N/A	N/A	N/A	N/A
Lib4_3_bin.85	AW110A	16.32	0	262588	73	3702	3597	6672	54.5638	Low	N/A	N/A	N/A	N/A	N/A	N/A	N/A	N/A	N/A	N/A
Lib4_3_bin.89	AW110A	43.1	0	1398096	159	10601	8793	35075	113.559	Low	N/A	N/A	N/A	N/A	N/A	N/A	N/A	N/A	N/A	N/A
Lib4_3_bin.9	AW110A	4.17	0	388592	115	3371	3379	5914	17.1442	Low	N/A	N/A	N/A	N/A	N/A	N/A	N/A	N/A	N/A	N/A
Lib4_3_bin.90	AW110A	23.44	0	599685	162	3598	3701	11415	15.959	Low	N/A	N/A	N/A	N/A	N/A	N/A	N/A	N/A	N/A	N/A
Lib4_3_bin.91	AW110A	45.69	0	1721540	382	4780	4506	14552	28.7681	Low	N/A	N/A	N/A	N/A	N/A	N/A	N/A	N/A	N/A	N/A
Lib4_6_bin.10	Zape1	14.29	0	683820	178	3861	3841	9849	21.5872	Low	N/A	N/A	N/A	N/A	N/A	N/A	N/A	N/A	N/A	N/A
Lib4_6_bin.100	Zape1	6.9	0	264652	30	11109	8821	24981	103.388	Low	N/A	N/A	N/A	N/A	N/A	N/A	N/A	N/A	N/A	N/A
Lib4_6_bin.101	Zape1	9.46	0	220380	20	19927	11019	39593	89.6355	Low	N/A	N/A	N/A	N/A	N/A	N/A	N/A	N/A	N/A	N/A
Lib4_6_bin.102	Zape1	7.65	0	263172	80	3163	3289	6312	17.3402	Low	N/A	N/A	N/A	N/A	N/A	N/A	N/A	N/A	N/A	N/A
Lib4_6_bin.104	Zape1	30.34	1.72	1122919	270	4246	4158	19843	18.7929	Low	N/A	N/A	N/A	N/A	N/A	N/A	N/A	N/A	N/A	N/A
Lib4_6_bin.105	Zape1	84.35	40.27	2800003	546	5387	5128	37495	105.014	Low	N/A	N/A	N/A	N/A	N/A	N/A	N/A	N/A	N/A	N/A
Lib4_6_bin.108	Zape1	24.76	0	1367478	334	4082	4094	12749	17.7737	Low	N/A	N/A	N/A	N/A	N/A	N/A	N/A	N/A	N/A	N/A
Lib4_6_bin.109	Zape1	12.28	0	993570	259	3848	3836	9630	24.2579	Low	N/A	N/A	N/A	N/A	N/A	N/A	N/A	N/A	N/A	N/A
Lib4_6_bin.11	Zape1	14.91	0.88	339455	95	3651	3573	7515	32.0845	Low	N/A	N/A	N/A	N/A	N/A	N/A	N/A	N/A	N/A	N/A
Lib4_6_bin.110	Zape1	4.17	0	323688	68	5030	4760	11327	43.5198	Low	N/A	N/A	N/A	N/A	N/A	N/A	N/A	N/A	N/A	N/A
Lib4_6_bin.112	Zape1	27.04	0	369150	100	3499	3691	12402	30.0086	Low	N/A	N/A	N/A	N/A	N/A	N/A	N/A	N/A	N/A	N/A
Lib4_6_bin.114	Zape1	0.31	0	229505	10	26443	22950	71308	71.4498	Low	N/A	N/A	N/A	N/A	N/A	N/A	N/A	N/A	N/A	N/A
Lib4_6_bin.117	Zape1	8.62	0	608715	180	3284	3381	7748	16.9	Low	N/A	N/A	N/A	N/A	N/A	N/A	N/A	N/A	N/A	N/A
Lib4_6_bin.119	Zape1	22.81	0	1696130	422	3940	4019	15989	20.0598	Low	N/A	N/A	N/A	N/A	N/A	N/A	N/A	N/A	N/A	N/A
Lib4_6_bin.12	Zape1	7.9	0	629608	169	3639	3725	19259	30.0999	Low	N/A	N/A	N/A	N/A	N/A	N/A	N/A	N/A	N/A	N/A
Lib4_6_bin.121	Zape1	4.17	0	663800	195	3240	3404	8320	15.8219	Low	N/A	N/A	N/A	N/A	N/A	N/A	N/A	N/A	N/A	N/A
Lib4_6_bin.122	Zape1	33.62	0	1184239	283	4254	4184	12504	18.4695	Low	N/A	N/A	N/A	N/A	N/A	N/A	N/A	N/A	N/A	N/A
Lib4_6_bin.123	Zape1	4.17	0	234018	71	3195	3296	5960	13.4858	Low	N/A	N/A	N/A	N/A	N/A	N/A	N/A	N/A	N/A	N/A
Lib4_6_bin.126	Zape1	21.03	0	311484	76	4113	4098	9678	20.7217	Low	N/A	N/A	N/A	N/A	N/A	N/A	N/A	N/A	N/A	N/A
Lib4_6_bin.127	Zape1	7.26	0	226890	72	3057	3151	6433	16.5592	Low	N/A	N/A	N/A	N/A	N/A	N/A	N/A	N/A	N/A	N/A
Lib4_6_bin.129	Zape1	4.17	4.17	367382	66	6700	5566	23968	421.832	Low	N/A	N/A	N/A	N/A	N/A	N/A	N/A	N/A	N/A	N/A
Lib4_6_bin.13	Zape1	38	0	714932	169	4229	4230	10720	19.1973	Low	N/A	N/A	N/A	N/A	N/A	N/A	N/A	N/A	N/A	N/A
Lib4_6_bin.131	Zape1	32.77	0	544364	150	3441	3629	13425	23.1812	Low	N/A	N/A	N/A	N/A	N/A	N/A	N/A	N/A	N/A	N/A
Lib4_6_bin.134	Zape1	13.56	3.57	1162381	285	4054	4078	17964	33.1058	Low	N/A	N/A	N/A	N/A	N/A	N/A	N/A	N/A	N/A	N/A
Lib4_6_bin.136	Zape1	23.33	0	483255	130	3871	3717	9305	14.0806	Low	N/A	N/A	N/A	N/A	N/A	N/A	N/A	N/A	N/A	N/A
Lib4_6_bin.15	Zape1	42.98	1.75	2078319	421	5176	4936	19901	90.883	Low	N/A	N/A	N/A	N/A	N/A	N/A	N/A	N/A	N/A	N/A
Lib4_6_bin.16	Zape1	10.34	0	349888	106	3168	3300	5274	12.2836	Low	N/A	N/A	N/A	N/A	N/A	N/A	N/A	N/A	N/A	N/A
Lib4_6_bin.18	Zape1	15.52	0	231267	29	13686	7974	22521	37.456	Low	N/A	N/A	N/A	N/A	N/A	N/A	N/A	N/A	N/A	N/A
Lib4_6_bin.19	Zape1	2.59	0	248477	80	2930	3105	5684	14.4317	Low	N/A	N/A	N/A	N/A	N/A	N/A	N/A	N/A	N/A	N/A
Lib4_6_bin.2	Zape1	3.45	0	237655	60	3681	3960	9003	22.003	Low	N/A	N/A	N/A	N/A	N/A	N/A	N/A	N/A	N/A	N/A
Lib4_6_bin.23	Zape1	4.17	0	237622	70	3220	3394	6098	17.8922	Low	N/A	N/A	N/A	N/A	N/A	N/A	N/A	N/A	N/A	N/A
Lib4_6_bin.24	Zape1	71.49	41.81	3844190	753	5414	5105	21719	31.7275	Low	N/A	N/A	N/A	N/A	N/A	N/A	N/A	N/A	N/A	N/A
Lib4_6_bin.27	Zape1	11.43	0	987207	250	3911	3948	18100	25.1959	Low	N/A	N/A	N/A	N/A	N/A	N/A	N/A	N/A	N/A	N/A
Lib4_6_bin.28	Zape1	70.34	6.9	2218622	315	8095	7043	29683	150.41	Low	N/A	N/A	N/A	N/A	N/A	N/A	N/A	N/A	N/A	N/A
Lib4_6_bin.3	Zape1	35.14	0	894882	229	3899	3907	15780	20.4331	Low	N/A	N/A	N/A	N/A	N/A	N/A	N/A	N/A	N/A	N/A
Lib4_6_bin.30	Zape1	45	1.72	876288	213	4147	4114	12954	23.0981	Low	N/A	N/A	N/A	N/A	N/A	N/A	N/A	N/A	N/A	N/A
Lib4_6_bin.31	Zape1	49.58	0	842278	130	7723	6479	25218	45.0859	Low	N/A	N/A	N/A	N/A	N/A	N/A	N/A	N/A	N/A	N/A
Lib4_6_bin.32	Zape1	0	0	348661	102	3285	3418	7452	16.03	Low	N/A	N/A	N/A	N/A	N/A	N/A	N/A	N/A	N/A	N/A
Lib4_6_bin.33	Zape1	20.17	0	276785	84	3273	3295	5705	12.9202	Low	N/A	N/A	N/A	N/A	N/A	N/A	N/A	N/A	N/A	N/A
Lib4_6_bin.35	Zape1	98.68	141.26	7166624	1422	5342	5039	45368	36.738	Low	N/A	N/A	N/A	N/A	N/A	N/A	N/A	N/A	N/A	N/A
Lib4_6_bin.37	Zape1	42.11	0	711707	181	3790	3932	9831	77.148	Low	N/A	N/A	N/A	N/A	N/A	N/A	N/A	N/A	N/A	N/A
Lib4_6_bin.4	Zape1	70	39.66	3435098	589	6522	5832	36893	37.2135	Low	N/A	N/A	N/A	N/A	N/A	N/A	N/A	N/A	N/A	N/A
Lib4_6_bin.40	Zape1	12.7	0.86	334468	86	3948	3889	11552	19.1042	Low	N/A	N/A	N/A	N/A	N/A	N/A	N/A	N/A	N/A	N/A
Lib4_6_bin.43	Zape1	14.04	0	725377	202	3506	3590	9232	16.2129	Low	N/A	N/A	N/A	N/A	N/A	N/A	N/A	N/A	N/A	N/A
Lib4_6_bin.44	Zape1	8.33	0	278998	84	3145	3321	8697	21.6106	Low	N/A	N/A	N/A	N/A	N/A	N/A	N/A	N/A	N/A	N/A
Lib4_6_bin.46	Zape1	0	0	402582	63	8051	6390	27939	32.403	Low	N/A	N/A	N/A	N/A	N/A	N/A	N/A	N/A	N/A	N/A
Lib4_6_bin.49	Zape1	80.96	43.48	3189490	628	5543	5078	21849	19.1665	Low	N/A	N/A	N/A	N/A	N/A	N/A	N/A	N/A	N/A	N/A
Lib4_6_bin.50	Zape1	12.07	0	493980	132	3674	3742	11411	30.9126	Low	N/A	N/A	N/A	N/A	N/A	N/A	N/A	N/A	N/A	N/A
Lib4_6_bin.52	Zape1	39.48	0	987906	222	4437	4450	24701	29.3212	Low	N/A	N/A	N/A	N/A	N/A	N/A	N/A	N/A	N/A	N/A
Lib4_6_bin.53	Zape1	18.42	1.72	687931	185	3690	3718	8905	15.0091	Low	N/A	N/A	N/A	N/A	N/A	N/A	N/A	N/A	N/A	N/A
Lib4_6_bin.57	Zape1	8.33	0	811643	199	3927	4078	21387	19.4099	Low	N/A	N/A	N/A	N/A	N/A	N/A	N/A	N/A	N/A	N/A
Lib4_6_bin.60	Zape1	4.17	0	271609	78	3247	3482	8379	13.2034	Low	N/A	N/A	N/A	N/A	N/A	N/A	N/A	N/A	N/A	N/A
Lib4_6_bin.63	Zape1	4.17	0	226578	67	3438	3381	6721	13.8752	Low	N/A	N/A	N/A	N/A	N/A	N/A	N/A	N/A	N/A	N/A
Lib4_6_bin.64	Zape1	1.87	0	896518	141	7324	6358	28148	60.4924	Low	N/A	N/A	N/A	N/A	N/A	N/A	N/A	N/A	N/A	N/A
Lib4_6_bin.66	Zape1	21.93	0	748248	203	3640	3685	8259	19.2851	Low	N/A	N/A	N/A	N/A	N/A	N/A	N/A	N/A	N/A	N/A
Lib4_6_bin.68	Zape1	62.85	29.31	2385707	589	3993	4050	17188	36.8189	Low	N/A	N/A	N/A	N/A	N/A	N/A	N/A	N/A	N/A	N/A
Lib4_6_bin.69	Zape1	1.72	0	201043	59	3512	3407	7238	17.1406	Low	N/A	N/A	N/A	N/A	N/A	N/A	N/A	N/A	N/A	N/A
Lib4_6_bin.70	Zape1	20.69	0	964182	188	5397	5128	18385	540.575	Low	N/A	N/A	N/A	N/A	N/A	N/A	N/A	N/A	N/A	N/A
Lib4_6_bin.71	Zape1	12.5	8.33	1551155	303	5633	5119	21942	140.347	Low	N/A	N/A	N/A	N/A	N/A	N/A	N/A	N/A	N/A	N/A
Lib4_6_bin.72	Zape1	4.17	0	423231	86	5003	4921	28330	103.126	Low	N/A	N/A	N/A	N/A	N/A	N/A	N/A	N/A	N/A	N/A
Lib4_6_bin.74	Zape1	11.29	0	835793	146	6130	5724	27302	43.5888	Low	N/A	N/A	N/A	N/A	N/A	N/A	N/A	N/A	N/A	N/A
Lib4_6_bin.76	Zape1	42.35	0.54	826987	196	4233	4219	11944	18.3557	Low	N/A	N/A	N/A	N/A	N/A	N/A	N/A	N/A	N/A	N/A
Lib4_6_bin.77	Zape1	4.17	0	727958	213	3399	3417	7778	15.6251	Low	N/A	N/A	N/A	N/A	N/A	N/A	N/A	N/A	N/A	N/A
Lib4_6_bin.78	Zape1	66.67	32.7	759180	214	3434	3547	9238	43.1259	Low	N/A	N/A	N/A	N/A	N/A	N/A	N/A	N/A	N/A	N/A
Lib4_6_bin.79	Zape1	16.67	0	903367	240	3705	3764	10885	16.4389	Low	N/A	N/A	N/A	N/A	N/A	N/A	N/A	N/A	N/A	N/A
Lib4_6_bin.87	Zape1	8.62	0	501633	142	3468	3532	9063	55.0894	Low	N/A	N/A	N/A	N/A	N/A	N/A	N/A	N/A	N/A	N/A
Lib4_6_bin.88	Zape1	47.41	0	961928	225	4380	4275	10193	18.986	Low	N/A	N/A	N/A	N/A	N/A	N/A	N/A	N/A	N/A	N/A
Lib4_6_bin.9	Zape1	13.79	0	684286	176	3955	3887	10229	16.8794	Low	N/A	N/A	N/A	N/A	N/A	N/A	N/A	N/A	N/A	N/A
Lib4_6_bin.91	Zape1	45.93	3.51	8515451	1629	5563	5227	73866	34.3266	Low	N/A	N/A	N/A	N/A	N/A	N/A	N/A	N/A	N/A	N/A
Lib4_6_bin.93	Zape1	0	0	236077	27	10889	8743	29043	37.8417	Low	N/A	N/A	N/A	N/A	N/A	N/A	N/A	N/A	N/A	N/A
Lib4_6_bin.94	Zape1	27.59	0	1244007	318	3862	3911	16943	24.5456	Low	N/A	N/A	N/A	N/A	N/A	N/A	N/A	N/A	N/A	N/A
Lib4_6_bin.95	Zape1	8.33	0	406556	112	3696	3629	7777	23.4652	Low	N/A	N/A	N/A	N/A	N/A	N/A	N/A	N/A	N/A	N/A
Lib4_6_bin.98	Zape1	0	0	288749	43	8081	6715	33427	86.4834	Low	N/A	N/A	N/A	N/A	N/A	N/A	N/A	N/A	N/A	N/A
Lib4_7_bin.10	Zape2	12.07	0	279029	79	3377	3532	9107	19.8491	Low	N/A	N/A	N/A	N/A	N/A	N/A	N/A	N/A	N/A	N/A
Lib4_7_bin.11	Zape2	25.11	0	517428	102	5266	5072	15817	34.9159	Low	N/A	N/A	N/A	N/A	N/A	N/A	N/A	N/A	N/A	N/A
Lib4_7_bin.12	Zape2	34.37	0	1530789	344	4551	4449	21600	22.5034	Low	N/A	N/A	N/A	N/A	N/A	N/A	N/A	N/A	N/A	N/A
Lib4_7_bin.13	Zape2	0	0	250526	42	6787	5964	16661	113.55	Low	N/A	N/A	N/A	N/A	N/A	N/A	N/A	N/A	N/A	N/A
Lib4_7_bin.14	Zape2	13.79	0	210628	40	5840	5265	11104	25.4023	Low	N/A	N/A	N/A	N/A	N/A	N/A	N/A	N/A	N/A	N/A
Lib4_7_bin.15	Zape2	21.77	0	1221460	311	3749	3927	18241	53.8996	Low	N/A	N/A	N/A	N/A	N/A	N/A	N/A	N/A	N/A	N/A
Lib4_7_bin.17	Zape2	43.03	1.72	660538	175	3736	3774	9157	19.86	Low	N/A	N/A	N/A	N/A	N/A	N/A	N/A	N/A	N/A	N/A
Lib4_7_bin.24	Zape2	89.03	98.46	4921327	1144	4362	4301	18406	63.7777	Low	N/A	N/A	N/A	N/A	N/A	N/A	N/A	N/A	N/A	N/A
Lib4_7_bin.25	Zape2	13.79	0	792380	203	3880	3903	11507	24.7576	Low	N/A	N/A	N/A	N/A	N/A	N/A	N/A	N/A	N/A	N/A
Lib4_7_bin.27	Zape2	49.5	17.49	33514149	2951	14916	11356	66201	72.427	Low	N/A	N/A	N/A	N/A	N/A	N/A	N/A	N/A	N/A	N/A
Lib4_7_bin.29	Zape2	0	0	386723	116	3244	3333	6554	16.5756	Low	N/A	N/A	N/A	N/A	N/A	N/A	N/A	N/A	N/A	N/A
Lib4_7_bin.3	Zape2	8.57	0	362911	111	3167	3269	8358	13.6034	Low	N/A	N/A	N/A	N/A	N/A	N/A	N/A	N/A	N/A	N/A
Lib4_7_bin.31	Zape2	4.17	0	563296	146	3897	3858	8762	18.1674	Low	N/A	N/A	N/A	N/A	N/A	N/A	N/A	N/A	N/A	N/A
Lib4_7_bin.32	Zape2	21.71	1.72	569375	59	11196	9650	30611	34.7499	Low	N/A	N/A	N/A	N/A	N/A	N/A	N/A	N/A	N/A	N/A
Lib4_7_bin.33	Zape2	82.84	8.59	3206583	518	7345	6190	35996	51.7085	Low	N/A	N/A	N/A	N/A	N/A	N/A	N/A	N/A	N/A	N/A
Lib4_7_bin.36	Zape2	16.67	4.17	1327908	341	3812	3894	13686	25.0423	Low	N/A	N/A	N/A	N/A	N/A	N/A	N/A	N/A	N/A	N/A
Lib4_7_bin.37	Zape2	47.8	1.4	1195145	259	4833	4614	17229	20.8682	Low	N/A	N/A	N/A	N/A	N/A	N/A	N/A	N/A	N/A	N/A
Lib4_7_bin.38	Zape2	0	0	339948	99	3284	3433	8695	17.8815	Low	N/A	N/A	N/A	N/A	N/A	N/A	N/A	N/A	N/A	N/A
Lib4_7_bin.4	Zape2	0	0	315479	33	13516	9559	39475	162.593	Low	N/A	N/A	N/A	N/A	N/A	N/A	N/A	N/A	N/A	N/A
Lib4_7_bin.42	Zape2	12.07	0	532350	111	5430	4795	12709	29.8205	Low	N/A	N/A	N/A	N/A	N/A	N/A	N/A	N/A	N/A	N/A
Lib4_7_bin.44	Zape2	43.57	0.86	3035666	706	4419	4299	14821	23.0093	Low	N/A	N/A	N/A	N/A	N/A	N/A	N/A	N/A	N/A	N/A
Lib4_7_bin.45	Zape2	44.83	0	1433569	110	16128	13032	59979	49.1456	Low	N/A	N/A	N/A	N/A	N/A	N/A	N/A	N/A	N/A	N/A
Lib4_7_bin.46	Zape2	26.18	8.62	1796977	513	3376	3502	11909	24.8562	Low	N/A	N/A	N/A	N/A	N/A	N/A	N/A	N/A	N/A	N/A
Lib4_7_bin.47	Zape2	28.07	0	959397	268	3366	3579	13447	18.8035	Low	N/A	N/A	N/A	N/A	N/A	N/A	N/A	N/A	N/A	N/A
Lib4_7_bin.48	Zape2	40.86	0	1298291	264	5184	4917	19538	56.0102	Low	N/A	N/A	N/A	N/A	N/A	N/A	N/A	N/A	N/A	N/A
Lib4_7_bin.49	Zape2	0	0	558357	124	4771	4502	14332	24.0798	Low	N/A	N/A	N/A	N/A	N/A	N/A	N/A	N/A	N/A	N/A
Lib4_7_bin.50	Zape2	4.17	0	300076	89	3308	3371	9906	23.893	Low	N/A	N/A	N/A	N/A	N/A	N/A	N/A	N/A	N/A	N/A
Lib4_7_bin.51	Zape2	31.69	3.45	1187616	329	3473	3609	14085	17.9106	Low	N/A	N/A	N/A	N/A	N/A	N/A	N/A	N/A	N/A	N/A
Lib4_7_bin.52	Zape2	27.59	0	436843	114	3905	3831	12005	21.9168	Low	N/A	N/A	N/A	N/A	N/A	N/A	N/A	N/A	N/A	N/A
Lib4_7_bin.54	Zape2	5.17	0	569947	143	3828	3985	13147	23.8552	Low	N/A	N/A	N/A	N/A	N/A	N/A	N/A	N/A	N/A	N/A
Lib4_7_bin.55	Zape2	34.25	0	485435	122	3954	3978	10092	107.773	Low	N/A	N/A	N/A	N/A	N/A	N/A	N/A	N/A	N/A	N/A
Lib4_7_bin.6	Zape2	41.19	0.86	1790369	345	5595	5189	20823	55.26	Low	N/A	N/A	N/A	N/A	N/A	N/A	N/A	N/A	N/A	N/A
Lib4_7_bin.7	Zape2	16.96	0	594608	147	4132	4044	16272	60.5687	Low	N/A	N/A	N/A	N/A	N/A	N/A	N/A	N/A	N/A	N/A
Lib4_8_bin.1	Zape3	1.88	0	351581	100	3349	3515	20145	17.5832	Low	N/A	N/A	N/A	N/A	N/A	N/A	N/A	N/A	N/A	N/A
Lib4_8_bin.10	Zape3	14.04	0	206381	8	32834	25797	44343	127.759	Low	N/A	N/A	N/A	N/A	N/A	N/A	N/A	N/A	N/A	N/A
Lib4_8_bin.11	Zape3	47.41	12.07	1919546	351	5930	5468	35896	99.0936	Low	N/A	N/A	N/A	N/A	N/A	N/A	N/A	N/A	N/A	N/A
Lib4_8_bin.12	Zape3	7.76	0	557012	150	3578	3713	28764	17.8108	Low	N/A	N/A	N/A	N/A	N/A	N/A	N/A	N/A	N/A	N/A
Lib4_8_bin.13	Zape3	38.79	0	1427651	242	6835	5899	22639	25.3246	Low	N/A	N/A	N/A	N/A	N/A	N/A	N/A	N/A	N/A	N/A
Lib4_8_bin.15	Zape3	27.59	0	640870	166	3788	3860	11981	16.1155	Low	N/A	N/A	N/A	N/A	N/A	N/A	N/A	N/A	N/A	N/A
Lib4_8_bin.16	Zape3	85.16	6.65	2722723	339	9883	8031	55015	47.2951	Low	N/A	N/A	N/A	N/A	N/A	N/A	N/A	N/A	N/A	N/A
Lib4_8_bin.17	Zape3	0	0	204286	36	6392	5674	31430	31.7625	Low	N/A	N/A	N/A	N/A	N/A	N/A	N/A	N/A	N/A	N/A
Lib4_8_bin.18	Zape3	22.41	0	480117	106	4677	4529	12421	23.0599	Low	N/A	N/A	N/A	N/A	N/A	N/A	N/A	N/A	N/A	N/A
Lib4_8_bin.2	Zape3	13.33	0	378027	99	3439	3818	27413	14.0255	Low	N/A	N/A	N/A	N/A	N/A	N/A	N/A	N/A	N/A	N/A
Lib4_8_bin.21	Zape3	16.38	0	263797	56	5161	4710	10894	20.7926	Low	N/A	N/A	N/A	N/A	N/A	N/A	N/A	N/A	N/A	N/A
Lib4_8_bin.23	Zape3	10.34	0	556491	132	4291	4215	13073	17.5931	Low	N/A	N/A	N/A	N/A	N/A	N/A	N/A	N/A	N/A	N/A
Lib4_8_bin.25	Zape3	6.9	0	419113	121	3478	3463	8326	18.0416	Low	N/A	N/A	N/A	N/A	N/A	N/A	N/A	N/A	N/A	N/A
Lib4_8_bin.26	Zape3	31.9	0	801754	214	3703	3746	10886	18.7847	Low	N/A	N/A	N/A	N/A	N/A	N/A	N/A	N/A	N/A	N/A
Lib4_8_bin.27	Zape3	18.1	0	410700	116	3406	3540	7574	17.4422	Low	N/A	N/A	N/A	N/A	N/A	N/A	N/A	N/A	N/A	N/A
Lib4_8_bin.29	Zape3	24.11	0	642562	177	3580	3630	10311	22.2875	Low	N/A	N/A	N/A	N/A	N/A	N/A	N/A	N/A	N/A	N/A
Lib4_8_bin.30	Zape3	8.33	0	402424	112	3607	3593	14080	16.6097	Low	N/A	N/A	N/A	N/A	N/A	N/A	N/A	N/A	N/A	N/A
Lib4_8_bin.32	Zape3	36.76	0	911061	228	3899	3995	13134	22.6204	Low	N/A	N/A	N/A	N/A	N/A	N/A	N/A	N/A	N/A	N/A
Lib4_8_bin.33	Zape3	44.28	16.89	23949795	1630	22500	14693	111225	79.3461	Low	N/A	N/A	N/A	N/A	N/A	N/A	N/A	N/A	N/A	N/A
Lib4_8_bin.34	Zape3	0	0	523771	123	4551	4258	10187	19.9613	Low	N/A	N/A	N/A	N/A	N/A	N/A	N/A	N/A	N/A	N/A
Lib4_8_bin.36	Zape3	46.55	1.72	1125641	258	4411	4362	15141	99.1885	Low	N/A	N/A	N/A	N/A	N/A	N/A	N/A	N/A	N/A	N/A
Lib4_8_bin.37	Zape3	16.27	0	997540	271	3638	3680	8880	14.8008	Low	N/A	N/A	N/A	N/A	N/A	N/A	N/A	N/A	N/A	N/A
Lib4_8_bin.39	Zape3	0	0	345209	90	3551	3835	12408	42.8395	Low	N/A	N/A	N/A	N/A	N/A	N/A	N/A	N/A	N/A	N/A
Lib4_8_bin.4	Zape3	23.9	0	443550	122	3637	3635	9635	16.6093	Low	N/A	N/A	N/A	N/A	N/A	N/A	N/A	N/A	N/A	N/A
Lib4_8_bin.40	Zape3	4.17	0	217314	61	3472	3562	7922	15.3976	Low	N/A	N/A	N/A	N/A	N/A	N/A	N/A	N/A	N/A	N/A
Lib4_8_bin.41	Zape3	22.73	1.72	1533409	383	3957	4003	15770	28.2556	Low	N/A	N/A	N/A	N/A	N/A	N/A	N/A	N/A	N/A	N/A
Lib4_8_bin.42	Zape3	20.69	0	956237	214	4440	4468	19071	22.7606	Low	N/A	N/A	N/A	N/A	N/A	N/A	N/A	N/A	N/A	N/A
Lib4_8_bin.46	Zape3	0	0	475191	130	3511	3655	9910	21.0604	Low	N/A	N/A	N/A	N/A	N/A	N/A	N/A	N/A	N/A	N/A
Lib4_8_bin.47	Zape3	0	0	226809	30	9012	7560	30858	40.801	Low	N/A	N/A	N/A	N/A	N/A	N/A	N/A	N/A	N/A	N/A
Lib4_8_bin.49	Zape3	13.79	0	797820	192	3975	4155	18824	57.9966	Low	N/A	N/A	N/A	N/A	N/A	N/A	N/A	N/A	N/A	N/A
Lib4_8_bin.5	Zape3	22.41	1.72	1118229	283	3956	3951	9365	15.6326	Low	N/A	N/A	N/A	N/A	N/A	N/A	N/A	N/A	N/A	N/A
Lib4_8_bin.50	Zape3	12.5	0	554426	129	4436	4297	8921	22.1788	Low	N/A	N/A	N/A	N/A	N/A	N/A	N/A	N/A	N/A	N/A
Lib4_8_bin.52	Zape3	45.69	1.72	1974405	302	7668	6537	28881	52.8914	Low	N/A	N/A	N/A	N/A	N/A	N/A	N/A	N/A	N/A	N/A
Lib4_8_bin.53	Zape3	15.52	0	485851	121	4007	4015	10792	19.0908	Low	N/A	N/A	N/A	N/A	N/A	N/A	N/A	N/A	N/A	N/A
Lib4_8_bin.54	Zape3	60.34	29.31	3166932	756	4171	4189	19628	17.9104	Low	N/A	N/A	N/A	N/A	N/A	N/A	N/A	N/A	N/A	N/A
Lib4_8_bin.56	Zape3	41.46	1.72	1123418	233	5081	4821	13926	21.9272	Low	N/A	N/A	N/A	N/A	N/A	N/A	N/A	N/A	N/A	N/A
Lib4_8_bin.58	Zape3	12.07	0	203898	42	4901	4854	14472	43.5324	Low	N/A	N/A	N/A	N/A	N/A	N/A	N/A	N/A	N/A	N/A
Lib4_8_bin.6	Zape3	9.2	0	547362	162	3270	3378	6748	16.8647	Low	N/A	N/A	N/A	N/A	N/A	N/A	N/A	N/A	N/A	N/A
Lib4_8_bin.62	Zape3	0	0	439112	128	3391	3430	7327	14.7973	Low	N/A	N/A	N/A	N/A	N/A	N/A	N/A	N/A	N/A	N/A
Lib4_8_bin.63	Zape3	5.17	0	436159	101	4629	4318	11845	36.0142	Low	N/A	N/A	N/A	N/A	N/A	N/A	N/A	N/A	N/A	N/A
Lib4_8_bin.64	Zape3	8.33	0	806832	168	4930	4802	14055	24.8511	Low	N/A	N/A	N/A	N/A	N/A	N/A	N/A	N/A	N/A	N/A
Lib4_8_bin.66	Zape3	4.17	0	227056	7	53261	32436	104254	171.77	Low	N/A	N/A	N/A	N/A	N/A	N/A	N/A	N/A	N/A	N/A
Lib4_8_bin.67	Zape3	0	0	241895	68	3468	3557	8895	17.9822	Low	N/A	N/A	N/A	N/A	N/A	N/A	N/A	N/A	N/A	N/A
Lib4_8_bin.69	Zape3	16.67	0	737517	156	5011	4727	29902	206.079	Low	N/A	N/A	N/A	N/A	N/A	N/A	N/A	N/A	N/A	N/A
Lib4_8_bin.7	Zape3	44.19	0.46	869323	225	3940	3863	11942	25.5735	Low	N/A	N/A	N/A	N/A	N/A	N/A	N/A	N/A	N/A	N/A
Lib4_8_bin.70	Zape3	0	0	213966	33	6487	6483	24657	44.1222	Low	N/A	N/A	N/A	N/A	N/A	N/A	N/A	N/A	N/A	N/A
Lib4_8_bin.73	Zape3	50.5	13.28	1860118	356	5576	5225	25288	44.4205	Low	N/A	N/A	N/A	N/A	N/A	N/A	N/A	N/A	N/A	N/A
Lib4_8_bin.74	Zape3	0	0	245507	46	6359	5337	31319	74.5398	Low	N/A	N/A	N/A	N/A	N/A	N/A	N/A	N/A	N/A	N/A
Lib4_8_bin.76	Zape3	37.07	0	1032464	215	5291	4802	12545	23.7251	Low	N/A	N/A	N/A	N/A	N/A	N/A	N/A	N/A	N/A	N/A
Lib4_8_bin.78	Zape3	17.24	0	450472	120	3544	3753	18720	19.1829	Low	N/A	N/A	N/A	N/A	N/A	N/A	N/A	N/A	N/A	N/A
Lib4_8_bin.79	Zape3	5.49	0	267149	83	3042	3218	6492	11.5776	Low	N/A	N/A	N/A	N/A	N/A	N/A	N/A	N/A	N/A	N/A
Lib4_8_bin.8	Zape3	5.17	0	329377	99	3157	3327	7074	17.2784	Low	N/A	N/A	N/A	N/A	N/A	N/A	N/A	N/A	N/A	N/A
Lib4_8_bin.80	Zape3	12.5	4.17	601210	161	3736	3734	9147	18.6382	Low	N/A	N/A	N/A	N/A	N/A	N/A	N/A	N/A	N/A	N/A
Lib4_8_bin.81	Zape3	42.82	0	1362245	309	4374	4408	18580	20.449	Low	N/A	N/A	N/A	N/A	N/A	N/A	N/A	N/A	N/A	N/A
Lib4_8_bin.82	Zape3	94.12	143.29	8353202	1748	4993	4778	24237	23.0192	Low	N/A	N/A	N/A	N/A	N/A	N/A	N/A	N/A	N/A	N/A
Lib4_8_bin.83	Zape3	8.33	0	330209	100	3257	3302	6573	13.6347	Low	N/A	N/A	N/A	N/A	N/A	N/A	N/A	N/A	N/A	N/A
Lib4_8_bin.84	Zape3	4.17	0	268411	53	5848	5064	15332	33.3119	Low	N/A	N/A	N/A	N/A	N/A	N/A	N/A	N/A	N/A	N/A
Lib4_8_bin.85	Zape3	0	0	239591	43	5796	5571	26489	31.3116	Low	N/A	N/A	N/A	N/A	N/A	N/A	N/A	N/A	N/A	N/A
Lib4_8_bin.86	Zape3	14.91	0	361387	96	3690	3764	10649	18.1832	Low	N/A	N/A	N/A	N/A	N/A	N/A	N/A	N/A	N/A	N/A
Lib4_8_bin.88	Zape3	15.79	0	635045	167	3745	3802	10780	48.4207	Low	N/A	N/A	N/A	N/A	N/A	N/A	N/A	N/A	N/A	N/A
s02_bin.100	UT30.3	18.97	0	577285	46	15550	12549	29326	151.974	Low	N/A	N/A	N/A	N/A	N/A	N/A	N/A	N/A	N/A	N/A
s02_bin.101	UT30.3	8.62	0	243522	70	3572	3478	6482	12.0979	Low	N/A	N/A	N/A	N/A	N/A	N/A	N/A	N/A	N/A	N/A
s02_bin.102	UT30.3	98.25	85.41	2430924	135	25073	18006	92000	128.433	Low	N/A	N/A	N/A	N/A	N/A	N/A	N/A	N/A	N/A	N/A
s02_bin.107	UT30.3	0	0	243639	34	8564	7165	20940	72.1182	Low	N/A	N/A	N/A	N/A	N/A	N/A	N/A	N/A	N/A	N/A
s02_bin.11	UT30.3	8.95	1.75	1112839	272	4052	4091	11478	12.6699	Low	N/A	N/A	N/A	N/A	N/A	N/A	N/A	N/A	N/A	N/A
s02_bin.112	UT30.3	22.41	0	1028369	209	5238	4920	22867	14.839	Low	N/A	N/A	N/A	N/A	N/A	N/A	N/A	N/A	N/A	N/A
s02_bin.114	UT30.3	24.42	0	687785	182	3639	3779	11809	277.666	Low	N/A	N/A	N/A	N/A	N/A	N/A	N/A	N/A	N/A	N/A
s02_bin.119	UT30.3	23.43	1.72	551556	145	3838	3803	8624	11.0291	Low	N/A	N/A	N/A	N/A	N/A	N/A	N/A	N/A	N/A	N/A
s02_bin.12	UT30.3	10.29	0	559254	91	7154	6145	20445	14.5921	Low	N/A	N/A	N/A	N/A	N/A	N/A	N/A	N/A	N/A	N/A
s02_bin.120	UT30.3	76.49	29.06	2614172	429	7076	6093	57563	15.4118	Low	N/A	N/A	N/A	N/A	N/A	N/A	N/A	N/A	N/A	N/A
s02_bin.123	UT30.3	0	0	342281	47	8412	7282	30848	214.547	Low	N/A	N/A	N/A	N/A	N/A	N/A	N/A	N/A	N/A	N/A
s02_bin.125	UT30.3	22.97	0	232764	44	5853	5290	14381	14.7855	Low	N/A	N/A	N/A	N/A	N/A	N/A	N/A	N/A	N/A	N/A
s02_bin.126	UT30.3	9.48	0	248161	36	8188	6893	13731	42.8356	Low	N/A	N/A	N/A	N/A	N/A	N/A	N/A	N/A	N/A	N/A
s02_bin.127	UT30.3	0	0	616811	91	8522	6778	27615	61.7832	Low	N/A	N/A	N/A	N/A	N/A	N/A	N/A	N/A	N/A	N/A
s02_bin.128	UT30.3	51.49	6.03	1472445	226	7399	6515	29031	17.0797	Low	N/A	N/A	N/A	N/A	N/A	N/A	N/A	N/A	N/A	N/A
s02_bin.130	UT30.3	44.66	0	997724	158	6933	6314	26088	14.4143	Low	N/A	N/A	N/A	N/A	N/A	N/A	N/A	N/A	N/A	N/A
s02_bin.131	UT30.3	47.13	8.62	1111011	213	5521	5216	19843	13.6343	Low	N/A	N/A	N/A	N/A	N/A	N/A	N/A	N/A	N/A	N/A
s02_bin.133	UT30.3	17.24	0	348536	12	75615	29044	161695	173.124	Low	N/A	N/A	N/A	N/A	N/A	N/A	N/A	N/A	N/A	N/A
s02_bin.135	UT30.3	28.07	0	535332	19	55402	28175	76491	120.371	Low	N/A	N/A	N/A	N/A	N/A	N/A	N/A	N/A	N/A	N/A
s02_bin.137	UT30.3	35.96	1.75	1826677	193	12606	9464	40479	23.9685	Low	N/A	N/A	N/A	N/A	N/A	N/A	N/A	N/A	N/A	N/A
s02_bin.142	UT30.3	46.84	3.45	1054737	151	8868	6985	24419	52.53	Low	N/A	N/A	N/A	N/A	N/A	N/A	N/A	N/A	N/A	N/A
s02_bin.143	UT30.3	83.43	11.91	1875207	216	11528	8681	35860	26.8982	Low	N/A	N/A	N/A	N/A	N/A	N/A	N/A	N/A	N/A	N/A
s02_bin.144	UT30.3	39.47	0	847762	100	10595	8477	28331	68.3511	Low	N/A	N/A	N/A	N/A	N/A	N/A	N/A	N/A	N/A	N/A
s02_bin.145	UT30.3	1.72	0	200174	26	12559	7699	21834	104.9	Low	N/A	N/A	N/A	N/A	N/A	N/A	N/A	N/A	N/A	N/A
s02_bin.147	UT30.3	6.25	0	331137	84	3872	3942	10253	10.5183	Low	N/A	N/A	N/A	N/A	N/A	N/A	N/A	N/A	N/A	N/A
s02_bin.148	UT30.3	89.17	22.2	4390870	452	13292	9714	61510	39.5485	Low	N/A	N/A	N/A	N/A	N/A	N/A	N/A	N/A	N/A	N/A
s02_bin.149	UT30.3	19.87	5.66	6040757	808	9218	7476	182665	43.5765	Low	N/A	N/A	N/A	N/A	N/A	N/A	N/A	N/A	N/A	N/A
s02_bin.15	UT30.3	32.05	0	1192402	213	5799	5598	17647	13.9811	Low	N/A	N/A	N/A	N/A	N/A	N/A	N/A	N/A	N/A	N/A
s02_bin.150	UT30.3	0.16	0	232501	8	32635	29062	71864	19.247	Low	N/A	N/A	N/A	N/A	N/A	N/A	N/A	N/A	N/A	N/A
s02_bin.151	UT30.3	88.58	6.63	2663545	174	24518	15307	88330	23.409	Low	N/A	N/A	N/A	N/A	N/A	N/A	N/A	N/A	N/A	N/A
s02_bin.153	UT30.3	86.43	67.57	3938079	590	7760	6674	45856	55.5063	Low	N/A	N/A	N/A	N/A	N/A	N/A	N/A	N/A	N/A	N/A
s02_bin.155	UT30.3	0	0	241718	40	7365	6042	28846	85.8215	Low	N/A	N/A	N/A	N/A	N/A	N/A	N/A	N/A	N/A	N/A
s02_bin.157	UT30.3	31.03	0	974481	214	4633	4553	16049	12.0247	Low	N/A	N/A	N/A	N/A	N/A	N/A	N/A	N/A	N/A	N/A
s02_bin.159	UT30.3	37.02	1.52	1310287	168	8911	7799	31045	89.1866	Low	N/A	N/A	N/A	N/A	N/A	N/A	N/A	N/A	N/A	N/A
s02_bin.162	UT30.3	16.38	0	326383	90	3538	3626	7971	9.3817	Low	N/A	N/A	N/A	N/A	N/A	N/A	N/A	N/A	N/A	N/A
s02_bin.165	UT30.3	40.24	0	988909	85	14758	11634	37495	90.3015	Low	N/A	N/A	N/A	N/A	N/A	N/A	N/A	N/A	N/A	N/A
s02_bin.167	UT30.3	37.72	0	1188871	207	6493	5743	27104	35.6697	Low	N/A	N/A	N/A	N/A	N/A	N/A	N/A	N/A	N/A	N/A
s02_bin.168	UT30.3	0	0	459098	86	5586	5338	17775	14.5114	Low	N/A	N/A	N/A	N/A	N/A	N/A	N/A	N/A	N/A	N/A
s02_bin.175	UT30.3	56.78	8.62	1860327	297	7210	6263	33604	15.2746	Low	N/A	N/A	N/A	N/A	N/A	N/A	N/A	N/A	N/A	N/A
s02_bin.176	UT30.3	4.17	0	221313	53	4347	4175	15521	11.4966	Low	N/A	N/A	N/A	N/A	N/A	N/A	N/A	N/A	N/A	N/A
s02_bin.178	UT30.3	48.25	0.88	864677	152	6390	5688	15422	59.8086	Low	N/A	N/A	N/A	N/A	N/A	N/A	N/A	N/A	N/A	N/A
s02_bin.179	UT30.3	15.79	1.75	542632	105	5523	5167	17740	65.3397	Low	N/A	N/A	N/A	N/A	N/A	N/A	N/A	N/A	N/A	N/A
s02_bin.18	UT30.3	4.17	0	399265	53	8013	7533	19273	118.616	Low	N/A	N/A	N/A	N/A	N/A	N/A	N/A	N/A	N/A	N/A
s02_bin.181	UT30.3	41.38	1.72	1107904	77	21215	14388	80094	129.794	Low	N/A	N/A	N/A	N/A	N/A	N/A	N/A	N/A	N/A	N/A
s02_bin.184	UT30.3	4.17	0	326399	65	5472	5021	11030	93.0895	Low	N/A	N/A	N/A	N/A	N/A	N/A	N/A	N/A	N/A	N/A
s02_bin.185	UT30.3	10.34	0	389280	102	3925	3816	7835	10.4061	Low	N/A	N/A	N/A	N/A	N/A	N/A	N/A	N/A	N/A	N/A
s02_bin.194	UT30.3	0	0	497089	62	9407	8017	43393	51.0407	Low	N/A	N/A	N/A	N/A	N/A	N/A	N/A	N/A	N/A	N/A
s02_bin.195	UT30.3	22.17	0	706520	140	5188	5046	17825	12.521	Low	N/A	N/A	N/A	N/A	N/A	N/A	N/A	N/A	N/A	N/A
s02_bin.196	UT30.3	33.68	1.75	958138	210	4836	4562	12162	11.1567	Low	N/A	N/A	N/A	N/A	N/A	N/A	N/A	N/A	N/A	N/A
s02_bin.197	UT30.3	56.78	7.89	2119808	219	13266	9679	42505	29.4311	Low	N/A	N/A	N/A	N/A	N/A	N/A	N/A	N/A	N/A	N/A
s02_bin.198	UT30.3	69.31	64.14	2891084	455	7436	6354	31363	38.1272	Low	N/A	N/A	N/A	N/A	N/A	N/A	N/A	N/A	N/A	N/A
s02_bin.199	UT30.3	56.51	13.68	1377584	352	3913	3913	11379	11.6977	Low	N/A	N/A	N/A	N/A	N/A	N/A	N/A	N/A	N/A	N/A
s02_bin.20	UT30.3	0.46	0.46	214882	9	24630	23875	62588	23.638	Low	N/A	N/A	N/A	N/A	N/A	N/A	N/A	N/A	N/A	N/A
s02_bin.204	UT30.3	93.1	62.07	7452511	934	10712	7979	114319	36.7719	Low	N/A	N/A	N/A	N/A	N/A	N/A	N/A	N/A	N/A	N/A
s02_bin.205	UT30.3	41.38	0	1407750	159	9843	8853	45952	19.3379	Low	N/A	N/A	N/A	N/A	N/A	N/A	N/A	N/A	N/A	N/A
s02_bin.207	UT30.3	100	269.92	5482558	170	53645	32250	215032	54.7073	Low	N/A	N/A	N/A	N/A	N/A	N/A	N/A	N/A	N/A	N/A
s02_bin.209	UT30.3	18.1	0.86	561706	130	4343	4320	9963	12.2534	Low	N/A	N/A	N/A	N/A	N/A	N/A	N/A	N/A	N/A	N/A
s02_bin.210	UT30.3	36.84	2.63	851645	88	12235	9677	37674	27.6488	Low	N/A	N/A	N/A	N/A	N/A	N/A	N/A	N/A	N/A	N/A
s02_bin.212	UT30.3	27.59	0	651981	49	17106	13305	34830	69.4905	Low	N/A	N/A	N/A	N/A	N/A	N/A	N/A	N/A	N/A	N/A
s02_bin.218	UT30.3	51.15	19.62	3597957	775	4715	4642	25396	13.2765	Low	N/A	N/A	N/A	N/A	N/A	N/A	N/A	N/A	N/A	N/A
s02_bin.219	UT30.3	44.28	6.9	938862	193	4926	4864	14111	14.0308	Low	N/A	N/A	N/A	N/A	N/A	N/A	N/A	N/A	N/A	N/A
s02_bin.22	UT30.3	65.79	7.02	1766548	184	12955	9600	39354	83.4726	Low	N/A	N/A	N/A	N/A	N/A	N/A	N/A	N/A	N/A	N/A
s02_bin.223	UT30.3	92.98	31.58	1946485	187	13351	10409	80903	106.371	Low	N/A	N/A	N/A	N/A	N/A	N/A	N/A	N/A	N/A	N/A
s02_bin.224	UT30.3	4.17	0	347585	27	15228	12873	33588	38.7988	Low	N/A	N/A	N/A	N/A	N/A	N/A	N/A	N/A	N/A	N/A
s02_bin.226	UT30.3	0	0	243300	44	6310	5529	18721	61.2325	Low	N/A	N/A	N/A	N/A	N/A	N/A	N/A	N/A	N/A	N/A
s02_bin.228	UT30.3	4.17	0	510367	104	5117	4907	16410	19.9412	Low	N/A	N/A	N/A	N/A	N/A	N/A	N/A	N/A	N/A	N/A
s02_bin.232	UT30.3	30.46	4.7	20140328	3640	6013	5533	64374	18.7391	Low	N/A	N/A	N/A	N/A	N/A	N/A	N/A	N/A	N/A	N/A
s02_bin.235	UT30.3	8.33	0	5269146	983	5733	5360	43607	18.2254	Low	N/A	N/A	N/A	N/A	N/A	N/A	N/A	N/A	N/A	N/A
s02_bin.237	UT30.3	29.3	0	1197779	245	4972	4888	14188	12.9562	Low	N/A	N/A	N/A	N/A	N/A	N/A	N/A	N/A	N/A	N/A
s02_bin.24	UT30.3	12.5	0	209012	14	42326	14929	83436	26.1806	Low	N/A	N/A	N/A	N/A	N/A	N/A	N/A	N/A	N/A	N/A
s02_bin.240	UT30.3	12.24	0	494807	114	4596	4340	11154	12.1979	Low	N/A	N/A	N/A	N/A	N/A	N/A	N/A	N/A	N/A	N/A
s02_bin.241	UT30.3	49.43	10.53	2149634	331	7624	6494	29553	15.3612	Low	N/A	N/A	N/A	N/A	N/A	N/A	N/A	N/A	N/A	N/A
s02_bin.243	UT30.3	54.37	19.83	4662911	716	7597	6512	43064	15.7543	Low	N/A	N/A	N/A	N/A	N/A	N/A	N/A	N/A	N/A	N/A
s02_bin.244	UT30.3	0	0	201302	28	7920	7189	34477	20.1101	Low	N/A	N/A	N/A	N/A	N/A	N/A	N/A	N/A	N/A	N/A
s02_bin.247	UT30.3	67.57	9.48	1599379	218	8816	7336	37799	24.5763	Low	N/A	N/A	N/A	N/A	N/A	N/A	N/A	N/A	N/A	N/A
s02_bin.25	UT30.3	4.17	0	311608	56	7049	5564	22171	19.9098	Low	N/A	N/A	N/A	N/A	N/A	N/A	N/A	N/A	N/A	N/A
s02_bin.250	UT30.3	43.99	0	1072818	35	49056	30651	154317	109.038	Low	N/A	N/A	N/A	N/A	N/A	N/A	N/A	N/A	N/A	N/A
s02_bin.251	UT30.3	0.46	0.46	212169	20	13236	10608	21162	16.7237	Low	N/A	N/A	N/A	N/A	N/A	N/A	N/A	N/A	N/A	N/A
s02_bin.252	UT30.3	19.12	5.17	1112863	309	3533	3601	13452	9.69935	Low	N/A	N/A	N/A	N/A	N/A	N/A	N/A	N/A	N/A	N/A
s02_bin.253	UT30.3	16.38	0	653484	178	3721	3671	10012	11.6618	Low	N/A	N/A	N/A	N/A	N/A	N/A	N/A	N/A	N/A	N/A
s02_bin.254	UT30.3	0	0	302849	37	9646	8185	30525	35.5968	Low	N/A	N/A	N/A	N/A	N/A	N/A	N/A	N/A	N/A	N/A
s02_bin.255	UT30.3	22.41	0	635233	29	40653	21904	90113	35.1153	Low	N/A	N/A	N/A	N/A	N/A	N/A	N/A	N/A	N/A	N/A
s02_bin.256	UT30.3	93.28	62.82	6696079	545	44011	12286	324416	165.738	Low	N/A	N/A	N/A	N/A	N/A	N/A	N/A	N/A	N/A	N/A
s02_bin.258	UT30.3	43.57	0	1711037	313	5768	5466	16338	291.147	Low	N/A	N/A	N/A	N/A	N/A	N/A	N/A	N/A	N/A	N/A
s02_bin.260	UT30.3	20.69	3.45	767853	161	4761	4769	31287	15.9653	Low	N/A	N/A	N/A	N/A	N/A	N/A	N/A	N/A	N/A	N/A
s02_bin.261	UT30.3	0	0	215304	20	11498	10765	59219	30.5942	Low	N/A	N/A	N/A	N/A	N/A	N/A	N/A	N/A	N/A	N/A
s02_bin.262	UT30.3	0	0	317710	43	8047	7388	16578	40.4826	Low	N/A	N/A	N/A	N/A	N/A	N/A	N/A	N/A	N/A	N/A
s02_bin.263	UT30.3	77.7	119.3	7105933	1009	8130	7042	51485	25.6416	Low	N/A	N/A	N/A	N/A	N/A	N/A	N/A	N/A	N/A	N/A
s02_bin.264	UT30.3	31.25	2.68	1022482	211	4846	4845	18619	20.9217	Low	N/A	N/A	N/A	N/A	N/A	N/A	N/A	N/A	N/A	N/A
s02_bin.266	UT30.3	91.63	8.45	2474180	240	14476	10309	77042	35.1973	Low	N/A	N/A	N/A	N/A	N/A	N/A	N/A	N/A	N/A	N/A
s02_bin.267	UT30.3	36.58	0	695218	11	102994	63201	147373	69.223	Low	N/A	N/A	N/A	N/A	N/A	N/A	N/A	N/A	N/A	N/A
s02_bin.27	UT30.3	16.55	0	615521	18	43815	34195	82694	43.0634	Low	N/A	N/A	N/A	N/A	N/A	N/A	N/A	N/A	N/A	N/A
s02_bin.275	UT30.3	0	0	542536	68	9069	7978	69841	128.251	Low	N/A	N/A	N/A	N/A	N/A	N/A	N/A	N/A	N/A	N/A
s02_bin.276	UT30.3	52.97	22.97	2766286	489	6273	5657	24497	23.7703	Low	N/A	N/A	N/A	N/A	N/A	N/A	N/A	N/A	N/A	N/A
s02_bin.277	UT30.3	8.33	0	240263	22	12901	10921	32030	130.968	Low	N/A	N/A	N/A	N/A	N/A	N/A	N/A	N/A	N/A	N/A
s02_bin.279	UT30.3	49.55	0	1145746	266	4450	4307	10607	248.841	Low	N/A	N/A	N/A	N/A	N/A	N/A	N/A	N/A	N/A	N/A
s02_bin.28	UT30.3	45.34	0	980060	211	4705	4644	34919	13.8166	Low	N/A	N/A	N/A	N/A	N/A	N/A	N/A	N/A	N/A	N/A
s02_bin.280	UT30.3	33.33	0	1479184	281	5551	5264	19896	13.4801	Low	N/A	N/A	N/A	N/A	N/A	N/A	N/A	N/A	N/A	N/A
s02_bin.281	UT30.3	100	462.5	7042688	472	25369	14920	107447	109.683	Low	N/A	N/A	N/A	N/A	N/A	N/A	N/A	N/A	N/A	N/A
s02_bin.286	UT30.3	37.55	0	1639896	159	14171	10313	48486	97.6825	Low	N/A	N/A	N/A	N/A	N/A	N/A	N/A	N/A	N/A	N/A
s02_bin.289	UT30.3	36.21	0	1076819	19	169538	56674	224761	269.618	Low	N/A	N/A	N/A	N/A	N/A	N/A	N/A	N/A	N/A	N/A
s02_bin.29	UT30.3	45.14	0	1261171	234	5869	5389	14964	15.2044	Low	N/A	N/A	N/A	N/A	N/A	N/A	N/A	N/A	N/A	N/A
s02_bin.291	UT30.3	49.31	0	1282822	117	13996	10964	58181	42.6778	Low	N/A	N/A	N/A	N/A	N/A	N/A	N/A	N/A	N/A	N/A
s02_bin.294	UT30.3	0	0	604719	58	18674	10426	130007	98.3228	Low	N/A	N/A	N/A	N/A	N/A	N/A	N/A	N/A	N/A	N/A
s02_bin.298	UT30.3	46.65	3.51	2108415	369	6526	5713	37089	19.4124	Low	N/A	N/A	N/A	N/A	N/A	N/A	N/A	N/A	N/A	N/A
s02_bin.3	UT30.3	0	0	247948	21	14488	11807	81424	69.6363	Low	N/A	N/A	N/A	N/A	N/A	N/A	N/A	N/A	N/A	N/A
s02_bin.30	UT30.3	48.28	2.59	2331213	281	10152	8296	47129	21.8118	Low	N/A	N/A	N/A	N/A	N/A	N/A	N/A	N/A	N/A	N/A
s02_bin.300	UT30.3	10.34	0	248533	35	7860	7100	34603	440.098	Low	N/A	N/A	N/A	N/A	N/A	N/A	N/A	N/A	N/A	N/A
s02_bin.301	UT30.3	27.35	0	448154	103	4414	4351	9555	11.9012	Low	N/A	N/A	N/A	N/A	N/A	N/A	N/A	N/A	N/A	N/A
s02_bin.303	UT30.3	13.43	0	399337	97	3944	4116	34374	14.2979	Low	N/A	N/A	N/A	N/A	N/A	N/A	N/A	N/A	N/A	N/A
s02_bin.304	UT30.3	3.45	0	212798	46	5122	4626	12683	19.9616	Low	N/A	N/A	N/A	N/A	N/A	N/A	N/A	N/A	N/A	N/A
s02_bin.305	UT30.3	12.07	0	487888	114	4236	4279	10356	11.8621	Low	N/A	N/A	N/A	N/A	N/A	N/A	N/A	N/A	N/A	N/A
s02_bin.31	UT30.3	62.67	8.62	1359399	217	7204	6264	24504	21.4	Low	N/A	N/A	N/A	N/A	N/A	N/A	N/A	N/A	N/A	N/A
s02_bin.315	UT30.3	24.14	3.45	984993	266	3673	3702	11082	6.96124	Low	N/A	N/A	N/A	N/A	N/A	N/A	N/A	N/A	N/A	N/A
s02_bin.316	UT30.3	35.96	0	724889	147	4945	4931	17452	12.0489	Low	N/A	N/A	N/A	N/A	N/A	N/A	N/A	N/A	N/A	N/A
s02_bin.32	UT30.3	18.97	0	399664	102	3981	3918	11723	18.8231	Low	N/A	N/A	N/A	N/A	N/A	N/A	N/A	N/A	N/A	N/A
s02_bin.320	UT30.3	90.07	7	1212617	85	22776	14266	43316	34.9777	Low	N/A	N/A	N/A	N/A	N/A	N/A	N/A	N/A	N/A	N/A
s02_bin.321	UT30.3	0	0	389960	83	4703	4698	37363	12.9637	Low	N/A	N/A	N/A	N/A	N/A	N/A	N/A	N/A	N/A	N/A
s02_bin.325	UT30.3	14.66	0	211036	54	4055	3908	7212	10.5256	Low	N/A	N/A	N/A	N/A	N/A	N/A	N/A	N/A	N/A	N/A
s02_bin.326	UT30.3	14.29	0	541502	127	4359	4263	9259	18.1667	Low	N/A	N/A	N/A	N/A	N/A	N/A	N/A	N/A	N/A	N/A
s02_bin.328	UT30.3	10.91	0	433406	95	4656	4562	11342	12.0594	Low	N/A	N/A	N/A	N/A	N/A	N/A	N/A	N/A	N/A	N/A
s02_bin.33	UT30.3	0	0	670391	90	8557	7448	56250	26.6687	Low	N/A	N/A	N/A	N/A	N/A	N/A	N/A	N/A	N/A	N/A
s02_bin.330	UT30.3	39.05	3.51	1618675	347	4864	4664	18931	11.6281	Low	N/A	N/A	N/A	N/A	N/A	N/A	N/A	N/A	N/A	N/A
s02_bin.331	UT30.3	22.81	0	307462	57	5845	5394	14563	48.665	Low	N/A	N/A	N/A	N/A	N/A	N/A	N/A	N/A	N/A	N/A
s02_bin.332	UT30.3	0	0	270017	21	18676	12857	42269	20.7835	Low	N/A	N/A	N/A	N/A	N/A	N/A	N/A	N/A	N/A	N/A
s02_bin.336	UT30.3	0	0	437556	74	6400	5912	16328	12.7475	Low	N/A	N/A	N/A	N/A	N/A	N/A	N/A	N/A	N/A	N/A
s02_bin.339	UT30.3	58.62	5.17	3234386	388	10854	8336	61875	72.0863	Low	N/A	N/A	N/A	N/A	N/A	N/A	N/A	N/A	N/A	N/A
s02_bin.34	UT30.3	100	104.15	4012965	260	30347	15434	109825	49.3273	Low	N/A	N/A	N/A	N/A	N/A	N/A	N/A	N/A	N/A	N/A
s02_bin.342	UT30.3	51.36	19.83	2147419	436	5188	4925	36858	24.3982	Low	N/A	N/A	N/A	N/A	N/A	N/A	N/A	N/A	N/A	N/A
s02_bin.345	UT30.3	0	0	213198	18	18159	11844	28185	271.35	Low	N/A	N/A	N/A	N/A	N/A	N/A	N/A	N/A	N/A	N/A
s02_bin.346	UT30.3	81.62	7.87	1209820	62	35083	19513	66350	167.892	Low	N/A	N/A	N/A	N/A	N/A	N/A	N/A	N/A	N/A	N/A
s02_bin.347	UT30.3	43.97	1.72	1567444	220	8738	7124	42763	18.2913	Low	N/A	N/A	N/A	N/A	N/A	N/A	N/A	N/A	N/A	N/A
s02_bin.349	UT30.3	16.38	0	932930	223	4064	4183	16396	12.3084	Low	N/A	N/A	N/A	N/A	N/A	N/A	N/A	N/A	N/A	N/A
s02_bin.35	UT30.3	70.17	80.52	4468886	587	9438	7613	47365	79.9417	Low	N/A	N/A	N/A	N/A	N/A	N/A	N/A	N/A	N/A	N/A
s02_bin.353	UT30.3	33.33	0	550155	71	9213	7748	45200	15.8153	Low	N/A	N/A	N/A	N/A	N/A	N/A	N/A	N/A	N/A	N/A
s02_bin.354	UT30.3	0.07	0	225765	6	57988	37627	58987	24.0031	Low	N/A	N/A	N/A	N/A	N/A	N/A	N/A	N/A	N/A	N/A
s02_bin.357	UT30.3	27.59	0	950088	166	6178	5723	14317	11.7794	Low	N/A	N/A	N/A	N/A	N/A	N/A	N/A	N/A	N/A	N/A
s02_bin.358	UT30.3	15.52	0	363825	15	44413	24255	49853	48.5622	Low	N/A	N/A	N/A	N/A	N/A	N/A	N/A	N/A	N/A	N/A
s02_bin.359	UT30.3	33.55	0	1191257	233	5404	5112	21228	11.6875	Low	N/A	N/A	N/A	N/A	N/A	N/A	N/A	N/A	N/A	N/A
s02_bin.360	UT30.3	3.51	0	324119	78	4198	4155	7751	10.4593	Low	N/A	N/A	N/A	N/A	N/A	N/A	N/A	N/A	N/A	N/A
s02_bin.362	UT30.3	49.12	1.75	1335440	133	12756	10040	32885	66.7594	Low	N/A	N/A	N/A	N/A	N/A	N/A	N/A	N/A	N/A	N/A
s02_bin.364	UT30.3	17.24	0	648977	14	86319	46355	121514	110.808	Low	N/A	N/A	N/A	N/A	N/A	N/A	N/A	N/A	N/A	N/A
s02_bin.365	UT30.3	29.57	0	368321	78	4986	4722	12890	84.1643	Low	N/A	N/A	N/A	N/A	N/A	N/A	N/A	N/A	N/A	N/A
s02_bin.37	UT30.3	24.14	0	308002	47	7919	6553	18185	14.5198	Low	N/A	N/A	N/A	N/A	N/A	N/A	N/A	N/A	N/A	N/A
s02_bin.370	UT30.3	3.45	0	227852	14	141883	16275	141883	137.384	Low	N/A	N/A	N/A	N/A	N/A	N/A	N/A	N/A	N/A	N/A
s02_bin.371	UT30.3	0	0	301561	33	13086	9138	30641	321.971	Low	N/A	N/A	N/A	N/A	N/A	N/A	N/A	N/A	N/A	N/A
s02_bin.372	UT30.3	31.9	0	561009	21	28331	26714	81291	116.936	Low	N/A	N/A	N/A	N/A	N/A	N/A	N/A	N/A	N/A	N/A
s02_bin.374	UT30.3	0	0	276471	8	43937	34558	58010	76.065	Low	N/A	N/A	N/A	N/A	N/A	N/A	N/A	N/A	N/A	N/A
s02_bin.375	UT30.3	35.15	0.05	464036	9	110467	51559	136418	300.473	Low	N/A	N/A	N/A	N/A	N/A	N/A	N/A	N/A	N/A	N/A
s02_bin.376	UT30.3	8.33	0	455546	34	18728	13398	34535	135.319	Low	N/A	N/A	N/A	N/A	N/A	N/A	N/A	N/A	N/A	N/A
s02_bin.377	UT30.3	73.31	8.84	1209006	47	46470	25723	126553	207.199	Low	N/A	N/A	N/A	N/A	N/A	N/A	N/A	N/A	N/A	N/A
s02_bin.379	UT30.3	0.31	0	249910	1	249910	249910	249910	125.264	Low	N/A	N/A	N/A	N/A	N/A	N/A	N/A	N/A	N/A	N/A
s02_bin.381	UT30.3	41.96	0	1345581	257	5449	5235	30203	17.1955	Low	N/A	N/A	N/A	N/A	N/A	N/A	N/A	N/A	N/A	N/A
s02_bin.382	UT30.3	46.13	14.16	25590937	3476	8407	7362	60186	24.1012	Low	N/A	N/A	N/A	N/A	N/A	N/A	N/A	N/A	N/A	N/A
s02_bin.386	UT30.3	0.86	0	259365	28	13146	9263	26349	94.9937	Low	N/A	N/A	N/A	N/A	N/A	N/A	N/A	N/A	N/A	N/A
s02_bin.387	UT30.3	25.86	0	612359	25	27959	24494	82521	115.864	Low	N/A	N/A	N/A	N/A	N/A	N/A	N/A	N/A	N/A	N/A
s02_bin.388	UT30.3	0	0	918086	119	10135	7715	98343	48.7583	Low	N/A	N/A	N/A	N/A	N/A	N/A	N/A	N/A	N/A	N/A
s02_bin.39	UT30.3	0.29	0	205921	2	133942	102960	133942	140.483	Low	N/A	N/A	N/A	N/A	N/A	N/A	N/A	N/A	N/A	N/A
s02_bin.390	UT30.3	85.44	50.58	1934119	315	7659	6140	30510	20.6889	Low	N/A	N/A	N/A	N/A	N/A	N/A	N/A	N/A	N/A	N/A
s02_bin.391	UT30.3	100	10.53	2225085	132	24958	16856	93123	34.4566	Low	N/A	N/A	N/A	N/A	N/A	N/A	N/A	N/A	N/A	N/A
s02_bin.393	UT30.3	81.8	6.14	2522792	280	12560	9009	40780	19.4285	Low	N/A	N/A	N/A	N/A	N/A	N/A	N/A	N/A	N/A	N/A
s02_bin.395	UT30.3	20.65	0	549132	131	4222	4191	11410	11.922	Low	N/A	N/A	N/A	N/A	N/A	N/A	N/A	N/A	N/A	N/A
s02_bin.396	UT30.3	17.54	0	201571	2	117507	100785	117507	276.556	Low	N/A	N/A	N/A	N/A	N/A	N/A	N/A	N/A	N/A	N/A
s02_bin.397	UT30.3	0.16	0	210647	39	5539	5401	16087	15.3674	Low	N/A	N/A	N/A	N/A	N/A	N/A	N/A	N/A	N/A	N/A
s02_bin.398	UT30.3	4.17	0	289986	24	20848	12082	35582	95.711	Low	N/A	N/A	N/A	N/A	N/A	N/A	N/A	N/A	N/A	N/A
s02_bin.399	UT30.3	12.07	0	390723	59	7300	6622	13718	43.8107	Low	N/A	N/A	N/A	N/A	N/A	N/A	N/A	N/A	N/A	N/A
s02_bin.4	UT30.3	24.56	0	439960	18	35437	24442	86709	36.8929	Low	N/A	N/A	N/A	N/A	N/A	N/A	N/A	N/A	N/A	N/A
s02_bin.401	UT30.3	8.33	0	225917	53	4144	4262	10710	11.7142	Low	N/A	N/A	N/A	N/A	N/A	N/A	N/A	N/A	N/A	N/A
s02_bin.402	UT30.3	96.46	141.97	8644856	1371	7096	6305	50870	31.7311	Low	N/A	N/A	N/A	N/A	N/A	N/A	N/A	N/A	N/A	N/A
s02_bin.403	UT30.3	0.88	0	230973	32	9731	7217	29367	45.3139	Low	N/A	N/A	N/A	N/A	N/A	N/A	N/A	N/A	N/A	N/A
s02_bin.404	UT30.3	0	0	354633	74	4687	4792	10838	11.8546	Low	N/A	N/A	N/A	N/A	N/A	N/A	N/A	N/A	N/A	N/A
s02_bin.408	UT30.3	4.17	0	216072	49	4263	4409	11055	15.6609	Low	N/A	N/A	N/A	N/A	N/A	N/A	N/A	N/A	N/A	N/A
s02_bin.409	UT30.3	24.14	0	538647	30	24811	17954	53473	75.3938	Low	N/A	N/A	N/A	N/A	N/A	N/A	N/A	N/A	N/A	N/A
s02_bin.41	UT30.3	82.15	33.22	3223249	490	7555	6578	49130	45.0683	Low	N/A	N/A	N/A	N/A	N/A	N/A	N/A	N/A	N/A	N/A
s02_bin.411	UT30.3	0	0	206226	16	20815	12889	38246	38.8952	Low	N/A	N/A	N/A	N/A	N/A	N/A	N/A	N/A	N/A	N/A
s02_bin.412	UT30.3	20.69	0	279850	64	4559	4372	11834	195.692	Low	N/A	N/A	N/A	N/A	N/A	N/A	N/A	N/A	N/A	N/A
s02_bin.413	UT30.3	43.57	5.26	1651970	296	6033	5580	28072	19.7766	Low	N/A	N/A	N/A	N/A	N/A	N/A	N/A	N/A	N/A	N/A
s02_bin.414	UT30.3	70.25	43.62	3039107	432	9328	7034	60365	24.1982	Low	N/A	N/A	N/A	N/A	N/A	N/A	N/A	N/A	N/A	N/A
s02_bin.415	UT30.3	8.33	0	254985	63	3891	4047	17965	70.7738	Low	N/A	N/A	N/A	N/A	N/A	N/A	N/A	N/A	N/A	N/A
s02_bin.416	UT30.3	86.92	153.02	12211442	3101	3796	3937	29422	11.8012	Low	N/A	N/A	N/A	N/A	N/A	N/A	N/A	N/A	N/A	N/A
s02_bin.417	UT30.3	0	0	227401	5	74216	45480	78626	72.6866	Low	N/A	N/A	N/A	N/A	N/A	N/A	N/A	N/A	N/A	N/A
s02_bin.419	UT30.3	31.03	0	288475	3	105396	96158	112673	75.98	Low	N/A	N/A	N/A	N/A	N/A	N/A	N/A	N/A	N/A	N/A
s02_bin.42	UT30.3	42.11	0	258110	7	44567	36872	75287	73.6728	Low	N/A	N/A	N/A	N/A	N/A	N/A	N/A	N/A	N/A	N/A
s02_bin.421	UT30.3	22.17	0	359769	78	4699	4612	16461	214.589	Low	N/A	N/A	N/A	N/A	N/A	N/A	N/A	N/A	N/A	N/A
s02_bin.422	UT30.3	0	0	503949	72	9238	6999	30464	84.0105	Low	N/A	N/A	N/A	N/A	N/A	N/A	N/A	N/A	N/A	N/A
s02_bin.423	UT30.3	9.8	0	435082	48	11881	9064	31471	17.1961	Low	N/A	N/A	N/A	N/A	N/A	N/A	N/A	N/A	N/A	N/A
s02_bin.424	UT30.3	12.5	0	673311	20	40815	33665	126903	87.2306	Low	N/A	N/A	N/A	N/A	N/A	N/A	N/A	N/A	N/A	N/A
s02_bin.426	UT30.3	89.17	17.76	3533083	428	10421	8254	59399	23.4365	Low	N/A	N/A	N/A	N/A	N/A	N/A	N/A	N/A	N/A	N/A
s02_bin.427	UT30.3	97.76	6.38	3807749	156	41870	24408	132968	149.196	Low	N/A	N/A	N/A	N/A	N/A	N/A	N/A	N/A	N/A	N/A
s02_bin.428	UT30.3	29.31	0	500630	48	14008	10429	64766	20.6563	Low	N/A	N/A	N/A	N/A	N/A	N/A	N/A	N/A	N/A	N/A
s02_bin.433	UT30.3	28.95	0	657211	127	5538	5174	15260	13.3516	Low	N/A	N/A	N/A	N/A	N/A	N/A	N/A	N/A	N/A	N/A
s02_bin.436	UT30.3	41.87	1.72	803588	174	4768	4618	12250	12.5046	Low	N/A	N/A	N/A	N/A	N/A	N/A	N/A	N/A	N/A	N/A
s02_bin.438	UT30.3	39.66	0	550515	127	4432	4334	10611	12.8811	Low	N/A	N/A	N/A	N/A	N/A	N/A	N/A	N/A	N/A	N/A
s02_bin.442	UT30.3	47.48	0.24	890026	94	11434	9468	64053	17.2687	Low	N/A	N/A	N/A	N/A	N/A	N/A	N/A	N/A	N/A	N/A
s02_bin.444	UT30.3	34.25	0	870268	179	5017	4861	15455	13.7478	Low	N/A	N/A	N/A	N/A	N/A	N/A	N/A	N/A	N/A	N/A
s02_bin.445	UT30.3	57.4	21.9	2932129	620	5017	4729	21325	36.3761	Low	N/A	N/A	N/A	N/A	N/A	N/A	N/A	N/A	N/A	N/A
s02_bin.446	UT30.3	12.5	0	434425	65	7109	6683	18592	387.138	Low	N/A	N/A	N/A	N/A	N/A	N/A	N/A	N/A	N/A	N/A
s02_bin.447	UT30.3	33.33	0	732321	137	5449	5345	15962	73.8511	Low	N/A	N/A	N/A	N/A	N/A	N/A	N/A	N/A	N/A	N/A
s02_bin.47	UT30.3	0	0	236791	8	75638	29598	86530	166.896	Low	N/A	N/A	N/A	N/A	N/A	N/A	N/A	N/A	N/A	N/A
s02_bin.49	UT30.3	6.9	0	222616	19	22952	11716	31536	170.089	Low	N/A	N/A	N/A	N/A	N/A	N/A	N/A	N/A	N/A	N/A
s02_bin.50	UT30.3	8.77	0	431329	6	141095	71888	174644	531.192	Low	N/A	N/A	N/A	N/A	N/A	N/A	N/A	N/A	N/A	N/A
s02_bin.51	UT30.3	48.78	0.81	864797	24	48322	36033	110276	39.4754	Low	N/A	N/A	N/A	N/A	N/A	N/A	N/A	N/A	N/A	N/A
s02_bin.52	UT30.3	0	0	263269	58	4464	4539	11943	13.0933	Low	N/A	N/A	N/A	N/A	N/A	N/A	N/A	N/A	N/A	N/A
s02_bin.53	UT30.3	12.07	0	916349	196	4709	4675	20462	17.2809	Low	N/A	N/A	N/A	N/A	N/A	N/A	N/A	N/A	N/A	N/A
s02_bin.56	UT30.3	0	0	443317	77	6959	5757	25122	19.3092	Low	N/A	N/A	N/A	N/A	N/A	N/A	N/A	N/A	N/A	N/A
s02_bin.64	UT30.3	73	19.64	2698601	431	7198	6261	35712	94.5863	Low	N/A	N/A	N/A	N/A	N/A	N/A	N/A	N/A	N/A	N/A
s02_bin.66	UT30.3	0	0	227886	9	192349	25320	192349	397.275	Low	N/A	N/A	N/A	N/A	N/A	N/A	N/A	N/A	N/A	N/A
s02_bin.67	UT30.3	30.7	0	1287223	270	5015	4767	17589	13.8334	Low	N/A	N/A	N/A	N/A	N/A	N/A	N/A	N/A	N/A	N/A
s02_bin.69	UT30.3	13.16	0	421449	40	15744	10536	61517	94.9316	Low	N/A	N/A	N/A	N/A	N/A	N/A	N/A	N/A	N/A	N/A
s02_bin.7	UT30.3	79.12	10.64	2563344	357	8892	7180	28604	23.3399	Low	N/A	N/A	N/A	N/A	N/A	N/A	N/A	N/A	N/A	N/A
s02_bin.71	UT30.3	4.17	0	595678	130	4405	4582	38487	159.415	Low	N/A	N/A	N/A	N/A	N/A	N/A	N/A	N/A	N/A	N/A
s02_bin.73	UT30.3	8.62	0	632860	158	4104	4005	9794	9.49319	Low	N/A	N/A	N/A	N/A	N/A	N/A	N/A	N/A	N/A	N/A
s02_bin.74	UT30.3	50.88	14.04	6663104	1063	7025	6268	47623	28.3076	Low	N/A	N/A	N/A	N/A	N/A	N/A	N/A	N/A	N/A	N/A
s02_bin.75	UT30.3	37.93	0	268389	7	79470	38341	88851	35.4948	Low	N/A	N/A	N/A	N/A	N/A	N/A	N/A	N/A	N/A	N/A
s02_bin.77	UT30.3	96.49	151.75	3061431	237	19470	12917	89498	72.1439	Low	N/A	N/A	N/A	N/A	N/A	N/A	N/A	N/A	N/A	N/A
s02_bin.78	UT30.3	30.71	0.88	1508781	149	12552	10126	55087	40.0732	Low	N/A	N/A	N/A	N/A	N/A	N/A	N/A	N/A	N/A	N/A
s02_bin.79	UT30.3	10.34	0	215003	42	5284	5119	14262	13.0896	Low	N/A	N/A	N/A	N/A	N/A	N/A	N/A	N/A	N/A	N/A
s02_bin.83	UT30.3	0.15	0.07	241531	11	42111	21957	81940	64.6263	Low	N/A	N/A	N/A	N/A	N/A	N/A	N/A	N/A	N/A	N/A
s02_bin.86	UT30.3	22.41	0	368016	89	4180	4135	10463	12.7212	Low	N/A	N/A	N/A	N/A	N/A	N/A	N/A	N/A	N/A	N/A
s02_bin.87	UT30.3	94.46	6.35	2602465	122	30251	21331	162991	23.7101	Low	N/A	N/A	N/A	N/A	N/A	N/A	N/A	N/A	N/A	N/A
s02_bin.88	UT30.3	50	1.72	1469505	240	6672	6122	38212	30.0682	Low	N/A	N/A	N/A	N/A	N/A	N/A	N/A	N/A	N/A	N/A
s02_bin.9	UT30.3	26.72	1.72	912904	218	4307	4187	14514	13.7415	Low	N/A	N/A	N/A	N/A	N/A	N/A	N/A	N/A	N/A	N/A
s02_bin.91	UT30.3	22.41	0	975319	73	16824	13360	51708	63.6385	Low	N/A	N/A	N/A	N/A	N/A	N/A	N/A	N/A	N/A	N/A
s02_bin.92	UT30.3	31.58	0	634028	110	6801	5763	13896	13.8296	Low	N/A	N/A	N/A	N/A	N/A	N/A	N/A	N/A	N/A	N/A
s02_bin.93	UT30.3	47.28	0.24	1073826	97	15956	11070	38728	62.9055	Low	N/A	N/A	N/A	N/A	N/A	N/A	N/A	N/A	N/A	N/A
s02_bin.97	UT30.3	8.62	0	250744	43	6400	5831	16093	12.7026	Low	N/A	N/A	N/A	N/A	N/A	N/A	N/A	N/A	N/A	N/A
s02_bin.99	UT30.3	85.13	7.07	2098007	197	15227	10649	94832	25.388	Low	N/A	N/A	N/A	N/A	N/A	N/A	N/A	N/A	N/A	N/A

## Sheet: Tab2-paleofeces rep bins
Bin ID	Representative genome	Sample name	# Reconstructed genomes	# Samples	# Reference within 5% Mash distance	Mash distance from closest reference	ANI to closest reference	Novel SGB	Closest reference genome	gtdbtk taxonomic classification	Bin type
10_0	s02_bin.191	UT30.3	1	1	112	0.0295179	0.971798	No	XieH_2016__YSZC12003_37349__bin.12.fa	d__Bacteria;p__Firmicutes_A;c__Clostridia;o__Peptostreptococcales;f__Anaerovoracaceae;g__UBA1191;s__	gut
100_1	Lib4_6_bin.67	Zape1	1	1	216	0.0466675	0.952653	No	LeChatelierE_2013__MH0257__bin.44.fa	d__Bacteria;p__Bacteroidota;c__Bacteroidia;o__Bacteroidales;f__Bacteroidaceae;g__Prevotella;s__Prevotella sp003447235	gut
100_2	s02_bin.158	UT30.3	1	1	0	0.0852783	0.912847	Yes	GUT_GENOME037138.fa	d__Bacteria;p__Bacteroidota;c__Bacteroidia;o__Bacteroidales;f__Bacteroidaceae;g__Prevotella;s__	gut
101_0	Lib4_1_bin.85	AW107	1	1	1	0.0168963	0.981502	No	GUT_GENOME218243.fa	d__Bacteria;p__Bacteroidota;c__Bacteroidia;o__Bacteroidales;f__Bacteroidaceae;g__Prevotella;s__	gut
103_0	Lib4_3_bin.10	AW110A	1	1	0	0.191731	n/a	Yes	CosteaPI_2017__peacemaker-11-600-0__bin.13.fa	d__Bacteria;p__Bacteroidota;c__Bacteroidia;o__Bacteroidales;f__Bacteroidaceae;g__Bacteroides_B;s__	gut
104_0	Lib4_7_bin.56	Zape2	1	1	248	0.041003	0.960462	No	GUT_GENOME225338.fa	d__Bacteria;p__Bacteroidota;c__Bacteroidia;o__Bacteroidales;f__Bacteroidaceae;g__Bacteroides_A;s__Bacteroides_A plebeius_A	gut
105_1	s02_bin.121	UT30.3	2	2	0	0.203604	n/a	Yes	GUT_GENOME209540.fa	d__Bacteria;p__Bacteroidota;c__Bacteroidia;o__Bacteroidales;f__Bacteroidaceae;g__Bacteroides;s__	gut
106_0	Lib3_9_bin.69	UT43.2	1	1	8677	0.0326168	0.974982	No	SrivathsanA_2015__PN2__bin.42.fa	d__Bacteria;p__Bacteroidota;c__Bacteroidia;o__Bacteroidales;f__Bacteroidaceae;g__Bacteroides;s__Bacteroides uniformis	gut
107_0	Lib4_3_bin.46	AW110A	1	1	0	0.210897	n/a	Yes	GUT_GENOME032895.fa	d__Bacteria;p__Bacteroidota;c__Bacteroidia;o__Bacteroidales;f__Bacteroidaceae;g__Bacteroides;s__	gut
108_0	Lib4_3_bin.23	AW110A	1	1	0	0.23011	n/a	Yes	GUT_GENOME188045.fa	d__Bacteria;p__Bacteroidota;c__Bacteroidia;o__Bacteroidales;f__Bacteroidaceae;g__Prevotellamassilia;s__	gut
109_0	Lib4_7_bin.18	Zape2	1	1	4077	0.0163307	0.982282	No	GUT_GENOME234827.fa	d__Bacteria;p__Bacteroidota;c__Bacteroidia;o__Bacteroidales;f__Barnesiellaceae;g__Barnesiella;s__Barnesiella intestinihominis	gut
11_0	s02_bin.106	UT30.3	1	1	65	0.0172424	0.983795	No	LiX_2018__SAMEA104315420__bin.123.fa	d__Bacteria;p__Firmicutes_A;c__Clostridia;o__Peptostreptococcales;f__Anaerovoracaceae;g__;s__	gut
110_0	s02_bin.288	UT30.3	1	1	94	0.0294234	0.972524	No	GUT_GENOME057210.fa	d__Bacteria;p__Bacteroidota;c__Bacteroidia;o__Bacteroidales;f__Tannerellaceae;g__Parabacteroides;s__Parabacteroides sp000436495	gut
111_0	Lib4_6_bin.6	Zape1	1	1	0	0.0686914	0.94186	Yes	LiX_2018__SAMEA104315436__bin.34.fa	d__Bacteria;p__Bacteroidota;c__Bacteroidia;o__Bacteroidales;f__Muribaculaceae;g__CAG-279;s__	gut
112_0	s02_bin.389	UT30.3	1	1	5	0.0466675	0.953978	No	LiX_2018__SAMEA104315426__bin.7.fa	d__Bacteria;p__Bacteroidota;c__Bacteroidia;o__Bacteroidales;f__Muribaculaceae;g__UBA7173_A;s__	gut
113_0	Lib4_3_bin.69	AW110A	1	1	0	0.0949813	0.878818	Yes	GUT_GENOME071210.fa	d__Bacteria;p__Bacteroidota;c__Bacteroidia;o__Bacteroidales;f__Muribaculaceae;g__CAG-279;s__	gut
114_1	s02_bin.59	UT30.3	3	3	15	0.0332581	0.961129	No	GUT_GENOME239203.fa	d__Bacteria;p__Bacteroidota;c__Bacteroidia;o__Bacteroidales;f__P3;g__UBA3388;s__	gut
115_1	s02_bin.368	UT30.3	3	3	0	0.0712856	0.922036	Yes	GUT_GENOME221616.fa	d__Bacteria;p__Bacteroidota;c__Bacteroidia;o__Bacteroidales;f__Muribaculaceae;g__C941;s__	gut
116_1	s02_bin.418	UT30.3	4	4	7	0.0239063	0.975241	No	CosteaPI_2017__SID713A040-11-0-0__bin.65.fa	d__Bacteria;p__Bacteroidota;c__Bacteroidia;o__Bacteroidales;f__Bacteroidaceae;g__UBA4334;s__	gut
117_0	Lib4_7_bin.23	Zape2	1	1	1638	0.0252411	0.972747	No	LiJ_2017__nHF409542__bin.5.fa	d__Bacteria;p__Bacteroidota;c__Bacteroidia;o__Bacteroidales;f__Bacteroidaceae;g__Paraprevotella;s__Paraprevotella clara	gut
118_1	s02_bin.227	UT30.3	2	2	13	0.0360949	0.964587	No	LiJ_2014__MH0357__bin.70.fa	d__Bacteria;p__Bacteroidota;c__Bacteroidia;o__Bacteroidales;f__Bacteroidaceae;g__UBA6382;s__	gut
119_0	Lib3_9_bin.9	UT43.2	1	1	0	0.23011	n/a	Yes	LiX_2018__SAMEA104315436__bin.34.fa	d__Bacteria;p__Bacteroidota;c__Bacteroidia;o__Bacteroidales;f__Bacteroidaceae;g__UBA1794;s__	gut
12_0	Lib4_6_bin.61	Zape1	1	1	8	0.0305785	0.964212	No	GUT_GENOME170748.fa	d__Bacteria;p__Campylobacterota;c__Campylobacteria;o__Campylobacterales;f__Campylobacteraceae;g__Campylobacter_D;s__	gut
120_0	Lib4_3_bin.39	AW110A	1	1	0	0.197292	n/a	Yes	YuJ_2015__SZAXPI003437-3__bin.7.fa	d__Bacteria;p__Bacteroidota;c__Bacteroidia;o__Bacteroidales;f__Bacteroidaceae;g__Paraprevotella;s__	gut
121_0	s02_bin.16	UT30.3	1	1	0	0.0549966	0.942736	Yes	GUT_GENOME015086.fa	d__Bacteria;p__Bacteroidota;c__Bacteroidia;o__Bacteroidales;f__Bacteroidaceae;g__Prevotellamassilia;s__	gut
122_1	s02_bin.452	UT30.3	2	2	0	0.052714	0.942792	Yes	LiX_2018__SAMEA104315424__bin.189.fa	d__Bacteria;p__Bacteroidota;c__Bacteroidia;o__Bacteroidales;f__Bacteroidaceae;g__Prevotella;s__	gut
123_0	Lib4_6_bin.137	Zape1	1	1	0	0.0535266	0.944103	Yes	LiJ_2017__nHM511717__bin.50.fa	d__Bacteria;p__Bacteroidota;c__Bacteroidia;o__Bacteroidales;f__Bacteroidaceae;g__Prevotella;s__	gut
124_1	s02_bin.310	UT30.3	4	4	22	0.0453547	0.956039	No	LiX_2018__SAMEA104315435__bin.43.fa	d__Bacteria;p__Bacteroidota;c__Bacteroidia;o__Bacteroidales;f__Bacteroidaceae;g__Prevotella;s__	gut
125_0	s02_bin.152	UT30.3	1	1	0	0.191731	n/a	Yes	GUT_GENOME128374.fa	d__Bacteria;p__Bacteroidota;c__Bacteroidia;o__Bacteroidales;f__Bacteroidaceae;g__Prevotella;s__	gut
126_0	s02_bin.323	UT30.3	1	1	232	0.0396325	0.961614	No	GUT_GENOME012332.fa	d__Bacteria;p__Bacteroidota;c__Bacteroidia;o__Bacteroidales;f__Bacteroidaceae;g__Prevotella;s__Prevotella sp900290275	gut
127_0	s02_bin.216	UT30.3	1	1	0	0.0926182	0.901957	Yes	LiX_2018__SAMEA104315429__bin.25.fa	d__Bacteria;p__Bacteroidota;c__Bacteroidia;o__Bacteroidales;f__Bacteroidaceae;g__Prevotella;s__	gut
128_0	s02_bin.238	UT30.3	1	1	26	0.0440934	0.95641	No	GUT_GENOME218579.fa	d__Bacteria;p__Bacteroidota;c__Bacteroidia;o__Bacteroidales;f__Bacteroidaceae;g__Prevotella;s__	gut
129_1	s02_bin.297	UT30.3	3	3	0	0.0531179	0.93815	Yes	LeChatelierE_2013__MH0175__bin.3.fa	d__Bacteria;p__Bacteroidota;c__Bacteroidia;o__Bacteroidales;f__Bacteroidaceae;g__UBA4372;s__	gut
13_1	s02_bin.355	UT30.3	2	2	1310	0.0228571	0.977236	No	GUT_GENOME011714.fa	d__Archaea;p__Euryarchaeota;c__Methanobacteria;o__Methanobacteriales;f__Methanobacteriaceae;g__Methanobrevibacter_A;s__Methanobrevibacter_A smithii	gut
130_0	s02_bin.98	UT30.3	1	1	0	0.0751681	0.914255	Yes	GUT_GENOME012219.fa	d__Bacteria;p__Bacteroidota;c__Bacteroidia;o__Bacteroidales;f__Bacteroidaceae;g__Prevotella;s__	gut
131_0	s02_bin.182	UT30.3	1	1	4	0.0250005	0.973065	No	LiX_2018__SAMEA104315429__bin.26.fa	d__Bacteria;p__Firmicutes_A;c__Clostridia;o__Lachnospirales;f__Lachnospiraceae;g__;s__	gut
132_0	s02_bin.96	UT30.3	1	1	0	0.203604	n/a	Yes	CosteaPI_2017__SID713B058-11-0-0__bin.5.fa	d__Bacteria;p__Firmicutes_A;c__Clostridia;o__Oscillospirales;f__Oscillospiraceae;g__;s__	gut
133_0	s02_bin.233	UT30.3	1	1	3	0.0332581	0.965331	No	GUT_GENOME239084.fa	d__Bacteria;p__Firmicutes_A;c__Clostridia;o__Oscillospirales;f__Acutalibacteraceae;g__UBA3753;s__	gut
134_0	Lib3_9_bin.20	UT43.2	1	1	0	0.23011	n/a	Yes	GUT_GENOME050427.fa	d__Bacteria;p__Firmicutes;c__Bacilli;o__Acholeplasmatales;f__CAG-307;g__CAG-307;s__	gut
135_0	Lib4_6_bin.111	Zape1	1	1	0	0.159146	n/a	Yes	GUT_GENOME232849.fa	d__Bacteria;p__Proteobacteria;c__Gammaproteobacteria;o__Pseudomonadales;f__Moraxellaceae;g__Acinetobacter;s__	gut
136_0	s02_bin.341	UT30.3	1	1	0	0.219531	n/a	Yes	GUT_GENOME107354.fa	d__Bacteria;p__Firmicutes_A;c__Clostridia;o__Oscillospirales;f__Acutalibacteraceae;g__;s__	gut
137_0	s02_bin.430	UT30.3	1	1	0	0.117785	n/a	Yes	GCA_000586475.1_ASM58647v1_genomic.fa	d__Bacteria;p__Proteobacteria;c__Gammaproteobacteria;o__Pseudomonadales;f__Moraxellaceae;g__Psychrobacter;s__	unsure
138_1	Lib4_6_bin.54	Zape1	2	2	1	0.0415686	0.959962	No	SrivathsanA_2015__PN2__bin.44.fa	d__Bacteria;p__Verrucomicrobiota;c__Verrucomicrobiae;o__Opitutales;f__UBA953;g__;s__	gut
139_1	s02_bin.221	UT30.3	3	3	1075	0.0312752	0.965156	No	GUT_GENOME068181.fa	d__Bacteria;p__Firmicutes_A;c__Clostridia;o__Christensenellales;f__CAG-138;g__;s__	gut
14_0	Lib4_3_bin.32	AW110A	1	1	0	0.124491	n/a	Yes	GCA_000479045.1_ASM47904v1_genomic.fa	d__Bacteria;p__Fusobacteriota;c__Fusobacteriia;o__Fusobacteriales;f__Fusobacteriaceae;g__Cetobacterium_A;s__	gut
140_1	Lib4_8_bin.57	Zape3	5	5	912	0.0294234	0.966337	No	GUT_GENOME074434.fa	d__Bacteria;p__Firmicutes_A;c__Clostridia;o__Christensenellales;f__CAG-138;g__Phil1;s__Phil1 sp001940855	gut
141_0	s02_bin.103	UT30.3	1	1	0	0.0943778	0.882668	Yes	GUT_GENOME011918.fa	d__Bacteria;p__Firmicutes_A;c__Clostridia;o__4C28d-15;f__CAG-314;g__CAG-1435;s__	gut
142_1	s02_bin.318	UT30.3	2	2	0	0.0716227	0.92664	Yes	GUT_GENOME232450.fa	d__Bacteria;p__Firmicutes_A;c__Clostridia;o__Oscillospirales;f__Acutalibacteraceae;g__UBA737;s__	gut
143_0	s02_bin.327	UT30.3	1	1	0	0.219531	n/a	Yes	GUT_GENOME132134.fa	d__Bacteria;p__Firmicutes_A;c__Clostridia;o__Oscillospirales;f__Ruminococcaceae;g__;s__	gut
144_0	Lib4_6_bin.8	Zape1	1	1	1	0.0295179	0.970464	No	GUT_GENOME143282.fa	d__Bacteria;p__Firmicutes;c__Bacilli;o__Bacillales_A;f__Planococcaceae;g__Kurthia;s__Kurthia sp002418445	gut
145_0	s02_bin.80	UT30.3	1	1	0	0.197292	n/a	Yes	GCA_000264415.1_ASM26441v1_genomic.fa	d__Bacteria;p__Firmicutes;c__Bacilli;o__Bacillales_A;f__Planococcaceae;g__Planomicrobium;s__	env
147_1	s02_bin.108	UT30.3	2	2	113	0.0155619	0.986758	No	CosteaPI_2017__SID713A028-11-0-0__bin.59.fa	d__Bacteria;p__Firmicutes_A;c__Clostridia;o__Christensenellales;f__CAG-138;g__RUG472;s__	gut
148_0	Lib4_1_bin.7	AW107	1	1	44	0.0235265	0.973744	No	GUT_GENOME018098.fa	d__Bacteria;p__Spirochaetota;c__Spirochaetia;o__Sphaerochaetales;f__Sphaerochaetaceae;g__UBA9732;s__UBA9732 sp001940825	gut
149_0	Lib4_3_bin.28	AW110A	1	1	0	0.136948	n/a	Yes	BackhedF_2015__SID184_4M__bin.17.fa	d__Bacteria;p__Firmicutes_B;c__Peptococcia;o__Peptococcales;f__Peptococcaceae;g__;s__	gut
15_0	s02_bin.169	UT30.3	1	1	0	0.219531	n/a	Yes	LiX_2018__SAMEA104315422__bin.39.fa	d__Bacteria;p__Spirochaetota;c__Spirochaetia;o__Treponematales;f__Treponemataceae;g__Treponema_D;s__	gut
150_0	s02_bin.201	UT30.3	1	1	1	0.0309745	0.965527	No	CM_madagascar__A94_03_1FE__bin.8.fa	d__Bacteria;p__Firmicutes_A;c__Clostridia;o__4C28d-15;f__CAG-917;g__CAG-475;s__	gut
151_0	Lib4_8_bin.68	Zape3	1	1	12	0.0311746	0.964869	No	GUT_GENOME175656.fa	d__Bacteria;p__Firmicutes_A;c__Clostridia;o__Oscillospirales;f__CAG-272;g__;s__	gut
152_0	s02_bin.13	UT30.3	1	1	50	0.0214999	0.975827	No	GUT_GENOME088993.fa	d__Bacteria;p__Firmicutes_A;c__Clostridia;o__Oscillospirales;f__Ruminococcaceae;g__;s__	gut
153_1	Lib3_9_bin.45	UT43.2	4	4	357	0.0200822	0.97528	No	GUT_GENOME239107.fa	d__Bacteria;p__Firmicutes_A;c__Clostridia;o__Oscillospirales;f__Acutalibacteraceae;g__CAG-177;s__CAG-177 sp000431775	gut
154_0	s02_bin.295	UT30.3	1	1	193	0.0276889	0.970133	No	XieH_2016__YSZC12003_35506__bin.62.fa	d__Bacteria;p__Firmicutes_A;c__Clostridia;o__Oscillospirales;f__UBA644;g__UBA644;s__	gut
155_0	s02_bin.90	UT30.3	1	1	53	0.0320933	0.965551	No	GUT_GENOME229650.fa	d__Bacteria;p__Firmicutes_A;c__Clostridia;o__Oscillospirales;f__CAG-272;g__CAG-272;s__CAG-272 sp000433515	gut
156_0	s02_bin.174	UT30.3	1	1	0	0.12827	n/a	Yes	GUT_GENOME253443.fa	d__Bacteria;p__Firmicutes_A;c__Clostridia;o__Christensenellales;f__QALW01;g__;s__	gut
157_0	Lib4_8_bin.59	Zape3	1	1	1	0.0235265	0.98243	No	TungJ_2015__M01__bin.111.fa	d__Bacteria;p__Firmicutes_A;c__Clostridia;o__Oscillospirales;f__Oscillospiraceae;g__Oscillibacter;s__	gut
158_0	Lib4_8_bin.72	Zape3	1	1	189	0.0344723	0.967096	No	GUT_GENOME091967.fa	d__Bacteria;p__Firmicutes_A;c__Clostridia;o__Oscillospirales;f__Oscillospiraceae;g__Ruminiclostridium_C;s__	gut
159_0	s02_bin.340	UT30.3	1	1	0	0.210897	n/a	Yes	GUT_GENOME149013.fa	d__Bacteria;p__Firmicutes_A;c__Clostridia;o__Oscillospirales;f__Oscillospiraceae;g__;s__	gut
16_1	Lib4_6_bin.26	Zape1	3	3	91	0.0155619	0.986998	No	LiX_2018__SAMEA104315429__bin.31.fa	d__Bacteria;p__Spirochaetota;c__Spirochaetia;o__Treponematales;f__Treponemataceae;g__Treponema_D;s__	gut
160_0	s02_bin.76	UT30.3	1	1	0	0.243761	n/a	Yes	GUT_GENOME042219.fa	d__Bacteria;p__Firmicutes_A;c__Clostridia;o__Oscillospirales;f__QAMX01;g__;s__	gut
161_1	Lib4_1_bin.47	AW107	1	1	15	0.0197565	0.978801	No	ZeeviD_2015__PNP_Main_500__bin.22.fa	d__Bacteria;p__Firmicutes_A;c__Clostridia;o__Oscillospirales;f__Butyricicoccaceae;g__UBA4644;s__	gut
161_2	Lib4_2_bin.40	AW108	1	1	0	0.0533217	0.939893	Yes	XieH_2016__YSZC12003_35561__bin.75.fa	d__Bacteria;p__Firmicutes_A;c__Clostridia;o__Oscillospirales;f__Butyricicoccaceae;g__UBA4644;s__	gut
162_0	Lib4_6_bin.42	Zape1	1	1	51	0.0275126	0.968139	No	GUT_GENOME007957.fa	d__Bacteria;p__Firmicutes_A;c__Clostridia;o__Oscillospirales;f__CAG-272;g__;s__	gut
163_0	s02_bin.117	UT30.3	1	1	2996	0.0364545	0.969798	No	LiX_2018__SAMEA104315423__bin.14.fa	d__Bacteria;p__Firmicutes_A;c__Clostridia;o__Oscillospirales;f__Oscillospiraceae;g__ER4;s__ER4 sp000765235	gut
164_0	s02_bin.239	UT30.3	1	1	83	0.0205456	0.98121	No	LiX_2018__SAMEA104315436__bin.62.fa	d__Bacteria;p__Firmicutes_A;c__Clostridia;o__Oscillospirales;f__Oscillospiraceae;g__CAG-83;s__CAG-83 sp900313295	gut
165_0	s02_bin.296	UT30.3	1	1	237	0.0334751	0.973262	No	LiX_2018__SAMEA104315427__bin.9.fa	d__Bacteria;p__Firmicutes_A;c__Clostridia;o__Oscillospirales;f__Oscillospiraceae;g__CAG-83;s__CAG-83 sp003539495	gut
166_1	Lib4_8_bin.61	Zape3	2	2	678	0.0383209	0.957588	No	GUT_GENOME232720.fa	d__Bacteria;p__Firmicutes_A;c__Clostridia;o__Oscillospirales;f__Oscillospiraceae;g__CAG-83;s__CAG-83 sp000435975	gut
167_0	Lib4_8_bin.71	Zape3	1	1	47	0.0470041	0.956803	No	LiX_2018__SAMEA104315425__bin.24.fa	d__Bacteria;p__Firmicutes_A;c__Clostridia;o__Oscillospirales;f__Oscillospiraceae;g__CAG-83;s__CAG-83 sp003487665	gut
168_1	Lib4_6_bin.125	Zape1	3	3	909	0.0197565	0.981835	No	LiX_2018__SAMEA104315420__bin.130.fa	d__Bacteria;p__Firmicutes_A;c__Clostridia;o__Oscillospirales;f__Oscillospiraceae;g__ER4;s__ER4 sp900317525	gut
169_0	s02_bin.287	UT30.3	1	1	0	0.118834	n/a	Yes	CosteaPI_2017__SID713B014-11-0-0__bin.49.fa	d__Bacteria;p__Firmicutes_A;c__Clostridia;o__Oscillospirales;f__Oscillospiraceae;g__CAG-110;s__	gut
17_1	s02_bin.351	UT30.3	2	2	51	0.0233762	0.977852	No	LiX_2018__SAMEA104315429__bin.3.fa	d__Bacteria;p__Spirochaetota;c__Spirochaetia;o__Treponematales;f__Treponemataceae;g__Treponema_D;s__	gut
170_0	Lib4_8_bin.48	Zape3	1	1	108	0.0298988	0.972987	No	CosteaPI_2017__SID713A055-11-0-0__bin.73.fa	d__Bacteria;p__Firmicutes_A;c__Clostridia;o__Oscillospirales;f__Oscillospiraceae;g__CAG-170;s__CAG-170 sp000436735	gut
171_0	s02_bin.269	UT30.3	1	1	0	0.0634394	0.932062	Yes	GUT_GENOME096758.fa	d__Bacteria;p__Firmicutes_A;c__Clostridia;o__Oscillospirales;f__Oscillospiraceae;g__CAG-110;s__	gut
172_0	s02_bin.311	UT30.3	1	1	21	0.0188675	0.979851	No	XieH_2016__YSZC12003_37315__bin.112.fa	d__Bacteria;p__Firmicutes_A;c__Clostridia;o__Oscillospirales;f__Oscillospiraceae;g__CAG-110;s__	gut
173_0	Lib4_1_bin.93	AW107	1	1	506	0.0145076	0.987491	No	LiX_2018__SAMEA104315424__bin.151.fa	d__Bacteria;p__Desulfobacterota_A;c__Desulfovibrionia;o__Desulfovibrionales;f__Desulfovibrionaceae;g__Desulfovibrio;s__Desulfovibrio piger	gut
174_0	Lib4_7_bin.41	Zape2	1	1	0	0.219531	n/a	Yes	RampelliS_2015__H14__bin.55.fa	d__Bacteria;p__Firmicutes_A;c__Clostridia;o__Oscillospirales;f__Oscillospiraceae;g__CAG-110;s__	gut
175_1	s02_bin.110	UT30.3	2	2	0	0.23011	n/a	Yes	GUT_GENOME070101.fa	d__Bacteria;p__Firmicutes_A;c__Clostridia;o__Oscillospirales;f__CAG-272;g__;s__	gut
176_1	Lib4_6_bin.96	Zape1	2	2	0	0.0759181	0.920942	Yes	GUT_GENOME009123.fa	d__Bacteria;p__Firmicutes_A;c__Clostridia;o__Oscillospirales;f__Butyricicoccaceae;g__Agathobaculum;s__	gut
177_0	s02_bin.410	UT30.3	1	1	2	0.0279555	0.976301	No	GUT_GENOME237779.fa	d__Bacteria;p__Firmicutes_A;c__Clostridia;o__Lachnospirales;f__Lachnospiraceae;g__UBA9502;s__	gut
178_0	Lib4_3_bin.12	AW110A	1	1	0	0.182269	n/a	Yes	GUT_GENOME127814.fa	d__Bacteria;p__Firmicutes_A;c__Clostridia;o__Oscillospirales;f__Oscillospiraceae;g__CAG-110;s__	gut
179_0	Lib4_7_bin.9	Zape2	1	1	0	0.203604	n/a	Yes	GUT_GENOME114639.fa	d__Bacteria;p__Firmicutes_A;c__Clostridia;o__Oscillospirales;f__Oscillospiraceae;g__CAG-110;s__	gut
18_1	s02_bin.338	UT30.3	2	2	148	0.0129677	0.989747	No	LiX_2018__SAMEA104315429__bin.76.fa	d__Bacteria;p__Spirochaetota;c__Spirochaetia;o__Treponematales;f__Treponemataceae;g__Treponema_D;s__Treponema_D succinifaciens	gut
180_0	Lib4_7_bin.8	Zape2	1	1	0	0.219531	n/a	Yes	LiX_2018__SAMEA104315430__bin.65.fa	d__Bacteria;p__Firmicutes_A;c__Clostridia;o__Oscillospirales;f__Oscillospiraceae;g__CAG-110;s__	gut
181_0	s02_bin.1	UT30.3	1	1	0	0.0535266	1	No	LiX_2018__SAMEA104315432__bin.115.fa	d__Bacteria;p__Firmicutes_A;c__Clostridia;o__Oscillospirales;f__Oscillospiraceae;g__CAG-110;s__	gut
182_0	s02_bin.173	UT30.3	1	1	0	0.0583726	0.942763	Yes	RampelliS_2015__H14__bin.55.fa	d__Bacteria;p__Firmicutes_A;c__Clostridia;o__Oscillospirales;f__Oscillospiraceae;g__CAG-110;s__	gut
183_0	Lib4_8_bin.9	Zape3	1	1	0	0.0519203	0.952384	No	XieH_2016__YSZC12003_37648__bin.37.fa	d__Bacteria;p__Firmicutes_A;c__Clostridia;o__Oscillospirales;f__Oscillospiraceae;g__CAG-170;s__	gut
184_1	s02_bin.68	UT30.3	2	2	5154	0.0187432	0.982756	No	Obregon-TitoAJ_2015__SM02__bin.67.fa	d__Bacteria;p__Firmicutes_A;c__Clostridia;o__Oscillospirales;f__Ruminococcaceae;g__Gemmiger;s__Gemmiger sp003476825	gut
185_0	s02_bin.259	UT30.3	1	1	0	0.0543589	0.94959	Yes	LiX_2018__SAMEA104315434__bin.56.fa	d__Bacteria;p__Firmicutes_A;c__Clostridia;o__Oscillospirales;f__Ruminococcaceae;g__Gemmiger;s__	gut
186_0	Lib4_6_bin.86	Zape1	1	1	0	0.149777	n/a	Yes	GUT_GENOME262393.fa	d__Bacteria;p__Firmicutes_A;c__Clostridia;o__Oscillospirales;f__Ruminococcaceae;g__Faecalibacterium;s__	gut
187_0	s02_bin.72	UT30.3	1	1	1	0.0381928	0.955248	No	GUT_GENOME225807.fa	d__Bacteria;p__Firmicutes_A;c__Clostridia;o__Oscillospirales;f__Ruminococcaceae;g__Faecalibacterium;s__	gut
188_1	Lib4_7_bin.2	Zape2	4	4	3174	0.0302852	0.969634	No	LiX_2018__SAMEA104315424__bin.127.fa	d__Bacteria;p__Firmicutes_A;c__Clostridia;o__Christensenellales;f__CAG-74;g__UBA11524;s__UBA11524 sp000437595	gut
189_1	Lib4_1_bin.23	AW107	2	2	6	0.0168963	0.988602	No	LiX_2018__SAMEA104315432__bin.98.fa	d__Bacteria;p__Firmicutes_A;c__Clostridia;o__Oscillospirales;f__Oscillospiraceae;g__UBA1777;s__	gut
19_1	s02_bin.189	UT30.3	2	2	18	0.0412845	0.954491	No	LiX_2018__SAMEA104315436__bin.19.fa	d__Bacteria;p__Spirochaetota;c__Spirochaetia;o__Treponematales;f__Treponemataceae;g__Treponema_D;s__Treponema_D berlinense	gut
190_1	Lib3_9_bin.68	UT43.2	3	3	13	0.0144562	0.988423	No	LiX_2018__SAMEA104315430__bin.63.fa	d__Bacteria;p__Firmicutes_A;c__Clostridia;o__Oscillospirales;f__Oscillospiraceae;g__F23-B02;s__	gut
191_1	s02_bin.65	UT30.3	4	4	107	0.0194352	0.978501	No	GUT_GENOME070745.fa	d__Bacteria;p__Firmicutes_A;c__Clostridia;o__Oscillospirales;f__Oscillospiraceae;g__F23-B02;s__F23-B02 sp000431075	gut
192_1	Lib4_6_bin.103	Zape1	3	3	458	0.0417116	0.951368	No	XieH_2016__YSZC12003_35992__bin.52.fa	d__Bacteria;p__Firmicutes_A;c__Clostridia;o__Oscillospirales;f__Oscillospiraceae;g__F23-B02;s__	gut
193_0	s02_bin.420	UT30.3	1	1	91	0.0241368	0.978014	No	ZellerG_2014__CCIS36797902ST-4-0__bin.3.fa	d__Bacteria;p__Firmicutes_A;c__Clostridia;o__Oscillospirales;f__Oscillospiraceae;g__F23-B02;s__	gut
194_0	Lib4_2_bin.82	AW108	1	1	20	0.0316813	0.962328	No	RaymondF_2016__P2E0__bin.50.fa	d__Bacteria;p__Firmicutes_A;c__Clostridia;o__Oscillospirales;f__Oscillospiraceae;g__F23-B02;s__	gut
195_0	Lib4_3_bin.68	AW110A	1	1	0	0.243761	n/a	Yes	GUT_GENOME082584.fa	d__Bacteria;p__Firmicutes_A;c__Clostridia;o__Oscillospirales;f__Oscillospiraceae;g__UBA1777;s__	gut
196_1	s02_bin.451	UT30.3	2	2	33	0.0442483	0.954175	No	LiX_2018__SAMEA104315424__bin.175.fa	d__Bacteria;p__Bacteroidota;c__Bacteroidia;o__Bacteroidales;f__UBA932;g__RC9;s__	gut
197_1	s02_bin.48	UT30.3	2	2	77	0.010314	0.988971	No	LiX_2018__SAMEA104315435__bin.62.fa	d__Bacteria;p__Firmicutes_A;c__Clostridia;o__Christensenellales;f__CAG-138;g__CAG-1024;s__CAG-1024 sp000432015	gut
198_0	s02_bin.348	UT30.3	1	1	0	0.0762985	0.904644	Yes	GUT_GENOME220745.fa	d__Bacteria;p__Firmicutes_A;c__Clostridia;o__4C28d-15;f__CAG-552;g__UBA10677;s__	gut
199_0	Lib4_3_bin.13	AW110A	1	1	0	0.178173	n/a	Yes	GUT_GENOME082520.fa	d__Bacteria;p__Firmicutes_A;c__Clostridia;o__Christensenellales;f__CAG-74;g__;s__	gut
20_1	Lib4_7_bin.22	Zape2	1	1	0	0.0665597	0.944008	Yes	LiX_2018__SAMEA104315436__bin.116.fa	d__Bacteria;p__Firmicutes;c__Bacilli;o__Erysipelotrichales;f__Erysipelotrichaceae;g__Holdemanella;s__	gut
20_2	s02_bin.38	UT30.3	1	1	0	0.0677629	0.972222	No	LiX_2018__SAMEA104315436__bin.4.fa	d__Bacteria;p__Firmicutes;c__Bacilli;o__Erysipelotrichales;f__Erysipelotrichaceae;g__Holdemanella;s__	gut
200_0	s02_bin.36	UT30.3	1	1	34	0.0440934	0.953885	No	GUT_GENOME180773.fa	d__Bacteria;p__Firmicutes_A;c__Clostridia;o__Christensenellales;f__CAG-74;g__;s__	gut
202_0	s02_bin.62	UT30.3	1	1	88	0.022205	0.979698	No	XieH_2016__YSZC12003_37797__bin.14.fa	d__Bacteria;p__Firmicutes_A;c__Clostridia;o__Oscillospirales;f__CAG-382;g__UBA1206;s__UBA1206 sp000433115	gut
203_0	Lib4_3_bin.83	AW110A	1	1	2	0.0331502	0.971501	No	XieH_2016__YSZC12003_36703__bin.78.fa	d__Bacteria;p__Proteobacteria;c__Gammaproteobacteria;o__Burkholderiales;f__Burkholderiaceae;g__Sutterella;s__	gut
204_0	s02_bin.84	UT30.3	1	1	20	0.0136991	0.987032	No	GUT_GENOME235600.fa	d__Bacteria;p__Firmicutes_A;c__Clostridia;o__Oscillospirales;f__QAMX01;g__QAMX01;s__	gut
205_1	Lib4_8_bin.60	Zape3	2	2	23	0.0279555	0.970263	No	FengQ_2015__SID31477__bin.59.fa	d__Bacteria;p__Firmicutes_A;c__Clostridia;o__Christensenellales;f__CAG-74;g__;s__	gut
206_0	s02_bin.129	UT30.3	1	1	0	0.159146	n/a	Yes	CosteaPI_2017__SID713B072-11-0-0__bin.37.fa	d__Bacteria;p__Firmicutes_A;c__Clostridia;o__Christensenellales;f__CAG-74;g__RUG563;s__	gut
207_0	s02_bin.186	UT30.3	1	1	1	0.0339141	0.966729	No	CosteaPI_2017__SID713B072-11-0-0__bin.37.fa	d__Bacteria;p__Firmicutes_A;c__Clostridia;o__Christensenellales;f__CAG-74;g__RUG563;s__	gut
208_0	s02_bin.302	UT30.3	1	1	169	0.0142009	0.984203	No	CosteaPI_2017__SID713B063-11-90-0__bin.8.fa	d__Bacteria;p__Firmicutes_A;c__Clostridia;o__Christensenellales;f__CAG-74;g__;s__	gut
209_0	s02_bin.319	UT30.3	1	1	0	0.11478	n/a	Yes	XieH_2016__YSZC12003_35991__bin.12.fa	d__Bacteria;p__Firmicutes_A;c__Clostridia;o__Christensenellales;f__CAG-74;g__;s__	gut
21_0	s02_bin.55	UT30.3	1	1	0	0.243761	n/a	Yes	GUT_GENOME030820.fa	d__Bacteria;p__Firmicutes_A;c__Clostridia;o__Oscillospirales;f__Acutalibacteraceae;g__;s__	gut
210_0	s02_bin.46	UT30.3	1	1	0	0.23011	n/a	Yes	GUT_GENOME049247.fa	d__Bacteria;p__Firmicutes_A;c__Clostridia;o__Christensenellales;f__CAG-74;g__;s__	gut
211_1	s02_bin.220	UT30.3	2	2	33	0.0199514	0.979085	No	GUT_GENOME236164.fa	d__Bacteria;p__Firmicutes_A;c__Clostridia;o__Christensenellales;f__CAG-74;g__;s__	gut
212_0	s02_bin.290	UT30.3	1	1	0	0.23011	n/a	Yes	GUT_GENOME099498.fa	d__Bacteria;p__Firmicutes_A;c__Clostridia;o__Christensenellales;f__CAG-74;g__RUG756;s__	gut
213_0	s02_bin.17	UT30.3	1	1	5	0.0357395	0.960338	No	FengQ_2015__SID530041__bin.58.fa	d__Bacteria;p__Firmicutes_A;c__Clostridia;o__Christensenellales;f__CAG-74;g__;s__	gut
214_0	s02_bin.314	UT30.3	1	1	1	0.0364545	0.964276	No	CosteaPI_2017__SID713B063-11-90-0__bin.9.fa	d__Bacteria;p__Firmicutes_A;c__Clostridia;o__Christensenellales;f__CAG-74;g__Firm-10;s__	gut
215_0	Lib4_3_bin.87	AW110A	1	1	0	0.0623675	0.951357	No	GUT_GENOME089268.fa	d__Bacteria;p__Firmicutes_A;c__Clostridia;o__Peptostreptococcales;f__Anaerovoracaceae;g__Mogibacterium;s__	gut
216_1	Lib4_6_bin.73	Zape1	2	2	0	0.186761	n/a	Yes	GUT_GENOME236225.fa	d__Bacteria;p__Proteobacteria;c__Gammaproteobacteria;o__Enterobacterales;f__Succinivibrionaceae;g__Succinivibrio;s__	gut
217_0	s02_bin.203	UT30.3	1	1	1	0.0339141	0.970668	No	DavidLA_2015__LD-Run2-19__bin.10.fa	d__Bacteria;p__Proteobacteria;c__Gammaproteobacteria;o__Enterobacterales;f__Succinivibrionaceae;g__Succinivibrio;s__	gut
219_1	Lib4_1_bin.36	AW107	3	3	57	0.0463343	0.954496	No	LiX_2018__SAMEA104315423__bin.8.fa	d__Bacteria;p__Firmicutes_C;c__Negativicutes;o__Selenomonadales;f__Selenomonadaceae;g__Anaerovibrio;s__	gut
22_1	Lib3_9_bin.50	UT43.2	2	2	0	0.210897	n/a	Yes	BritoIL_2016__W2.49.ST__bin.6.fa	d__Bacteria;p__Firmicutes;c__Bacilli;o__Erysipelotrichales;f__Erysipelotrichaceae;g__Solobacterium;s__	gut
220_0	s02_bin.405	UT30.3	1	1	189	0.041003	0.963132	No	AmatoKR_2018__qiita_sid_11212_11212.RT2013__bin.2.fa	d__Bacteria;p__Firmicutes_A;c__Clostridia;o__Lachnospirales;f__Lachnospiraceae;g__Eubacterium_F;s__	gut
221_0	s02_bin.60	UT30.3	1	1	3177	0.0369409	0.958245	No	ZeeviD_2015__PNP_Main_389__bin.21.fa	d__Bacteria;p__Firmicutes_A;c__Clostridia;o__Lachnospirales;f__Lachnospiraceae;g__Anaerostipes;s__Anaerostipes hadrus	gut
222_1	Lib4_6_bin.113	Zape1	2	2	195	0.0468354	0.940242	Yes	LiJ_2014__MH0367__bin.68.fa	d__Bacteria;p__Firmicutes_A;c__Clostridia;o__Lachnospirales;f__Lachnospiraceae;g__Fusicatenibacter;s__	gut
223_0	s02_bin.154	UT30.3	1	1	7	0.0482105	0.948377	Yes	CM_madagascar__A62_01_1FE__bin.46.fa	d__Bacteria;p__Firmicutes_A;c__Clostridia;o__Oscillospirales;f__Ruminococcaceae;g__Faecalibacterium;s__	gut
224_0	Lib4_1_bin.11	AW107	1	1	2	0.0239063	0.975445	No	LiX_2018__SAMEA104315439__bin.47.fa	d__Bacteria;p__Firmicutes_A;c__Clostridia;o__Lachnospirales;f__Lachnospiraceae;g__Acetatifactor;s__	gut
225_0	Lib4_3_bin.92	AW110A	1	1	0	0.203604	n/a	Yes	GUT_GENOME154213.fa	d__Bacteria;p__Firmicutes_A;c__Clostridia;o__Lachnospirales;f__Anaerotignaceae;g__Anaerotignum;s__	gut
226_0	s02_bin.380	UT30.3	1	1	0	0.178173	n/a	Yes	GUT_GENOME069807.fa	d__Bacteria;p__Firmicutes_A;c__Clostridia;o__Lachnospirales;f__Lachnospiraceae;g__UBA933;s__	gut
227_0	Lib4_8_bin.38	Zape3	1	1	934	0.0317837	0.966082	No	GUT_GENOME198599.fa	d__Bacteria;p__Firmicutes_A;c__Clostridia;o__Lachnospirales;f__Lachnospiraceae;g__Coprococcus;s__Coprococcus sp900066115	gut
228_0	s02_bin.82	UT30.3	1	1	2	0.0404475	0.963801	No	AmatoKR_2018__qiita_sid_11212_11212.JB25__bin.10.fa	d__Bacteria;p__Firmicutes_A;c__Clostridia;o__Lachnospirales;f__Lachnospiraceae;g__CAG-127;s__	gut
229_1	Lib4_2_bin.12	AW108	2	2	0	0.23011	n/a	Yes	GUT_GENOME256614.fa	d__Bacteria;p__Actinobacteriota;c__Coriobacteriia;o__Coriobacteriales;f__Eggerthellaceae;g__;s__	gut
23_1	Lib4_2_bin.37	AW108	4	4	1	0.0447178	0.947802	Yes	LiX_2018__SAMEA104315424__bin.7.fa	d__Bacteria;p__Firmicutes;c__Bacilli;o__Erysipelotrichales;f__Erysipelatoclostridiaceae;g__Catenibacterium;s__	gut
230_1	Lib4_1_bin.91	AW107	1	1	0	0.174408	n/a	Yes	AmatoKR_2018__qiita_sid_11212_11212.RC2068__bin.44.fa	d__Bacteria;p__Actinobacteriota;c__Coriobacteriia;o__Coriobacteriales;f__QAMH01;g__;s__	gut
230_2	s02_bin.94	UT30.3	1	1	0	0.182269	n/a	Yes	AmatoKR_2018__qiita_sid_11212_11212.RC2068__bin.44.fa	d__Bacteria;p__Actinobacteriota;c__Coriobacteriia;o__Coriobacteriales;f__QAMH01;g__;s__	gut
231_1	s02_bin.61	UT30.3	2	2	140	0.026819	0.976176	No	GUT_GENOME178304.fa	d__Bacteria;p__Firmicutes_A;c__Clostridia;o__Peptostreptococcales;f__Anaerovoracaceae;g__CAG-145;s__CAG-145 sp000435615	gut
232_1	Lib4_6_bin.25	Zape1	4	4	29	0.0250805	0.975331	No	Obregon-TitoAJ_2015__SM43__bin.47.fa	d__Bacteria;p__Firmicutes_A;c__Clostridia;o__Lachnospirales;f__Lachnospiraceae;g__UBA2882;s__	gut
233_1	Lib4_8_bin.55	Zape3	2	2	120	0.0289561	0.969908	No	LeChatelierE_2013__MH0193__bin.40.fa	d__Bacteria;p__Firmicutes_A;c__Clostridia;o__Lachnospirales;f__Lachnospiraceae;g__CAG-45;s__CAG-45 sp000438375	gut
234_0	Lib4_3_bin.64	AW110A	1	1	0	0.23011	n/a	Yes	GUT_GENOME045584.fa	d__Bacteria;p__Firmicutes_A;c__Clostridia;o__Lachnospirales;f__Lachnospiraceae;g__;s__	gut
235_1	Lib4_2_bin.48	AW108	1	1	0	0.0511448	0.951279	No	TungJ_2015__M04__bin.110.fa	d__Bacteria;p__Firmicutes_A;c__Clostridia;o__Lachnospirales;f__Lachnospiraceae;g__Eubacterium_F;s__	gut
235_2	Lib4_6_bin.138	Zape1	1	1	1	0.0430292	0.979289	No	LiX_2018__SAMEA104315439__bin.14.fa	d__Bacteria;p__Firmicutes_A;c__Clostridia;o__Lachnospirales;f__Lachnospiraceae;g__Eubacterium_F;s__	gut
236_0	Lib4_8_bin.24	Zape3	1	1	15	0.0191812	0.977321	No	GUT_GENOME232721.fa	d__Bacteria;p__Firmicutes_A;c__Clostridia;o__Oscillospirales;f__CAG-272;g__;s__	gut
237_0	s02_bin.242	UT30.3	1	1	0	0.0751681	0.919449	Yes	GUT_GENOME011747.fa	d__Bacteria;p__Firmicutes_A;c__Clostridia;o__Oscillospirales;f__CAG-382;g__;s__	gut
238_0	s02_bin.335	UT30.3	1	1	0	0.23011	n/a	Yes	BackhedF_2015__SID26_M__bin.40.fa	d__Bacteria;p__Firmicutes_A;c__Clostridia;o__Lachnospirales;f__Lachnospiraceae;g__UBA11957;s__	gut
239_0	s02_bin.2	UT30.3	1	1	73	0.0399018	1	No	TungJ_2015__M03__bin.5.fa	d__Bacteria;p__Firmicutes_A;c__Clostridia;o__Lachnospirales;f__Lachnospiraceae;g__Hungatella_A;s__	gut
24_1	s02_bin.234	UT30.3	2	2	0	0.0539403	0.940878	Yes	CosteaPI_2017__SID713A089-11-90-0__bin.51.fa	d__Bacteria;p__Firmicutes;c__Bacilli;o__Erysipelotrichales;f__Erysipelotrichaceae;g__Solobacterium;s__	gut
240_0	s02_bin.434	UT30.3	1	1	0	0.0600659	0.947416	Yes	GUT_GENOME001157.fa	d__Bacteria;p__Firmicutes_A;c__Clostridia;o__Lachnospirales;f__Lachnospiraceae;g__;s__	gut
241_1	Lib4_8_bin.35	Zape3	2	2	23	0.0473443	0.947889	Yes	WenC_2017__N208__bin.8.fa	d__Bacteria;p__Firmicutes_A;c__Clostridia;o__Lachnospirales;f__Lachnospiraceae;g__CAG-510;s__	gut
242_0	s02_bin.109	UT30.3	1	1	30	0.0269907	0.972601	No	ZeeviD_2015__PNP_Main_153__bin.52.fa	d__Bacteria;p__Firmicutes_A;c__Clostridia;o__Lachnospirales;f__Lachnospiraceae;g__Coprococcus_A;s__	gut
243_1	Lib4_6_bin.135	Zape1	3	3	2	0.0492808	0.948455	Yes	Bengtsson-PalmeJ_2015__TRAVELRES14__bin.94.fa	d__Bacteria;p__Firmicutes_A;c__Clostridia;o__Lachnospirales;f__Lachnospiraceae;g__SZUA-378;s__	gut
244_0	s02_bin.202	UT30.3	1	1	104	0.0284057	0.969948	No	GUT_GENOME232439.fa	d__Bacteria;p__Firmicutes_A;c__Clostridia;o__Lachnospirales;f__Lachnospiraceae;g__CAG-95;s__CAG-95 sp900066375	gut
245_0	Lib3_9_bin.87	UT43.2	1	1	0	0.105264	n/a	Yes	GUT_GENOME284944.fa	d__Bacteria;p__Firmicutes_A;c__Clostridia;o__Lachnospirales;f__Lachnospiraceae;g__Blautia_A;s__	gut
246_0	s02_bin.115	UT30.3	1	1	5	0.0491	0.956837	No	LiX_2018__SAMEA104315423__bin.76.fa	d__Bacteria;p__Firmicutes_A;c__Clostridia;o__Lachnospirales;f__Lachnospiraceae;g__Blautia_A;s__Blautia_A sp900066165	gut
247_0	Lib4_8_bin.44	Zape3	1	1	1	0.0391011	0.968019	No	GUT_GENOME001270.fa	d__Bacteria;p__Firmicutes_A;c__Clostridia;o__Lachnospirales;f__Lachnospiraceae;g__Blautia_A;s__	gut
248_0	s02_bin.116	UT30.3	1	1	19	0.0442483	0.962443	No	GUT_GENOME227400.fa	d__Bacteria;p__Firmicutes_A;c__Clostridia;o__Lachnospirales;f__Lachnospiraceae;g__Blautia_A;s__	gut
249_0	s02_bin.171	UT30.3	1	1	0	0.0867434	0.901634	Yes	GUT_GENOME170318.fa	d__Bacteria;p__Firmicutes_A;c__Clostridia;o__Lachnospirales;f__Lachnospiraceae;g__Ruminococcus_A;s__	gut
25_1	s02_bin.146	UT30.3	4	4	0	0.0525139	0.944251	Yes	GUT_GENOME089109.fa	d__Bacteria;p__Firmicutes;c__Bacilli;o__Erysipelotrichales;f__Erysipelotrichaceae;g__Solobacterium;s__	gut
250_0	s02_bin.383	UT30.3	1	1	0	0.23011	n/a	Yes	GCA_000210555.1_ASM21055v1_genomic.fa	d__Bacteria;p__Firmicutes_A;c__Clostridia;o__Lachnospirales;f__Lachnospiraceae;g__;s__	gut
251_0	s02_bin.450	UT30.3	1	1	0	0.133864	n/a	Yes	GUT_GENOME139786.fa	d__Bacteria;p__Firmicutes_A;c__Clostridia;o__Lachnospirales;f__Lachnospiraceae;g__Faecalicatena;s__	gut
252_0	Lib4_8_bin.77	Zape3	1	1	800	0.0430292	0.953251	No	GUT_GENOME224957.fa	d__Bacteria;p__Firmicutes_A;c__Clostridia;o__Lachnospirales;f__Lachnospiraceae;g__Roseburia;s__	gut
253_0	s02_bin.105	UT30.3	1	1	0	0.0547827	0.943466	Yes	GUT_GENOME222448.fa	d__Bacteria;p__Firmicutes_A;c__Clostridia;o__Lachnospirales;f__Lachnospiraceae;g__;s__	gut
254_0	s02_bin.141	UT30.3	1	1	0	0.125715	n/a	Yes	GUT_GENOME115107.fa	d__Bacteria;p__Firmicutes_A;c__Clostridia;o__Lachnospirales;f__Lachnospiraceae;g__CAG-882;s__	gut
255_0	s02_bin.138	UT30.3	1	1	21	0.025894	0.975949	No	GUT_GENOME236168.fa	d__Bacteria;p__Firmicutes_A;c__Clostridia;o__4C28d-15;f__CAG-727;g__UBA4636;s__	gut
256_0	s02_bin.40	UT30.3	1	1	0	0.0590885	0.950079	No	TungJ_2015__M16__bin.35.fa	d__Bacteria;p__Firmicutes_A;c__Clostridia;o__4C28d-15;f__CAG-727;g__UBA4636;s__	gut
257_0	s02_bin.249	UT30.3	1	1	0	0.0968463	0.877213	Yes	ZeeviD_2015__PNP_Main_529__bin.30.fa	d__Bacteria;p__Firmicutes_A;c__Clostridia;o__4C28d-15;f__CAG-727;g__UBA10281;s__	gut
258_0	s02_bin.170	UT30.3	1	1	34	0.0376857	0.959237	No	GUT_GENOME190611.fa	d__Bacteria;p__Firmicutes_A;c__Clostridia;o__Lachnospirales;f__Lachnospiraceae;g__UBA7160;s__	gut
259_0	s02_bin.337	UT30.3	1	1	12	0.0368186	0.967427	No	GUT_GENOME006187.fa	d__Bacteria;p__Firmicutes_A;c__Clostridia;o__Lachnospirales;f__Lachnospiraceae;g__UBA7160;s__	gut
26_0	Lib4_7_bin.40	Zape2	1	1	1490	0.0174761	0.991562	No	OrkinJD_2019__SSR007__bin.4.fa	d__Bacteria;p__Firmicutes;c__Bacilli;o__Lactobacillales;f__Enterococcaceae;g__Enterococcus;s__Enterococcus faecalis	gut
260_1	Lib4_3_bin.43	AW110A	2	2	1	0.0468354	0.959143	No	GUT_GENOME045630.fa	d__Bacteria;p__Firmicutes_A;c__Clostridia;o__Lachnospirales;f__Lachnospiraceae;g__Blautia;s__	gut
261_0	s02_bin.437	UT30.3	1	1	60	0.0145592	0.984598	No	QinJ_2012__T2D-027__bin.69.fa	d__Bacteria;p__Firmicutes_A;c__Clostridia;o__Lachnospirales;f__Lachnospiraceae;g__CAG-303;s__CAG-303 sp000437755	gut
262_0	Lib4_6_bin.1	Zape1	1	1	17	0.0147145	0.986625	No	GUT_GENOME179656.fa	d__Bacteria;p__Firmicutes_A;c__Clostridia;o__Lachnospirales;f__Lachnospiraceae;g__CAG-510;s__	gut
263_0	Lib4_6_bin.82	Zape1	1	1	2	0.026819	0.969218	No	Obregon-TitoAJ_2015__SM32__bin.20.fa	d__Bacteria;p__Firmicutes_A;c__Clostridia;o__Lachnospirales;f__Lachnospiraceae;g__;s__	gut
264_0	s02_bin.272	UT30.3	1	1	3	0.0396325	0.964551	No	GUT_GENOME000102.fa	d__Bacteria;p__Firmicutes_A;c__Clostridia;o__Lachnospirales;f__Lachnospiraceae;g__Marvinbryantia;s__Marvinbryantia sp900066075	gut
265_0	s02_bin.443	UT30.3	1	1	0	0.0631684	0.926043	Yes	GUT_GENOME194649.fa	d__Bacteria;p__Firmicutes_A;c__Clostridia;o__Lachnospirales;f__Lachnospiraceae;g__Marvinbryantia;s__	gut
266_0	Lib4_3_bin.60	AW110A	1	1	2	0.0496454	0.94993	Yes	CM_madagascar__A39_01_1FE__bin.28.fa	d__Bacteria;p__Firmicutes_A;c__Clostridia;o__Lachnospirales;f__Lachnospiraceae;g__Lachnobacterium;s__	gut
267_0	Lib4_8_bin.65	Zape3	1	1	132	0.022205	0.979201	No	LiX_2018__SAMEA104315422__bin.96.fa	d__Bacteria;p__Firmicutes_A;c__Clostridia;o__Lachnospirales;f__Lachnospiraceae;g__Agathobacter;s__	gut
268_0	Lib4_7_bin.19	Zape2	1	1	3	0.0247621	0.976221	No	ZellerG_2014__CCIS90166425ST-4-0__bin.49.fa	d__Bacteria;p__Firmicutes_A;c__Clostridia;o__Lachnospirales;f__Lachnospiraceae;g__Blautia_A;s__	gut
269_0	s02_bin.406	UT30.3	1	1	762	0.0316813	0.965346	No	LiX_2018__SAMEA104315421__bin.91.fa	d__Bacteria;p__Firmicutes_A;c__Clostridia;o__4C28d-15;f__CAG-917;g__CAG-349;s__CAG-349 sp003539515	gut
27_0	Lib4_3_bin.3	AW110A	1	1	193	0.0136002	0.987116	No	GUT_GENOME208887.fa	d__Bacteria;p__Firmicutes;c__Bacilli;o__Lactobacillales;f__Streptococcaceae;g__Streptococcus;s__Streptococcus lutetiensis	gut
270_1	s02_bin.312	UT30.3	2	2	15	0.027077	0.975487	No	TungJ_2015__M16__bin.117.fa	d__Bacteria;p__Firmicutes_A;c__Clostridia;o__Lachnospirales;f__Lachnospiraceae;g__CAG-632;s__CAG-632 sp002406015	gut
271_1	Lib4_8_bin.87	Zape3	2	2	35	0.0461689	0.948648	Yes	ZeeviD_2015__PNP_Main_415__bin.31.fa	d__Bacteria;p__Firmicutes_A;c__Clostridia;o__Lachnospirales;f__Lachnospiraceae;g__CAG-590;s__	gut
272_0	s02_bin.111	UT30.3	1	1	514	0.0248413	0.971634	No	GUT_GENOME017444.fa	d__Bacteria;p__Firmicutes_A;c__Clostridia;o__Lachnospirales;f__Lachnospiraceae;g__COE1;s__COE1 sp001916965	gut
273_0	Lib4_7_bin.5	Zape2	1	1	701	0.0317837	0.963285	No	GUT_GENOME013879.fa	d__Bacteria;p__Firmicutes_A;c__Clostridia;o__Lachnospirales;f__Lachnospiraceae;g__Lachnospira;s__Lachnospira sp003451515	gut
274_0	s02_bin.268	UT30.3	1	1	2884	0.0227107	0.975956	No	GUT_GENOME010946.fa	d__Bacteria;p__Firmicutes_A;c__Clostridia;o__Lachnospirales;f__Lachnospiraceae;g__Lachnospira;s__Lachnospira rogosae	gut
275_0	Lib4_2_bin.74	AW108	1	1	8	0.0143027	0.983572	No	Obregon-TitoAJ_2015__SM31__bin.31.fa	d__Bacteria;p__Firmicutes_A;c__Clostridia;o__Lachnospirales;f__Lachnospiraceae;g__Lachnospira;s__	gut
276_0	s02_bin.21	UT30.3	1	1	0	0.197292	n/a	Yes	Bengtsson-PalmeJ_2015__TRAVELRES8__bin.35.fa	d__Bacteria;p__Firmicutes_A;c__Clostridia;o__Lachnospirales;f__Lachnospiraceae;g__Lachnospira;s__	gut
277_0	s02_bin.306	UT30.3	1	1	0	0.210897	n/a	Yes	LiX_2018__SAMEA104315421__bin.87.fa	d__Bacteria;p__Firmicutes_A;c__Clostridia;o__Lachnospirales;f__Lachnospiraceae;g__;s__	gut
278_0	s02_bin.307	UT30.3	1	1	0	0.178173	n/a	Yes	FengQ_2015__SID531248__bin.31.fa	d__Bacteria;p__Firmicutes_A;c__Clostridia;o__Lachnospirales;f__Lachnospiraceae;g__TF01-11;s__	gut
279_1	Lib3_9_bin.64	UT43.2	2	2	97	0.0109571	0.993236	No	LiX_2018__SAMEA104315436__bin.45.fa	d__Bacteria;p__Firmicutes_A;c__Clostridia;o__Lachnospirales;f__Lachnospiraceae;g__CAG-95;s__CAG-95 sp000436115	gut
28_0	Lib4_3_bin.74	AW110A	1	1	29	0.0333664	0.989161	No	LiX_2018__SAMEA104315423__bin.46.fa	d__Bacteria;p__Firmicutes;c__Bacilli;o__Lactobacillales;f__Lactobacillaceae;g__Lactobacillus_B;s__Lactobacillus_B animalis	gut
280_1	Lib4_2_bin.49	AW108	3	3	358	0.0275126	0.973108	No	ZellerG_2014__CCIS81887263ST-4-0__bin.51.fa	d__Bacteria;p__Firmicutes_A;c__Clostridia;o__Lachnospirales;f__Lachnospiraceae;g__CAG-95;s__CAG-95 sp000438155	gut
281_0	Lib4_6_bin.115	Zape1	1	1	0	0.149777	n/a	Yes	GCA_001940165.1_ASM194016v1_genomic.fa	d__Bacteria;p__Firmicutes_A;c__Clostridia;o__Lachnospirales;f__Lachnospiraceae;g__Roseburia;s__	gut
282_0	Lib4_8_bin.20	Zape3	1	1	0	0.052117	0.94322	Yes	GUT_GENOME076368.fa	d__Bacteria;p__Firmicutes_A;c__Clostridia;o__Lachnospirales;f__Lachnospiraceae;g__KLE1615;s__	gut
283_0	Lib3_9_bin.5	UT43.2	1	1	0	0.0615839	0.973478	No	AmatoKR_2018__qiita_sid_11212_11212.BWC2063__bin.10.fa	d__Bacteria;p__Firmicutes_A;c__Clostridia;o__Lachnospirales;f__Lachnospiraceae;g__Eubacterium_G;s__Eubacterium_G sp000434315	gut
284_0	Lib4_3_bin.14	AW110A	1	1	0	0.178173	n/a	Yes	GUT_GENOME163473.fa	d__Bacteria;p__Firmicutes_A;c__Clostridia;o__Lachnospirales;f__Lachnospiraceae;g__Ruminococcus_A;s__	gut
285_0	Lib4_7_bin.34	Zape2	1	1	3	0.0378117	0.96814	No	QinJ_2012__T2D-101__bin.17.fa	d__Bacteria;p__Firmicutes_A;c__Clostridia;o__Lachnospirales;f__Lachnospiraceae;g__Faecalicatena;s__	gut
286_0	s02_bin.435	UT30.3	1	1	0	0.104495	n/a	Yes	GCA_900066975.1_14207_7_87_genomic.fa	d__Bacteria;p__Firmicutes_A;c__Clostridia;o__Lachnospirales;f__Lachnospiraceae;g__Eubacterium_E;s__	unsure
287_0	Lib4_6_bin.14	Zape1	1	1	0	0.0829489	0.904012	Yes	GUT_GENOME003218.fa	d__Bacteria;p__Firmicutes_A;c__Clostridia;o__Lachnospirales;f__Lachnospiraceae;g__Butyrivibrio_A;s__	gut
288_1	Lib4_2_bin.14	AW108	2	2	126	0.0148187	0.986397	No	LiX_2018__SAMEA104315436__bin.32.fa	d__Bacteria;p__Firmicutes_A;c__Clostridia;o__Oscillospirales;f__CAG-272;g__CAG-841;s__CAG-841 sp000437375	gut
289_0	s02_bin.23	UT30.3	1	1	0	0.107658	n/a	Yes	GUT_GENOME179847.fa	d__Bacteria;p__Firmicutes_A;c__Clostridia;o__Monoglobales;f__;g__;s__	gut
29_0	Lib4_8_bin.3	Zape3	1	1	20	0.0473443	0.964286	No	LiX_2018__SAMEA104315422__bin.75.fa	d__Bacteria;p__Firmicutes;c__Bacilli;o__Lactobacillales;f__Lactobacillaceae;g__Lactobacillus_B;s__	gut
290_0	s02_bin.265	UT30.3	1	1	2	0.0287714	0.970724	No	XieH_2016__YSZC12003_36244__bin.15.fa	d__Bacteria;p__Firmicutes_A;c__Clostridia;o__Oscillospirales;f__Acutalibacteraceae;g__;s__	gut
291_0	s02_bin.215	UT30.3	1	1	14	0.0135016	0.988012	No	XieH_2016__YSZC12003_35562__bin.43.fa	d__Bacteria;p__Firmicutes_A;c__Clostridia;o__Oscillospirales;f__CAG-272;g__CAG-390;s__	gut
292_0	s02_bin.293	UT30.3	1	1	0	0.0766828	0.89723	Yes	ZeeviD_2015__PNP_Main_666__bin.13.fa	d__Bacteria;p__Firmicutes_A;c__Clostridia;o__Oscillospirales;f__CAG-272;g__;s__	gut
293_0	s02_bin.183	UT30.3	1	1	19	0.0216393	0.983501	No	XieH_2016__YSZC12003_36050__bin.41.fa	d__Bacteria;p__Firmicutes_A;c__Clostridia;o__Oscillospirales;f__CAG-272;g__CAG-448;s__CAG-448 sp000433415	gut
294_0	s02_bin.299	UT30.3	1	1	5	0.0151872	0.989687	No	GUT_GENOME217575.fa	d__Bacteria;p__Firmicutes_A;c__Clostridia;o__Oscillospirales;f__CAG-272;g__;s__	gut
295_0	Lib4_2_bin.15	AW108	1	1	100	0.0277775	0.983464	No	LiX_2018__SAMEA104315425__bin.52.fa	d__Bacteria;p__Firmicutes_A;c__Clostridia;o__Oscillospirales;f__Ruminococcaceae;g__Ruminococcus;s__	gut
296_0	s02_bin.213	UT30.3	1	1	823	0.0292355	0.966232	No	GUT_GENOME049742.fa	d__Bacteria;p__Firmicutes_A;c__Clostridia;o__Oscillospirales;f__Ruminococcaceae;g__Ruminococcus_C;s__Ruminococcus_C callidus	gut
297_1	s02_bin.407	UT30.3	2	2	316	0.0275126	0.970619	No	LiX_2018__SAMEA104315426__bin.132.fa	d__Bacteria;p__Firmicutes_A;c__Clostridia;o__Oscillospirales;f__CAG-272;g__CAG-448;s__CAG-448 sp003150135	gut
298_1	Lib3_9_bin.78	UT43.2	2	2	9	0.0188675	0.985693	No	LiX_2018__SAMEA104315437__bin.81.fa	d__Bacteria;p__Firmicutes_A;c__Clostridia;o__Oscillospirales;f__Ruminococcaceae;g__CAG-115;s__CAG-115 sp003516865	gut
298_2	s02_bin.361	UT30.3	1	1	3	0.0396325	0.959115	No	AmatoKR_2018__qiita_sid_11212_11212.JB13__bin.12.fa	d__Bacteria;p__Firmicutes_A;c__Clostridia;o__Oscillospirales;f__Ruminococcaceae;g__CAG-115;s__CAG-115 sp002304735	gut
299_0	Lib3_9_bin.79	UT43.2	1	1	0	0.23011	n/a	Yes	FengQ_2015__SID532796__bin.47.fa	d__Bacteria;p__Firmicutes_A;c__Clostridia;o__Monoglobales;f__UBA1381;g__UBA4716;s__	gut
3_1	s02_bin.43	UT30.3	2	2	14	0.0146626	0.984611	No	NielsenHB_2014__MH0143__bin.56.fa	d__Bacteria;p__Elusimicrobiota;c__Elusimicrobia;o__Elusimicrobiales;f__Elusimicrobiaceae;g__UBA1436;s__UBA1436 sp002329395	gut
30_0	Lib4_7_bin.21	Zape2	1	1	45	0.0134036	0.989882	No	GUT_GENOME017832.fa	d__Bacteria;p__Firmicutes;c__Bacilli;o__Haloplasmatales;f__Turicibacteraceae;g__Turicibacter;s__Turicibacter sp001543345	gut
300_0	s02_bin.190	UT30.3	1	1	6	0.0223484	0.982642	No	SrivathsanA_2015__PN1__bin.34.fa	d__Bacteria;p__Firmicutes_A;c__Clostridia;o__Oscillospirales;f__Ruminococcaceae;g__Ruminococcus;s__	gut
302_1	Lib4_8_bin.14	Zape3	2	2	47	0.0383209	0.957901	No	QinJ_2012__DLM019__bin.26.fa	d__Bacteria;p__Firmicutes_A;c__Clostridia;o__Oscillospirales;f__CAG-272;g__;s__	gut
303_0	Lib4_1_bin.49	AW107	1	1	1178	0.0263104	0.978891	No	LiX_2018__SAMEA104315427__bin.76.fa	d__Bacteria;p__Firmicutes_A;c__Clostridia;o__Oscillospirales;f__Ruminococcaceae;g__Angelakisella;s__	gut
305_0	Lib4_3_bin.59	AW110A	1	1	0	0.219531	n/a	Yes	CosteaPI_2017__SID713A084-11-90-0__bin.59.fa	d__Bacteria;p__Firmicutes;c__Bacilli;o__RFN20;f__CAG-826;g__UBA4855;s__	gut
306_1	s02_bin.322	UT30.3	2	2	61	0.0127293	0.989086	No	LiX_2018__SAMEA104315437__bin.49.fa	d__Bacteria;p__Firmicutes_A;c__Clostridia;o__Oscillospirales;f__Ruminococcaceae;g__Ruminococcus;s__Ruminococcus sp002438605	gut
307_0	Lib4_2_bin.60	AW108	1	1	37	0.0222766	0.976604	No	ZeeviD_2015__PNP_Main_37__bin.21.fa	d__Bacteria;p__Firmicutes_A;c__Clostridia;o__Oscillospirales;f__Ruminococcaceae;g__;s__	gut
308_0	Lib4_6_bin.128	Zape1	1	1	11	0.0327227	0.969307	No	LiX_2018__SAMEA104315431__bin.62.fa	d__Bacteria;p__Firmicutes_A;c__Clostridia;o__Oscillospirales;f__Ruminococcaceae;g__;s__	gut
309_0	Lib4_3_bin.1	AW110A	1	1	0	0.0543589	0.953103	No	CM_madagascar__A75_02_1FE__bin.51.fa	d__Bacteria;p__Firmicutes_A;c__Clostridia;o__Oscillospirales;f__Ruminococcaceae;g__Ruminococcus_C;s__	gut
31_0	Lib4_7_bin.53	Zape2	1	1	0	0.186761	n/a	Yes	GCA_000699565.1_INF_E1_1.0_genomic.fa	d__Bacteria;p__Firmicutes;c__Bacilli;o__RF39;f__CAG-611;g__CAG-877;s__	unsure
310_0	Lib3_9_bin.1	UT43.2	1	1	0	0.0790711	0.919829	Yes	GUT_GENOME071220.fa	d__Bacteria;p__Firmicutes_A;c__Clostridia;o__4C28d-15;f__UBA1242;g__;s__	gut
312_0	Lib3_9_bin.21	UT43.2	1	1	0	0.054149	0.951544	No	LiX_2018__SAMEA104315429__bin.72.fa	d__Bacteria;p__Firmicutes_A;c__Clostridia;o__Oscillospirales;f__Ruminococcaceae;g__Ruminiclostridium_E;s__	gut
313_0	s02_bin.373	UT30.3	1	1	0	0.056983	0.939613	Yes	XieH_2016__YSZC12003_37648__bin.9.fa	d__Bacteria;p__Firmicutes_A;c__Clostridia;o__Monoglobales;f__UBA1381;g__CAG-41;s__	gut
314_1	Lib4_1_bin.97	AW107	2	2	11	0.0369409	0.969913	No	LiX_2018__SAMEA104315427__bin.32.fa	d__Bacteria;p__Firmicutes_A;c__Clostridia;o__Oscillospirales;f__Ruminococcaceae;g__Ruminiclostridium_E;s__	gut
315_1	Lib4_6_bin.45	Zape1	2	2	27	0.030677	0.964139	No	CosteaPI_2017__SID713A087-11-0-0__bin.9.fa	d__Bacteria;p__Bacteroidota;c__Bacteroidia;o__Bacteroidales;f__Paludibacteraceae;g__RF16;s__	gut
315_2	Lib3_9_bin.93	UT43.2	1	1	0	0.0981375	0.87085	Yes	GUT_GENOME239426.fa	d__Bacteria;p__Bacteroidota;c__Bacteroidia;o__Bacteroidales;f__Paludibacteraceae;g__RF16;s__	gut
317_0	s02_bin.45	UT30.3	1	1	7	0.0388388	0.95995	No	LiX_2018__SAMEA104315430__bin.112.fa	d__Bacteria;p__Bacteroidota;c__Bacteroidia;o__Bacteroidales;f__Tannerellaceae;g__Parabacteroides;s__	gut
318_0	Lib4_3_bin.67	AW110A	1	1	0	0.263022	n/a	Yes	AmatoKR_2018__qiita_sid_11212_11212.JB32__bin.6.fa	d__Bacteria;p__Bacteroidota;c__Bacteroidia;o__Bacteroidales;f__UBA932;g__RC9;s__	gut
319_0	s02_bin.10	UT30.3	1	1	0	0.0740698	0.919565	Yes	GUT_GENOME172462.fa	d__Bacteria;p__Firmicutes_A;c__Clostridia;o__Oscillospirales;f__Acutalibacteraceae;g__Eubacterium_R;s__	gut
32_1	Lib4_1_bin.53	AW107	3	3	70	0.0222766	0.992345	No	OrkinJD_2019__SSR102__bin.4.fa	d__Bacteria;p__Firmicutes;c__Bacilli;o__Lactobacillales;f__Enterococcaceae;g__Enterococcus_B;s__Enterococcus_B hirae	gut
320_0	Lib4_6_bin.133	Zape1	1	1	0	0.186761	n/a	Yes	CosteaPI_2017__SID713A023-11-90-0__bin.18.fa	d__Bacteria;p__Firmicutes;c__Bacilli;o__RFN20;f__CAG-288;g__UBA7642;s__	gut
321_1	Lib4_7_bin.16	Zape2	4	4	0	0.0503867	0.945336	Yes	NielsenHB_2014__MH0012__bin.23.fa	d__Bacteria;p__Firmicutes_A;c__Clostridia;o__Oscillospirales;f__Acutalibacteraceae;g__CAG-180;s__	gut
322_1	s02_bin.136	UT30.3	2	2	51	0.0276889	0.974791	No	LiX_2018__SAMEA104315420__bin.62.fa	d__Bacteria;p__Firmicutes_A;c__Clostridia;o__Oscillospirales;f__Acutalibacteraceae;g__;s__	gut
323_0	Lib3_9_bin.72	UT43.2	1	1	0	0.0882637	0.909242	Yes	RampelliS_2015__H1__bin.35.fa	d__Bacteria;p__Elusimicrobiota;c__Elusimicrobia;o__Elusimicrobiales;f__Elusimicrobiaceae;g__UBA1174;s__	gut
324_0	s02_bin.214	UT30.3	1	1	0	0.0631684	0.936314	Yes	GUT_GENOME034420.fa	d__Bacteria;p__Firmicutes_A;c__Clostridia;o__Oscillospirales;f__Acutalibacteraceae;g__Eubacterium_R;s__	gut
325_0	s02_bin.278	UT30.3	1	1	1085	0.0316813	0.967274	No	LiX_2018__SAMEA104315425__bin.91.fa	d__Bacteria;p__Firmicutes_A;c__Clostridia;o__Oscillospirales;f__Acutalibacteraceae;g__Eubacterium_R;s__Eubacterium_R sp000434995	gut
326_1	Lib4_6_bin.36	Zape1	4	4	70	0.0358575	0.957527	No	GUT_GENOME218657.fa	d__Bacteria;p__Firmicutes_A;c__Clostridia;o__Oscillospirales;f__Acutalibacteraceae;g__Eubacterium_R;s__	gut
327_0	s02_bin.449	UT30.3	1	1	8	0.0348125	0.965907	No	LiX_2018__SAMEA104315435__bin.50.fa	d__Bacteria;p__Firmicutes;c__Bacilli;o__RFN20;f__CAG-826;g__RUG131;s__RUG131 sp900315885	gut
328_1	Lib4_2_bin.22	AW108	4	4	112	0.0189299	0.98162	No	RampelliS_2015__H27__bin.20.fa	d__Bacteria;p__Firmicutes_A;c__Clostridia;o__Oscillospirales;f__Ruminococcaceae;g__Ruminococcus_F;s__Ruminococcus_F champanellensis	gut
329_0	s02_bin.44	UT30.3	1	1	176	0.00932572	0.992072	No	XieH_2016__YSZC12003_37265R1__bin.94.fa	d__Bacteria;p__Firmicutes_A;c__Clostridia;o__Christensenellales;f__CAG-138;g__UBA1685;s__UBA1685 sp002320595	gut
33_1	s02_bin.124	UT30.3	2	2	1286	0.00652391	0.994622	No	GCA_000395805.1_Ente_faec_VAN_345_V1_genomic.fa	d__Bacteria;p__Firmicutes;c__Bacilli;o__Lactobacillales;f__Enterococcaceae;g__Enterococcus_B;s__Enterococcus_B faecium	gut
330_1	Lib4_3_bin.76	AW110A	3	3	2539	0.0218499	0.972398	No	LiuW_2016__SRR3993050__bin.21.fa	d__Bacteria;p__Firmicutes_A;c__Clostridia;o__Oscillospirales;f__Acutalibacteraceae;g__CAG-177;s__CAG-177 sp003514385	gut
331_1	Lib4_1_bin.24	AW107	2	2	0	0.203604	n/a	Yes	GUT_GENOME275574.fa	d__Bacteria;p__Firmicutes_A;c__Clostridia;o__Oscillospirales;f__Ruminococcaceae;g__CAG-115;s__	gut
331_2	Lib4_6_bin.5	Zape1	1	1	0	0.210897	n/a	Yes	BritoIL_2016__W2.33.ST__bin.52.fa	d__Bacteria;p__Firmicutes_A;c__Clostridia;o__Oscillospirales;f__Ruminococcaceae;g__CAG-115;s__	gut
332_1	s02_bin.187	UT30.3	2	2	1	0.0330427	0.971385	No	LiX_2018__SAMEA104315432__bin.115.fa	d__Bacteria;p__Firmicutes_A;c__Clostridia;o__Oscillospirales;f__Acutalibacteraceae;g__UBA6857;s__	gut
333_1	s02_bin.317	UT30.3	2	2	0	0.0653942	0.930013	Yes	TungJ_2015__M04__bin.58.fa	d__Bacteria;p__Firmicutes_A;c__Clostridia;o__Oscillospirales;f__Acutalibacteraceae;g__UBA6857;s__	gut
334_1	s02_bin.166	UT30.3	3	3	0	0.136948	n/a	Yes	TungJ_2015__M07__bin.28.fa	d__Bacteria;p__Firmicutes_A;c__Clostridia;o__Oscillospirales;f__Acutalibacteraceae;g__UBA6857;s__	gut
335_0	s02_bin.333	UT30.3	1	1	0	0.263022	n/a	Yes	AmatoKR_2018__qiita_sid_11212_11212.JB3__bin.12.fa	d__Bacteria;p__Firmicutes_A;c__Clostridia;o__Oscillospirales;f__Acutalibacteraceae;g__RUG806;s__	gut
336_0	s02_bin.363	UT30.3	1	1	17	0.0127767	0.989854	No	LiX_2018__SAMEA104315424__bin.167.fa	d__Bacteria;p__Firmicutes_A;c__Clostridia;o__Oscillospirales;f__Acutalibacteraceae;g__RUG806;s__RUG806 sp900313475	gut
337_0	Lib4_2_bin.44	AW108	1	1	0	0.0931964	0.888766	Yes	LiJ_2014__MH0365__bin.54.fa	d__Bacteria;p__Firmicutes_A;c__Clostridia;o__Lachnospirales;f__Lachnospiraceae;g__Bacteroides_F;s__	gut
338_1	Lib4_1_bin.72	AW107	5	5	1686	0.0135016	0.983729	No	LiX_2018__SAMEA104315428__bin.59.fa	d__Bacteria;p__Firmicutes_A;c__Clostridia;o__Christensenellales;f__CAG-138;g__PeH17;s__PeH17 sp000435055	gut
339_1	s02_bin.369	UT30.3	2	2	36	0.0157245	0.985963	No	ZeeviD_2015__PNP_Main_131__bin.6.fa	d__Bacteria;p__Verrucomicrobiota;c__Lentisphaeria;o__Victivallales;f__UBA1829;g__UBA1829;s__	gut
34_0	Lib4_6_bin.120	Zape1	1	1	7	0.0384495	0.971911	No	GCA_001675535.1_ASM167553v1_genomic.fa	d__Bacteria;p__Firmicutes;c__Bacilli;o__Lactobacillales;f__Enterococcaceae;g__Enterococcus_B;s__	gut
340_0	Lib4_1_bin.3	AW107	1	1	116	0.0238299	0.982511	No	ZeeviD_2015__PNP_Main_293__bin.37.fa	d__Bacteria;p__Verrucomicrobiota;c__Lentisphaeria;o__Victivallales;f__UBA1829;g__UBA1829;s__	gut
341_0	Lib4_1_bin.35	AW107	1	1	9	0.0122604	0.986505	No	GUT_GENOME012053.fa	d__Bacteria;p__Verrucomicrobiota;c__Verrucomicrobiae;o__Opitutales;f__CAG-312;g__CAG-312;s__	gut
342_0	Lib4_6_bin.75	Zape1	1	1	0	0.197292	n/a	Yes	GUT_GENOME278799.fa	d__Bacteria;p__Verrucomicrobiota;c__Verrucomicrobiae;o__Opitutales;f__CAG-312;g__CAG-312;s__	gut
343_0	Lib4_6_bin.89	Zape1	1	1	7	0.0211548	0.975978	No	ZeeviD_2015__PNP_Main_46__bin.30.fa	d__Bacteria;p__Verrucomicrobiota;c__Verrucomicrobiae;o__Opitutales;f__CAG-312;g__CAG-312;s__	gut
344_0	s02_bin.208	UT30.3	1	1	53	0.0424367	0.959257	No	GUT_GENOME222160.fa	d__Bacteria;p__Verrucomicrobiota;c__Verrucomicrobiae;o__Opitutales;f__CAG-312;g__CAG-312;s__	gut
345_0	s02_bin.441	UT30.3	1	1	0	0.219531	n/a	Yes	GUT_GENOME253632.fa	d__Bacteria;p__Firmicutes_A;c__Clostridia;o__Oscillospirales;f__UBA644;g__;s__	gut
346_1	Lib4_6_bin.55	Zape1	2	2	5	0.012872	0.991462	No	LiX_2018__SAMEA104315435__bin.102.fa	d__Bacteria;p__Eremiobacterota;c__UBP9;o__UBA4705;f__UBA4705;g__UBA4705;s__	gut
347_0	Lib3_9_bin.14	UT43.2	1	1	0	0.101551	n/a	Yes	GCA_900079135.1_ASM90007913v1_genomic.fa	d__Bacteria;p__Firmicutes;c__Bacilli;o__Lactobacillales;f__Aerococcaceae;g__Trichococcus;s__	unsure
348_0	Lib4_8_bin.51	Zape3	1	1	0	0.142009	n/a	Yes	GUT_GENOME073862.fa	d__Bacteria;p__Firmicutes_A;c__Clostridia;o__Oscillospirales;f__Acutalibacteraceae;g__CAG-217;s__	gut
349_1	Lib3_9_bin.18	UT43.2	2	2	0	0.243761	n/a	Yes	BackhedF_2015__SID268_M__bin.49.fa	d__Bacteria;p__Firmicutes_A;c__Clostridia;o__4C28d-15;f__CAG-727;g__UBA4636;s__	gut
35_0	Lib3_9_bin.36	UT43.2	1	1	1	0.0358575	0.982822	No	GCA_900115825.1_IMG-taxon_2622736579_annotated_assembly_genomic.fa	d__Bacteria;p__Firmicutes;c__Bacilli;o__Lactobacillales;f__Carnobacteriaceae;g__Desemzia;s__Desemzia incerta	env
350_0	s02_bin.367	UT30.3	1	1	2	0.0342477	0.966013	No	LeChatelierE_2013__MH0422__bin.67.fa	d__Bacteria;p__Firmicutes_A;c__Clostridia;o__;f__;g__;s__	gut
351_0	s02_bin.285	UT30.3	1	1	60	0.016782	0.982505	No	GUT_GENOME064236.fa	d__Bacteria;p__Verrucomicrobiota;c__Verrucomicrobiae;o__Opitutales;f__CAG-312;g__CAG-312;s__	gut
352_0	s02_bin.89	UT30.3	1	1	0	0.164662	n/a	Yes	GUT_GENOME233275.fa	d__Bacteria;p__Firmicutes_A;c__Clostridia;o__Oscillospirales;f__Acutalibacteraceae;g__CAG-180;s__	gut
353_0	Lib4_3_bin.45	AW110A	1	1	0	0.167688	n/a	Yes	GUT_GENOME157360.fa	d__Bacteria;p__Firmicutes_A;c__Clostridia;o__4C28d-15;f__UBA3700;g__;s__	gut
354_1	Lib4_6_bin.124	Zape1	2	2	19	0.043179	0.961559	No	Obregon-TitoAJ_2015__SM20__bin.15.fa	d__Bacteria;p__Firmicutes_C;c__Negativicutes;o__Acidaminococcales;f__Acidaminococcaceae;g__Phascolarctobacterium_A;s__	gut
355_0	Lib4_3_bin.61	AW110A	1	1	0	0.11197	n/a	Yes	GUT_GENOME083197.fa	d__Bacteria;p__Firmicutes_C;c__Negativicutes;o__Acidaminococcales;f__Acidaminococcaceae;g__Phascolarctobacterium_A;s__	gut
356_0	Lib4_8_bin.43	Zape3	1	1	0	0.243761	n/a	Yes	BackhedF_2015__SID335_M__bin.68.fa	d__Bacteria;p__Firmicutes_A;c__Clostridia;o__Oscillospirales;f__CAG-272;g__UBA1740;s__	gut
357_0	s02_bin.132	UT30.3	1	1	0	0.13538	n/a	Yes	GUT_GENOME114281.fa	d__Bacteria;p__Firmicutes_A;c__Clostridia;o__4C28d-15;f__DTU072;g__CAG-1782;s__	gut
358_0	s02_bin.14	UT30.3	1	1	37	0.0314775	0.961866	No	CosteaPI_2017__mickey1-11-7-0__bin.36.fa	d__Bacteria;p__Firmicutes_A;c__Clostridia;o__4C28d-15;f__UBA1242;g__;s__	gut
359_0	s02_bin.350	UT30.3	1	1	2	0.0394988	0.975089	No	XieH_2016__YSZC12003_37315__bin.114.fa	d__Bacteria;p__Firmicutes_A;c__Clostridia;o__4C28d-15;f__UBA1242;g__;s__	gut
36_0	s02_bin.211	UT30.3	1	1	1	0.0411434	0.958979	No	GCA_000171855.1_ASM17185v1_genomic.fa	d__Bacteria;p__Firmicutes;c__Bacilli;o__Lactobacillales;f__Carnobacteriaceae;g__Carnobacterium_A;s__Carnobacterium_A jeotgali	unsure
360_0	s02_bin.180	UT30.3	1	1	17	0.0224927	0.987948	No	LiX_2018__SAMEA104315424__bin.170.fa	d__Bacteria;p__Firmicutes_A;c__Clostridia;o__Oscillospirales;f__CAG-272;g__Firm-07;s__	gut
361_0	s02_bin.193	UT30.3	1	1	0	0.263022	n/a	Yes	LiX_2018__SAMEA104315435__bin.23.fa	d__Bacteria;p__Firmicutes_A;c__Clostridia;o__Oscillospirales;f__CAG-272;g__;s__	gut
362_0	s02_bin.230	UT30.3	1	1	3	0.0403101	0.956912	No	GUT_GENOME009122.fa	d__Bacteria;p__Firmicutes_A;c__Clostridia;o__4C28d-15;f__UBA1242;g__UBA4626;s__	gut
363_0	s02_bin.429	UT30.3	1	1	0	0.174408	n/a	Yes	LiX_2018__SAMEA104315424__bin.148.fa	d__Bacteria;p__Firmicutes_A;c__Clostridia;o__4C28d-15;f__UBA1242;g__UBA4626;s__	gut
364_0	Lib4_1_bin.10	AW107	1	1	0	0.210897	n/a	Yes	AmatoKR_2018__qiita_sid_11212_11212.Gor2__bin.11.fa	d__Bacteria;p__Firmicutes_A;c__Clostridia;o__4C28d-15;f__;g__;s__	gut
365_0	s02_bin.400	UT30.3	1	1	0	0.140258	n/a	Yes	AmatoKR_2018__qiita_sid_11212_11212.JB18__bin.25.fa	d__Bacteria;p__Firmicutes_A;c__Clostridia;o__4C28d-15;f__CAG-727;g__UBA1259;s__	gut
366_0	s02_bin.200	UT30.3	1	1	201	0.00873204	0.991862	No	CosteaPI_2017__SID713A009-11-0-0__bin.63.fa	d__Bacteria;p__Firmicutes_A;c__Clostridia;o__4C28d-15;f__CAG-552;g__CAG-552;s__CAG-552 sp000435495	gut
368_0	s02_bin.58	UT30.3	1	1	838	0.0128243	0.984611	No	VogtmannE_2016__MMRS93508324ST-27-0-0__bin.83.fa	d__Bacteria;p__Proteobacteria;c__Alphaproteobacteria;o__RF32;f__CAG-239;g__CAG-495;s__CAG-495 sp000436375	gut
369_0	Lib4_1_bin.13	AW107	1	1	21	0.0359759	0.965581	No	LiX_2018__SAMEA104315425__bin.92.fa	d__Archaea;p__Thermoplasmatota;c__Thermoplasmata;o__Methanomassiliicoccales;f__Methanomethylophilaceae;g__;s__	gut
37_0	s02_bin.274	UT30.3	1	1	0	0.0686914	0.936012	Yes	GUT_GENOME208182.fa	d__Bacteria;p__Firmicutes_C;c__Negativicutes;o__Veillonellales;f__Veillonellaceae;g__Veillonella;s__	gut
370_0	Lib4_3_bin.70	AW110A	1	1	0	0.243761	n/a	Yes	GUT_GENOME101188.fa	d__Bacteria;p__Firmicutes_A;c__Clostridia;o__4C28d-15;f__CAG-727;g__;s__	gut
371_0	Lib4_6_bin.58	Zape1	1	1	0	0.263022	n/a	Yes	AsnicarF_2017__MV_FEI1_t1Q14__bin.9.fa	d__Bacteria;p__Proteobacteria;c__Gammaproteobacteria;o__Cardiobacteriales;f__Wohlfahrtiimonadaceae;g__Wohlfahrtiimonas;s__	gut
372_0	s02_bin.385	UT30.3	1	1	0	0.0583726	0.949083	Yes	GUT_GENOME239420.fa	d__Bacteria;p__Proteobacteria;c__Alphaproteobacteria;o__Rs-D84;f__Rs-D84;g__Rs-D84;s__	gut
38_0	s02_bin.283	UT30.3	1	1	0	0.197292	n/a	Yes	Bengtsson-PalmeJ_2015__TRAVELRES6__bin.119.fa	d__Bacteria;p__Firmicutes;c__Bacilli;o__RFN20;f__CAG-449;g__CAG-449;s__	gut
39_0	s02_bin.95	UT30.3	1	1	89	0.0178909	0.980819	No	GCA_000393915.1_Ente_flav_ATCC49996_V1_genomic.fa	d__Bacteria;p__Firmicutes;c__Bacilli;o__Lactobacillales;f__Enterococcaceae;g__Enterococcus_D;s__Enterococcus_D casseliflavus	gut
4_0	s02_bin.160	UT30.3	1	1	53	0.0384495	0.957125	No	GUT_GENOME012259.fa	d__Bacteria;p__Elusimicrobiota;c__Elusimicrobia;o__Elusimicrobiales;f__Elusimicrobiaceae;g__;s__	gut
40_0	Lib4_6_bin.22	Zape1	1	1	0	0.191731	n/a	Yes	GUT_GENOME139095.fa	d__Bacteria;p__Fibrobacterota;c__Fibrobacteria;o__Fibrobacterales;f__Fibrobacteraceae;g__UBA1765;s__	gut
41_0	s02_bin.356	UT30.3	1	1	5	0.0179508	0.985463	No	GCA_002174535.1_ASM217453v1_genomic.fa	d__Bacteria;p__Firmicutes;c__Bacilli;o__Bacillales_A;f__Planococcaceae;g__Solibacillus;s__Solibacillus silvestris	env
42_1	s02_bin.366	UT30.3	2	2	0	0.149777	n/a	Yes	GUT_GENOME253903.fa	d__Bacteria;p__Firmicutes;c__Bacilli;o__Bacillales_A;f__Planococcaceae;g__;s__	gut
43_0	Lib4_3_bin.86	AW110A	1	1	0	0.23011	n/a	Yes	GUT_GENOME153884.fa	d__Bacteria;p__Firmicutes_A;c__Clostridia;o__Lachnospirales;f__Lachnospiraceae;g__Marvinbryantia;s__	gut
44_0	s02_bin.454	UT30.3	1	1	0	0.0937829	0.90858	Yes	LiX_2018__SAMEA104315433__bin.16.fa	d__Bacteria;p__Firmicutes;c__Bacilli;o__Erysipelotrichales;f__Erysipelotrichaceae;g__UBA636;s__	gut
45_0	s02_bin.231	UT30.3	1	1	0	0.243761	n/a	Yes	TungJ_2015__M07__bin.5.fa	d__Bacteria;p__Firmicutes_A;c__Clostridia;o__Peptostreptococcales;f__Anaerovoracaceae;g__UBA1739;s__	gut
46_0	s02_bin.384	UT30.3	1	1	0	0.263022	n/a	Yes	GCA_001278755.1_ASM127875v1.fa	d__Bacteria;p__Firmicutes;c__Bacilli;o__Bacillales_A;f__Planococcaceae;g__Lysinibacillus_D;s__	env
47_0	s02_bin.19	UT30.3	1	1	0	0.132399	n/a	Yes	CosteaPI_2017__SID713B069-11-90-0__bin.14.fa	d__Archaea;p__Thermoplasmatota;c__Thermoplasmata;o__Methanomassiliicoccales;f__Methanomethylophilaceae;g__UBA71;s__	gut
48_0	s02_bin.313	UT30.3	1	1	0	0.0543589	0.942386	Yes	GUT_GENOME013044.fa	d__Archaea;p__Thermoplasmatota;c__Thermoplasmata;o__Methanomassiliicoccales;f__Methanomethylophilaceae;g__UBA71;s__	gut
49_1	s02_bin.284	UT30.3	3	3	93	0.0273375	0.976664	No	LiX_2018__SAMEA104315431__bin.31.fa	d__Bacteria;p__Verrucomicrobiota;c__Kiritimatiellae;o__RFP12;f__UBA1067;g__UBA3624;s__	gut
5_0	Lib3_9_bin.25	UT43.2	1	1	25	0.0276889	0.965443	No	LeChatelierE_2013__MH0437__bin.65.fa	d__Bacteria;p__Firmicutes_A;c__Clostridia;o__4C28d-15;f__UBA1242;g__UBA5489;s__	gut
50_0	Lib4_1_bin.62	AW107	1	1	0	0.161822	n/a	Yes	TungJ_2015__F18__bin.14.fa	d__Bacteria;p__Verrucomicrobiota;c__Kiritimatiellae;o__RFP12;f__UBA1067;g__UBA1067;s__	gut
51_1	Lib4_7_bin.1	Zape2	2	2	0	0.186761	n/a	Yes	GCA_001307035.1_ASM130703v1_genomic.fa	d__Bacteria;p__Actinobacteriota;c__Actinobacteria;o__Actinomycetales;f__Micrococcaceae;g__Arthrobacter_B;s__	env
52_0	Lib4_3_bin.52	AW110A	1	1	0	0.210897	n/a	Yes	GCA_001307035.1_ASM130703v1_genomic.fa	d__Bacteria;p__Actinobacteriota;c__Actinobacteria;o__Actinomycetales;f__Micrococcaceae;g__Arthrobacter_B;s__	env
53_0	Lib4_7_bin.30	Zape2	1	1	0	0.13538	n/a	Yes	GCA_001307035.1_ASM130703v1_genomic.fa	d__Bacteria;p__Actinobacteriota;c__Actinobacteria;o__Actinomycetales;f__Micrococcaceae;g__Arthrobacter_B;s__Arthrobacter_B koreensis	env
56_0	Lib3_9_bin.82	UT43.2	1	1	0	0.219531	n/a	Yes	TungJ_2015__F06__bin.78.fa	d__Bacteria;p__Firmicutes_A;c__Clostridia;o__4C28d-15;f__UBA4651;g__UBA7584;s__	gut
57_0	s02_bin.118	UT30.3	1	1	0	0.0680698	0.933435	Yes	ZeeviD_2015__PNP_Main_660__bin.1.fa	d__Bacteria;p__Cyanobacteria;c__Vampirovibrionia;o__Gastranaerophilales;f__Gastranaerophilaceae;g__;s__	gut
58_0	s02_bin.113	UT30.3	1	1	1	0.0287714	0.972363	No	LiX_2018__SAMEA104315422__bin.93.fa	d__Bacteria;p__Cyanobacteria;c__Vampirovibrionia;o__Gastranaerophilales;f__Gastranaerophilaceae;g__CAG-196;s__	gut
59_0	Lib4_8_bin.19	Zape3	1	1	107	0.0380652	0.958326	No	HMP_2012__SRS011134__bin.45.fa	d__Bacteria;p__Firmicutes;c__Bacilli;o__RF39;f__CAG-611;g__CAG-710;s__CAG-710 sp000432595	gut
6_0	Lib4_3_bin.88	AW110A	1	1	5	0.0374354	0.960211	No	GUT_GENOME075140.fa	d__Bacteria;p__Firmicutes_A;c__Clostridia;o__4C28d-15;f__;g__;s__	gut
60_0	s02_bin.163	UT30.3	1	1	89	0.0352724	0.962993	No	GUT_GENOME014485.fa	d__Bacteria;p__Firmicutes;c__Bacilli;o__RF39;f__CAG-611;g__UBA7057;s__	gut
61_0	s02_bin.324	UT30.3	1	1	0	0.0572108	0.951361	No	XieH_2016__YSZC12003_37393__bin.65.fa	d__Bacteria;p__Firmicutes;c__Bacilli;o__RF39;f__CAG-611;g__CAG-710;s__	gut
62_0	s02_bin.394	UT30.3	1	1	18	0.0461689	0.94539	Yes	GUT_GENOME010559.fa	d__Bacteria;p__Firmicutes;c__Bacilli;o__RF39;f__CAG-1000;g__CAG-605;s__	gut
64_0	s02_bin.85	UT30.3	1	1	1	0.0339141	0.962542	No	GUT_GENOME071719.fa	d__Bacteria;p__Firmicutes_A;c__Clostridia;o__4C28d-15;f__UBA1242;g__UBA11490;s__UBA11490 sp003524095	gut
65_0	Lib3_9_bin.3	UT43.2	1	1	0	0.210897	n/a	Yes	GUT_GENOME268596.fa	d__Bacteria;p__Firmicutes;c__Bacilli;o__RF39;f__CAG-302;g__;s__	gut
66_0	Lib4_1_bin.77	AW107	1	1	1	0.0494626	0.975785	No	XieH_2016__YSZC12003_36005__bin.70.fa	d__Bacteria;p__Firmicutes;c__Bacilli;o__RF39;f__CAG-302;g__CAG-914;s__CAG-914 sp000437895	gut
67_0	s02_bin.104	UT30.3	1	1	0	0.191731	n/a	Yes	GUT_GENOME268460.fa	d__Bacteria;p__Firmicutes;c__Bacilli;o__RF39;f__CAG-1000;g__;s__	gut
68_0	s02_bin.378	UT30.3	1	1	0	0.154223	n/a	Yes	GUT_GENOME284582.fa	d__Bacteria;p__Firmicutes;c__Bacilli;o__RF39;f__CAG-822;g__RUG832;s__	gut
69_1	Lib3_9_bin.17	UT43.2	2	2	0	0.23011	n/a	Yes	GUT_GENOME285430.fa	d__Bacteria;p__Firmicutes;c__Bacilli;o__RF39;f__CAG-611;g__RUG591;s__	gut
7_0	s02_bin.206	UT30.3	1	1	65	0.00981378	0.987657	No	GUT_GENOME057801.fa	d__Bacteria;p__Verrucomicrobiota;c__Verrucomicrobiae;o__Opitutales;f__CAG-312;g__CAG-312;s__CAG-312 sp000438015	gut
70_0	s02_bin.257	UT30.3	1	1	52	0.0323015	0.973741	No	XieH_2016__YSZC12003_37101__bin.21.fa	d__Bacteria;p__Firmicutes;c__Bacilli;o__RF39;f__CAG-822;g__CAG-878;s__CAG-878 sp000432255	gut
71_0	s02_bin.5	UT30.3	1	1	0	0.219531	n/a	Yes	TungJ_2015__F06__bin.78.fa	d__Bacteria;p__Firmicutes_A;c__Clostridia;o__4C28d-15;f__UBA1242;g__UBA4626;s__	gut
72_0	Lib4_8_bin.22	Zape3	1	1	0	0.054149	0.958566	No	LiX_2018__SAMEA104315423__bin.56.fa	d__Bacteria;p__Firmicutes;c__Bacilli;o__RF39;f__CAG-302;g__CAG-302;s__	gut
73_0	s02_bin.236	UT30.3	1	1	606	0.0359759	0.960211	No	XieH_2016__YSZC12003_36526__bin.45.fa	d__Bacteria;p__Firmicutes;c__Bacilli;o__RF39;f__CAG-302;g__CAG-302;s__CAG-302 sp000431795	gut
74_0	s02_bin.329	UT30.3	1	1	302	0.0193714	0.983463	No	QinN_2014__HD-35__bin.68.fa	d__Bacteria;p__Firmicutes_A;c__Clostridia;o__TANB77;f__CAG-508;g__CAG-273;s__CAG-273 sp000437855	gut
75_0	s02_bin.440	UT30.3	1	1	350	0.0430292	0.957932	No	HMP_2012__SRS011134__bin.59.fa	d__Bacteria;p__Firmicutes_A;c__Clostridia;o__TANB77;f__CAG-508;g__CAG-269;s__CAG-269 sp003525075	gut
76_0	s02_bin.140	UT30.3	1	1	107	0.0447178	0.951703	No	ZellerG_2014__CCIS94417875ST-3-0__bin.21.fa	d__Bacteria;p__Firmicutes;c__Bacilli;o__RF39;f__CAG-1000;g__CAG-628;s__	gut
77_1	Lib4_1_bin.9	AW107	2	2	60	0.0336937	0.963442	No	LiX_2018__SAMEA104315420__bin.109.fa	d__Bacteria;p__Verrucomicrobiota;c__Lentisphaeria;o__UBA1407;f__UBA1407;g__UBA1724;s__	gut
78_0	Lib4_6_bin.56	Zape1	1	1	1	0.0186195	0.990921	No	LiX_2018__SAMEA104315432__bin.58.fa	d__Bacteria;p__Verrucomicrobiota;c__Lentisphaeria;o__UBA1407;f__UBA1407;g__UBA1724;s__	gut
79_0	s02_bin.248	UT30.3	1	1	18	0.0421447	0.956092	No	NielsenHB_2014__MH0141__bin.54.fa	d__Bacteria;p__Firmicutes_A;c__Clostridia;o__4C28d-15;f__UBA1242;g__;s__	gut
8_1	Lib4_7_bin.39	Zape2	3	3	15810	0.0133547	0.987347	No	QinN_2014__LD-10__bin.12.fa	d__Bacteria;p__Proteobacteria;c__Gammaproteobacteria;o__Enterobacterales;f__Enterobacteriaceae;g__Escherichia;s__	gut
81_0	s02_bin.271	UT30.3	1	1	0	0.0613264	0.936472	Yes	GUT_GENOME234088.fa	d__Bacteria;p__Firmicutes_A;c__Clostridia;o__Lachnospirales;f__Lachnospiraceae;g__Oribacterium;s__	gut
84_0	s02_bin.81	UT30.3	1	1	0	0.151946	n/a	Yes	TungJ_2015__M16__bin.28.fa	d__Bacteria;p__Firmicutes_A;c__Clostridia;o__4C28d-15;f__UBA1242;g__UBA4647;s__	gut
85_0	s02_bin.334	UT30.3	1	1	0	0.23011	n/a	Yes	LiX_2018__SAMEA104315427__bin.105.fa	d__Bacteria;p__Firmicutes_A;c__Clostridia;o__4C28d-15;f__UBA1242;g__UBA9845;s__	gut
86_0	s02_bin.63	UT30.3	1	1	0	0.219531	n/a	Yes	Bengtsson-PalmeJ_2015__TRAVELRES40__bin.117.fa	d__Bacteria;p__Firmicutes_A;c__Clostridia;o__4C28d-15;f__UBA1242;g__UBA9845;s__	gut
87_0	s02_bin.431	UT30.3	1	1	0	0.0838645	0.907359	Yes	TungJ_2015__F23__bin.18.fa	d__Bacteria;p__Firmicutes_A;c__Clostridia;o__4C28d-15;f__UBA1242;g__UBA11517;s__	gut
88_1	Lib4_1_bin.65	AW107	1	1	108	0.0360949	0.970311	No	GUT_GENOME210128.fa	d__Bacteria;p__Firmicutes_A;c__Clostridia;o__Oscillospirales;f__Oscillospiraceae;g__CAG-103;s__	gut
88_2	Lib4_8_bin.45	Zape3	1	1	0	0.0618432	0.925521	Yes	HeQ_2017__SZAXPI029597-158__bin.52.fa	d__Bacteria;p__Firmicutes_A;c__Clostridia;o__Oscillospirales;f__Oscillospiraceae;g__CAG-103;s__	gut
89_1	s02_bin.192	UT30.3	3	3	113	0.0259767	0.982214	No	LiX_2018__SAMEA104315420__bin.126.fa	d__Bacteria;p__Bacteroidota;c__Bacteroidia;o__Bacteroidales;f__UBA932;g__RC9;s__	gut
9_0	Lib3_9_bin.28	UT43.2	1	1	0	0.197292	n/a	Yes	GUT_GENOME259234.fa	d__Bacteria;p__Firmicutes_A;c__Clostridia;o__Peptostreptococcales;f__Anaerovoracaceae;g__UBA1191;s__	gut
90_0	s02_bin.246	UT30.3	1	1	267	0.0434809	0.968253	No	LiX_2018__SAMEA104315435__bin.37.fa	d__Bacteria;p__Bacteroidota;c__Bacteroidia;o__Bacteroidales;f__UBA932;g__RC9;s__RC9 sp000431015	gut
91_1	s02_bin.134	UT30.3	3	3	0	0.052714	0.944048	Yes	GUT_GENOME220350.fa	d__Bacteria;p__Bacteroidota;c__Bacteroidia;o__Bacteroidales;f__UBA932;g__RC9;s__	gut
92_0	s02_bin.156	UT30.3	1	1	0	0.0535266	0.942139	Yes	LiX_2018__SAMEA104315433__bin.76.fa	d__Bacteria;p__Bacteroidota;c__Bacteroidia;o__Bacteroidales;f__UBA932;g__RC9;s__	gut
93_0	s02_bin.439	UT30.3	1	1	0	0.0631684	0.929406	Yes	LeChatelierE_2013__MH0137__bin.14.fa	d__Bacteria;p__Bacteroidota;c__Bacteroidia;o__Bacteroidales;f__UBA932;g__RC9;s__	gut
94_0	s02_bin.425	UT30.3	1	1	0	0.0588483	0.945019	Yes	LiX_2018__SAMEA104315424__bin.34.fa	d__Bacteria;p__Bacteroidota;c__Bacteroidia;o__Bacteroidales;f__UBA932;g__RC9;s__	gut
95_1	Lib4_1_bin.89	AW107	2	2	3	0.0135508	0.992122	No	LiX_2018__SAMEA104315431__bin.78.fa	d__Bacteria;p__Fibrobacterota;c__Fibrobacteria;o__Fibrobacterales;f__Fibrobacteraceae;g__;s__	gut
96_1	Lib4_6_bin.80	Zape1	4	4	24	0.0442483	0.955516	No	LiX_2018__SAMEA104315431__bin.46.fa	d__Bacteria;p__Bacteroidota;c__Bacteroidia;o__Bacteroidales;f__UBA932;g__RC9;s__RC9 sp000432655	gut
97_1	s02_bin.309	UT30.3	2	2	14	0.0422904	0.959335	No	GUT_GENOME239392.fa	d__Bacteria;p__Bacteroidota;c__Bacteroidia;o__Bacteroidales;f__UBA932;g__RC9;s__	gut
98_0	Lib4_3_bin.22	AW110A	1	1	3898	0.0243695	0.976899	No	ZeeviD_2015__PNP_Main_256__bin.38.fa	d__Bacteria;p__Actinobacteriota;c__Actinobacteria;o__Actinomycetales;f__Bifidobacteriaceae;g__Bifidobacterium;s__Bifidobacterium longum	gut
99_0	Lib4_7_bin.20	Zape2	1	1	0	0.0637124	0.930384	Yes	GUT_GENOME045193.fa	d__Bacteria;p__Actinobacteriota;c__Coriobacteriia;o__Coriobacteriales;f__Coriobacteriaceae;g__Collinsella;s__	gut

## Sheet: Tab 3-paleo filtered genomes
Genome name	Sample name	Completeness	Contamination	Genome size (bp)	# contigs	N50 (contigs)	Mean contig length (bp)	Longest contig (bp)	Coverage	Quality category	Bin ID	gtdbtk taxonomic classification	damage_5p_CtoT	sd_5p_CtoT	damage_3p_GtoA	sd_3p_GtoA	damage quality	sd	Bin type	Novel bin	# reads in sample	# reads aligned to bin	relative abundance (% reads aligned to bin)	# contigs >=2500bp (min contig size for binning) in sample	% binned contigs in bin	total bp in contigs with length >=2500bp per sample	% base pairs from binned contigs in bin		Summary per sample	sampleID	% reads aligned to MQ/HQ bins per sample	% reads aligned to novel MQ/HQ bins per sample	% binned contigs in MQ/HQ bins per sample	% base pairs from binned contigs in MQ/HQ bins
Lib3_9_bin.57_filtered	UT43.2	63.16	0.8	966342	101	13162	9567	41888	54.0858	Medium	58_1	d__Archaea;p__Euryarchaeota;c__Methanobacteria;o__Methanobacteriales;f__Methanobacteriaceae;g__Methanobrevibacter_A;s__Methanobrevibacter_A smithii	0.0220539	0.0116817	0.0207471	0.00966714	High	High	gut	No	364549454	471201	0.129256	33663	0.300033	204393590	0.472785			UT30.3	9.01916	2.2829	9.75721	13.6201
Lib3_9_bin.78_filtered	UT43.2	50.69	1.72	676125	93	9230	7270	26747	46.537	Medium	112_0	d__Bacteria;p__Firmicutes_A;c__Clostridia;o__Oscillospirales;f__Ruminococcaceae;g__CAG-115;s__CAG-115 sp003516865	0.0190738	0.00753291	0.0176231	0.00770809	High	High	gut	No	364549454	271545	0.0744878	33663	0.276268	204393590	0.330796			UT43.2	0.203744	0	0.5763	0.80358
Lib4_2_bin.12_filtered	AW108	68.55	0	1233394	25	92250	49335	292615	113.363	Medium	1_0	d__Bacteria;p__Actinobacteriota;c__Coriobacteriia;o__Coriobacteriales;f__Eggerthellaceae;g__;s__	0.0191418	0.00298023	0.021471	0.00490264	High	Low	gut	Yes	304546404	1482737	0.486867	26956	0.0927437	172444769	0.71524			AW107	0	0	0	2
Lib4_2_bin.14_filtered	AW108	91.62	0	1592724	61	36858	26110	100431	79.1867	High	115_0	d__Bacteria;p__Firmicutes_A;c__Clostridia;o__Oscillospirales;f__CAG-272;g__CAG-841;s__CAG-841 sp000437375	0.0247098	0.00328781	0.0270173	0.00366028	High	Low	gut	No	304546404	1587099	0.521135	26956	0.226295	172444769	0.923614			AW108	16.9527	3.72439	28.2349	36.2501
Lib4_2_bin.15_filtered	AW108	70.27	1.53	1415999	279	5644	5075	17545	23.4924	Medium	109_0	d__Bacteria;p__Firmicutes_A;c__Clostridia;o__Oscillospirales;f__Ruminococcaceae;g__Ruminococcus;s__	0.0261151	0.00827201	0.0278914	0.00859841	High	High	gut	No	304546404	397651	0.130572	26956	1.03502	172444769	0.821132			AW110A	15.5288	2.43796	14.5293	21.166
Lib4_2_bin.19_filtered	AW108	84.82	1.12	2109607	264	10208	7990	36696	41.2985	Medium	48_0	d__Bacteria;p__Bacteroidota;c__Bacteroidia;o__Bacteroidales;f__Bacteroidaceae;g__UBA4334;s__	0.0230117	0.00639575	0.0250988	0.0063965	High	High	gut	No	304546404	1101172	0.361578	26956	0.979374	172444769	1.22335			Zape1	4.90862	0.838654	4.82457	6.07726
Lib4_2_bin.20_filtered	AW108	56.82	0.72	1573737	352	4583	4470	16131	32.0156	Medium	103_1	d__Bacteria;p__Firmicutes_A;c__Clostridia;o__Christensenellales;f__CAG-74;g__UBA11524;s__UBA11524 sp000437595	0.0340957	0.00860158	0.0317951	0.0083107	High	High	gut	No	304546404	527814	0.173312	26956	1.30583	172444769	0.912604			Zape2	21.2665	5.49884	24.3911	31.6635
Lib4_2_bin.21_filtered	AW108	92.88	1.21	1926482	229	10669	8412	39562	57.1026	High	50_1	d__Bacteria;p__Firmicutes_A;c__Clostridia;o__Christensenellales;f__CAG-138;g__Phil1;s__Phil1 sp001940855	0.0314645	0.00495837	0.0317294	0.00511299	High	Low	gut	No	304546404	1169850	0.384129	26956	0.849533	172444769	1.11716			Zape3	24.2535	4.84706	22.8817	36.4458
Lib4_2_bin.22_filtered	AW108	98.49	0	1997987	88	33641	22704	100487	99.9773	High	77_0	d__Bacteria;p__Firmicutes_A;c__Clostridia;o__Oscillospirales;f__Ruminococcaceae;g__Ruminococcus_F;s__Ruminococcus_F champanellensis	0.022427	0.00659389	0.024244	0.0062977	High	High	gut	No	304546404	2390594	0.784969	26956	0.326458	172444769	1.15862
Lib4_2_bin.27_filtered	AW108	91.57	1.06	1661350	99	26246	16781	87196	66.8501	High	165_1	d__Bacteria;p__Firmicutes_A;c__Clostridia;o__Oscillospirales;f__Acutalibacteraceae;g__Eubacterium_R;s__	0.0226834	0.00606007	0.0252397	0.00566406	High	Low	gut	No	304546404	1385184	0.454835	26956	0.367265	172444769	0.96341
Lib4_2_bin.34_filtered	AW108	91.25	1.34	1867376	51	64603	36615	143274	130.114	High	150_0	d__Bacteria;p__Firmicutes_A;c__Clostridia;o__Christensenellales;f__CAG-138;g__PeH17;s__PeH17 sp000435055	0.0293549	0.00428775	0.0289083	0.00420471	High	Low	gut	No	304546404	2348347	0.771097	26956	0.189197	172444769	1.08288
Lib4_2_bin.35_filtered	AW108	57.24	0	1719183	286	6777	6011	33967	23.7054	Medium	155_0	d__Bacteria;p__Bacteroidota;c__Bacteroidia;o__Bacteroidales;f__Paludibacteraceae;g__RF16;s__	0.0242727	0.00711479	0.0262375	0.00734458	High	High	gut	No	304546404	529640	0.173911	26956	1.06099	172444769	0.996947
Lib4_2_bin.37_filtered	AW108	91.04	0.94	1649462	288	6113	5727	24412	87.9461	High	25_1	d__Bacteria;p__Firmicutes;c__Bacilli;o__Erysipelotrichales;f__Erysipelatoclostridiaceae;g__Catenibacterium;s__	0.0288324	0.00719282	0.0314684	0.00749375	High	High	gut	Yes	304546404	1659592	0.544939	26956	1.06841	172444769	0.956516
Lib4_2_bin.39_filtered	AW108	73.46	0	1951466	271	8658	7200	33697	43.9225	Medium	121_1	d__Bacteria;p__Firmicutes_A;c__Clostridia;o__Lachnospirales;f__Lachnospiraceae;g__CAG-510;s__	0.0288056	0.0075891	0.0290622	0.00738342	High	High	gut	Yes	304546404	969184	0.318239	26956	1.00534	172444769	1.13165
Lib4_2_bin.40_filtered	AW108	79.59	1.14	1370417	217	7557	6315	33083	33.605	Medium	88_0	d__Bacteria;p__Firmicutes_A;c__Clostridia;o__Oscillospirales;f__Butyricicoccaceae;g__UBA4644;s__	0.0338717	0.00708803	0.0328424	0.00490264	High	High	gut	Yes	304546404	502886	0.165126	26956	0.805016	172444769	0.794699
Lib4_2_bin.44_filtered	AW108	58.21	0.88	1868075	322	6188	5801	22521	20.7055	Medium	111_0	d__Bacteria;p__Firmicutes_A;c__Clostridia;o__Lachnospirales;f__Lachnospiraceae;g__Bacteroides_F;s__	0.0325117	0.0102813	0.0327469	0.00490264	High	High	gut	Yes	304546404	404978	0.132977	26956	1.19454	172444769	1.08329
Lib4_2_bin.46_filtered	AW108	91.33	1.43	1473672	104	21742	14169	57090	113.07	High	30_1	d__Bacteria;p__Bacteroidota;c__Bacteroidia;o__Bacteroidales;f__UBA932;g__RC9;s__RC9 sp000432655	0.0287732	0.00345551	0.0305385	0.00352703	High	Low	gut	No	304546404	2052156	0.67384	26956	0.385814	172444769	0.854576
Lib4_2_bin.48_filtered	AW108	93.96	0	2394853	60	58088	39914	230910	120.411	High	142_0	d__Bacteria;p__Firmicutes_A;c__Clostridia;o__Lachnospirales;f__Lachnospiraceae;g__Eubacterium_F;s__	0.0258123	0.00311033	0.0270508	0.00490264	High	Low	gut	No	304546404	3099595	1.01777	26956	0.222585	172444769	1.38877
Lib4_2_bin.49_filtered	AW108	86	1.32	2485944	360	8076	6905	56667	291.715	Medium	118_1	d__Bacteria;p__Firmicutes_A;c__Clostridia;o__Lachnospirales;f__Lachnospiraceae;g__CAG-95;s__CAG-95 sp000438155	0.031426	0.00369908	0.031065	0.00358614	High	Low	gut	No	304546404	7512548	2.4668	26956	1.33551	172444769	1.44159
Lib4_2_bin.5_filtered	AW108	76.78	1.68	1427162	251	6315	5685	20943	27.4609	Medium	161_1	d__Bacteria;p__Firmicutes_A;c__Clostridia;o__Oscillospirales;f__Acutalibacteraceae;g__CAG-180;s__	0.0233309	0.00904303	0.0258496	0.00490264	High	High	gut	Yes	304546404	498927	0.163826	26956	0.931147	172444769	0.827605
Lib4_2_bin.51_filtered	AW108	96.56	2.04	2507466	160	23786	15671	52981	105.808	High	38_1	d__Bacteria;p__Bacteroidota;c__Bacteroidia;o__Bacteroidales;f__Bacteroidaceae;g__Prevotella;s__Prevotella sp002251295	0.0251761	0.0045139	0.0270381	0.00437955	High	Low	gut	No	304546404	3352777	1.10091	26956	0.59356	172444769	1.45407
Lib4_2_bin.52_filtered	AW108	84.02	2.35	1714203	259	7215	6618	27963	46.6395	Medium	154_0	d__Bacteria;p__Firmicutes_A;c__Clostridia;o__Oscillospirales;f__Acutalibacteraceae;g__CAG-177;s__CAG-177 sp000431775	0.0258166	0.006118	0.02742	0.00613827	High	Low	gut	No	304546404	1036084	0.340206	26956	0.960825	172444769	0.994059
Lib4_2_bin.59_filtered	AW108	75.46	3.27	2348027	388	6733	6051	33138	84.1163	Medium	40_0	d__Bacteria;p__Bacteroidota;c__Bacteroidia;o__Bacteroidales;f__Bacteroidaceae;g__Prevotella;s__	0.0263849	0.00565553	0.0281954	0.00490264	High	Low	gut	Yes	304546404	2427875	0.79721	26956	1.43938	172444769	1.36161
Lib4_2_bin.60_filtered	AW108	75.95	1.64	2212500	371	6728	5963	23676	30.9075	Medium	162_0	d__Bacteria;p__Firmicutes_A;c__Clostridia;o__Oscillospirales;f__Ruminococcaceae;g__;s__	0.0236386	0.00743516	0.0259307	0.00762088	High	High	gut	No	304546404	820383	0.269379	26956	1.37632	172444769	1.28302
Lib4_2_bin.64_filtered	AW108	59.83	0	1643337	336	5302	4890	19471	24.0058	Medium	110_0	d__Bacteria;p__Firmicutes_A;c__Clostridia;o__Oscillospirales;f__Ruminococcaceae;g__CAG-115;s__	0.0236736	0.00844969	0.0251742	0.00490264	High	High	gut	Yes	304546404	480647	0.157824	26956	1.24648	172444769	0.952964
Lib4_2_bin.67_filtered	AW108	55.8	0.85	1698525	387	4584	4388	14931	30.0347	Medium	68_0	d__Bacteria;p__Verrucomicrobiota;c__Kiritimatiellae;o__RFP12;f__UBA1067;g__RUG572;s__	0.0278951	0.00759967	0.0289154	0.00776435	High	High	gut	No	304546404	697894	0.229159	26956	1.43567	172444769	0.984968
Lib4_2_bin.74_filtered	AW108	94.54	2.24	2246859	221	12928	10166	45204	42.1069	High	124_0	d__Bacteria;p__Firmicutes_A;c__Clostridia;o__Lachnospirales;f__Lachnospiraceae;g__Lachnospira;s__	0.022775	0.00596079	0.025062	0.00596805	High	Low	gut	No	304546404	1107222	0.363564	26956	0.819855	172444769	1.30294
Lib4_2_bin.77_filtered	AW108	85.02	1.51	2257820	248	11098	9104	35717	35.1282	Medium	119_1	d__Bacteria;p__Firmicutes_A;c__Clostridia;o__Lachnospirales;f__Lachnospiraceae;g__CAG-590;s__	0.0262901	0.00724376	0.027838	0.00730594	High	High	gut	Yes	304546404	894823	0.293822	26956	0.920018	172444769	1.3093
Lib4_2_bin.78_filtered	AW108	93.49	2.24	1877708	247	9511	7602	34280	79.7853	High	157_1	d__Bacteria;p__Firmicutes_A;c__Clostridia;o__Oscillospirales;f__Acutalibacteraceae;g__UBA6857;s__	0.0299856	0.00494227	0.0321469	0.00490264	High	High	gut	Yes	304546404	1687090	0.553968	26956	0.916308	172444769	1.08888
Lib4_2_bin.80_filtered	AW108	92.39	3.06	2332334	99	40700	23558	145545	113.096	High	122_0	d__Bacteria;p__Firmicutes_A;c__Clostridia;o__Lachnospirales;f__Lachnospiraceae;g__UBA2882;s__	0.0250051	0.00449221	0.0262677	0.00403843	High	Low	gut	No	304546404	2924830	0.960389	26956	0.367265	172444769	1.35251
Lib4_2_bin.81_filtered	AW108	51.07	1.58	1406125	299	4772	4702	16471	22.4922	Medium	144_0	d__Bacteria;p__Firmicutes_A;c__Clostridia;o__Lachnospirales;f__Lachnospiraceae;g__;s__	0.0333038	0.00928221	0.0325451	0.00490264	High	High	gut	Yes	304546404	333751	0.10959	26956	1.10922	172444769	0.815406
Lib4_2_bin.82_filtered	AW108	75.67	1.17	1475304	196	9060	7527	28052	41.0699	Medium	92_0	d__Bacteria;p__Firmicutes_A;c__Clostridia;o__Oscillospirales;f__Oscillospiraceae;g__F23-B02;s__	0.0281389	0.00620457	0.0290335	0.00642821	High	Low	gut	No	304546404	723510	0.23757	26956	0.727111	172444769	0.855523
Lib4_2_bin.84_filtered	AW108	50.47	2.87	990735	166	7048	5968	18920	35.9766	Medium	89_1	d__Bacteria;p__Firmicutes_A;c__Clostridia;o__Oscillospirales;f__Oscillospiraceae;g__F23-B02;s__F23-B02 sp000431075	0.0250088	0.00645002	0.0268234	0.00614397	High	High	gut	No	304546404	452357	0.148535	26956	0.615818	172444769	0.574523
Lib4_2_bin.86_filtered	AW108	69.47	0.87	1853371	354	5664	5235	26053	42.0919	Medium	21_0	d__Bacteria;p__Firmicutes;c__Bacilli;o__Lactobacillales;f__Enterococcaceae;g__Enterococcus_B;s__Enterococcus_B hirae	0.0266328	0.0075359	0.0294979	0.00828087	High	High	gut	No	304546404	864832	0.283974	26956	1.31325	172444769	1.07476
Lib4_2_bin.9_filtered	AW108	93.68	0.81	1808494	179	12421	10103	43123	31.8176	High	28_0	d__Bacteria;p__Bacteroidota;c__Bacteroidia;o__Bacteroidales;f__P3;g__UBA3388;s__	0.0246415	0.00667571	0.0266813	0.00676059	High	High	gut	No	304546404	742477	0.243798	26956	0.664045	172444769	1.04874
Lib4_2_bin.94_filtered	AW108	91.14	0.55	2419663	94	42267	25741	89513	118.659	High	N/A	d__Bacteria;p__Fibrobacterota;c__Fibrobacteria;o__Fibrobacterales;f__Fibrobacteraceae;g__;s__	0.020656	0.0032636	0.0225997	0.00490264	High	Low	unsure		304546404	3462230	1.13685	26956	0.348716	172444769	1.40315
Lib4_3_bin.10_filtered	AW110A	92.34	0.74	2189975	132	23051	16590	66767	151.516	High	N/A	d__Bacteria;p__Bacteroidota;c__Bacteroidia;o__Bacteroidales;f__Bacteroidaceae;g__Bacteroides_B;s__	0.0138156	0.00326795	0.015877	0.00490264	Low	Low	gut		249215282	3838080	1.54007	27861	0.473781	158976783	1.37754
Lib4_3_bin.12_filtered	AW110A	90.92	2.35	1709288	203	10518	8420	46860	205.953	High	72_0	d__Bacteria;p__Firmicutes_A;c__Clostridia;o__Oscillospirales;f__Oscillospiraceae;g__CAG-110;s__	0.0155345	0.0036315	0.0173548	0.00490264	High	Low	gut	Yes	249215282	4070345	1.63326	27861	0.728617	158976783	1.07518
Lib4_3_bin.13_filtered	AW110A	74.33	0.58	1627422	236	8273	6895	33716	39.8351	Medium	53_0	d__Bacteria;p__Firmicutes_A;c__Clostridia;o__Christensenellales;f__CAG-74;g__;s__	0.0158578	0.00444692	0.0174644	0.00490264	High	Low	gut	Yes	249215282	684768	0.27477	27861	0.847062	158976783	1.02369
Lib4_3_bin.17_filtered	AW110A	78.33	0	1466113	200	8630	7330	26275	44.1	Medium	140_0	d__Bacteria;p__Firmicutes;c__Bacilli;o__Erysipelotrichales;f__Erysipelotrichaceae;g__Solobacterium;s__	0.0173919	0.00546072	0.0201967	0.00490264	High	Low	gut	Yes	249215282	750893	0.301303	27861	0.717849	158976783	0.922218
Lib4_3_bin.22_filtered	AW110A	52.05	0	1174186	212	6281	5538	24943	27.4652	Medium	66_0	d__Bacteria;p__Actinobacteriota;c__Actinobacteria;o__Actinomycetales;f__Bifidobacteriaceae;g__Bifidobacterium;s__Bifidobacterium longum	0.0164047	0.00540552	0.0183734	0.00584119	High	Low	gut	No	249215282	333068	0.133647	27861	0.76092	158976783	0.73859
Lib4_3_bin.23_filtered	AW110A	64.14	0	1689107	139	16468	12151	70160	82.2153	Medium	N/A	d__Bacteria;p__Bacteroidota;c__Bacteroidia;o__Bacteroidales;f__Bacteroidaceae;g__Prevotellamassilia;s__	0.013984	0.00414328	0.0162372	0.00490264	Low	Low	gut		249215282	1579785	0.633904	27861	0.498905	158976783	1.06249
Lib4_3_bin.31_filtered	AW110A	65.22	0.3	2687262	421	7775	6383	29320	30.1665	Medium	102_1	d__Bacteria;p__Proteobacteria;c__Gammaproteobacteria;o__Enterobacterales;f__Enterobacteriaceae;g__Escherichia;s__Escherichia flexneri	0.016064	0.00456397	0.0183955	0.00532756	High	Low	gut	No	249215282	859610	0.344927	27861	1.51107	158976783	1.69035
Lib4_3_bin.32_filtered	AW110A	74.32	0	1681151	246	8186	6833	26427	115.484	Medium	N/A	d__Bacteria;p__Fusobacteriota;c__Fusobacteriia;o__Fusobacteriales;f__Fusobacteriaceae;g__Cetobacterium_A;s__	0.0139519	0.003054	0.0164766	0.00490264	Low	Low	gut		249215282	2600547	1.04349	27861	0.882955	158976783	1.05748
Lib4_3_bin.39_filtered	AW110A	86.62	2.3	2261144	127	36902	17804	106352	141.742	Medium	N/A	d__Bacteria;p__Bacteroidota;c__Bacteroidia;o__Bacteroidales;f__Bacteroidaceae;g__Paraprevotella;s__	0.0140406	0.00411384	0.0166963	0.00490264	Low	Low	gut		249215282	4051453	1.62568	27861	0.455834	158976783	1.42231
Lib4_3_bin.40_filtered	AW110A	60.07	0	999408	216	4873	4626	15964	51.5741	Medium	25_1	d__Bacteria;p__Firmicutes;c__Bacilli;o__Erysipelotrichales;f__Erysipelatoclostridiaceae;g__Catenibacterium;s__	0.0184806	0.00603307	0.0211851	0.00490264	High	High	gut	Yes	249215282	569760	0.228622	27861	0.775277	158976783	0.62865
Lib4_3_bin.46_filtered	AW110A	66.72	1.72	2260004	190	18052	11894	37382	131.71	Medium	N/A	d__Bacteria;p__Bacteroidota;c__Bacteroidia;o__Bacteroidales;f__Bacteroidaceae;g__Bacteroides;s__	0.0142371	0.00373152	0.0165454	0.00490264	Low	Low	gut		249215282	3486348	1.39893	27861	0.681957	158976783	1.42159
Lib4_3_bin.52_filtered	AW110A	62.17	0.36	2281651	424	5815	5381	21096	44.2708	Medium	N/A	d__Bacteria;p__Actinobacteriota;c__Actinobacteria;o__Actinomycetales;f__Micrococcaceae;g__Arthrobacter_B;s__	0.0156702	0.0040114	0.0171546	0.00490264	High	Low	environmental		249215282	949974	0.381186	27861	1.52184	158976783	1.43521
Lib4_3_bin.59_filtered	AW110A	84.27	0	1135322	139	10754	8167	40272	136.415	Medium	N/A	d__Bacteria;p__Firmicutes;c__Bacilli;o__RFN20;f__CAG-826;g__UBA4855;s__	0.0137557	0.00415319	0.016956	0.00490264	Low	Low	gut		249215282	1893984	0.759979	27861	0.498905	158976783	0.714143
Lib4_3_bin.64_filtered	AW110A	68.86	0	1392801	99	19386	14068	67611	65.1651	Medium	N/A	d__Bacteria;p__Firmicutes_A;c__Clostridia;o__Lachnospirales;f__Lachnospiraceae;g__;s__	0.0142608	0.00515211	0.0166619	0.00490264	Low	Low	gut		249215282	1109480	0.445189	27861	0.355335	158976783	0.876103
Lib4_3_bin.66_filtered	AW110A	71.81	1.61	1904035	257	8917	7408	25657	55.3729	Medium	N/A	d__Bacteria;p__Bacteroidota;c__Bacteroidia;o__Bacteroidales;f__Bacteroidaceae;g__UBA4372;s__	0.0151304	0.00328392	0.0170075	0.00490264	Low	Low	gut		249215282	1156355	0.463998	27861	0.922436	158976783	1.19768
Lib4_3_bin.69_filtered	AW110A	87.99	0.94	2146784	161	19349	13334	65847	213.654	Medium	N/A	d__Bacteria;p__Bacteroidota;c__Bacteroidia;o__Bacteroidales;f__Muribaculaceae;g__CAG-279;s__	0.0130142	0.00342332	0.0156973	0.00490264	Low	Low	gut		249215282	5589611	2.24288	27861	0.577869	158976783	1.35038
Lib4_3_bin.74_filtered	AW110A	50	1.72	766869	184	4078	4167	13822	85.681	Medium	12_0	d__Bacteria;p__Firmicutes;c__Bacilli;o__Lactobacillales;f__Lactobacillaceae;g__Lactobacillus_B;s__Lactobacillus_B animalis	0.0164751	0.00443081	0.0192457	0.00427994	High	Low	gut	No	249215282	711843	0.285634	27861	0.660421	158976783	0.482378
Lib4_3_bin.76_filtered	AW110A	77.85	0.22	1601661	84	29516	19067	62423	185.573	Medium	N/A	d__Bacteria;p__Firmicutes_A;c__Clostridia;o__Oscillospirales;f__Acutalibacteraceae;g__CAG-177;s__CAG-177 sp003514385	0.0120586	0.00231351	0.0144852	0.00239511	Low	Low	gut		249215282	3205475	1.28623	27861	0.301497	158976783	1.00748
Lib4_3_bin.83_filtered	AW110A	56.78	0.62	1127917	112	16349	10070	58737	27.4957	Medium	174_0	d__Bacteria;p__Proteobacteria;c__Gammaproteobacteria;o__Burkholderiales;f__Burkholderiaceae;g__Sutterella;s__	0.0159244	0.00497939	0.017936	0.00514564	High	Low	gut	No	249215282	386222	0.154975	27861	0.401996	158976783	0.709485
Lib4_3_bin.87_filtered	AW110A	55.67	0.71	689830	118	6542	5846	22303	49.2594	Medium	168_0	d__Bacteria;p__Firmicutes_A;c__Clostridia;o__Peptostreptococcales;f__Anaerovoracaceae;g__Mogibacterium;s__	0.0182714	0.00542356	0.0199536	0.00490264	High	Low	gut	No	249215282	361078	0.144886	27861	0.423531	158976783	0.433919
Lib4_3_bin.88_filtered	AW110A	54.75	0.81	857082	148	6626	5791	18557	50.2552	Medium	N/A	d__Bacteria;p__Firmicutes_A;c__Clostridia;o__4C28d-15;f__;g__;s__	0.0150313	0.00409799	0.0178483	0.00471821	Low	Low	gut		249215282	511509	0.205248	27861	0.531208	158976783	0.539124
Lib4_6_bin.103_filtered	Zape1	79.43	0	1585094	163	12470	9724	53482	193.356	Medium	N/A	d__Bacteria;p__Firmicutes_A;c__Clostridia;o__Oscillospirales;f__Oscillospiraceae;g__F23-B02;s__	0.0129064	0.002576	0.0146586	0.00243382	Low	Low	gut		339706852	2922560	0.860318	41413	0.393596	235475957	0.673145
Lib4_6_bin.125_filtered	Zape1	82.75	1.18	1399702	202	8345	6929	30355	195.941	Medium	78_0	d__Bacteria;p__Firmicutes_A;c__Clostridia;o__Oscillospirales;f__Oscillospiraceae;g__ER4;s__ER4 sp900317525	0.0153515	0.0032093	0.0164095	0.00348461	High	Low	gut	No	339706852	2693890	0.793004	41413	0.48777	235475957	0.594414
Lib4_6_bin.39_filtered	Zape1	59.56	0	814802	136	6901	5991	26443	55.3604	Medium	N/A	d__Bacteria;p__Elusimicrobiota;c__Elusimicrobia;o__Elusimicrobiales;f__Elusimicrobiaceae;g__UBA1436;s__UBA1436 sp002329395	0.0144817	0.00354635	0.0155114	0.00334046	Low	Low	gut		339706852	460006	0.135413	41413	0.328399	235475957	0.346023
Lib4_6_bin.48_filtered	Zape1	54.02	0	1064188	159	7746	6693	32467	46.0131	Medium	89_1	d__Bacteria;p__Firmicutes_A;c__Clostridia;o__Oscillospirales;f__Oscillospiraceae;g__F23-B02;s__F23-B02 sp000431075	0.01568	0.00496421	0.0178231	0.00543797	High	Low	gut	No	339706852	473797	0.139472	41413	0.383937	235475957	0.451931
Lib4_6_bin.51_filtered	Zape1	50.85	0.7	787635	162	5098	4861	16654	29.0151	Medium	69_1	d__Bacteria;p__Firmicutes_A;c__Clostridia;o__Christensenellales;f__CAG-138;g__;s__	0.0168313	0.00492848	0.0183155	0.00541543	High	Low	gut	No	339706852	228882	0.0673763	41413	0.391182	235475957	0.334486
Lib4_6_bin.7_filtered	Zape1	60.85	0.02	1073490	165	7346	6506	19655	55.8701	Medium	N/A	d__Bacteria;p__Firmicutes_A;c__Clostridia;o__Oscillospirales;f__Acutalibacteraceae;g__CAG-180;s__	0.0152086	0.00428495	0.0172201	0.00490264	Low	Low	gut		339706852	610200	0.179625	41413	0.398426	235475957	0.455881
Lib4_6_bin.81_filtered	Zape1	50.63	0.97	1627332	222	9337	7330	41108	213.313	Medium	N/A	d__Bacteria;p__Bacteroidota;c__Bacteroidia;o__Bacteroidales;f__UBA932;g__RC9;s__	0.0129661	0.00294862	0.0144637	0.00306212	Low	Low	gut		339706852	3421714	1.00725	41413	0.536064	235475957	0.691082
Lib4_6_bin.83_filtered	Zape1	72.98	0	1320563	121	13824	10913	44703	56.8795	Medium	N/A	d__Bacteria;p__Firmicutes_A;c__Clostridia;o__Christensenellales;f__CAG-138;g__Phil1;s__Phil1 sp001940855	0.0134894	0.0034852	0.014567	0.00344758	Low	Low	gut		339706852	756418	0.222668	41413	0.292179	235475957	0.560806
Lib4_6_bin.86_filtered	Zape1	89.37	3.51	1861383	178	13675	10457	40312	160.693	Medium	97_0	d__Bacteria;p__Firmicutes_A;c__Clostridia;o__Oscillospirales;f__Ruminococcaceae;g__Faecalibacterium;s__	0.0159372	0.00438073	0.0171903	0.00490264	High	Low	gut	Yes	339706852	2848966	0.838654	41413	0.429817	235475957	0.790477
Lib4_6_bin.96_filtered	Zape1	60.6	0.67	1180868	217	5910	5441	20894	95.7918	Medium	N/A	d__Bacteria;p__Firmicutes_A;c__Clostridia;o__Oscillospirales;f__Butyricicoccaceae;g__Agathobaculum;s__	0.0152098	0.00377998	0.0165252	0.00490264	Low	Low	gut		339706852	1075775	0.316677	41413	0.52399	235475957	0.501481
Lib4_6_bin.99_filtered	Zape1	59.62	0	1595430	273	6194	5844	33708	77.3621	Medium	N/A	d__Bacteria;p__Firmicutes_A;c__Clostridia;o__Christensenellales;f__CAG-74;g__UBA11524;s__UBA11524 sp000437595	0.0146615	0.00511788	0.0158554	0.00490264	Low	Low	gut		339706852	1182723	0.34816	41413	0.659213	235475957	0.677534
Lib4_7_bin.1_filtered	Zape2	78.96	2.18	2649665	432	7344	6133	26630	104.471	Medium	N/A	d__Bacteria;p__Actinobacteriota;c__Actinobacteria;o__Actinomycetales;f__Micrococcaceae;g__Arthrobacter_B;s__	0.0224771	0.00514017	0.0218334	0.00490264	High	Low	environmental		282300128	2567004	0.909317	22049	1.95927	138675573	1.91069
Lib4_7_bin.16_filtered	Zape2	96.64	0	1693992	71	41118	23859	147669	199.819	High	161_1	d__Bacteria;p__Firmicutes_A;c__Clostridia;o__Oscillospirales;f__Acutalibacteraceae;g__CAG-180;s__	0.0160614	0.00229466	0.0178299	0.00490264	High	Low	gut	Yes	282300128	3879121	1.37411	22049	0.32201	138675573	1.22155
Lib4_7_bin.18_filtered	Zape2	81.93	0.88	2428338	219	14508	11088	43771	40.3057	Medium	34_0	d__Bacteria;p__Bacteroidota;c__Bacteroidia;o__Bacteroidales;f__Barnesiellaceae;g__Barnesiella;s__Barnesiella intestinihominis	0.0165964	0.00478336	0.0184062	0.00490264	High	Low	gut	No	282300128	1134560	0.401899	22049	0.993242	138675573	1.75109
Lib4_7_bin.19_filtered	Zape2	68.62	0	1921704	309	7288	6219	26331	43.6101	Medium	130_0	d__Bacteria;p__Firmicutes_A;c__Clostridia;o__Lachnospirales;f__Lachnospiraceae;g__Blautia_A;s__	0.0206659	0.00735209	0.0219525	0.00490264	High	High	gut	No	282300128	979913	0.347117	22049	1.40142	138675573	1.38576
Lib4_7_bin.2_filtered	Zape2	74.36	0.23	2027400	310	7277	6540	28734	47.804	Medium	103_1	d__Bacteria;p__Firmicutes_A;c__Clostridia;o__Christensenellales;f__CAG-74;g__UBA11524;s__UBA11524 sp000437595	0.0180691	0.00564766	0.0189122	0.00490264	High	Low	gut	No	282300128	1085914	0.384666	22049	1.40596	138675573	1.46197
Lib4_7_bin.20_filtered	Zape2	53.8	0.12	926414	166	6090	5580	26659	32.5711	Medium	67_0	d__Bacteria;p__Actinobacteriota;c__Coriobacteriia;o__Coriobacteriales;f__Coriobacteriaceae;g__Collinsella;s__	0.0182632	0.00567785	0.0190657	0.00490264	High	Low	gut	Yes	282300128	333016	0.117965	22049	0.752869	138675573	0.668044
Lib4_7_bin.21_filtered	Zape2	79.86	2.67	2134685	248	11184	8607	35602	40.7751	Medium	15_0	d__Bacteria;p__Firmicutes;c__Bacilli;o__Haloplasmatales;f__Turicibacteraceae;g__Turicibacter;s__Turicibacter sp001543345	0.0353156	0.00933284	0.0349712	0.00490264	High	High	gut	No	282300128	809171	0.286635	22049	1.12477	138675573	1.53934
Lib4_7_bin.22_filtered	Zape2	61.57	1.42	1120246	230	5358	4870	21804	91.2922	Medium	20_1	d__Bacteria;p__Firmicutes;c__Bacilli;o__Erysipelotrichales;f__Erysipelotrichaceae;g__Holdemanella;s__	0.0236629	0.00679587	0.0254556	0.00490264	High	High	gut	Yes	282300128	1165254	0.412771	22049	1.04313	138675573	0.807818
Lib4_7_bin.23_filtered	Zape2	94.11	0.82	2914364	177	23436	16465	117207	52.091	High	49_0	d__Bacteria;p__Bacteroidota;c__Bacteroidia;o__Bacteroidales;f__Bacteroidaceae;g__Paraprevotella;s__Paraprevotella clara	0.0164468	0.00469447	0.0180146	0.00490264	High	Low	gut	No	282300128	1764194	0.624936	22049	0.802757	138675573	2.10157
Lib4_7_bin.26_filtered	Zape2	51.65	0	1567064	334	4856	4691	21893	197.508	Medium	22_0	d__Bacteria;p__Firmicutes;c__Bacilli;o__Lactobacillales;f__Enterococcaceae;g__Enterococcus_B;s__Enterococcus_B faecium	0.0247512	0.00663089	0.0266259	0.00490264	High	High	gut	No	282300128	3383803	1.19865	22049	1.51481	138675573	1.13002
Lib4_7_bin.28_filtered	Zape2	88.21	0	1848937	57	58011	32437	131643	178.546	Medium	160_1	d__Bacteria;p__Firmicutes_A;c__Clostridia;o__Oscillospirales;f__Acutalibacteraceae;g__CAG-177;s__CAG-177 sp003514385	0.0161473	0.00167135	0.0175917	0.00490264	High	Low	gut	No	282300128	3690118	1.30716	22049	0.258515	138675573	1.33328
Lib4_7_bin.30_filtered	Zape2	79.98	2.51	2666672	401	7782	6650	33902	349.241	Medium	N/A	d__Bacteria;p__Actinobacteriota;c__Actinobacteria;o__Actinomycetales;f__Micrococcaceae;g__Arthrobacter_B;s__Arthrobacter_B koreensis	0.015295	0.00240492	0.0162808	0.00490264	High	Low	environmental		282300128	9345798	3.31059	22049	1.81868	138675573	1.92296
Lib4_7_bin.34_filtered	Zape2	80.51	0.7	1952636	297	8425	6574	23796	35.5061	Medium	152_0	d__Bacteria;p__Firmicutes_A;c__Clostridia;o__Lachnospirales;f__Lachnospiraceae;g__Faecalicatena;s__	0.0206249	0.00680819	0.0224516	0.00490264	High	High	gut	No	282300128	806181	0.285576	22049	1.347	138675573	1.40806
Lib4_7_bin.35_filtered	Zape2	90.7	2.78	2242915	245	11935	9154	44097	53.5899	High	146_0	d__Bacteria;p__Firmicutes_A;c__Clostridia;o__Lachnospirales;f__Lachnospiraceae;g__Blautia;s__	0.0193214	0.00621529	0.0209433	0.00490264	High	Low	gut	No	282300128	1408772	0.499033	22049	1.11116	138675573	1.61738
Lib4_7_bin.39_filtered	Zape2	91.64	1.7	3932633	393	14401	10006	64447	347.862	High	102_1	d__Bacteria;p__Proteobacteria;c__Gammaproteobacteria;o__Enterobacterales;f__Enterobacteriaceae;g__Escherichia;s__	0.0249367	0.00351922	0.0261321	0.00490264	High	Low	gut	No	282300128	14938102	5.29157	22049	1.78239	138675573	2.83585
Lib4_7_bin.41_filtered	Zape2	81.48	0	1793925	98	23752	18305	102880	287.879	Medium	75_0	d__Bacteria;p__Firmicutes_A;c__Clostridia;o__Oscillospirales;f__Oscillospiraceae;g__CAG-110;s__	0.0154992	0.00236944	0.0167262	0.00490264	High	Low	gut	Yes	282300128	5854177	2.07374	22049	0.444465	138675573	1.29361
Lib4_7_bin.43_filtered	Zape2	55.52	0	1605167	376	4339	4269	15583	38.0322	Medium	17_1	d__Bacteria;p__Firmicutes;c__Bacilli;o__Bacillales_A;f__Planococcaceae;g__;s__	0.0285634	0.0108304	0.0300068	0.00490264	High	High	gut	Yes	282300128	650117	0.230293	22049	1.70529	138675573	1.1575
Lib4_7_bin.5_filtered	Zape2	96.45	0	2232390	109	35297	20480	101832	69.7624	High	125_0	d__Bacteria;p__Firmicutes_A;c__Clostridia;o__Lachnospirales;f__Lachnospiraceae;g__Lachnospira;s__Lachnospira sp003451515	0.0161914	0.00508409	0.0177836	0.00490264	High	Low	gut	No	282300128	1755212	0.621754	22049	0.494353	138675573	1.60979
Lib4_7_bin.53_filtered	Zape2	58	1.33	1032119	210	5533	4914	13970	35.1469	Medium	16_0	d__Bacteria;p__Firmicutes;c__Bacilli;o__RF39;f__CAG-611;g__CAG-877;s__	0.0207848	0.00919421	0.0233867	0.00490264	High	High	gut	Yes	282300128	400384	0.141829	22049	0.952424	138675573	0.744269
Lib4_7_bin.56_filtered	Zape2	53.61	0	2260736	302	8949	7485	37858	32.0895	Medium	45_0	d__Bacteria;p__Bacteroidota;c__Bacteroidia;o__Bacteroidales;f__Bacteroidaceae;g__Bacteroides_A;s__Bacteroides_A plebeius_A	0.0190028	0.00658939	0.020259	0.00490264	High	High	gut	No	282300128	843386	0.298755	22049	1.36968	138675573	1.63023
Lib4_7_bin.8_filtered	Zape2	56.9	3.45	1389208	201	7507	6911	44555	57.5256	Medium	74_0	d__Bacteria;p__Firmicutes_A;c__Clostridia;o__Oscillospirales;f__Oscillospiraceae;g__CAG-110;s__	0.0197425	0.00570336	0.0208126	0.00490264	High	Low	gut	Yes	282300128	921545	0.326442	22049	0.911606	138675573	1.00177
Lib4_7_bin.9_filtered	Zape2	63.1	1.72	1568329	193	10360	8126	44227	129.796	Medium	73_0	d__Bacteria;p__Firmicutes_A;c__Clostridia;o__Oscillospirales;f__Oscillospiraceae;g__CAG-110;s__	0.0180016	0.00408242	0.0188855	0.00490264	High	Low	gut	Yes	282300128	2319611	0.821683	22049	0.875323	138675573	1.13093
Lib4_8_bin.14_filtered	Zape3	84.9	0	2101415	259	10172	8113	37655	38.2242	Medium	149_0	d__Bacteria;p__Firmicutes_A;c__Clostridia;o__Oscillospirales;f__CAG-272;g__;s__	0.0565324	0.00982466	0.0506144	0.00490264	High	High	gut	No	276496576	730836	0.26432	24819	1.04356	161852106	1.29836
Lib4_8_bin.19_filtered	Zape3	91.57	3.37	1155615	85	17633	13595	79348	79.2357	High	8_0	d__Bacteria;p__Firmicutes;c__Bacilli;o__RF39;f__CAG-611;g__CAG-710;s__CAG-710 sp000432595	0.0333539	0.00775755	0.0323742	0.00490264	High	High	gut	No	276496576	849260	0.30715	24819	0.34248	161852106	0.713994
Lib4_8_bin.20_filtered	Zape3	58.95	0	4101547	620	7904	6615	42991	55.2964	Medium	153_0	d__Bacteria;p__Firmicutes_A;c__Clostridia;o__Lachnospirales;f__Lachnospiraceae;g__KLE1615;s__	0.0579038	0.0124816	0.0499695	0.00490264	High	High	gut	Yes	276496576	2044865	0.739563	24819	2.49809	161852106	2.53413
Lib4_8_bin.22_filtered	Zape3	58.99	1.12	554970	125	4604	4439	16901	37.3032	Medium	5_0	d__Bacteria;p__Firmicutes;c__Bacilli;o__RF39;f__CAG-302;g__CAG-302;s__	0.0357547	0.0117601	0.0331557	0.00490264	High	High	gut	No	276496576	181803	0.0657524	24819	0.503646	161852106	0.342887
Lib4_8_bin.24_filtered	Zape3	87.69	1.34	2619239	177	23451	14797	148121	75.2796	Medium	107_0	d__Bacteria;p__Firmicutes_A;c__Clostridia;o__Oscillospirales;f__CAG-272;g__;s__	0.0560122	0.00642307	0.0501853	0.00490264	High	High	gut	No	276496576	1718635	0.621576	24819	0.713163	161852106	1.61829
Lib4_8_bin.28_filtered	Zape3	62.07	0.89	908788	210	4548	4327	12296	17.9485	Medium	165_1	d__Bacteria;p__Firmicutes_A;c__Clostridia;o__Oscillospirales;f__Acutalibacteraceae;g__Eubacterium_R;s__	0.0255525	0.0104946	0.0267401	0.00490264	High	High	gut	No	276496576	169919	0.0614543	24819	0.846126	161852106	0.561493
Lib4_8_bin.3_filtered	Zape3	83.69	0	1588684	37	79874	42937	197685	232.869	Medium	13_0	d__Bacteria;p__Firmicutes;c__Bacilli;o__Lactobacillales;f__Lactobacillaceae;g__Lactobacillus_B;s__	0.0413707	0.00211209	0.0411529	0.00490264	High	Low	gut	No	276496576	3468829	1.25456	24819	0.149079	161852106	0.981565
Lib4_8_bin.31_filtered	Zape3	85.79	0.65	3765032	531	8233	7090	37127	30.0061	Medium	102_1	d__Bacteria;p__Proteobacteria;c__Gammaproteobacteria;o__Enterobacterales;f__Enterobacteriaceae;g__Escherichia;s__	0.0357478	0.00884913	0.0365324	0.00490264	High	High	gut	No	276496576	1216949	0.440132	24819	2.13949	161852106	2.32622
Lib4_8_bin.35_filtered	Zape3	93.54	2.67	2219664	105	36570	21139	106344	63.2164	High	121_1	d__Bacteria;p__Firmicutes_A;c__Clostridia;o__Lachnospirales;f__Lachnospiraceae;g__CAG-510;s__	0.0505504	0.00668681	0.0431157	0.00490264	High	High	gut	Yes	276496576	1223844	0.442625	24819	0.423063	161852106	1.37141
Lib4_8_bin.38_filtered	Zape3	97.32	1.34	2896852	93	58694	31148	259408	172.652	High	120_0	d__Bacteria;p__Firmicutes_A;c__Clostridia;o__Lachnospirales;f__Lachnospiraceae;g__Coprococcus;s__Coprococcus sp900066115	0.0450755	0.00708511	0.0409228	0.00490264	High	High	gut	No	276496576	4852345	1.75494	24819	0.374713	161852106	1.78981
Lib4_8_bin.43_filtered	Zape3	82.42	0.02	1636187	41	53591	39907	196218	161.797	Medium	116_0	d__Bacteria;p__Firmicutes_A;c__Clostridia;o__Oscillospirales;f__CAG-272;g__UBA1740;s__	0.0510536	0.00240341	0.04755	0.00490264	High	Low	gut	Yes	276496576	2418224	0.874595	24819	0.165196	161852106	1.01091
Lib4_8_bin.44_filtered	Zape3	63.19	3.31	2303642	381	7088	6046	21893	46.4923	Medium	147_0	d__Bacteria;p__Firmicutes_A;c__Clostridia;o__Lachnospirales;f__Lachnospiraceae;g__Blautia_A;s__	0.0483107	0.0104716	0.0432024	0.00490264	High	High	gut	No	276496576	999465	0.361475	24819	1.53511	161852106	1.4233
Lib4_8_bin.45_filtered	Zape3	80.88	4.25	1607127	257	6958	6253	31323	169.663	Medium	95_0	d__Bacteria;p__Firmicutes_A;c__Clostridia;o__Oscillospirales;f__Oscillospiraceae;g__CAG-103;s__	0.0489899	0.0052853	0.0442275	0.00490264	High	Low	gut	Yes	276496576	2422585	0.876172	24819	1.0355	161852106	0.99296
Lib4_8_bin.48_filtered	Zape3	63.34	1.72	2174492	308	8682	7060	32791	48.7035	Medium	80_0	d__Bacteria;p__Firmicutes_A;c__Clostridia;o__Oscillospirales;f__Oscillospiraceae;g__CAG-170;s__CAG-170 sp000436735	0.0529438	0.00925648	0.0476915	0.00490264	High	High	gut	No	276496576	982208	0.355233	24819	1.24098	161852106	1.34351
Lib4_8_bin.51_filtered	Zape3	97.65	0.67	1708965	58	57321	29464	107296	78.2072	High	172_0	d__Bacteria;p__Firmicutes_A;c__Clostridia;o__Oscillospirales;f__Acutalibacteraceae;g__CAG-217;s__	0.0378963	0.00413834	0.0366116	0.00490264	High	Low	gut	Yes	276496576	1335750	0.483098	24819	0.233692	161852106	1.05588
Lib4_8_bin.55_filtered	Zape3	91.8	1.67	2327431	200	16274	11637	50860	46.872	High	167_1	d__Bacteria;p__Firmicutes_A;c__Clostridia;o__Lachnospirales;f__Lachnospiraceae;g__CAG-45;s__CAG-45 sp000438375	0.0587177	0.0098848	0.0503331	0.00490264	High	High	gut	No	276496576	978396	0.353855	24819	0.805834	161852106	1.438
Lib4_8_bin.57_filtered	Zape3	98.39	0	2094934	80	42505	26186	144509	227.853	High	50_1	d__Bacteria;p__Firmicutes_A;c__Clostridia;o__Christensenellales;f__CAG-138;g__Phil1;s__Phil1 sp001940855	0.0468	0.00351554	0.0427876	0.00490264	High	Low	gut	No	276496576	4157716	1.50371	24819	0.322334	161852106	1.29435
Lib4_8_bin.59_filtered	Zape3	68.28	1.72	1661813	199	11057	8350	48824	53.649	Medium	82_0	d__Bacteria;p__Firmicutes_A;c__Clostridia;o__Oscillospirales;f__Oscillospiraceae;g__Oscillibacter;s__	0.0578132	0.009319	0.0528767	0.00490264	High	High	gut	No	276496576	849309	0.307168	24819	0.801805	161852106	1.02675
Lib4_8_bin.60_filtered	Zape3	94.95	0.93	2917952	268	14417	10887	84053	41.3551	High	173_0	d__Bacteria;p__Firmicutes_A;c__Clostridia;o__Christensenellales;f__CAG-74;g__;s__	0.0548289	0.0087657	0.0456568	0.00490264	High	High	gut	No	276496576	1070906	0.387313	24819	1.07982	161852106	1.80285
Lib4_8_bin.61_filtered	Zape3	87.25	2.75	1819906	107	23182	17008	62879	1005.61	Medium	86_1	d__Bacteria;p__Firmicutes_A;c__Clostridia;o__Oscillospirales;f__Oscillospiraceae;g__CAG-83;s__CAG-83 sp000435975	0.0563199	0.0021289	0.0510381	0.00490264	High	Low	gut	No	276496576	16968413	6.13693	24819	0.431121	161852106	1.12443
Lib4_8_bin.65_filtered	Zape3	93.32	1.98	2381713	92	37988	25888	104745	83.6822	High	131_0	d__Bacteria;p__Firmicutes_A;c__Clostridia;o__Lachnospirales;f__Lachnospiraceae;g__Agathobacter;s__	0.0458017	0.0060345	0.0397607	0.00490264	High	Low	gut	No	276496576	1794688	0.649081	24819	0.370684	161852106	1.47154
Lib4_8_bin.68_filtered	Zape3	77.92	0.17	2898749	324	11984	8946	44217	173.681	Medium	176_0	d__Bacteria;p__Firmicutes_A;c__Clostridia;o__Oscillospirales;f__CAG-272;g__;s__	0.0650979	0.00493147	0.0610381	0.00490264	High	Low	gut	No	276496576	4850372	1.75422	24819	1.30545	161852106	1.79099
Lib4_8_bin.71_filtered	Zape3	61.52	0	1499897	237	7297	6328	32814	172.39	Medium	87_0	d__Bacteria;p__Firmicutes_A;c__Clostridia;o__Oscillospirales;f__Oscillospiraceae;g__CAG-83;s__CAG-83 sp003487665	0.0613453	0.00564165	0.0558914	0.00490264	High	Low	gut	No	276496576	2345146	0.848165	24819	0.954914	161852106	0.926708
Lib4_8_bin.72_filtered	Zape3	54.57	0.92	1190091	249	4924	4779	17285	84.8198	Medium	83_0	d__Bacteria;p__Firmicutes_A;c__Clostridia;o__Oscillospirales;f__Oscillospiraceae;g__Ruminiclostridium_C;s__	0.0644455	0.0071894	0.0552457	0.00490264	High	High	gut	No	276496576	886500	0.320619	24819	1.00326	161852106	0.735295
Lib4_8_bin.75_filtered	Zape3	81.41	3.65	2176488	146	20679	14907	136663	83.7478	Medium	24_1	d__Bacteria;p__Firmicutes;c__Bacilli;o__Erysipelotrichales;f__Erysipelotrichaceae;g__Solobacterium;s__	0.0346201	0.00802621	0.0354007	0.00490264	High	High	gut	Yes	276496576	1890043	0.683568	24819	0.588259	161852106	1.34474
Lib4_8_bin.77_filtered	Zape3	94.19	1.45	2804223	109	36895	25726	125612	173.256	High	127_0	d__Bacteria;p__Firmicutes_A;c__Clostridia;o__Lachnospirales;f__Lachnospiraceae;g__Roseburia;s__	0.0527631	0.00402603	0.0457708	0.00490264	High	Low	gut	No	276496576	4254636	1.53877	24819	0.43918	161852106	1.73258
Lib4_8_bin.87_filtered	Zape3	94.63	2.01	2678117	130	30277	20600	72478	83.7255	High	119_1	d__Bacteria;p__Firmicutes_A;c__Clostridia;o__Lachnospirales;f__Lachnospiraceae;g__CAG-590;s__	0.052302	0.0059445	0.0491228	0.00490264	High	Low	gut	Yes	276496576	2066632	0.747435	24819	0.523792	161852106	1.65467
Lib4_8_bin.9_filtered	Zape3	50.2	1.01	1194737	251	4757	4759	19638	30.1901	Medium	79_0	d__Bacteria;p__Firmicutes_A;c__Clostridia;o__Oscillospirales;f__Oscillospiraceae;g__CAG-170;s__	0.0520657	0.011324	0.0465137	0.00490264	High	High	gut	No	276496576	331743	0.119981	24819	1.01132	161852106	0.738166
s02_bin.10_filtered	UT30.3	73.83	0.81	1470049	110	21023	13364	61799	84.4409	Medium	166_0	d__Bacteria;p__Firmicutes_A;c__Clostridia;o__Oscillospirales;f__Acutalibacteraceae;g__Eubacterium_R;s__	0.0197516	0.00853039	0.015872	0.00490264	High	High	gut	Yes	919534716	979969	0.106572	118210	0.0930547	938699341	0.156605
s02_bin.103_filtered	UT30.3	51.88	0	866821	152	6205	5702	25233	49.7912	Medium	57_0	d__Bacteria;p__Firmicutes_A;c__Clostridia;o__4C28d-15;f__CAG-314;g__CAG-1435;s__	0.0205882	0.00813399	0.0174948	0.00490264	High	High	gut	Yes	919534716	343402	0.0373452	118210	0.128585	938699341	0.0923428
s02_bin.110_filtered	UT30.3	57.62	0.71	1147896	168	8380	6832	34882	18.0131	Medium	151_0	d__Bacteria;p__Firmicutes_A;c__Clostridia;o__Oscillospirales;f__CAG-272;g__;s__	0.020717	0.00569397	0.016617	0.00490264	High	Low	gut	Yes	919534716	165803	0.0180312	118210	0.14212	938699341	0.122286
s02_bin.111_filtered	UT30.3	60.09	0.97	1768529	148	15478	11949	54122	51.6752	Medium	128_0	d__Bacteria;p__Firmicutes_A;c__Clostridia;o__Lachnospirales;f__Lachnospiraceae;g__COE1;s__COE1 sp001916965	0.0208162	0.00941682	0.0177986	0.00490264	High	High	gut	No	919534716	744094	0.0809207	118210	0.125201	938699341	0.188402
s02_bin.115_filtered	UT30.3	77.11	3.16	2023876	283	8143	7151	35676	65.4646	Medium	138_0	d__Bacteria;p__Firmicutes_A;c__Clostridia;o__Lachnospirales;f__Lachnospiraceae;g__Blautia_A;s__Blautia_A sp900066165	0.0224496	0.00823778	0.0189381	0.00490264	High	High	gut	No	919534716	1048282	0.114001	118210	0.239404	938699341	0.215604
s02_bin.118_filtered	UT30.3	80.77	1.03	2165832	193	16449	11221	59159	35.9352	Medium	3_0	d__Bacteria;p__Cyanobacteria;c__Vampirovibrionia;o__Gastranaerophilales;f__Gastranaerophilaceae;g__;s__	0.0240011	0.0123366	0.022033	0.00490264	High	High	gut	Yes	919534716	688921	0.0749206	118210	0.163269	938699341	0.230727
s02_bin.136_filtered	UT30.3	60.34	1.72	1328765	200	7861	6643	24697	143.643	Medium	159_0	d__Bacteria;p__Firmicutes_A;c__Clostridia;o__Oscillospirales;f__Acutalibacteraceae;g__;s__	0.0184418	0.00452124	0.014086	0.00490264	High	Low	gut	No	919534716	1501691	0.16331	118210	0.16919	938699341	0.141554
s02_bin.141_filtered	UT30.3	60.65	2.47	1648312	114	20780	14458	59569	20.0925	Medium	129_0	d__Bacteria;p__Firmicutes_A;c__Clostridia;o__Lachnospirales;f__Lachnospiraceae;g__CAG-882;s__	0.0201434	0.00816361	0.01693	0.00490264	High	High	gut	Yes	919534716	282006	0.0306683	118210	0.0964385	938699341	0.175595
s02_bin.161_filtered	UT30.3	53.8	0.67	824271	164	5749	5026	14875	87.5939	Medium	161_1	d__Bacteria;p__Firmicutes_A;c__Clostridia;o__Oscillospirales;f__Acutalibacteraceae;g__CAG-180;s__	0.0217965	0.00669926	0.0182713	0.00490264	High	High	gut	Yes	919534716	566887	0.0616493	118210	0.138736	938699341	0.0878099
s02_bin.163_filtered	UT30.3	74.38	0	885510	53	23842	16707	84150	34.5102	Medium	9_0	d__Bacteria;p__Firmicutes;c__Bacilli;o__RF39;f__CAG-611;g__UBA7057;s__	0.0253073	0.0122377	0.0226677	0.00490264	High	High	gut	No	919534716	231551	0.0251813	118210	0.0448355	938699341	0.0943337
s02_bin.166_filtered	UT30.3	69.56	1.51	1395136	137	13700	10183	70015	24.0508	Medium	157_1	d__Bacteria;p__Firmicutes_A;c__Clostridia;o__Oscillospirales;f__Acutalibacteraceae;g__UBA6857;s__	0.0231733	0.00904664	0.0193374	0.00490264	High	High	gut	Yes	919534716	266284	0.0289586	118210	0.115895	938699341	0.148624
s02_bin.169_filtered	UT30.3	79.37	0	1690397	22	156509	76836	206478	717.867	Medium	N/A	d__Bacteria;p__Spirochaetota;c__Spirochaetia;o__Treponematales;f__Treponemataceae;g__Treponema_D;s__	0.0153972	0.00266373	0.0118955	0.00490264	Low	Low	gut		919534716	9638526	1.0482	118210	0.0186109	938699341	0.180079
s02_bin.170_filtered	UT30.3	50.18	1.75	1534619	195	9799	7869	34410	61.797	Medium	134_0	d__Bacteria;p__Firmicutes_A;c__Clostridia;o__Lachnospirales;f__Lachnospiraceae;g__UBA7160;s__	0.0219111	0.00817196	0.0179642	0.00490264	High	High	gut	No	919534716	765166	0.0832123	118210	0.164961	938699341	0.163484
s02_bin.171_filtered	UT30.3	61.45	1.42	1499327	179	10253	8376	34039	29.5717	Medium	148_0	d__Bacteria;p__Firmicutes_A;c__Clostridia;o__Lachnospirales;f__Lachnospiraceae;g__Ruminococcus_A;s__	0.023228	0.0115683	0.0200897	0.00490264	High	High	gut	Yes	919534716	368867	0.0401145	118210	0.151425	938699341	0.159724
s02_bin.172_filtered	UT30.3	58.67	0	773567	39	30083	19835	67882	58.934	Medium	10_0	d__Bacteria;p__Firmicutes;c__Bacilli;o__RF39;f__CAG-611;g__RUG591;s__	0.0218995	0.0119405	0.0192128	0.00490264	High	High	gut	Yes	919534716	347185	0.0377566	118210	0.0329921	938699341	0.0824084
s02_bin.173_filtered	UT30.3	59.95	3.45	1764991	208	10552	8485	29699	45.9968	Medium	76_0	d__Bacteria;p__Firmicutes_A;c__Clostridia;o__Oscillospirales;f__Oscillospiraceae;g__CAG-110;s__	0.0224461	0.00836565	0.0194238	0.00490264	High	High	gut	Yes	919534716	667790	0.0726226	118210	0.175958	938699341	0.188025
s02_bin.174_filtered	UT30.3	54.31	2.68	1078829	209	5485	5161	19034	13.3309	Medium	51_0	d__Bacteria;p__Firmicutes_A;c__Clostridia;o__Christensenellales;f__QALW01;g__;s__	0.0182674	0.0057319	0.0157875	0.00490264	High	Low	gut	Yes	919534716	115137	0.0125212	118210	0.176804	938699341	0.114928
s02_bin.182_filtered	UT30.3	79.89	0.67	2296317	158	21576	14533	76721	31.1887	Medium	141_0	d__Bacteria;p__Firmicutes_A;c__Clostridia;o__Lachnospirales;f__Lachnospiraceae;g__;s__	0.0246218	0.00978568	0.0213502	0.00490264	High	High	gut	No	919534716	588107	0.063957	118210	0.13366	938699341	0.244628
s02_bin.188_filtered	UT30.3	50.7	0	698656	25	33218	27946	79966	133.576	Medium	30_1	d__Bacteria;p__Bacteroidota;c__Bacteroidia;o__Bacteroidales;f__UBA932;g__RC9;s__RC9 sp000432655	0.0164662	0.00241152	0.0131623	0.00490264	High	Low	gut	No	919534716	763370	0.083017	118210	0.0211488	938699341	0.0744281
s02_bin.189_filtered	UT30.3	94.06	0.7	2050631	54	55587	37974	186932	76.9476	High	60_0	d__Bacteria;p__Spirochaetota;c__Spirochaetia;o__Treponematales;f__Treponemataceae;g__Treponema_D;s__Treponema_D berlinense	0.0220245	0.00886699	0.0187887	0.00490264	High	High	gut	No	919534716	1292327	0.140541	118210	0.0456814	938699341	0.218455
s02_bin.19_filtered	UT30.3	73.12	0	1241200	59	28788	21037	89309	81.7857	Medium	177_0	d__Archaea;p__Thermoplasmatota;c__Thermoplasmata;o__Methanomassiliicoccales;f__Methanomethylophilaceae;g__UBA71;s__	0.0171718	0.00328284	0.0135221	0.00490264	High	Low	gut	Yes	919534716	848551	0.0922805	118210	0.0499112	938699341	0.132226
s02_bin.190_filtered	UT30.3	53.45	0	1359708	181	9350	7512	47877	27.33	Medium	114_0	d__Bacteria;p__Firmicutes_A;c__Clostridia;o__Oscillospirales;f__Ruminococcaceae;g__Ruminococcus;s__	0.0216113	0.00843874	0.0197248	0.00490264	High	High	gut	No	919534716	370662	0.0403097	118210	0.153117	938699341	0.14485
s02_bin.191_filtered	UT30.3	54.32	1	1012143	94	13970	10767	68113	20.8397	Medium	14_0	d__Bacteria;p__Firmicutes_A;c__Clostridia;o__Peptostreptococcales;f__Anaerovoracaceae;g__UBA1191;s__	0.0207414	0.00817583	0.0168533	0.00490264	High	High	gut	No	919534716	176370	0.0191804	118210	0.0795195	938699341	0.107824
s02_bin.2_filtered	UT30.3	64.53	3.51	1551302	187	11070	8295	42639	19.6632	Medium	123_0	d__Bacteria;p__Firmicutes_A;c__Clostridia;o__Lachnospirales;f__Lachnospiraceae;g__Hungatella_A;s__	0.025892	0.0164337	0.0225065	0.00490264	High	High	gut	No	919534716	254658	0.0276942	118210	0.158193	938699341	0.165261
s02_bin.202_filtered	UT30.3	58.1	2.14	1545511	132	16061	11708	58207	80.3178	Medium	136_0	d__Bacteria;p__Firmicutes_A;c__Clostridia;o__Lachnospirales;f__Lachnospiraceae;g__CAG-95;s__CAG-95 sp900066375	0.0187587	0.00511585	0.014627	0.00490264	High	Low	gut	No	919534716	971456	0.105646	118210	0.111666	938699341	0.164644
s02_bin.203_filtered	UT30.3	55.87	0	1039931	65	19954	15998	104393	35.9723	Medium	180_0	d__Bacteria;p__Proteobacteria;c__Gammaproteobacteria;o__Enterobacterales;f__Succinivibrionaceae;g__Succinivibrio;s__	0.0194201	0.00638078	0.015101	0.00490264	High	High	gut	No	919534716	299224	0.0325408	118210	0.0549869	938699341	0.110784
s02_bin.211_filtered	UT30.3	54.28	0.41	1442577	118	17765	12225	72353	277.63	Medium	N/A	d__Bacteria;p__Firmicutes;c__Bacilli;o__Lactobacillales;f__Carnobacteriaceae;g__Carnobacterium_A;s__Carnobacterium_A jeotgali	0.0178709	0.00474884	0.0138588	0.00490264	High	Low	unsure		919534716	3187792	0.346674	118210	0.0998224	938699341	0.153678
s02_bin.214_filtered	UT30.3	52.59	0	945316	213	4569	4438	13170	13.388	Medium	163_0	d__Bacteria;p__Firmicutes_A;c__Clostridia;o__Oscillospirales;f__Acutalibacteraceae;g__Eubacterium_R;s__	0.0284542	0.013463	0.0229182	0.00490264	High	High	gut	Yes	919534716	97659	0.0106205	118210	0.180188	938699341	0.100705
s02_bin.216_filtered	UT30.3	64.56	1.69	1558024	165	11242	9442	30416	125.126	Medium	41_0	d__Bacteria;p__Bacteroidota;c__Bacteroidia;o__Bacteroidales;f__Bacteroidaceae;g__Prevotella;s__	0.0203374	0.00848504	0.0164935	0.00490264	High	High	gut	Yes	919534716	1529363	0.166319	118210	0.139582	938699341	0.165977
s02_bin.217_filtered	UT30.3	55.51	2.17	1418869	238	6212	5961	36221	16.3535	Medium	118_1	d__Bacteria;p__Firmicutes_A;c__Clostridia;o__Lachnospirales;f__Lachnospiraceae;g__CAG-95;s__CAG-95 sp000438155	0.0262885	0.0141355	0.0220238	0.00490264	High	High	gut	No	919534716	187963	0.0204411	118210	0.201337	938699341	0.151153
s02_bin.221_filtered	UT30.3	62.77	0	1091697	127	9977	8596	23190	84.5026	Medium	69_1	d__Bacteria;p__Firmicutes_A;c__Clostridia;o__Christensenellales;f__CAG-138;g__;s__	0.0186952	0.00494399	0.0148469	0.00490264	High	Low	gut	No	919534716	762135	0.0828827	118210	0.107436	938699341	0.116299
s02_bin.230_filtered	UT30.3	60	0	596031	68	11218	8765	23474	59.9743	Medium	56_0	d__Bacteria;p__Firmicutes_A;c__Clostridia;o__4C28d-15;f__UBA1242;g__UBA4626;s__	0.020688	0.00861782	0.0182651	0.00490264	High	High	gut	No	919534716	279242	0.0303677	118210	0.0575247	938699341	0.0634954
s02_bin.234_filtered	UT30.3	68.11	1.35	1262766	118	17142	10701	39417	23.9329	Medium	24_1	d__Bacteria;p__Firmicutes;c__Bacilli;o__Erysipelotrichales;f__Erysipelotrichaceae;g__Solobacterium;s__	0.0243427	0.0107458	0.0207717	0.00490264	High	High	gut	Yes	919534716	249134	0.0270935	118210	0.0998224	938699341	0.134523
s02_bin.236_filtered	UT30.3	56.14	0	735996	79	13099	9316	37644	402.99	Medium	6_0	d__Bacteria;p__Firmicutes;c__Bacilli;o__RF39;f__CAG-302;g__CAG-302;s__CAG-302 sp000431795	0.0167984	0.00463347	0.0139061	0.00490264	High	Low	gut	No	919534716	2282815	0.248258	118210	0.0668302	938699341	0.0784059
s02_bin.238_filtered	UT30.3	66.9	0	1800253	104	24803	17310	102745	147.431	Medium	36_0	d__Bacteria;p__Bacteroidota;c__Bacteroidia;o__Bacteroidales;f__Bacteroidaceae;g__Prevotella;s__	0.0225267	0.0100688	0.0191272	0.00490264	High	High	gut	No	919534716	2092078	0.227515	118210	0.087979	938699341	0.191782
s02_bin.239_filtered	UT30.3	57.57	1.34	948425	42	28281	22581	76741	416.984	Medium	N/A	d__Bacteria;p__Firmicutes_A;c__Clostridia;o__Oscillospirales;f__Oscillospiraceae;g__CAG-83;s__CAG-83 sp900313295	0.0160504	0.0022148	0.0123597	0.00490264	Low	Low	gut		919534716	3201850	0.348203	118210	0.03553	938699341	0.101036
s02_bin.245_filtered	UT30.3	67.81	0.03	1033885	84	15313	12308	51221	348.028	Medium	N/A	d__Bacteria;p__Firmicutes_A;c__Clostridia;o__4C28d-15;f__CAG-727;g__UBA4636;s__	0.0166368	0.00295491	0.0128122	0.00490264	Low	Low	gut		919534716	2986478	0.324781	118210	0.07106	938699341	0.11014
s02_bin.246_filtered	UT30.3	79.68	0	1632740	123	21602	13274	82936	132.28	Medium	32_0	d__Bacteria;p__Bacteroidota;c__Bacteroidia;o__Bacteroidales;f__UBA932;g__RC9;s__RC9 sp000431015	0.0273203	0.00694907	0.0230931	0.00490264	High	High	gut	No	919534716	1735041	0.188687	118210	0.104052	938699341	0.173936
s02_bin.259_filtered	UT30.3	66.88	1.36	1292169	107	15860	12076	45199	29.3075	Medium	99_0	d__Bacteria;p__Firmicutes_A;c__Clostridia;o__Oscillospirales;f__Ruminococcaceae;g__Gemmiger;s__	0.0198359	0.00641959	0.0161097	0.00490264	High	High	gut	No	919534716	310353	0.0337511	118210	0.0905169	938699341	0.137655
s02_bin.26_filtered	UT30.3	53.29	0.45	1197043	87	23331	13759	64196	21.6216	Medium	160_1	d__Bacteria;p__Firmicutes_A;c__Clostridia;o__Oscillospirales;f__Acutalibacteraceae;g__CAG-177;s__CAG-177 sp003514385	0.0217151	0.0105137	0.0181522	0.00490264	High	High	gut	No	919534716	202198	0.0219892	118210	0.0735978	938699341	0.127521
s02_bin.268_filtered	UT30.3	74.52	3.08	1602148	97	24527	16516	60967	27.9211	Medium	126_0	d__Bacteria;p__Firmicutes_A;c__Clostridia;o__Lachnospirales;f__Lachnospiraceae;g__Lachnospira;s__Lachnospira rogosae	0.0228801	0.00920452	0.0200984	0.00490264	High	High	gut	No	919534716	352129	0.0382943	118210	0.0820574	938699341	0.170677
s02_bin.269_filtered	UT30.3	76.8	1.14	1581661	141	14654	11217	37875	58.0837	Medium	70_0	d__Bacteria;p__Firmicutes_A;c__Clostridia;o__Oscillospirales;f__Oscillospiraceae;g__CAG-110;s__	0.0223157	0.00687895	0.0187183	0.00490264	High	High	gut	Yes	919534716	725834	0.0789349	118210	0.119279	938699341	0.168495
s02_bin.272_filtered	UT30.3	60.88	0	1709480	138	16938	12387	68729	123.18	Medium	132_0	d__Bacteria;p__Firmicutes_A;c__Clostridia;o__Lachnospirales;f__Lachnospiraceae;g__Marvinbryantia;s__Marvinbryantia sp900066075	0.0181893	0.00569653	0.0149543	0.00490264	High	Low	gut	No	919534716	1647488	0.179165	118210	0.116741	938699341	0.182112
s02_bin.273_filtered	UT30.3	63.11	2.98	1182574	145	9461	8155	34211	118.789	Medium	90_1	d__Bacteria;p__Firmicutes_A;c__Clostridia;o__Oscillospirales;f__Oscillospiraceae;g__F23-B02;s__	0.0188114	0.00503674	0.0152216	0.00490264	High	Low	gut	Yes	919534716	1110917	0.120813	118210	0.122663	938699341	0.12598
s02_bin.278_filtered	UT30.3	64.2	0.84	1148666	106	14740	10836	46923	21.7708	Medium	164_0	d__Bacteria;p__Firmicutes_A;c__Clostridia;o__Oscillospirales;f__Acutalibacteraceae;g__Eubacterium_R;s__Eubacterium_R sp000434995	0.0226641	0.00958603	0.0186025	0.00490264	High	High	gut	No	919534716	199255	0.0216691	118210	0.0896709	938699341	0.122368
s02_bin.282_filtered	UT30.3	54.62	1.81	1413208	263	5752	5373	17140	14.1049	Medium	167_1	d__Bacteria;p__Firmicutes_A;c__Clostridia;o__Lachnospirales;f__Lachnospiraceae;g__CAG-45;s__CAG-45 sp000438375	0.0244424	0.0129892	0.0223747	0.00490264	High	High	gut	No	919534716	158263	0.0172112	118210	0.222485	938699341	0.15055
s02_bin.283_filtered	UT30.3	54.04	2.25	734083	41	40430	17904	53264	25.4479	Medium	104_0	d__Bacteria;p__Firmicutes;c__Bacilli;o__RFN20;f__CAG-449;g__CAG-449;s__	0.0190488	0.00714436	0.0168181	0.00490264	High	High	gut	Yes	919534716	151880	0.016517	118210	0.034684	938699341	0.0782021
s02_bin.287_filtered	UT30.3	51.94	0.06	1120570	67	24476	16724	81210	119.621	Medium	71_0	d__Bacteria;p__Firmicutes_A;c__Clostridia;o__Oscillospirales;f__Oscillospiraceae;g__CAG-110;s__	0.0197759	0.00650068	0.0158331	0.00490264	High	High	gut	Yes	919534716	1070566	0.116425	118210	0.0566788	938699341	0.119375
s02_bin.296_filtered	UT30.3	52.93	3.45	1241518	159	9570	7808	37942	32.8508	Medium	85_0	d__Bacteria;p__Firmicutes_A;c__Clostridia;o__Oscillospirales;f__Oscillospiraceae;g__CAG-83;s__CAG-83 sp003539495	0.029898	0.00914357	0.0267454	0.00490264	High	High	gut	No	919534716	341558	0.0371447	118210	0.134506	938699341	0.132259
s02_bin.310_filtered	UT30.3	70.93	0.37	1819458	68	40561	26756	117055	292.088	Medium	38_1	d__Bacteria;p__Bacteroidota;c__Bacteroidia;o__Bacteroidales;f__Bacteroidaceae;g__Prevotella;s__	0.0198018	0.00805139	0.0159705	0.00490264	High	High	gut	No	919534716	4238994	0.460993	118210	0.0575247	938699341	0.193828
s02_bin.313_filtered	UT30.3	59.01	0.81	1085966	63	26114	17237	53216	107.562	Medium	N/A	d__Archaea;p__Thermoplasmatota;c__Thermoplasmata;o__Methanomassiliicoccales;f__Methanomethylophilaceae;g__UBA71;s__	0.016638	0.00382066	0.0130141	0.00490264	Low	Low	gut		919534716	969814	0.105468	118210	0.053295	938699341	0.115688
s02_bin.314_filtered	UT30.3	57.16	3.5	1850572	246	9363	7522	37267	25.5578	Medium	101_0	d__Bacteria;p__Firmicutes_A;c__Clostridia;o__Christensenellales;f__CAG-74;g__Firm-10;s__	0.0224058	0.0113898	0.0190386	0.00490264	High	High	gut	Yes	919534716	388152	0.0422118	118210	0.208104	938699341	0.197142
s02_bin.317_filtered	UT30.3	54.15	2.37	1379624	86	31830	16042	93016	24.362	Medium	158_0	d__Bacteria;p__Firmicutes_A;c__Clostridia;o__Oscillospirales;f__Acutalibacteraceae;g__UBA6857;s__	0.0240177	0.0123582	0.0196999	0.00490264	High	High	gut	Yes	919534716	264313	0.0287442	118210	0.0727519	938699341	0.146972
s02_bin.318_filtered	UT30.3	59.37	3.75	916742	130	8761	7051	33815	24.3411	Medium	52_0	d__Bacteria;p__Firmicutes_A;c__Clostridia;o__Oscillospirales;f__Acutalibacteraceae;g__UBA737;s__	0.0220808	0.00950984	0.0190046	0.00490264	High	High	gut	Yes	919534716	177839	0.0193401	118210	0.109974	938699341	0.0976609
s02_bin.323_filtered	UT30.3	65.99	0	1722694	110	19444	15660	70773	35.0354	Medium	37_0	d__Bacteria;p__Bacteroidota;c__Bacteroidia;o__Bacteroidales;f__Bacteroidaceae;g__Prevotella;s__Prevotella sp900290275	0.0272845	0.0133901	0.0237676	0.00490264	High	High	gut	No	919534716	469053	0.0510098	118210	0.0930547	938699341	0.183519
s02_bin.337_filtered	UT30.3	70.85	0.95	2333611	104	40175	22438	159009	47.2315	Medium	135_0	d__Bacteria;p__Firmicutes_A;c__Clostridia;o__Lachnospirales;f__Lachnospiraceae;g__UBA7160;s__	0.0231364	0.0145006	0.0196775	0.00490264	High	High	gut	No	919534716	883803	0.0961142	118210	0.087979	938699341	0.2486
s02_bin.340_filtered	UT30.3	51.51	0	1054946	16	94181	65934	241857	86.6501	Medium	94_0	d__Bacteria;p__Firmicutes_A;c__Clostridia;o__Oscillospirales;f__Oscillospiraceae;g__;s__	0.0234464	0.0107342	0.0194562	0.00490264	High	High	gut	Yes	919534716	725730	0.0789236	118210	0.0135352	938699341	0.112384
s02_bin.341_filtered	UT30.3	53.91	0	875710	95	13992	9218	42015	17.442	Medium	171_0	d__Bacteria;p__Firmicutes_A;c__Clostridia;o__Oscillospirales;f__Acutalibacteraceae;g__;s__	0.0213879	0.00934378	0.0178226	0.00490264	High	High	gut	Yes	919534716	122775	0.0133519	118210	0.0803655	938699341	0.0932897
s02_bin.343_filtered	UT30.3	59.46	1.68	1037028	64	20160	16203	67799	34.9609	Medium	96_0	d__Bacteria;p__Firmicutes_A;c__Clostridia;o__Oscillospirales;f__Oscillospiraceae;g__UBA1777;s__	0.021348	0.00931989	0.0180519	0.00490264	High	High	gut	No	919534716	294168	0.031991	118210	0.0541409	938699341	0.110475
s02_bin.348_filtered	UT30.3	63.09	1.63	909238	162	6009	5612	27221	14.5792	Medium	55_0	d__Bacteria;p__Firmicutes_A;c__Clostridia;o__4C28d-15;f__CAG-552;g__UBA10677;s__	0.0228962	0.0168587	0.0192527	0.00490264	High	High	gut	Yes	919534716	107602	0.0117018	118210	0.137044	938699341	0.0968615
s02_bin.350_filtered	UT30.3	84.27	0.05	637545	11	96479	57958	122877	47.5875	Medium	4_0	d__Bacteria;p__Firmicutes_A;c__Clostridia;o__4C28d-15;f__UBA1242;g__;s__	0.0203486	0.00724917	0.017293	0.00490264	High	High	gut	No	919534716	233373	0.0253795	118210	0.00930547	938699341	0.0679179
s02_bin.351_filtered	UT30.3	89.43	0	1971068	60	60971	32851	142909	127.135	Medium	61_0	d__Bacteria;p__Spirochaetota;c__Spirochaetia;o__Treponematales;f__Treponemataceae;g__Treponema_D;s__	0.0197464	0.00608285	0.0159803	0.00490264	High	Low	gut	No	919534716	2054463	0.223424	118210	0.0507571	938699341	0.209979
s02_bin.355_filtered	UT30.3	99.67	0	1787957	62	54618	28838	117819	75.0751	High	58_1	d__Archaea;p__Euryarchaeota;c__Methanobacteria;o__Methanobacteriales;f__Methanobacteriaceae;g__Methanobrevibacter_A;s__Methanobrevibacter_A smithii	0.0207537	0.0058447	0.0183742	0.00490264	High	Low	gut	No	919534716	1177666	0.128072	118210	0.052449	938699341	0.190472
s02_bin.356_filtered	UT30.3	76.82	3.42	2721797	434	7150	6271	36836	59.5739	Medium	N/A	d__Bacteria;p__Firmicutes;c__Bacilli;o__Bacillales_A;f__Planococcaceae;g__Solibacillus;s__Solibacillus silvestris	0.0267215	0.00920914	0.0206042	0.00490264	High	High	environmental		919534716	1244658	0.135357	118210	0.367143	938699341	0.289954
s02_bin.36_filtered	UT30.3	58.45	2.49	1496939	204	8750	7337	35144	31.8452	Medium	54_0	d__Bacteria;p__Firmicutes_A;c__Clostridia;o__Christensenellales;f__CAG-74;g__;s__	0.0220684	0.00873327	0.0188839	0.00490264	High	High	gut	No	919534716	378623	0.0411755	118210	0.172574	938699341	0.159469
s02_bin.361_filtered	UT30.3	94.63	0.67	1778450	35	73881	50812	258768	351.991	High	113_0	d__Bacteria;p__Firmicutes_A;c__Clostridia;o__Oscillospirales;f__Ruminococcaceae;g__CAG-115;s__CAG-115 sp002304735	0.0174347	0.00250014	0.0134131	0.00490264	High	Low	gut	No	919534716	5406918	0.588006	118210	0.0296083	938699341	0.189459
s02_bin.366_filtered	UT30.3	69.4	2.32	2518590	431	6878	5843	37165	28.3391	Medium	17_1	d__Bacteria;p__Firmicutes;c__Bacilli;o__Bacillales_A;f__Planococcaceae;g__;s__	0.0283076	0.0129079	0.0257757	0.00490264	High	High	gut	Yes	919534716	549564	0.0597654	118210	0.364605	938699341	0.268306
s02_bin.373_filtered	UT30.3	75.5	1.4	1784873	117	21947	15255	51154	42.894	Medium	156_0	d__Bacteria;p__Firmicutes_A;c__Clostridia;o__Monoglobales;f__UBA1381;g__CAG-41;s__	0.0201169	0.00714569	0.0169898	0.00490264	High	High	gut	Yes	919534716	632734	0.0688102	118210	0.0989764	938699341	0.190143
s02_bin.378_filtered	UT30.3	77.53	2.81	978415	41	45707	23863	85073	147.834	Medium	11_0	d__Bacteria;p__Firmicutes;c__Bacilli;o__RF39;f__CAG-822;g__RUG832;s__	0.0198576	0.00725874	0.0162878	0.00490264	High	High	gut	Yes	919534716	1109638	0.120674	118210	0.034684	938699341	0.104231
s02_bin.38_filtered	UT30.3	63.36	1.89	1177561	195	7439	6038	31224	49.4726	Medium	20_2	d__Bacteria;p__Firmicutes;c__Bacilli;o__Erysipelotrichales;f__Erysipelotrichaceae;g__Holdemanella;s__	0.0252983	0.010155	0.0220202	0.00490264	High	High	gut	Yes	919534716	457009	0.0497	118210	0.164961	938699341	0.125446
s02_bin.405_filtered	UT30.3	60.56	0.67	1610000	51	43840	31568	140377	43.1764	Medium	143_0	d__Bacteria;p__Firmicutes_A;c__Clostridia;o__Lachnospirales;f__Lachnospiraceae;g__Eubacterium_F;s__	0.0206575	0.00805591	0.0166807	0.00490264	High	High	gut	No	919534716	558298	0.0607153	118210	0.0431436	938699341	0.171514
s02_bin.420_filtered	UT30.3	73.5	0.73	1508278	104	21111	14502	82839	46.0519	Medium	91_0	d__Bacteria;p__Firmicutes_A;c__Clostridia;o__Oscillospirales;f__Oscillospiraceae;g__F23-B02;s__	0.0254274	0.0086433	0.0226163	0.00490264	High	High	gut	No	919534716	562608	0.061184	118210	0.087979	938699341	0.160677
s02_bin.432_filtered	UT30.3	60.66	3.61	1346607	139	12685	9687	53377	34.9294	Medium	86_1	d__Bacteria;p__Firmicutes_A;c__Clostridia;o__Oscillospirales;f__Oscillospiraceae;g__CAG-83;s__CAG-83 sp000435975	0.0255266	0.00949897	0.022095	0.00490264	High	High	gut	No	919534716	383933	0.041753	118210	0.117587	938699341	0.143455
s02_bin.434_filtered	UT30.3	51.34	1.9	1044710	197	5762	5303	18309	20.7625	Medium	117_0	d__Bacteria;p__Firmicutes_A;c__Clostridia;o__Lachnospirales;f__Lachnospiraceae;g__;s__	0.0261431	0.0109209	0.023133	0.00490264	High	High	gut	Yes	919534716	182138	0.0198076	118210	0.166653	938699341	0.111293
s02_bin.435_filtered	UT30.3	54.24	2.11	1686706	240	8192	7027	49017	100.866	Medium	139_0	d__Bacteria;p__Firmicutes_A;c__Clostridia;o__Lachnospirales;f__Lachnospiraceae;g__Eubacterium_E;s__	0.0245529	0.00902766	0.0218988	0.00490264	High	High	gut	Yes	919534716	1362432	0.148165	118210	0.203029	938699341	0.179685
s02_bin.439_filtered	UT30.3	85.21	1.43	1662595	81	27461	20525	66636	34.2199	Medium	29_0	d__Bacteria;p__Bacteroidota;c__Bacteroidia;o__Bacteroidales;f__UBA932;g__RC9;s__	0.0253401	0.012572	0.0217088	0.00490264	High	High	gut	Yes	919534716	457999	0.0498077	118210	0.0685221	938699341	0.177117
s02_bin.440_filtered	UT30.3	50.05	2.46	1262011	91	23057	13868	63605	33.4348	Medium	7_0	d__Bacteria;p__Firmicutes_A;c__Clostridia;o__TANB77;f__CAG-508;g__CAG-269;s__CAG-269 sp003525075	0.0301667	0.0175969	0.0270574	0.00490264	High	High	gut	No	919534716	327527	0.0356188	118210	0.0769816	938699341	0.134443
s02_bin.443_filtered	UT30.3	71.11	0	2148819	137	21402	15684	83057	38.3695	Medium	133_0	d__Bacteria;p__Firmicutes_A;c__Clostridia;o__Lachnospirales;f__Lachnospiraceae;g__Marvinbryantia;s__	0.0287051	0.0109856	0.0249126	0.00490264	High	High	gut	Yes	919534716	659390	0.0717091	118210	0.115895	938699341	0.228915
s02_bin.449_filtered	UT30.3	51.69	1.12	436098	26	48065	16773	81162	62.699	Medium	27_0	d__Bacteria;p__Firmicutes;c__Bacilli;o__RFN20;f__CAG-826;g__RUG131;s__RUG131 sp900315885	0.027018	0.0128712	0.02311	0.00490264	High	High	gut	No	919534716	226748	0.024659	118210	0.0219948	938699341	0.0464577
s02_bin.450_filtered	UT30.3	78.85	1.75	2058179	142	22932	14494	147056	68.3165	Medium	137_0	d__Bacteria;p__Firmicutes_A;c__Clostridia;o__Lachnospirales;f__Lachnospiraceae;g__Faecalicatena;s__	0.0225049	0.00995959	0.0186775	0.00490264	High	High	gut	Yes	919534716	1110673	0.120786	118210	0.120125	938699341	0.219259
s02_bin.454_filtered	UT30.3	61.62	0.71	857293	156	5873	5495	26336	35.7281	Medium	105_0	d__Bacteria;p__Firmicutes;c__Bacilli;o__Erysipelotrichales;f__Erysipelotrichaceae;g__UBA636;s__	0.0290528	0.0120956	0.0236709	0.00490264	High	High	gut	Yes	919534716	240981	0.0262068	118210	0.131969	938699341	0.0913278
s02_bin.46_filtered	UT30.3	56.36	3.63	1452549	282	5483	5150	18241	46.6564	Medium	108_0	d__Bacteria;p__Firmicutes_A;c__Clostridia;o__Christensenellales;f__CAG-74;g__;s__	0.022602	0.00681901	0.0184143	0.00490264	High	High	gut	Yes	919534716	542789	0.0590287	118210	0.238558	938699341	0.154741
s02_bin.48_filtered	UT30.3	68.01	1.21	1160590	51	42416	22756	112311	49.891	Medium	81_0	d__Bacteria;p__Firmicutes_A;c__Clostridia;o__Christensenellales;f__CAG-138;g__CAG-1024;s__CAG-1024 sp000432015	0.0191388	0.00653817	0.0156834	0.00490264	High	High	gut	No	919534716	477739	0.0519544	118210	0.0431436	938699341	0.123638
s02_bin.57_filtered	UT30.3	88.11	0	1884585	33	92720	57108	272141	61.0508	Medium	62_0	d__Bacteria;p__Spirochaetota;c__Spirochaetia;o__Treponematales;f__Treponemataceae;g__Treponema_D;s__	0.0204379	0.00629416	0.01778	0.00490264	High	High	gut	No	919534716	948015	0.103097	118210	0.0279164	938699341	0.200766
s02_bin.6_filtered	UT30.3	61.72	0.95	1297185	116	15787	11182	51711	55.9092	Medium	26_0	d__Bacteria;p__Firmicutes;c__Bacilli;o__Erysipelotrichales;f__Erysipelotrichaceae;g__Solobacterium;s__	0.0222439	0.0094917	0.0180792	0.00490264	High	High	gut	Yes	919534716	563967	0.0613318	118210	0.0981304	938699341	0.13819
s02_bin.65_filtered	UT30.3	82.16	1.01	1447730	48	50752	30161	147880	43.7099	Medium	89_1	d__Bacteria;p__Firmicutes_A;c__Clostridia;o__Oscillospirales;f__Oscillospiraceae;g__F23-B02;s__F23-B02 sp000431075	0.0206858	0.00663152	0.0170673	0.00490264	High	High	gut	No	919534716	501412	0.0545289	118210	0.0406057	938699341	0.154227
s02_bin.68_filtered	UT30.3	58.93	0	1344392	48	41822	28008	80649	31.525	Medium	100_0	d__Bacteria;p__Firmicutes_A;c__Clostridia;o__Oscillospirales;f__Ruminococcaceae;g__Gemmiger;s__Gemmiger sp003476825	0.0197787	0.00549116	0.0169028	0.00490264	High	High	gut	No	919534716	322920	0.0351178	118210	0.0406057	938699341	0.143219
s02_bin.72_filtered	UT30.3	89.17	3.8	1896763	164	15821	11565	58249	39.243	Medium	98_0	d__Bacteria;p__Firmicutes_A;c__Clostridia;o__Oscillospirales;f__Ruminococcaceae;g__Faecalibacterium;s__	0.0249889	0.00753157	0.0222637	0.00490264	High	High	gut	No	919534716	593594	0.0645537	118210	0.138736	938699341	0.202063
s02_bin.82_filtered	UT30.3	65.77	0.45	1509279	30	62091	50309	230935	81.1656	Medium	170_0	d__Bacteria;p__Firmicutes_A;c__Clostridia;o__Lachnospirales;f__Lachnospiraceae;g__CAG-127;s__	0.0189719	0.00869234	0.0157316	0.00490264	High	High	gut	No	919534716	986192	0.107249	118210	0.0253786	938699341	0.160784
s02_bin.84_filtered	UT30.3	50.52	0	1131535	202	5985	5601	18426	14.5443	Medium	175_0	d__Bacteria;p__Firmicutes_A;c__Clostridia;o__Oscillospirales;f__QAMX01;g__QAMX01;s__	0.0254374	0.0138176	0.020902	0.00490264	High	High	gut	No	919534716	129636	0.014098	118210	0.170882	938699341	0.120543
s02_bin.98_filtered	UT30.3	63.79	0	1914833	103	24497	18590	65876	49.3278	Medium	39_0	d__Bacteria;p__Bacteroidota;c__Bacteroidia;o__Bacteroidales;f__Bacteroidaceae;g__Prevotella;s__	0.0234942	0.0115023	0.0204824	0.00490264	High	High	gut	Yes	919534716	760185	0.0826706	118210	0.0871331	938699341	0.203988
Lib3_9_bin.1_filtered	UT43.2	39.66	0	302638	56	6139	5404	13196	148.147	Low	N/A	N/A	N/A	N/A	N/A	N/A	N/A	N/A	N/A	N/A	N/A	N/A	N/A	N/A	N/A	N/A	N/A
Lib3_9_bin.10_filtered	UT43.2	23.28	0	461238	75	6512	6149	22132	55.6309	Low	N/A	N/A	N/A	N/A	N/A	N/A	N/A	N/A	N/A	N/A	N/A	N/A	N/A	N/A	N/A	N/A	N/A
Lib3_9_bin.12_filtered	UT43.2	24.14	0	320652	17	24934	18861	68477	275.449	Low	N/A	N/A	N/A	N/A	N/A	N/A	N/A	N/A	N/A	N/A	N/A	N/A	N/A	N/A	N/A	N/A	N/A
Lib3_9_bin.14_filtered	UT43.2	29.31	0	760942	103	8413	7387	33761	64.1891	Low	N/A	N/A	N/A	N/A	N/A	N/A	N/A	N/A	N/A	N/A	N/A	N/A	N/A	N/A	N/A	N/A	N/A
Lib3_9_bin.17_filtered	UT43.2	22.81	0	291445	36	11042	8095	24186	147.49	Low	N/A	N/A	N/A	N/A	N/A	N/A	N/A	N/A	N/A	N/A	N/A	N/A	N/A	N/A	N/A	N/A	N/A
Lib3_9_bin.18_filtered	UT43.2	4.17	0	150588	19	9243	7925	23649	244.503	Low	N/A	N/A	N/A	N/A	N/A	N/A	N/A	N/A	N/A	N/A	N/A	N/A	N/A	N/A	N/A	N/A	N/A
Lib3_9_bin.19_filtered	UT43.2	25.82	1.4	326264	47	8281	6941	21422	42.9045	Low	N/A	N/A	N/A	N/A	N/A	N/A	N/A	N/A	N/A	N/A	N/A	N/A	N/A	N/A	N/A	N/A	N/A
Lib3_9_bin.20_filtered	UT43.2	23.76	0	328121	28	15052	11718	45846	54.8424	Low	N/A	N/A	N/A	N/A	N/A	N/A	N/A	N/A	N/A	N/A	N/A	N/A	N/A	N/A	N/A	N/A	N/A
Lib3_9_bin.21_filtered	UT43.2	43.45	0.56	869320	156	6372	5572	24795	146.078	Low	N/A	N/A	N/A	N/A	N/A	N/A	N/A	N/A	N/A	N/A	N/A	N/A	N/A	N/A	N/A	N/A	N/A
Lib3_9_bin.25_filtered	UT43.2	4.17	0	122253	19	7425	6434	16006	46.1899	Low	N/A	N/A	N/A	N/A	N/A	N/A	N/A	N/A	N/A	N/A	N/A	N/A	N/A	N/A	N/A	N/A	N/A
Lib3_9_bin.28_filtered	UT43.2	8.33	0	74535	5	16249	14907	29057	101.509	Low	N/A	N/A	N/A	N/A	N/A	N/A	N/A	N/A	N/A	N/A	N/A	N/A	N/A	N/A	N/A	N/A	N/A
Lib3_9_bin.3_filtered	UT43.2	8.77	0	229863	24	15049	9577	31284	292.298	Low	N/A	N/A	N/A	N/A	N/A	N/A	N/A	N/A	N/A	N/A	N/A	N/A	N/A	N/A	N/A	N/A	N/A
Lib3_9_bin.30_filtered	UT43.2	26.72	0	552325	67	10004	8243	28544	52.521	Low	N/A	N/A	N/A	N/A	N/A	N/A	N/A	N/A	N/A	N/A	N/A	N/A	N/A	N/A	N/A	N/A	N/A
Lib3_9_bin.36_filtered	UT43.2	25	0	540929	100	5736	5409	18234	129.369	Low	N/A	N/A	N/A	N/A	N/A	N/A	N/A	N/A	N/A	N/A	N/A	N/A	N/A	N/A	N/A	N/A	N/A
Lib3_9_bin.39_filtered	UT43.2	22.81	0	450513	68	8283	6625	21881	46.4683	Low	N/A	N/A	N/A	N/A	N/A	N/A	N/A	N/A	N/A	N/A	N/A	N/A	N/A	N/A	N/A	N/A	N/A
Lib3_9_bin.4_filtered	UT43.2	4.17	0	357366	34	11799	10510	42867	81.624	Low	N/A	N/A	N/A	N/A	N/A	N/A	N/A	N/A	N/A	N/A	N/A	N/A	N/A	N/A	N/A	N/A	N/A
Lib3_9_bin.45_filtered	UT43.2	20.69	0	399689	44	10816	9083	32963	76.65	Low	N/A	N/A	N/A	N/A	N/A	N/A	N/A	N/A	N/A	N/A	N/A	N/A	N/A	N/A	N/A	N/A	N/A
Lib3_9_bin.48_filtered	UT43.2	0	0	169325	16	12767	10582	28195	85.07	Low	N/A	N/A	N/A	N/A	N/A	N/A	N/A	N/A	N/A	N/A	N/A	N/A	N/A	N/A	N/A	N/A	N/A
Lib3_9_bin.5_filtered	UT43.2	17.54	1.75	1445476	231	7629	6257	36593	48.7599	Low	N/A	N/A	N/A	N/A	N/A	N/A	N/A	N/A	N/A	N/A	N/A	N/A	N/A	N/A	N/A	N/A	N/A
Lib3_9_bin.50_filtered	UT43.2	20.94	0.57	381355	45	10706	8474	19233	63.6936	Low	N/A	N/A	N/A	N/A	N/A	N/A	N/A	N/A	N/A	N/A	N/A	N/A	N/A	N/A	N/A	N/A	N/A
Lib3_9_bin.52_filtered	UT43.2	37.36	0	962316	84	16608	11456	40690	74.9313	Low	N/A	N/A	N/A	N/A	N/A	N/A	N/A	N/A	N/A	N/A	N/A	N/A	N/A	N/A	N/A	N/A	N/A
Lib3_9_bin.53_filtered	UT43.2	18.97	0	444795	83	5963	5358	20958	40.7214	Low	N/A	N/A	N/A	N/A	N/A	N/A	N/A	N/A	N/A	N/A	N/A	N/A	N/A	N/A	N/A	N/A	N/A
Lib3_9_bin.56_filtered	UT43.2	43.97	5.17	784729	104	9132	7545	28508	51.6347	Low	N/A	N/A	N/A	N/A	N/A	N/A	N/A	N/A	N/A	N/A	N/A	N/A	N/A	N/A	N/A	N/A	N/A
Lib3_9_bin.6_filtered	UT43.2	10.66	0	355716	59	6839	6029	23180	40.1396	Low	N/A	N/A	N/A	N/A	N/A	N/A	N/A	N/A	N/A	N/A	N/A	N/A	N/A	N/A	N/A	N/A	N/A
Lib3_9_bin.63_filtered	UT43.2	21.82	0	537696	82	7631	6557	26827	42.1916	Low	N/A	N/A	N/A	N/A	N/A	N/A	N/A	N/A	N/A	N/A	N/A	N/A	N/A	N/A	N/A	N/A	N/A
Lib3_9_bin.64_filtered	UT43.2	14.04	0	574558	40	18382	14363	51363	55.9912	Low	N/A	N/A	N/A	N/A	N/A	N/A	N/A	N/A	N/A	N/A	N/A	N/A	N/A	N/A	N/A	N/A	N/A
Lib3_9_bin.65_filtered	UT43.2	14.83	0	587592	101	6623	5817	22129	38.1439	Low	N/A	N/A	N/A	N/A	N/A	N/A	N/A	N/A	N/A	N/A	N/A	N/A	N/A	N/A	N/A	N/A	N/A
Lib3_9_bin.67_filtered	UT43.2	27.74	0.48	722964	72	12662	10041	35273	112.66	Low	N/A	N/A	N/A	N/A	N/A	N/A	N/A	N/A	N/A	N/A	N/A	N/A	N/A	N/A	N/A	N/A	N/A
Lib3_9_bin.68_filtered	UT43.2	7.36	0	171901	18	11798	9550	26153	105.081	Low	N/A	N/A	N/A	N/A	N/A	N/A	N/A	N/A	N/A	N/A	N/A	N/A	N/A	N/A	N/A	N/A	N/A
Lib3_9_bin.69_filtered	UT43.2	20.69	0	719526	100	8231	7195	26341	44.945	Low	N/A	N/A	N/A	N/A	N/A	N/A	N/A	N/A	N/A	N/A	N/A	N/A	N/A	N/A	N/A	N/A	N/A
Lib3_9_bin.7_filtered	UT43.2	4.17	0	296568	44	9464	6740	21033	40.6195	Low	N/A	N/A	N/A	N/A	N/A	N/A	N/A	N/A	N/A	N/A	N/A	N/A	N/A	N/A	N/A	N/A	N/A
Lib3_9_bin.70_filtered	UT43.2	15.83	0	289050	50	7159	5781	21304	37.7297	Low	N/A	N/A	N/A	N/A	N/A	N/A	N/A	N/A	N/A	N/A	N/A	N/A	N/A	N/A	N/A	N/A	N/A
Lib3_9_bin.72_filtered	UT43.2	35.18	0	389976	73	6053	5342	16410	37.1792	Low	N/A	N/A	N/A	N/A	N/A	N/A	N/A	N/A	N/A	N/A	N/A	N/A	N/A	N/A	N/A	N/A	N/A
Lib3_9_bin.79_filtered	UT43.2	22.81	0	582950	62	10567	9402	39193	51.0445	Low	N/A	N/A	N/A	N/A	N/A	N/A	N/A	N/A	N/A	N/A	N/A	N/A	N/A	N/A	N/A	N/A	N/A
Lib3_9_bin.82_filtered	UT43.2	0	0	135473	10	21852	13547	31705	83.5887	Low	N/A	N/A	N/A	N/A	N/A	N/A	N/A	N/A	N/A	N/A	N/A	N/A	N/A	N/A	N/A	N/A	N/A
Lib3_9_bin.84_filtered	UT43.2	34.55	0.91	530104	134	3718	3956	18074	30.4986	Low	N/A	N/A	N/A	N/A	N/A	N/A	N/A	N/A	N/A	N/A	N/A	N/A	N/A	N/A	N/A	N/A	N/A
Lib3_9_bin.85_filtered	UT43.2	18.1	0	400966	36	15723	11137	48810	69.0719	Low	N/A	N/A	N/A	N/A	N/A	N/A	N/A	N/A	N/A	N/A	N/A	N/A	N/A	N/A	N/A	N/A	N/A
Lib3_9_bin.87_filtered	UT43.2	24.56	0	699356	139	5954	5031	13135	39.6976	Low	N/A	N/A	N/A	N/A	N/A	N/A	N/A	N/A	N/A	N/A	N/A	N/A	N/A	N/A	N/A	N/A	N/A
Lib3_9_bin.9_filtered	UT43.2	13.79	0	202335	15	13166	13489	45885	151.542	Low	N/A	N/A	N/A	N/A	N/A	N/A	N/A	N/A	N/A	N/A	N/A	N/A	N/A	N/A	N/A	N/A	N/A
Lib3_9_bin.91_filtered	UT43.2	25.86	0	344158	39	9471	8824	54690	45.7955	Low	N/A	N/A	N/A	N/A	N/A	N/A	N/A	N/A	N/A	N/A	N/A	N/A	N/A	N/A	N/A	N/A	N/A
Lib3_9_bin.93_filtered	UT43.2	6.9	0	150510	10	18679	15051	44352	274.078	Low	N/A	N/A	N/A	N/A	N/A	N/A	N/A	N/A	N/A	N/A	N/A	N/A	N/A	N/A	N/A	N/A	N/A
Lib4_1_bin.1_filtered	AW107	36.52	1.7	634070	138	4926	4594	13169	65.8783	Low	N/A	N/A	N/A	N/A	N/A	N/A	N/A	N/A	N/A	N/A	N/A	N/A	N/A	N/A	N/A	N/A	N/A
Lib4_1_bin.10_filtered	AW107	0	0	32240	5	6193	6448	7889	114.382	Low	N/A	N/A	N/A	N/A	N/A	N/A	N/A	N/A	N/A	N/A	N/A	N/A	N/A	N/A	N/A	N/A	N/A
Lib4_1_bin.11_filtered	AW107	5.59	0	154742	28	7296	5526	17624	45.7763	Low	N/A	N/A	N/A	N/A	N/A	N/A	N/A	N/A	N/A	N/A	N/A	N/A	N/A	N/A	N/A	N/A	N/A
Lib4_1_bin.13_filtered	AW107	9.81	0	143503	35	3864	4100	12616	22.8777	Low	N/A	N/A	N/A	N/A	N/A	N/A	N/A	N/A	N/A	N/A	N/A	N/A	N/A	N/A	N/A	N/A	N/A
Lib4_1_bin.18_filtered	AW107	10.5	0	450235	113	3715	3984	19721	21.1338	Low	N/A	N/A	N/A	N/A	N/A	N/A	N/A	N/A	N/A	N/A	N/A	N/A	N/A	N/A	N/A	N/A	N/A
Lib4_1_bin.23_filtered	AW107	23.62	0	360351	72	4956	5004	16483	34.1751	Low	N/A	N/A	N/A	N/A	N/A	N/A	N/A	N/A	N/A	N/A	N/A	N/A	N/A	N/A	N/A	N/A	N/A
Lib4_1_bin.24_filtered	AW107	30.72	0	662754	158	3893	4194	15800	25.2485	Low	N/A	N/A	N/A	N/A	N/A	N/A	N/A	N/A	N/A	N/A	N/A	N/A	N/A	N/A	N/A	N/A	N/A
Lib4_1_bin.26_filtered	AW107	31.35	0	495534	100	5336	4955	11976	82.0728	Low	N/A	N/A	N/A	N/A	N/A	N/A	N/A	N/A	N/A	N/A	N/A	N/A	N/A	N/A	N/A	N/A	N/A
Lib4_1_bin.28_filtered	AW107	10.49	0	465249	131	3339	3551	10840	24.0954	Low	N/A	N/A	N/A	N/A	N/A	N/A	N/A	N/A	N/A	N/A	N/A	N/A	N/A	N/A	N/A	N/A	N/A
Lib4_1_bin.29_filtered	AW107	20.69	0	441050	95	4886	4642	11364	46.3453	Low	N/A	N/A	N/A	N/A	N/A	N/A	N/A	N/A	N/A	N/A	N/A	N/A	N/A	N/A	N/A	N/A	N/A
Lib4_1_bin.3_filtered	AW107	40.52	0	1253600	337	3778	3719	11551	16.9238	Low	N/A	N/A	N/A	N/A	N/A	N/A	N/A	N/A	N/A	N/A	N/A	N/A	N/A	N/A	N/A	N/A	N/A
Lib4_1_bin.33_filtered	AW107	15.06	0.12	450493	103	4491	4373	11296	210.123	Low	N/A	N/A	N/A	N/A	N/A	N/A	N/A	N/A	N/A	N/A	N/A	N/A	N/A	N/A	N/A	N/A	N/A
Lib4_1_bin.34_filtered	AW107	11.89	0.48	431208	85	5744	5073	13635	107.065	Low	N/A	N/A	N/A	N/A	N/A	N/A	N/A	N/A	N/A	N/A	N/A	N/A	N/A	N/A	N/A	N/A	N/A
Lib4_1_bin.35_filtered	AW107	0	0	73396	13	5747	5645	12437	75.6202	Low	N/A	N/A	N/A	N/A	N/A	N/A	N/A	N/A	N/A	N/A	N/A	N/A	N/A	N/A	N/A	N/A	N/A
Lib4_1_bin.36_filtered	AW107	10.34	0	155780	39	4085	3994	9752	29.625	Low	N/A	N/A	N/A	N/A	N/A	N/A	N/A	N/A	N/A	N/A	N/A	N/A	N/A	N/A	N/A	N/A	N/A
Lib4_1_bin.40_filtered	AW107	7.68	0	184013	41	4312	4488	9910	47.8923	Low	N/A	N/A	N/A	N/A	N/A	N/A	N/A	N/A	N/A	N/A	N/A	N/A	N/A	N/A	N/A	N/A	N/A
Lib4_1_bin.44_filtered	AW107	11.21	1.72	301120	72	4418	4182	10475	94.692	Low	N/A	N/A	N/A	N/A	N/A	N/A	N/A	N/A	N/A	N/A	N/A	N/A	N/A	N/A	N/A	N/A	N/A
Lib4_1_bin.47_filtered	AW107	10.03	0	196936	27	7829	7293	28533	55.7231	Low	N/A	N/A	N/A	N/A	N/A	N/A	N/A	N/A	N/A	N/A	N/A	N/A	N/A	N/A	N/A	N/A	N/A
Lib4_1_bin.48_filtered	AW107	24.29	0.1	512251	141	3350	3632	19238	25.473	Low	N/A	N/A	N/A	N/A	N/A	N/A	N/A	N/A	N/A	N/A	N/A	N/A	N/A	N/A	N/A	N/A	N/A
Lib4_1_bin.49_filtered	AW107	20.69	0	483943	139	3353	3481	11235	24.1122	Low	N/A	N/A	N/A	N/A	N/A	N/A	N/A	N/A	N/A	N/A	N/A	N/A	N/A	N/A	N/A	N/A	N/A
Lib4_1_bin.50_filtered	AW107	8.72	0	336452	52	7730	6470	32859	55.4613	Low	N/A	N/A	N/A	N/A	N/A	N/A	N/A	N/A	N/A	N/A	N/A	N/A	N/A	N/A	N/A	N/A	N/A
Lib4_1_bin.52_filtered	AW107	23.64	0	691564	160	4194	4322	19273	27.9	Low	N/A	N/A	N/A	N/A	N/A	N/A	N/A	N/A	N/A	N/A	N/A	N/A	N/A	N/A	N/A	N/A	N/A
Lib4_1_bin.53_filtered	AW107	19.3	0	444766	120	3650	3706	10249	30.7265	Low	N/A	N/A	N/A	N/A	N/A	N/A	N/A	N/A	N/A	N/A	N/A	N/A	N/A	N/A	N/A	N/A	N/A
Lib4_1_bin.59_filtered	AW107	8.62	0	360789	90	3897	4008	12790	27.8646	Low	N/A	N/A	N/A	N/A	N/A	N/A	N/A	N/A	N/A	N/A	N/A	N/A	N/A	N/A	N/A	N/A	N/A
Lib4_1_bin.61_filtered	AW107	27.06	0.16	673419	186	3495	3620	11872	21.3943	Low	N/A	N/A	N/A	N/A	N/A	N/A	N/A	N/A	N/A	N/A	N/A	N/A	N/A	N/A	N/A	N/A	N/A
Lib4_1_bin.62_filtered	AW107	17.32	0.34	331953	55	9599	6035	24290	34.0271	Low	N/A	N/A	N/A	N/A	N/A	N/A	N/A	N/A	N/A	N/A	N/A	N/A	N/A	N/A	N/A	N/A	N/A
Lib4_1_bin.65_filtered	AW107	44.76	1.62	716065	172	4328	4163	15138	50.9568	Low	N/A	N/A	N/A	N/A	N/A	N/A	N/A	N/A	N/A	N/A	N/A	N/A	N/A	N/A	N/A	N/A	N/A
Lib4_1_bin.66_filtered	AW107	10.53	0	423466	122	3375	3471	7919	23.126	Low	N/A	N/A	N/A	N/A	N/A	N/A	N/A	N/A	N/A	N/A	N/A	N/A	N/A	N/A	N/A	N/A	N/A
Lib4_1_bin.72_filtered	AW107	0	0	14025	3	5346	4675	5593	89.4853	Low	N/A	N/A	N/A	N/A	N/A	N/A	N/A	N/A	N/A	N/A	N/A	N/A	N/A	N/A	N/A	N/A	N/A
Lib4_1_bin.73_filtered	AW107	34.56	1.75	620385	178	3355	3485	9036	23.7801	Low	N/A	N/A	N/A	N/A	N/A	N/A	N/A	N/A	N/A	N/A	N/A	N/A	N/A	N/A	N/A	N/A	N/A
Lib4_1_bin.77_filtered	AW107	7.02	0	94496	24	4193	3937	8121	92.537	Low	N/A	N/A	N/A	N/A	N/A	N/A	N/A	N/A	N/A	N/A	N/A	N/A	N/A	N/A	N/A	N/A	N/A
Lib4_1_bin.81_filtered	AW107	25.24	0	633920	136	4898	4661	14931	46.4553	Low	N/A	N/A	N/A	N/A	N/A	N/A	N/A	N/A	N/A	N/A	N/A	N/A	N/A	N/A	N/A	N/A	N/A
Lib4_1_bin.85_filtered	AW107	6.38	0	117949	21	6183	5616	13777	104.77	Low	N/A	N/A	N/A	N/A	N/A	N/A	N/A	N/A	N/A	N/A	N/A	N/A	N/A	N/A	N/A	N/A	N/A
Lib4_1_bin.88_filtered	AW107	10.03	0	142812	21	8236	6800	19599	83.5215	Low	N/A	N/A	N/A	N/A	N/A	N/A	N/A	N/A	N/A	N/A	N/A	N/A	N/A	N/A	N/A	N/A	N/A
Lib4_1_bin.89_filtered	AW107	0	0	116867	10	19831	11686	53384	101.253	Low	N/A	N/A	N/A	N/A	N/A	N/A	N/A	N/A	N/A	N/A	N/A	N/A	N/A	N/A	N/A	N/A	N/A
Lib4_1_bin.90_filtered	AW107	0	0	50492	12	4339	4207	7103	128.843	Low	N/A	N/A	N/A	N/A	N/A	N/A	N/A	N/A	N/A	N/A	N/A	N/A	N/A	N/A	N/A	N/A	N/A
Lib4_1_bin.91_filtered	AW107	45.03	0.81	766610	191	3988	4013	12517	17.3269	Low	N/A	N/A	N/A	N/A	N/A	N/A	N/A	N/A	N/A	N/A	N/A	N/A	N/A	N/A	N/A	N/A	N/A
Lib4_1_bin.93_filtered	AW107	5.26	0	362777	97	3415	3739	14194	25.6529	Low	N/A	N/A	N/A	N/A	N/A	N/A	N/A	N/A	N/A	N/A	N/A	N/A	N/A	N/A	N/A	N/A	N/A
Lib4_1_bin.97_filtered	AW107	16.67	0	450926	96	4856	4697	12803	55.7693	Low	N/A	N/A	N/A	N/A	N/A	N/A	N/A	N/A	N/A	N/A	N/A	N/A	N/A	N/A	N/A	N/A	N/A
Lib4_3_bin.1_filtered	AW110A	33.62	0	544836	94	6332	5796	29748	26.1579	Low	N/A	N/A	N/A	N/A	N/A	N/A	N/A	N/A	N/A	N/A	N/A	N/A	N/A	N/A	N/A	N/A	N/A
Lib4_3_bin.14_filtered	AW110A	29.2	1.27	1263265	293	4365	4311	21450	25.7388	Low	N/A	N/A	N/A	N/A	N/A	N/A	N/A	N/A	N/A	N/A	N/A	N/A	N/A	N/A	N/A	N/A	N/A
Lib4_3_bin.28_filtered	AW110A	10.34	0	47730	10	5465	4773	7394	25.9917	Low	N/A	N/A	N/A	N/A	N/A	N/A	N/A	N/A	N/A	N/A	N/A	N/A	N/A	N/A	N/A	N/A	N/A
Lib4_3_bin.3_filtered	AW110A	58.93	5.75	986369	122	9438	8084	34445	71.4103	Low	N/A	N/A	N/A	N/A	N/A	N/A	N/A	N/A	N/A	N/A	N/A	N/A	N/A	N/A	N/A	N/A	N/A
Lib4_3_bin.43_filtered	AW110A	49.73	0.3	1426008	179	10886	7966	37088	70.1901	Low	N/A	N/A	N/A	N/A	N/A	N/A	N/A	N/A	N/A	N/A	N/A	N/A	N/A	N/A	N/A	N/A	N/A
Lib4_3_bin.45_filtered	AW110A	28.96	0	650112	101	7383	6436	28709	42.6879	Low	N/A	N/A	N/A	N/A	N/A	N/A	N/A	N/A	N/A	N/A	N/A	N/A	N/A	N/A	N/A	N/A	N/A
Lib4_3_bin.49_filtered	AW110A	43.36	0.22	568575	138	4091	4120	11353	22.9876	Low	N/A	N/A	N/A	N/A	N/A	N/A	N/A	N/A	N/A	N/A	N/A	N/A	N/A	N/A	N/A	N/A	N/A
Lib4_3_bin.60_filtered	AW110A	29.18	0.48	991661	138	8181	7185	30009	97.3136	Low	N/A	N/A	N/A	N/A	N/A	N/A	N/A	N/A	N/A	N/A	N/A	N/A	N/A	N/A	N/A	N/A	N/A
Lib4_3_bin.61_filtered	AW110A	43.86	0	955702	117	10316	8168	32553	47.6468	Low	N/A	N/A	N/A	N/A	N/A	N/A	N/A	N/A	N/A	N/A	N/A	N/A	N/A	N/A	N/A	N/A	N/A
Lib4_3_bin.67_filtered	AW110A	43.56	0	952394	166	6849	5737	33651	25.4514	Low	N/A	N/A	N/A	N/A	N/A	N/A	N/A	N/A	N/A	N/A	N/A	N/A	N/A	N/A	N/A	N/A	N/A
Lib4_3_bin.68_filtered	AW110A	43.03	0	928320	176	5779	5274	21210	25.2161	Low	N/A	N/A	N/A	N/A	N/A	N/A	N/A	N/A	N/A	N/A	N/A	N/A	N/A	N/A	N/A	N/A	N/A
Lib4_3_bin.70_filtered	AW110A	47.04	0	703983	162	4328	4345	15317	20.9294	Low	N/A	N/A	N/A	N/A	N/A	N/A	N/A	N/A	N/A	N/A	N/A	N/A	N/A	N/A	N/A	N/A	N/A
Lib4_3_bin.84_filtered	AW110A	24.14	0	559017	115	5596	4861	17748	28.6779	Low	N/A	N/A	N/A	N/A	N/A	N/A	N/A	N/A	N/A	N/A	N/A	N/A	N/A	N/A	N/A	N/A	N/A
Lib4_3_bin.86_filtered	AW110A	21.05	0	645955	156	3780	4140	15751	22.37	Low	N/A	N/A	N/A	N/A	N/A	N/A	N/A	N/A	N/A	N/A	N/A	N/A	N/A	N/A	N/A	N/A	N/A
Lib4_3_bin.92_filtered	AW110A	44.29	0	770964	122	7236	6319	20781	28.7553	Low	N/A	N/A	N/A	N/A	N/A	N/A	N/A	N/A	N/A	N/A	N/A	N/A	N/A	N/A	N/A	N/A	N/A
Lib4_6_bin.1_filtered	Zape1	36.42	0.35	1188532	89	17330	13354	66708	65.9787	Low	N/A	N/A	N/A	N/A	N/A	N/A	N/A	N/A	N/A	N/A	N/A	N/A	N/A	N/A	N/A	N/A	N/A
Lib4_6_bin.106_filtered	Zape1	41.11	0	857263	146	7206	5871	20137	33.1563	Low	N/A	N/A	N/A	N/A	N/A	N/A	N/A	N/A	N/A	N/A	N/A	N/A	N/A	N/A	N/A	N/A	N/A
Lib4_6_bin.107_filtered	Zape1	23.28	0	706465	101	7946	6994	23801	125.172	Low	N/A	N/A	N/A	N/A	N/A	N/A	N/A	N/A	N/A	N/A	N/A	N/A	N/A	N/A	N/A	N/A	N/A
Lib4_6_bin.111_filtered	Zape1	26.35	0.86	466760	78	7142	5984	33060	43.6114	Low	N/A	N/A	N/A	N/A	N/A	N/A	N/A	N/A	N/A	N/A	N/A	N/A	N/A	N/A	N/A	N/A	N/A
Lib4_6_bin.113_filtered	Zape1	27.53	0	677801	79	11565	8579	32872	66.3125	Low	N/A	N/A	N/A	N/A	N/A	N/A	N/A	N/A	N/A	N/A	N/A	N/A	N/A	N/A	N/A	N/A	N/A
Lib4_6_bin.115_filtered	Zape1	38.17	2.22	1471957	146	16389	10081	56826	74.7335	Low	N/A	N/A	N/A	N/A	N/A	N/A	N/A	N/A	N/A	N/A	N/A	N/A	N/A	N/A	N/A	N/A	N/A
Lib4_6_bin.116_filtered	Zape1	24.55	0	350033	13	41482	26925	83971	84.739	Low	N/A	N/A	N/A	N/A	N/A	N/A	N/A	N/A	N/A	N/A	N/A	N/A	N/A	N/A	N/A	N/A	N/A
Lib4_6_bin.118_filtered	Zape1	36.29	1.72	851601	205	4158	4154	15284	23.0493	Low	N/A	N/A	N/A	N/A	N/A	N/A	N/A	N/A	N/A	N/A	N/A	N/A	N/A	N/A	N/A	N/A	N/A
Lib4_6_bin.120_filtered	Zape1	42.05	1.32	1058157	257	4070	4117	19115	25.1901	Low	N/A	N/A	N/A	N/A	N/A	N/A	N/A	N/A	N/A	N/A	N/A	N/A	N/A	N/A	N/A	N/A	N/A
Lib4_6_bin.124_filtered	Zape1	43.86	1.75	1113676	150	9278	7424	21659	78.4645	Low	N/A	N/A	N/A	N/A	N/A	N/A	N/A	N/A	N/A	N/A	N/A	N/A	N/A	N/A	N/A	N/A	N/A
Lib4_6_bin.128_filtered	Zape1	38.79	0	977131	113	10941	8647	30843	44.0827	Low	N/A	N/A	N/A	N/A	N/A	N/A	N/A	N/A	N/A	N/A	N/A	N/A	N/A	N/A	N/A	N/A	N/A
Lib4_6_bin.130_filtered	Zape1	29.02	0	550931	97	6532	5679	20076	33.7792	Low	N/A	N/A	N/A	N/A	N/A	N/A	N/A	N/A	N/A	N/A	N/A	N/A	N/A	N/A	N/A	N/A	N/A
Lib4_6_bin.132_filtered	Zape1	38.82	0	1176501	313	3719	3758	13351	19.4597	Low	N/A	N/A	N/A	N/A	N/A	N/A	N/A	N/A	N/A	N/A	N/A	N/A	N/A	N/A	N/A	N/A	N/A
Lib4_6_bin.133_filtered	Zape1	30.9	0	675468	106	7648	6372	26912	33.6982	Low	N/A	N/A	N/A	N/A	N/A	N/A	N/A	N/A	N/A	N/A	N/A	N/A	N/A	N/A	N/A	N/A	N/A
Lib4_6_bin.135_filtered	Zape1	29.19	0	867188	145	7358	5980	24187	27.9626	Low	N/A	N/A	N/A	N/A	N/A	N/A	N/A	N/A	N/A	N/A	N/A	N/A	N/A	N/A	N/A	N/A	N/A
Lib4_6_bin.137_filtered	Zape1	38.1	0	1004346	98	13551	10248	37094	144.274	Low	N/A	N/A	N/A	N/A	N/A	N/A	N/A	N/A	N/A	N/A	N/A	N/A	N/A	N/A	N/A	N/A	N/A
Lib4_6_bin.138_filtered	Zape1	37.07	1.72	909345	216	4042	4209	21787	22.6238	Low	N/A	N/A	N/A	N/A	N/A	N/A	N/A	N/A	N/A	N/A	N/A	N/A	N/A	N/A	N/A	N/A	N/A
Lib4_6_bin.139_filtered	Zape1	38.79	0	827126	171	5523	4836	21274	28.2557	Low	N/A	N/A	N/A	N/A	N/A	N/A	N/A	N/A	N/A	N/A	N/A	N/A	N/A	N/A	N/A	N/A	N/A
Lib4_6_bin.14_filtered	Zape1	21.8	0	638136	147	4296	4341	17072	25.6133	Low	N/A	N/A	N/A	N/A	N/A	N/A	N/A	N/A	N/A	N/A	N/A	N/A	N/A	N/A	N/A	N/A	N/A
Lib4_6_bin.17_filtered	Zape1	28.07	0	631067	109	6762	5789	17924	31.2551	Low	N/A	N/A	N/A	N/A	N/A	N/A	N/A	N/A	N/A	N/A	N/A	N/A	N/A	N/A	N/A	N/A	N/A
Lib4_6_bin.20_filtered	Zape1	40.83	0	853176	211	3878	4043	13767	19.8043	Low	N/A	N/A	N/A	N/A	N/A	N/A	N/A	N/A	N/A	N/A	N/A	N/A	N/A	N/A	N/A	N/A	N/A
Lib4_6_bin.21_filtered	Zape1	32.59	0	625153	142	4783	4402	18020	25.0169	Low	N/A	N/A	N/A	N/A	N/A	N/A	N/A	N/A	N/A	N/A	N/A	N/A	N/A	N/A	N/A	N/A	N/A
Lib4_6_bin.22_filtered	Zape1	45.05	0	1150760	98	15953	11742	47891	98.0882	Low	N/A	N/A	N/A	N/A	N/A	N/A	N/A	N/A	N/A	N/A	N/A	N/A	N/A	N/A	N/A	N/A	N/A
Lib4_6_bin.25_filtered	Zape1	38.55	0.02	852552	66	19541	12917	41009	97.5245	Low	N/A	N/A	N/A	N/A	N/A	N/A	N/A	N/A	N/A	N/A	N/A	N/A	N/A	N/A	N/A	N/A	N/A
Lib4_6_bin.26_filtered	Zape1	43.19	0	819105	79	14712	10368	31226	45.3403	Low	N/A	N/A	N/A	N/A	N/A	N/A	N/A	N/A	N/A	N/A	N/A	N/A	N/A	N/A	N/A	N/A	N/A
Lib4_6_bin.29_filtered	Zape1	43.62	0.67	899420	54	24214	16655	55997	61.0858	Low	N/A	N/A	N/A	N/A	N/A	N/A	N/A	N/A	N/A	N/A	N/A	N/A	N/A	N/A	N/A	N/A	N/A
Lib4_6_bin.34_filtered	Zape1	32.73	1.82	999494	141	8530	7088	26238	67.2526	Low	N/A	N/A	N/A	N/A	N/A	N/A	N/A	N/A	N/A	N/A	N/A	N/A	N/A	N/A	N/A	N/A	N/A
Lib4_6_bin.36_filtered	Zape1	24.14	0	460090	54	11395	8520	25070	78.1957	Low	N/A	N/A	N/A	N/A	N/A	N/A	N/A	N/A	N/A	N/A	N/A	N/A	N/A	N/A	N/A	N/A	N/A
Lib4_6_bin.38_filtered	Zape1	42.74	0	1178366	231	5459	5101	23987	44.2315	Low	N/A	N/A	N/A	N/A	N/A	N/A	N/A	N/A	N/A	N/A	N/A	N/A	N/A	N/A	N/A	N/A	N/A
Lib4_6_bin.41_filtered	Zape1	39.66	0	890232	77	15465	11561	45048	229.047	Low	N/A	N/A	N/A	N/A	N/A	N/A	N/A	N/A	N/A	N/A	N/A	N/A	N/A	N/A	N/A	N/A	N/A
Lib4_6_bin.42_filtered	Zape1	24.48	0	629701	155	3882	4062	14915	28.0123	Low	N/A	N/A	N/A	N/A	N/A	N/A	N/A	N/A	N/A	N/A	N/A	N/A	N/A	N/A	N/A	N/A	N/A
Lib4_6_bin.45_filtered	Zape1	40.52	0	1248492	119	13432	10491	50686	210.479	Low	N/A	N/A	N/A	N/A	N/A	N/A	N/A	N/A	N/A	N/A	N/A	N/A	N/A	N/A	N/A	N/A	N/A
Lib4_6_bin.47_filtered	Zape1	24.14	1.72	1634522	352	4628	4643	17904	22.2067	Low	N/A	N/A	N/A	N/A	N/A	N/A	N/A	N/A	N/A	N/A	N/A	N/A	N/A	N/A	N/A	N/A	N/A
Lib4_6_bin.5_filtered	Zape1	29.31	0	826425	96	9732	8608	30763	70.0831	Low	N/A	N/A	N/A	N/A	N/A	N/A	N/A	N/A	N/A	N/A	N/A	N/A	N/A	N/A	N/A	N/A	N/A
Lib4_6_bin.54_filtered	Zape1	39.66	0	611479	61	11134	10024	46070	319.01	Low	N/A	N/A	N/A	N/A	N/A	N/A	N/A	N/A	N/A	N/A	N/A	N/A	N/A	N/A	N/A	N/A	N/A
Lib4_6_bin.55_filtered	Zape1	25.81	0	861218	166	5832	5188	20589	24.3341	Low	N/A	N/A	N/A	N/A	N/A	N/A	N/A	N/A	N/A	N/A	N/A	N/A	N/A	N/A	N/A	N/A	N/A
Lib4_6_bin.56_filtered	Zape1	28.84	0	1020202	259	3918	3939	15194	19.3651	Low	N/A	N/A	N/A	N/A	N/A	N/A	N/A	N/A	N/A	N/A	N/A	N/A	N/A	N/A	N/A	N/A	N/A
Lib4_6_bin.58_filtered	Zape1	21.55	0	1075741	270	3871	3984	15880	22.6605	Low	N/A	N/A	N/A	N/A	N/A	N/A	N/A	N/A	N/A	N/A	N/A	N/A	N/A	N/A	N/A	N/A	N/A
Lib4_6_bin.59_filtered	Zape1	6.9	0	209315	19	12835	11016	52891	111.588	Low	N/A	N/A	N/A	N/A	N/A	N/A	N/A	N/A	N/A	N/A	N/A	N/A	N/A	N/A	N/A	N/A	N/A
Lib4_6_bin.6_filtered	Zape1	23.35	0	736143	69	13413	10668	42153	59.8172	Low	N/A	N/A	N/A	N/A	N/A	N/A	N/A	N/A	N/A	N/A	N/A	N/A	N/A	N/A	N/A	N/A	N/A
Lib4_6_bin.61_filtered	Zape1	44.97	0.37	726513	112	7164	6486	19922	49.4635	Low	N/A	N/A	N/A	N/A	N/A	N/A	N/A	N/A	N/A	N/A	N/A	N/A	N/A	N/A	N/A	N/A	N/A
Lib4_6_bin.62_filtered	Zape1	46.49	0	1313352	164	10218	8008	39981	57.7701	Low	N/A	N/A	N/A	N/A	N/A	N/A	N/A	N/A	N/A	N/A	N/A	N/A	N/A	N/A	N/A	N/A	N/A
Lib4_6_bin.65_filtered	Zape1	15.18	0	350191	51	8454	6866	16468	33.0205	Low	N/A	N/A	N/A	N/A	N/A	N/A	N/A	N/A	N/A	N/A	N/A	N/A	N/A	N/A	N/A	N/A	N/A
Lib4_6_bin.67_filtered	Zape1	29.31	0	875339	194	4740	4512	19467	27.2698	Low	N/A	N/A	N/A	N/A	N/A	N/A	N/A	N/A	N/A	N/A	N/A	N/A	N/A	N/A	N/A	N/A	N/A
Lib4_6_bin.73_filtered	Zape1	45.2	0	758239	122	6755	6215	24224	40.7594	Low	N/A	N/A	N/A	N/A	N/A	N/A	N/A	N/A	N/A	N/A	N/A	N/A	N/A	N/A	N/A	N/A	N/A
Lib4_6_bin.75_filtered	Zape1	39.93	0.34	766029	87	10404	8804	27740	49.9697	Low	N/A	N/A	N/A	N/A	N/A	N/A	N/A	N/A	N/A	N/A	N/A	N/A	N/A	N/A	N/A	N/A	N/A
Lib4_6_bin.8_filtered	Zape1	24.4	0.33	915082	161	6746	5683	23237	49.9603	Low	N/A	N/A	N/A	N/A	N/A	N/A	N/A	N/A	N/A	N/A	N/A	N/A	N/A	N/A	N/A	N/A	N/A
Lib4_6_bin.80_filtered	Zape1	12.59	0	386204	34	16111	11358	57301	64.6585	Low	N/A	N/A	N/A	N/A	N/A	N/A	N/A	N/A	N/A	N/A	N/A	N/A	N/A	N/A	N/A	N/A	N/A
Lib4_6_bin.82_filtered	Zape1	28.71	0	767595	35	39271	21931	89776	100.606	Low	N/A	N/A	N/A	N/A	N/A	N/A	N/A	N/A	N/A	N/A	N/A	N/A	N/A	N/A	N/A	N/A	N/A
Lib4_6_bin.84_filtered	Zape1	38.24	0	655711	165	3707	3974	13042	22.1661	Low	N/A	N/A	N/A	N/A	N/A	N/A	N/A	N/A	N/A	N/A	N/A	N/A	N/A	N/A	N/A	N/A	N/A
Lib4_6_bin.85_filtered	Zape1	38.2	0	792843	135	6670	5872	19523	43.3753	Low	N/A	N/A	N/A	N/A	N/A	N/A	N/A	N/A	N/A	N/A	N/A	N/A	N/A	N/A	N/A	N/A	N/A
Lib4_6_bin.89_filtered	Zape1	40.65	0	755243	138	6202	5472	23340	27.0653	Low	N/A	N/A	N/A	N/A	N/A	N/A	N/A	N/A	N/A	N/A	N/A	N/A	N/A	N/A	N/A	N/A	N/A
Lib4_6_bin.90_filtered	Zape1	47.37	0	725083	185	3823	3919	13277	22.1495	Low	N/A	N/A	N/A	N/A	N/A	N/A	N/A	N/A	N/A	N/A	N/A	N/A	N/A	N/A	N/A	N/A	N/A
Lib4_6_bin.92_filtered	Zape1	27.27	0	795670	111	8893	7168	19773	59.8366	Low	N/A	N/A	N/A	N/A	N/A	N/A	N/A	N/A	N/A	N/A	N/A	N/A	N/A	N/A	N/A	N/A	N/A
Lib4_6_bin.97_filtered	Zape1	41.33	3.45	778404	205	3677	3797	23486	20.7516	Low	N/A	N/A	N/A	N/A	N/A	N/A	N/A	N/A	N/A	N/A	N/A	N/A	N/A	N/A	N/A	N/A	N/A
Lib4_7_bin.40_filtered	Zape2	46	0.86	1813509	288	7601	6296	27466	30.3221	Low	N/A	N/A	N/A	N/A	N/A	N/A	N/A	N/A	N/A	N/A	N/A	N/A	N/A	N/A	N/A	N/A	N/A
s02_bin.1_filtered	UT30.3	43.97	0	1185872	171	9413	6934	29042	25.0834	Low	N/A	N/A	N/A	N/A	N/A	N/A	N/A	N/A	N/A	N/A	N/A	N/A	N/A	N/A	N/A	N/A	N/A
s02_bin.104_filtered	UT30.3	34.71	0	641460	97	9120	6612	65847	22.7063	Low	N/A	N/A	N/A	N/A	N/A	N/A	N/A	N/A	N/A	N/A	N/A	N/A	N/A	N/A	N/A	N/A	N/A
s02_bin.105_filtered	UT30.3	38.6	0	645156	15	333031	43010	333031	362.294	Low	N/A	N/A	N/A	N/A	N/A	N/A	N/A	N/A	N/A	N/A	N/A	N/A	N/A	N/A	N/A	N/A	N/A
s02_bin.106_filtered	UT30.3	34.48	0.86	940539	78	15252	12058	45067	105.69	Low	N/A	N/A	N/A	N/A	N/A	N/A	N/A	N/A	N/A	N/A	N/A	N/A	N/A	N/A	N/A	N/A	N/A
s02_bin.108_filtered	UT30.3	29.31	0	946216	124	10190	7630	35612	17.099	Low	N/A	N/A	N/A	N/A	N/A	N/A	N/A	N/A	N/A	N/A	N/A	N/A	N/A	N/A	N/A	N/A	N/A
s02_bin.109_filtered	UT30.3	35.55	0.63	1162782	162	8921	7177	29377	19.2642	Low	N/A	N/A	N/A	N/A	N/A	N/A	N/A	N/A	N/A	N/A	N/A	N/A	N/A	N/A	N/A	N/A	N/A
s02_bin.113_filtered	UT30.3	1.72	0	192486	13	44863	14806	52934	415.863	Low	N/A	N/A	N/A	N/A	N/A	N/A	N/A	N/A	N/A	N/A	N/A	N/A	N/A	N/A	N/A	N/A	N/A
s02_bin.116_filtered	UT30.3	39.63	1.91	1381524	158	11377	8743	52920	33.031	Low	N/A	N/A	N/A	N/A	N/A	N/A	N/A	N/A	N/A	N/A	N/A	N/A	N/A	N/A	N/A	N/A	N/A
s02_bin.117_filtered	UT30.3	47.73	0	1079870	226	4964	4778	15637	31.9728	Low	N/A	N/A	N/A	N/A	N/A	N/A	N/A	N/A	N/A	N/A	N/A	N/A	N/A	N/A	N/A	N/A	N/A
s02_bin.121_filtered	UT30.3	18.97	0	789135	30	32287	26304	122251	780.304	Low	N/A	N/A	N/A	N/A	N/A	N/A	N/A	N/A	N/A	N/A	N/A	N/A	N/A	N/A	N/A	N/A	N/A
s02_bin.122_filtered	UT30.3	20.43	0	417162	22	22685	18961	58616	83.3622	Low	N/A	N/A	N/A	N/A	N/A	N/A	N/A	N/A	N/A	N/A	N/A	N/A	N/A	N/A	N/A	N/A	N/A
s02_bin.129_filtered	UT30.3	34.65	0	1177803	90	20448	13086	72601	26.1485	Low	N/A	N/A	N/A	N/A	N/A	N/A	N/A	N/A	N/A	N/A	N/A	N/A	N/A	N/A	N/A	N/A	N/A
s02_bin.13_filtered	UT30.3	37.63	0	882842	57	28855	15488	80423	32.9627	Low	N/A	N/A	N/A	N/A	N/A	N/A	N/A	N/A	N/A	N/A	N/A	N/A	N/A	N/A	N/A	N/A	N/A
s02_bin.132_filtered	UT30.3	18.97	1.72	459572	23	25951	19981	63913	35.6455	Low	N/A	N/A	N/A	N/A	N/A	N/A	N/A	N/A	N/A	N/A	N/A	N/A	N/A	N/A	N/A	N/A	N/A
s02_bin.134_filtered	UT30.3	43.78	0	810589	31	36045	26148	105467	77.4989	Low	N/A	N/A	N/A	N/A	N/A	N/A	N/A	N/A	N/A	N/A	N/A	N/A	N/A	N/A	N/A	N/A	N/A
s02_bin.138_filtered	UT30.3	47.47	0.71	1303169	84	22352	15513	72367	33.3146	Low	N/A	N/A	N/A	N/A	N/A	N/A	N/A	N/A	N/A	N/A	N/A	N/A	N/A	N/A	N/A	N/A	N/A
s02_bin.139_filtered	UT30.3	38.17	0	1340294	225	6313	5956	23747	17.7163	Low	N/A	N/A	N/A	N/A	N/A	N/A	N/A	N/A	N/A	N/A	N/A	N/A	N/A	N/A	N/A	N/A	N/A
s02_bin.14_filtered	UT30.3	34.83	1.12	375110	4	191806	93777	191806	554.072	Low	N/A	N/A	N/A	N/A	N/A	N/A	N/A	N/A	N/A	N/A	N/A	N/A	N/A	N/A	N/A	N/A	N/A
s02_bin.140_filtered	UT30.3	47.19	0	452273	30	20538	15075	39375	25.664	Low	N/A	N/A	N/A	N/A	N/A	N/A	N/A	N/A	N/A	N/A	N/A	N/A	N/A	N/A	N/A	N/A	N/A
s02_bin.146_filtered	UT30.3	33.33	0	949919	62	22276	15321	56944	30.7328	Low	N/A	N/A	N/A	N/A	N/A	N/A	N/A	N/A	N/A	N/A	N/A	N/A	N/A	N/A	N/A	N/A	N/A
s02_bin.152_filtered	UT30.3	43.1	0	1083657	44	30656	24628	124093	47.228	Low	N/A	N/A	N/A	N/A	N/A	N/A	N/A	N/A	N/A	N/A	N/A	N/A	N/A	N/A	N/A	N/A	N/A
s02_bin.154_filtered	UT30.3	38.69	0	1088947	211	5494	5160	14318	16.6361	Low	N/A	N/A	N/A	N/A	N/A	N/A	N/A	N/A	N/A	N/A	N/A	N/A	N/A	N/A	N/A	N/A	N/A
s02_bin.156_filtered	UT30.3	25.71	0.24	861978	58	24730	14861	49842	189.306	Low	N/A	N/A	N/A	N/A	N/A	N/A	N/A	N/A	N/A	N/A	N/A	N/A	N/A	N/A	N/A	N/A	N/A
s02_bin.158_filtered	UT30.3	37.71	0.71	865887	27	43979	32069	133890	130.005	Low	N/A	N/A	N/A	N/A	N/A	N/A	N/A	N/A	N/A	N/A	N/A	N/A	N/A	N/A	N/A	N/A	N/A
s02_bin.16_filtered	UT30.3	27.59	0	997542	116	10040	8599	42800	32.676	Low	N/A	N/A	N/A	N/A	N/A	N/A	N/A	N/A	N/A	N/A	N/A	N/A	N/A	N/A	N/A	N/A	N/A
s02_bin.160_filtered	UT30.3	45.45	0	759021	102	9735	7441	29918	19.3419	Low	N/A	N/A	N/A	N/A	N/A	N/A	N/A	N/A	N/A	N/A	N/A	N/A	N/A	N/A	N/A	N/A	N/A
s02_bin.164_filtered	UT30.3	12.02	0	289719	21	38895	13796	55135	311.001	Low	N/A	N/A	N/A	N/A	N/A	N/A	N/A	N/A	N/A	N/A	N/A	N/A	N/A	N/A	N/A	N/A	N/A
s02_bin.17_filtered	UT30.3	33.33	0.4	1068099	65	24087	16432	67553	54.8658	Low	N/A	N/A	N/A	N/A	N/A	N/A	N/A	N/A	N/A	N/A	N/A	N/A	N/A	N/A	N/A	N/A	N/A
s02_bin.177_filtered	UT30.3	46.49	0.88	716219	80	10149	8952	28985	106.288	Low	N/A	N/A	N/A	N/A	N/A	N/A	N/A	N/A	N/A	N/A	N/A	N/A	N/A	N/A	N/A	N/A	N/A
s02_bin.180_filtered	UT30.3	29.31	0	544556	84	6561	6482	47448	16.3349	Low	N/A	N/A	N/A	N/A	N/A	N/A	N/A	N/A	N/A	N/A	N/A	N/A	N/A	N/A	N/A	N/A	N/A
s02_bin.183_filtered	UT30.3	40.6	0.86	974949	198	5080	4923	18687	14.6832	Low	N/A	N/A	N/A	N/A	N/A	N/A	N/A	N/A	N/A	N/A	N/A	N/A	N/A	N/A	N/A	N/A	N/A
s02_bin.186_filtered	UT30.3	46.71	1.72	1283395	55	37142	23334	110921	27.8366	Low	N/A	N/A	N/A	N/A	N/A	N/A	N/A	N/A	N/A	N/A	N/A	N/A	N/A	N/A	N/A	N/A	N/A
s02_bin.187_filtered	UT30.3	19.33	0	691838	29	32236	23856	64139	101.035	Low	N/A	N/A	N/A	N/A	N/A	N/A	N/A	N/A	N/A	N/A	N/A	N/A	N/A	N/A	N/A	N/A	N/A
s02_bin.192_filtered	UT30.3	43.68	0	995197	114	10202	8729	34517	504.205	Low	N/A	N/A	N/A	N/A	N/A	N/A	N/A	N/A	N/A	N/A	N/A	N/A	N/A	N/A	N/A	N/A	N/A
s02_bin.193_filtered	UT30.3	40.42	1.01	630676	77	12849	8190	34176	18.0497	Low	N/A	N/A	N/A	N/A	N/A	N/A	N/A	N/A	N/A	N/A	N/A	N/A	N/A	N/A	N/A	N/A	N/A
s02_bin.200_filtered	UT30.3	26.96	0	453831	12	55415	37819	118408	37.1602	Low	N/A	N/A	N/A	N/A	N/A	N/A	N/A	N/A	N/A	N/A	N/A	N/A	N/A	N/A	N/A	N/A	N/A
s02_bin.201_filtered	UT30.3	31.43	0	525201	24	39727	21883	80769	61.3954	Low	N/A	N/A	N/A	N/A	N/A	N/A	N/A	N/A	N/A	N/A	N/A	N/A	N/A	N/A	N/A	N/A	N/A
s02_bin.206_filtered	UT30.3	20.69	0	657832	54	18351	12182	49994	20.5411	Low	N/A	N/A	N/A	N/A	N/A	N/A	N/A	N/A	N/A	N/A	N/A	N/A	N/A	N/A	N/A	N/A	N/A
s02_bin.208_filtered	UT30.3	18.41	0	324145	10	48664	32414	75906	35.8617	Low	N/A	N/A	N/A	N/A	N/A	N/A	N/A	N/A	N/A	N/A	N/A	N/A	N/A	N/A	N/A	N/A	N/A
s02_bin.21_filtered	UT30.3	38.93	0	1092658	37	43495	29531	108666	216.65	Low	N/A	N/A	N/A	N/A	N/A	N/A	N/A	N/A	N/A	N/A	N/A	N/A	N/A	N/A	N/A	N/A	N/A
s02_bin.213_filtered	UT30.3	43.1	0	922402	146	6886	6317	46794	19.9683	Low	N/A	N/A	N/A	N/A	N/A	N/A	N/A	N/A	N/A	N/A	N/A	N/A	N/A	N/A	N/A	N/A	N/A
s02_bin.215_filtered	UT30.3	26.58	0	672303	29	28706	23182	90965	49.4756	Low	N/A	N/A	N/A	N/A	N/A	N/A	N/A	N/A	N/A	N/A	N/A	N/A	N/A	N/A	N/A	N/A	N/A
s02_bin.220_filtered	UT30.3	48.45	1.61	1264256	178	8778	7102	23524	130.936	Low	N/A	N/A	N/A	N/A	N/A	N/A	N/A	N/A	N/A	N/A	N/A	N/A	N/A	N/A	N/A	N/A	N/A
s02_bin.222_filtered	UT30.3	42.05	0.7	980927	175	6225	5605	17832	334.215	Low	N/A	N/A	N/A	N/A	N/A	N/A	N/A	N/A	N/A	N/A	N/A	N/A	N/A	N/A	N/A	N/A	N/A
s02_bin.225_filtered	UT30.3	31.03	0	544721	38	23703	14334	48223	287.512	Low	N/A	N/A	N/A	N/A	N/A	N/A	N/A	N/A	N/A	N/A	N/A	N/A	N/A	N/A	N/A	N/A	N/A
s02_bin.227_filtered	UT30.3	24.14	0	740135	36	30173	20559	71148	161.479	Low	N/A	N/A	N/A	N/A	N/A	N/A	N/A	N/A	N/A	N/A	N/A	N/A	N/A	N/A	N/A	N/A	N/A
s02_bin.229_filtered	UT30.3	45.52	1.72	1017144	168	6670	6054	29715	15.3369	Low	N/A	N/A	N/A	N/A	N/A	N/A	N/A	N/A	N/A	N/A	N/A	N/A	N/A	N/A	N/A	N/A	N/A
s02_bin.23_filtered	UT30.3	7.02	0	456760	22	24757	20761	57721	39.4407	Low	N/A	N/A	N/A	N/A	N/A	N/A	N/A	N/A	N/A	N/A	N/A	N/A	N/A	N/A	N/A	N/A	N/A
s02_bin.231_filtered	UT30.3	44.28	3.45	910295	192	4960	4741	25159	13.0504	Low	N/A	N/A	N/A	N/A	N/A	N/A	N/A	N/A	N/A	N/A	N/A	N/A	N/A	N/A	N/A	N/A	N/A
s02_bin.233_filtered	UT30.3	37.85	0.67	495182	61	11604	8117	40392	16.3768	Low	N/A	N/A	N/A	N/A	N/A	N/A	N/A	N/A	N/A	N/A	N/A	N/A	N/A	N/A	N/A	N/A	N/A
s02_bin.242_filtered	UT30.3	47.05	0.84	1158257	198	6390	5849	22641	15.2384	Low	N/A	N/A	N/A	N/A	N/A	N/A	N/A	N/A	N/A	N/A	N/A	N/A	N/A	N/A	N/A	N/A	N/A
s02_bin.248_filtered	UT30.3	47.19	0	486814	25	28352	19472	67476	35.4149	Low	N/A	N/A	N/A	N/A	N/A	N/A	N/A	N/A	N/A	N/A	N/A	N/A	N/A	N/A	N/A	N/A	N/A
s02_bin.249_filtered	UT30.3	44.55	0	761587	104	9121	7322	24280	17.988	Low	N/A	N/A	N/A	N/A	N/A	N/A	N/A	N/A	N/A	N/A	N/A	N/A	N/A	N/A	N/A	N/A	N/A
s02_bin.257_filtered	UT30.3	26.32	0	403353	19	33220	21229	72858	372.818	Low	N/A	N/A	N/A	N/A	N/A	N/A	N/A	N/A	N/A	N/A	N/A	N/A	N/A	N/A	N/A	N/A	N/A
s02_bin.265_filtered	UT30.3	42.61	0	864989	163	5997	5306	15738	14.1314	Low	N/A	N/A	N/A	N/A	N/A	N/A	N/A	N/A	N/A	N/A	N/A	N/A	N/A	N/A	N/A	N/A	N/A
s02_bin.270_filtered	UT30.3	41.17	0.17	1120645	175	6909	6403	33698	16.5481	Low	N/A	N/A	N/A	N/A	N/A	N/A	N/A	N/A	N/A	N/A	N/A	N/A	N/A	N/A	N/A	N/A	N/A
s02_bin.271_filtered	UT30.3	29.94	0	914326	132	8025	6926	24923	24.2897	Low	N/A	N/A	N/A	N/A	N/A	N/A	N/A	N/A	N/A	N/A	N/A	N/A	N/A	N/A	N/A	N/A	N/A
s02_bin.274_filtered	UT30.3	43.42	1.72	747819	145	5361	5157	22015	19.1567	Low	N/A	N/A	N/A	N/A	N/A	N/A	N/A	N/A	N/A	N/A	N/A	N/A	N/A	N/A	N/A	N/A	N/A
s02_bin.284_filtered	UT30.3	26.45	0.04	958451	75	18649	12779	58542	44.9406	Low	N/A	N/A	N/A	N/A	N/A	N/A	N/A	N/A	N/A	N/A	N/A	N/A	N/A	N/A	N/A	N/A	N/A
s02_bin.285_filtered	UT30.3	12.38	0	441807	20	37566	22090	85114	21.7536	Low	N/A	N/A	N/A	N/A	N/A	N/A	N/A	N/A	N/A	N/A	N/A	N/A	N/A	N/A	N/A	N/A	N/A
s02_bin.288_filtered	UT30.3	44.83	1.72	1659894	88	26489	18862	99642	33.2726	Low	N/A	N/A	N/A	N/A	N/A	N/A	N/A	N/A	N/A	N/A	N/A	N/A	N/A	N/A	N/A	N/A	N/A
s02_bin.290_filtered	UT30.3	42.95	0	925559	136	7382	6805	29275	17.6178	Low	N/A	N/A	N/A	N/A	N/A	N/A	N/A	N/A	N/A	N/A	N/A	N/A	N/A	N/A	N/A	N/A	N/A
s02_bin.292_filtered	UT30.3	47.04	1.05	1558799	288	5735	5412	23407	15.5003	Low	N/A	N/A	N/A	N/A	N/A	N/A	N/A	N/A	N/A	N/A	N/A	N/A	N/A	N/A	N/A	N/A	N/A
s02_bin.293_filtered	UT30.3	26.58	0	402582	34	17401	11840	38794	85.8545	Low	N/A	N/A	N/A	N/A	N/A	N/A	N/A	N/A	N/A	N/A	N/A	N/A	N/A	N/A	N/A	N/A	N/A
s02_bin.295_filtered	UT30.3	40.51	0	1046152	106	14009	9869	68252	22.6614	Low	N/A	N/A	N/A	N/A	N/A	N/A	N/A	N/A	N/A	N/A	N/A	N/A	N/A	N/A	N/A	N/A	N/A
s02_bin.297_filtered	UT30.3	31	0	811256	32	35860	25351	64850	143.27	Low	N/A	N/A	N/A	N/A	N/A	N/A	N/A	N/A	N/A	N/A	N/A	N/A	N/A	N/A	N/A	N/A	N/A
s02_bin.299_filtered	UT30.3	30.41	0	552247	46	25107	12005	60156	19.3413	Low	N/A	N/A	N/A	N/A	N/A	N/A	N/A	N/A	N/A	N/A	N/A	N/A	N/A	N/A	N/A	N/A	N/A
s02_bin.302_filtered	UT30.3	21.64	0	488694	14	63585	34906	102211	104.488	Low	N/A	N/A	N/A	N/A	N/A	N/A	N/A	N/A	N/A	N/A	N/A	N/A	N/A	N/A	N/A	N/A	N/A
s02_bin.306_filtered	UT30.3	34.48	1.72	981127	13	104504	75471	168042	143.297	Low	N/A	N/A	N/A	N/A	N/A	N/A	N/A	N/A	N/A	N/A	N/A	N/A	N/A	N/A	N/A	N/A	N/A
s02_bin.307_filtered	UT30.3	43.09	0.14	1197788	108	16339	11090	37682	18.8657	Low	N/A	N/A	N/A	N/A	N/A	N/A	N/A	N/A	N/A	N/A	N/A	N/A	N/A	N/A	N/A	N/A	N/A
s02_bin.308_filtered	UT30.3	41.23	0	1286417	82	21268	15688	65217	30.6141	Low	N/A	N/A	N/A	N/A	N/A	N/A	N/A	N/A	N/A	N/A	N/A	N/A	N/A	N/A	N/A	N/A	N/A
s02_bin.309_filtered	UT30.3	11.75	0	262326	30	8909	8744	48211	489.375	Low	N/A	N/A	N/A	N/A	N/A	N/A	N/A	N/A	N/A	N/A	N/A	N/A	N/A	N/A	N/A	N/A	N/A
s02_bin.311_filtered	UT30.3	12.25	0	386787	21	30146	18418	57066	416.95	Low	N/A	N/A	N/A	N/A	N/A	N/A	N/A	N/A	N/A	N/A	N/A	N/A	N/A	N/A	N/A	N/A	N/A
s02_bin.312_filtered	UT30.3	23.01	0.67	791109	24	59538	32962	98652	53.7937	Low	N/A	N/A	N/A	N/A	N/A	N/A	N/A	N/A	N/A	N/A	N/A	N/A	N/A	N/A	N/A	N/A	N/A
s02_bin.319_filtered	UT30.3	44.86	0.86	1408242	259	5796	5437	26161	17.6257	Low	N/A	N/A	N/A	N/A	N/A	N/A	N/A	N/A	N/A	N/A	N/A	N/A	N/A	N/A	N/A	N/A	N/A
s02_bin.322_filtered	UT30.3	24.83	0	598125	24	33344	24921	69814	408.051	Low	N/A	N/A	N/A	N/A	N/A	N/A	N/A	N/A	N/A	N/A	N/A	N/A	N/A	N/A	N/A	N/A	N/A
s02_bin.324_filtered	UT30.3	18.4	0.35	388932	45	14078	8642	31722	22.0816	Low	N/A	N/A	N/A	N/A	N/A	N/A	N/A	N/A	N/A	N/A	N/A	N/A	N/A	N/A	N/A	N/A	N/A
s02_bin.327_filtered	UT30.3	37.24	0	758163	67	17660	11315	53006	19.6089	Low	N/A	N/A	N/A	N/A	N/A	N/A	N/A	N/A	N/A	N/A	N/A	N/A	N/A	N/A	N/A	N/A	N/A
s02_bin.329_filtered	UT30.3	8.77	0	193169	14	19361	13797	57601	1962.37	Low	N/A	N/A	N/A	N/A	N/A	N/A	N/A	N/A	N/A	N/A	N/A	N/A	N/A	N/A	N/A	N/A	N/A
s02_bin.333_filtered	UT30.3	46.58	2.59	880517	125	7607	7044	33454	17.2629	Low	N/A	N/A	N/A	N/A	N/A	N/A	N/A	N/A	N/A	N/A	N/A	N/A	N/A	N/A	N/A	N/A	N/A
s02_bin.334_filtered	UT30.3	42.13	0.92	479545	80	6332	5994	32830	18.0071	Low	N/A	N/A	N/A	N/A	N/A	N/A	N/A	N/A	N/A	N/A	N/A	N/A	N/A	N/A	N/A	N/A	N/A
s02_bin.335_filtered	UT30.3	46.03	0	1305213	32	57600	40787	233689	58.318	Low	N/A	N/A	N/A	N/A	N/A	N/A	N/A	N/A	N/A	N/A	N/A	N/A	N/A	N/A	N/A	N/A	N/A
s02_bin.344_filtered	UT30.3	18.97	0	340207	7	100436	48601	101844	62.16	Low	N/A	N/A	N/A	N/A	N/A	N/A	N/A	N/A	N/A	N/A	N/A	N/A	N/A	N/A	N/A	N/A	N/A
s02_bin.352_filtered	UT30.3	43.22	0.67	754872	107	8586	7054	20572	308.448	Low	N/A	N/A	N/A	N/A	N/A	N/A	N/A	N/A	N/A	N/A	N/A	N/A	N/A	N/A	N/A	N/A	N/A
s02_bin.363_filtered	UT30.3	25.44	0	612296	29	28781	21113	66587	59.0364	Low	N/A	N/A	N/A	N/A	N/A	N/A	N/A	N/A	N/A	N/A	N/A	N/A	N/A	N/A	N/A	N/A	N/A
s02_bin.367_filtered	UT30.3	46.9	0.35	928643	32	44397	29020	113541	43.16	Low	N/A	N/A	N/A	N/A	N/A	N/A	N/A	N/A	N/A	N/A	N/A	N/A	N/A	N/A	N/A	N/A	N/A
s02_bin.368_filtered	UT30.3	17.89	0	509735	39	20921	13070	34801	202.964	Low	N/A	N/A	N/A	N/A	N/A	N/A	N/A	N/A	N/A	N/A	N/A	N/A	N/A	N/A	N/A	N/A	N/A
s02_bin.369_filtered	UT30.3	12.97	0	731854	21	61381	34850	113036	29.9676	Low	N/A	N/A	N/A	N/A	N/A	N/A	N/A	N/A	N/A	N/A	N/A	N/A	N/A	N/A	N/A	N/A	N/A
s02_bin.380_filtered	UT30.3	32.24	0.17	1003710	96	17802	10455	82939	48.8486	Low	N/A	N/A	N/A	N/A	N/A	N/A	N/A	N/A	N/A	N/A	N/A	N/A	N/A	N/A	N/A	N/A	N/A
s02_bin.383_filtered	UT30.3	44.57	2.01	1214571	29	66174	41881	134496	38.436	Low	N/A	N/A	N/A	N/A	N/A	N/A	N/A	N/A	N/A	N/A	N/A	N/A	N/A	N/A	N/A	N/A	N/A
s02_bin.384_filtered	UT30.3	41.62	1.32	1012811	249	4056	4067	11783	23.1433	Low	N/A	N/A	N/A	N/A	N/A	N/A	N/A	N/A	N/A	N/A	N/A	N/A	N/A	N/A	N/A	N/A	N/A
s02_bin.389_filtered	UT30.3	38.73	0.19	806451	90	12454	8960	31738	191.702	Low	N/A	N/A	N/A	N/A	N/A	N/A	N/A	N/A	N/A	N/A	N/A	N/A	N/A	N/A	N/A	N/A	N/A
s02_bin.392_filtered	UT30.3	6.32	0	221651	8	41149	27706	54657	328.24	Low	N/A	N/A	N/A	N/A	N/A	N/A	N/A	N/A	N/A	N/A	N/A	N/A	N/A	N/A	N/A	N/A	N/A
s02_bin.394_filtered	UT30.3	26.4	0	445050	79	5791	5633	24493	17.46	Low	N/A	N/A	N/A	N/A	N/A	N/A	N/A	N/A	N/A	N/A	N/A	N/A	N/A	N/A	N/A	N/A	N/A
s02_bin.40_filtered	UT30.3	47.06	0	730753	38	25376	19230	44672	27.0927	Low	N/A	N/A	N/A	N/A	N/A	N/A	N/A	N/A	N/A	N/A	N/A	N/A	N/A	N/A	N/A	N/A	N/A
s02_bin.400_filtered	UT30.3	22.41	1.72	503862	36	22833	13996	47080	64.3282	Low	N/A	N/A	N/A	N/A	N/A	N/A	N/A	N/A	N/A	N/A	N/A	N/A	N/A	N/A	N/A	N/A	N/A
s02_bin.406_filtered	UT30.3	34	0	536906	25	32726	21476	71075	78.3125	Low	N/A	N/A	N/A	N/A	N/A	N/A	N/A	N/A	N/A	N/A	N/A	N/A	N/A	N/A	N/A	N/A	N/A
s02_bin.407_filtered	UT30.3	42.83	0.67	833448	51	26813	16342	63768	26.567	Low	N/A	N/A	N/A	N/A	N/A	N/A	N/A	N/A	N/A	N/A	N/A	N/A	N/A	N/A	N/A	N/A	N/A
s02_bin.410_filtered	UT30.3	39.63	1.75	1373512	147	11353	9343	38656	64.2459	Low	N/A	N/A	N/A	N/A	N/A	N/A	N/A	N/A	N/A	N/A	N/A	N/A	N/A	N/A	N/A	N/A	N/A
s02_bin.418_filtered	UT30.3	15.52	0	604585	24	36458	25191	84447	245.817	Low	N/A	N/A	N/A	N/A	N/A	N/A	N/A	N/A	N/A	N/A	N/A	N/A	N/A	N/A	N/A	N/A	N/A
s02_bin.425_filtered	UT30.3	45.47	0	1299800	118	14927	11015	48790	19.9281	Low	N/A	N/A	N/A	N/A	N/A	N/A	N/A	N/A	N/A	N/A	N/A	N/A	N/A	N/A	N/A	N/A	N/A
s02_bin.429_filtered	UT30.3	36.97	0	457006	27	24090	16926	73955	172.426	Low	N/A	N/A	N/A	N/A	N/A	N/A	N/A	N/A	N/A	N/A	N/A	N/A	N/A	N/A	N/A	N/A	N/A
s02_bin.43_filtered	UT30.3	14.61	0	250172	13	26000	19244	52616	37.7208	Low	N/A	N/A	N/A	N/A	N/A	N/A	N/A	N/A	N/A	N/A	N/A	N/A	N/A	N/A	N/A	N/A	N/A
s02_bin.430_filtered	UT30.3	24.69	0	938016	192	4996	4885	17535	439.404	Low	N/A	N/A	N/A	N/A	N/A	N/A	N/A	N/A	N/A	N/A	N/A	N/A	N/A	N/A	N/A	N/A	N/A
s02_bin.431_filtered	UT30.3	18.54	0	362548	13	98452	27888	106535	28.3174	Low	N/A	N/A	N/A	N/A	N/A	N/A	N/A	N/A	N/A	N/A	N/A	N/A	N/A	N/A	N/A	N/A	N/A
s02_bin.437_filtered	UT30.3	17.54	0	564915	13	83791	43455	184049	65.8406	Low	N/A	N/A	N/A	N/A	N/A	N/A	N/A	N/A	N/A	N/A	N/A	N/A	N/A	N/A	N/A	N/A	N/A
s02_bin.44_filtered	UT30.3	44.8	0	1095812	68	19935	16114	73230	43.6946	Low	N/A	N/A	N/A	N/A	N/A	N/A	N/A	N/A	N/A	N/A	N/A	N/A	N/A	N/A	N/A	N/A	N/A
s02_bin.441_filtered	UT30.3	34.51	0	693139	20	54258	34656	74238	41.7772	Low	N/A	N/A	N/A	N/A	N/A	N/A	N/A	N/A	N/A	N/A	N/A	N/A	N/A	N/A	N/A	N/A	N/A
s02_bin.448_filtered	UT30.3	36.58	0	1093033	54	29685	20241	99404	33.9619	Low	N/A	N/A	N/A	N/A	N/A	N/A	N/A	N/A	N/A	N/A	N/A	N/A	N/A	N/A	N/A	N/A	N/A
s02_bin.45_filtered	UT30.3	46.55	0	1028193	40	33698	25704	73748	34.1946	Low	N/A	N/A	N/A	N/A	N/A	N/A	N/A	N/A	N/A	N/A	N/A	N/A	N/A	N/A	N/A	N/A	N/A
s02_bin.451_filtered	UT30.3	36.75	0	752968	32	34566	23530	101238	173.359	Low	N/A	N/A	N/A	N/A	N/A	N/A	N/A	N/A	N/A	N/A	N/A	N/A	N/A	N/A	N/A	N/A	N/A
s02_bin.452_filtered	UT30.3	49.58	0.02	1388007	67	30024	20716	172300	68.5599	Low	N/A	N/A	N/A	N/A	N/A	N/A	N/A	N/A	N/A	N/A	N/A	N/A	N/A	N/A	N/A	N/A	N/A
s02_bin.453_filtered	UT30.3	42.16	3.45	2022928	406	5509	4982	32834	9.79416	Low	N/A	N/A	N/A	N/A	N/A	N/A	N/A	N/A	N/A	N/A	N/A	N/A	N/A	N/A	N/A	N/A	N/A
s02_bin.5_filtered	UT30.3	32.79	0	490752	84	5945	5842	22191	18.4378	Low	N/A	N/A	N/A	N/A	N/A	N/A	N/A	N/A	N/A	N/A	N/A	N/A	N/A	N/A	N/A	N/A	N/A
s02_bin.54_filtered	UT30.3	41.17	0	2158798	359	6383	6013	34477	14.5946	Low	N/A	N/A	N/A	N/A	N/A	N/A	N/A	N/A	N/A	N/A	N/A	N/A	N/A	N/A	N/A	N/A	N/A
s02_bin.55_filtered	UT30.3	0	0	32372	3	11831	10790	14581	79.4904	Low	N/A	N/A	N/A	N/A	N/A	N/A	N/A	N/A	N/A	N/A	N/A	N/A	N/A	N/A	N/A	N/A	N/A
s02_bin.58_filtered	UT30.3	29.03	0	488693	17	41445	28746	74928	49.5577	Low	N/A	N/A	N/A	N/A	N/A	N/A	N/A	N/A	N/A	N/A	N/A	N/A	N/A	N/A	N/A	N/A	N/A
s02_bin.59_filtered	UT30.3	48.28	0	705898	27	36351	26144	71974	400.162	Low	N/A	N/A	N/A	N/A	N/A	N/A	N/A	N/A	N/A	N/A	N/A	N/A	N/A	N/A	N/A	N/A	N/A
s02_bin.60_filtered	UT30.3	47.32	0.89	1305688	132	14417	9891	37702	31.5534	Low	N/A	N/A	N/A	N/A	N/A	N/A	N/A	N/A	N/A	N/A	N/A	N/A	N/A	N/A	N/A	N/A	N/A
s02_bin.61_filtered	UT30.3	35.21	0.71	658569	30	28682	21952	76766	43.641	Low	N/A	N/A	N/A	N/A	N/A	N/A	N/A	N/A	N/A	N/A	N/A	N/A	N/A	N/A	N/A	N/A	N/A
s02_bin.62_filtered	UT30.3	34.83	0	866836	31	46465	27962	124588	34.9479	Low	N/A	N/A	N/A	N/A	N/A	N/A	N/A	N/A	N/A	N/A	N/A	N/A	N/A	N/A	N/A	N/A	N/A
s02_bin.63_filtered	UT30.3	45.11	0.85	453299	51	13814	8888	43719	19.8579	Low	N/A	N/A	N/A	N/A	N/A	N/A	N/A	N/A	N/A	N/A	N/A	N/A	N/A	N/A	N/A	N/A	N/A
s02_bin.70_filtered	UT30.3	0	0	50689	2	25977	25344	25977	99.409	Low	N/A	N/A	N/A	N/A	N/A	N/A	N/A	N/A	N/A	N/A	N/A	N/A	N/A	N/A	N/A	N/A	N/A
s02_bin.76_filtered	UT30.3	12.07	0	530331	11	54979	48211	199592	46.7913	Low	N/A	N/A	N/A	N/A	N/A	N/A	N/A	N/A	N/A	N/A	N/A	N/A	N/A	N/A	N/A	N/A	N/A
s02_bin.8_filtered	UT30.3	0	0	55318	2	32638	27659	32638	526.393	Low	N/A	N/A	N/A	N/A	N/A	N/A	N/A	N/A	N/A	N/A	N/A	N/A	N/A	N/A	N/A	N/A	N/A
s02_bin.80_filtered	UT30.3	47.47	1.72	652188	104	7394	6271	18660	92.994	Low	N/A	N/A	N/A	N/A	N/A	N/A	N/A	N/A	N/A	N/A	N/A	N/A	N/A	N/A	N/A	N/A	N/A
s02_bin.81_filtered	UT30.3	48.23	4.49	825543	184	4703	4486	21566	14.1262	Low	N/A	N/A	N/A	N/A	N/A	N/A	N/A	N/A	N/A	N/A	N/A	N/A	N/A	N/A	N/A	N/A	N/A
s02_bin.85_filtered	UT30.3	22.26	0	285953	9	62428	31772	87610	43.5386	Low	N/A	N/A	N/A	N/A	N/A	N/A	N/A	N/A	N/A	N/A	N/A	N/A	N/A	N/A	N/A	N/A	N/A
s02_bin.89_filtered	UT30.3	32.89	0	697833	35	30345	19938	120709	69.2106	Low	N/A	N/A	N/A	N/A	N/A	N/A	N/A	N/A	N/A	N/A	N/A	N/A	N/A	N/A	N/A	N/A	N/A
s02_bin.90_filtered	UT30.3	46.11	0	1152871	130	11513	8868	31756	27.4109	Low	N/A	N/A	N/A	N/A	N/A	N/A	N/A	N/A	N/A	N/A	N/A	N/A	N/A	N/A	N/A	N/A	N/A
s02_bin.94_filtered	UT30.3	0	0	247910	8	35470	30988	79005	36.4276	Low	N/A	N/A	N/A	N/A	N/A	N/A	N/A	N/A	N/A	N/A	N/A	N/A	N/A	N/A	N/A	N/A	N/A
s02_bin.95_filtered	UT30.3	49.34	0	1287626	85	21403	15148	64756	17.3751	Low	N/A	N/A	N/A	N/A	N/A	N/A	N/A	N/A	N/A	N/A	N/A	N/A	N/A	N/A	N/A	N/A	N/A
s02_bin.96_filtered	UT30.3	44.48	3.45	1146378	186	6666	6163	34929	16.8719	Low	N/A	N/A	N/A	N/A	N/A	N/A	N/A	N/A	N/A	N/A	N/A	N/A	N/A	N/A	N/A	N/A	N/A

## Sheet: Tab 4-paleo filtered rep bins
Bin ID	Representative genome	Sample name	# Reconstructed genomes	# Samples	# Reference within 5% Mash distance	Closest reference genome	Mash distance from closest reference	ANI to closest reference	Novel SGB	gtdbtk taxonomic classification	Bin type	damage quality	sd
102_1	Lib4_7_bin.39_filtered	Zape2	3	3	15810	QinN_2014__LD-10__bin.12.fa	0.0133547	0.987347	No	d__Bacteria;p__Proteobacteria;c__Gammaproteobacteria;o__Enterobacterales;f__Enterobacteriaceae;g__Escherichia;s__	gut	High	Low
89_1	s02_bin.65_filtered	UT30.3	3	3	107	GUT_GENOME070745.fa	0.0217795	0.978131	No	d__Bacteria;p__Firmicutes_A;c__Clostridia;o__Oscillospirales;f__Oscillospiraceae;g__F23-B02;s__F23-B02 sp000431075	gut	High	High
58_1	s02_bin.355_filtered	UT30.3	2	2	1310	GUT_GENOME011714.fa	0.0227838	0.977236	No	d__Archaea;p__Euryarchaeota;c__Methanobacteria;o__Methanobacteriales;f__Methanobacteriaceae;g__Methanobrevibacter_A;s__Methanobrevibacter_A smithii	gut	High	Low
160_1	Lib4_7_bin.28_filtered	Zape2	2	2	2531	GUT_GENOME169968.fa	0.0231524	0.972648	No	d__Bacteria;p__Firmicutes_A;c__Clostridia;o__Oscillospirales;f__Acutalibacteraceae;g__CAG-177;s__CAG-177 sp003514385	gut	High	Low
118_1	Lib4_2_bin.49_filtered	AW108	2	2	358	ZellerG_2014__CCIS81887263ST-4-0__bin.51.fa	0.0275126	0.973108	No	d__Bacteria;p__Firmicutes_A;c__Clostridia;o__Lachnospirales;f__Lachnospiraceae;g__CAG-95;s__CAG-95 sp000438155	gut	High	Low
167_1	Lib4_8_bin.55_filtered	Zape3	2	2	120	LeChatelierE_2013__MH0193__bin.40.fa	0.0289561	0.969908	No	d__Bacteria;p__Firmicutes_A;c__Clostridia;o__Lachnospirales;f__Lachnospiraceae;g__CAG-45;s__CAG-45 sp000438375	gut	High	High
50_1	Lib4_8_bin.57_filtered	Zape3	2	2	912	GUT_GENOME074434.fa	0.0294234	0.966337	No	d__Bacteria;p__Firmicutes_A;c__Clostridia;o__Christensenellales;f__CAG-138;g__Phil1;s__Phil1 sp001940855	gut	High	Low
165_1	Lib4_2_bin.27_filtered	AW108	2	2	74	GUT_GENOME218657.fa	0.0331502	0.958494	No	d__Bacteria;p__Firmicutes_A;c__Clostridia;o__Oscillospirales;f__Acutalibacteraceae;g__Eubacterium_R;s__	gut	High	Low
103_1	Lib4_7_bin.2_filtered	Zape2	2	2	3088	LiX_2018__SAMEA104315424__bin.127.fa	0.0341361	0.969268	No	d__Bacteria;p__Firmicutes_A;c__Clostridia;o__Christensenellales;f__CAG-74;g__UBA11524;s__UBA11524 sp000437595	gut	High	Low
86_1	Lib4_8_bin.61_filtered	Zape3	2	2	678	GUT_GENOME232720.fa	0.0383209	0.957588	No	d__Bacteria;p__Firmicutes_A;c__Clostridia;o__Oscillospirales;f__Oscillospiraceae;g__CAG-83;s__CAG-83 sp000435975	gut	High	Low
69_1	s02_bin.221_filtered	UT30.3	2	2	37	KarlssonFH_2013__S263__bin.11.fa	0.0385787	0.962937	No	d__Bacteria;p__Firmicutes_A;c__Clostridia;o__Christensenellales;f__CAG-138;g__;s__	gut	High	Low
30_1	Lib4_2_bin.46_filtered	AW108	2	2	25	LiX_2018__SAMEA104315431__bin.46.fa	0.0445606	0.956457	No	d__Bacteria;p__Bacteroidota;c__Bacteroidia;o__Bacteroidales;f__UBA932;g__RC9;s__RC9 sp000432655	gut	High	Low
38_1	Lib4_2_bin.51_filtered	AW108	2	2	25	LiX_2018__SAMEA104315430__bin.44.fa	0.0448759	0.956333	No	d__Bacteria;p__Bacteroidota;c__Bacteroidia;o__Bacteroidales;f__Bacteroidaceae;g__Prevotella;s__Prevotella sp002251295	gut	High	Low
150_0	Lib4_2_bin.34_filtered	AW108	1	1	1686	LiX_2018__SAMEA104315428__bin.59.fa	0.0126819	0.98406	No	d__Bacteria;p__Firmicutes_A;c__Clostridia;o__Christensenellales;f__CAG-138;g__PeH17;s__PeH17 sp000435055	gut	High	Low
15_0	Lib4_7_bin.21_filtered	Zape2	1	1	45	GUT_GENOME017832.fa	0.0134036	0.989862	No	d__Bacteria;p__Firmicutes;c__Bacilli;o__Haloplasmatales;f__Turicibacteraceae;g__Turicibacter;s__Turicibacter sp001543345	gut	High	High
124_0	Lib4_2_bin.74_filtered	AW108	1	1	8	Obregon-TitoAJ_2015__SM31__bin.31.fa	0.0146108	0.983265	No	d__Bacteria;p__Firmicutes_A;c__Clostridia;o__Lachnospirales;f__Lachnospiraceae;g__Lachnospira;s__	gut	High	Low
115_0	Lib4_2_bin.14_filtered	AW108	1	1	126	LiX_2018__SAMEA104315436__bin.32.fa	0.0148187	0.986397	No	d__Bacteria;p__Firmicutes_A;c__Clostridia;o__Oscillospirales;f__CAG-272;g__CAG-841;s__CAG-841 sp000437375	gut	High	Low
21_0	Lib4_2_bin.86_filtered	AW108	1	1	70	OrkinJD_2019__SSR102__bin.4.fa	0.0174761	0.992683	No	d__Bacteria;p__Firmicutes;c__Bacilli;o__Lactobacillales;f__Enterococcaceae;g__Enterococcus_B;s__Enterococcus_B hirae	gut	High	High
62_0	s02_bin.57_filtered	UT30.3	1	1	91	LiX_2018__SAMEA104315429__bin.31.fa	0.0180108	0.984818	No	d__Bacteria;p__Spirochaetota;c__Spirochaetia;o__Treponematales;f__Treponemataceae;g__Treponema_D;s__	gut	High	High
77_0	Lib4_2_bin.22_filtered	AW108	1	1	112	RampelliS_2015__H27__bin.20.fa	0.0189299	0.98162	No	d__Bacteria;p__Firmicutes_A;c__Clostridia;o__Oscillospirales;f__Ruminococcaceae;g__Ruminococcus_F;s__Ruminococcus_F champanellensis	gut	High	High
34_0	Lib4_7_bin.18_filtered	Zape2	1	1	4076	GUT_GENOME234827.fa	0.0191181	0.981711	No	d__Bacteria;p__Bacteroidota;c__Bacteroidia;o__Bacteroidales;f__Barnesiellaceae;g__Barnesiella;s__Barnesiella intestinihominis	gut	High	Low
107_0	Lib4_8_bin.24_filtered	Zape3	1	1	15	GUT_GENOME232721.fa	0.0191812	0.977321	No	d__Bacteria;p__Firmicutes_A;c__Clostridia;o__Oscillospirales;f__CAG-272;g__;s__	gut	High	High
78_0	Lib4_6_bin.125_filtered	Zape1	1	1	908	LiX_2018__SAMEA104315420__bin.130.fa	0.0204789	0.981907	No	d__Bacteria;p__Firmicutes_A;c__Clostridia;o__Oscillospirales;f__Oscillospiraceae;g__ER4;s__ER4 sp900317525	gut	High	Low
131_0	Lib4_8_bin.65_filtered	Zape3	1	1	132	LiX_2018__SAMEA104315422__bin.96.fa	0.022205	0.979201	No	d__Bacteria;p__Firmicutes_A;c__Clostridia;o__Lachnospirales;f__Lachnospiraceae;g__Agathobacter;s__	gut	High	Low
162_0	Lib4_2_bin.60_filtered	AW108	1	1	37	ZeeviD_2015__PNP_Main_37__bin.21.fa	0.0225651	0.976622	No	d__Bacteria;p__Firmicutes_A;c__Clostridia;o__Oscillospirales;f__Ruminococcaceae;g__;s__	gut	High	High
154_0	Lib4_2_bin.52_filtered	AW108	1	1	357	LiX_2018__SAMEA104315439__bin.59.fa	0.0227838	0.975563	No	d__Bacteria;p__Firmicutes_A;c__Clostridia;o__Oscillospirales;f__Acutalibacteraceae;g__CAG-177;s__CAG-177 sp000431775	gut	High	Low
82_0	Lib4_8_bin.59_filtered	Zape3	1	1	1	TungJ_2015__M01__bin.111.fa	0.0235265	0.98243	No	d__Bacteria;p__Firmicutes_A;c__Clostridia;o__Oscillospirales;f__Oscillospiraceae;g__Oscillibacter;s__	gut	High	High
91_0	s02_bin.420_filtered	UT30.3	1	1	91	ZellerG_2014__CCIS36797902ST-4-0__bin.3.fa	0.0238299	0.97801	No	d__Bacteria;p__Firmicutes_A;c__Clostridia;o__Oscillospirales;f__Oscillospiraceae;g__F23-B02;s__	gut	High	High
81_0	s02_bin.48_filtered	UT30.3	1	1	77	LiX_2018__SAMEA104315435__bin.62.fa	0.0244475	0.989129	No	d__Bacteria;p__Firmicutes_A;c__Clostridia;o__Christensenellales;f__CAG-138;g__CAG-1024;s__CAG-1024 sp000432015	gut	High	High
122_0	Lib4_2_bin.80_filtered	AW108	1	1	29	LiX_2018__SAMEA104315438__bin.107.fa	0.0252411	0.975333	No	d__Bacteria;p__Firmicutes_A;c__Clostridia;o__Lachnospirales;f__Lachnospiraceae;g__UBA2882;s__	gut	High	Low
61_0	s02_bin.351_filtered	UT30.3	1	1	51	LiX_2018__SAMEA104315429__bin.3.fa	0.0258115	0.978039	No	d__Bacteria;p__Spirochaetota;c__Spirochaetia;o__Treponematales;f__Treponemataceae;g__Treponema_D;s__	gut	High	Low
130_0	Lib4_7_bin.19_filtered	Zape2	1	1	3	ZellerG_2014__CCIS90166425ST-4-0__bin.49.fa	0.0263104	0.97598	No	d__Bacteria;p__Firmicutes_A;c__Clostridia;o__Lachnospirales;f__Lachnospiraceae;g__Blautia_A;s__	gut	High	High
175_0	s02_bin.84_filtered	UT30.3	1	1	20	GUT_GENOME237618.fa	0.0266484	0.984642	No	d__Bacteria;p__Firmicutes_A;c__Clostridia;o__Oscillospirales;f__QAMX01;g__QAMX01;s__	gut	High	High
49_0	Lib4_7_bin.23_filtered	Zape2	1	1	1638	GUT_GENOME187136.fa	0.0267335	0.972218	No	d__Bacteria;p__Bacteroidota;c__Bacteroidia;o__Bacteroidales;f__Bacteroidaceae;g__Paraprevotella;s__Paraprevotella clara	gut	High	Low
48_0	Lib4_2_bin.19_filtered	AW108	1	1	7	CosteaPI_2017__SID713A040-11-0-0__bin.65.fa	0.0272504	0.973291	No	d__Bacteria;p__Bacteroidota;c__Bacteroidia;o__Bacteroidales;f__Bacteroidaceae;g__UBA4334;s__	gut	High	High
109_0	Lib4_2_bin.15_filtered	AW108	1	1	100	LiX_2018__SAMEA104315425__bin.52.fa	0.0276006	0.983493	No	d__Bacteria;p__Firmicutes_A;c__Clostridia;o__Oscillospirales;f__Ruminococcaceae;g__Ruminococcus;s__	gut	High	High
173_0	Lib4_8_bin.60_filtered	Zape3	1	1	23	FengQ_2015__SID31477__bin.59.fa	0.0279555	0.970263	No	d__Bacteria;p__Firmicutes_A;c__Clostridia;o__Christensenellales;f__CAG-74;g__;s__	gut	High	High
114_0	s02_bin.190_filtered	UT30.3	1	1	6	SrivathsanA_2015__PN1__bin.34.fa	0.028588	0.982642	No	d__Bacteria;p__Firmicutes_A;c__Clostridia;o__Oscillospirales;f__Ruminococcaceae;g__Ruminococcus;s__	gut	High	High
141_0	s02_bin.182_filtered	UT30.3	1	1	4	LiX_2018__SAMEA104315429__bin.26.fa	0.0291421	0.972802	No	d__Bacteria;p__Firmicutes_A;c__Clostridia;o__Lachnospirales;f__Lachnospiraceae;g__;s__	gut	High	High
22_0	Lib4_7_bin.26_filtered	Zape2	1	1	1225	GCA_000321565.1_Ente_faec_E0679_V1_genomic.fa	0.0292355	0.976095	No	d__Bacteria;p__Firmicutes;c__Bacilli;o__Lactobacillales;f__Enterococcaceae;g__Enterococcus_B;s__Enterococcus_B faecium	gut	High	High
80_0	Lib4_8_bin.48_filtered	Zape3	1	1	108	CosteaPI_2017__SID713A055-11-0-0__bin.73.fa	0.0298988	0.972987	No	d__Bacteria;p__Firmicutes_A;c__Clostridia;o__Oscillospirales;f__Oscillospiraceae;g__CAG-170;s__CAG-170 sp000436735	gut	High	High
176_0	Lib4_8_bin.68_filtered	Zape3	1	1	12	GUT_GENOME175656.fa	0.0311746	0.964869	No	d__Bacteria;p__Firmicutes_A;c__Clostridia;o__Oscillospirales;f__CAG-272;g__;s__	gut	High	Low
126_0	s02_bin.268_filtered	UT30.3	1	1	2748	NielsenHB_2014__O2_UC38_2__bin.32.fa	0.0312752	0.974511	No	d__Bacteria;p__Firmicutes_A;c__Clostridia;o__Lachnospirales;f__Lachnospiraceae;g__Lachnospira;s__Lachnospira rogosae	gut	High	High
66_0	Lib4_3_bin.22_filtered	AW110A	1	1	3780	GUT_GENOME067531.fa	0.0313762	0.975869	No	d__Bacteria;p__Actinobacteriota;c__Actinobacteria;o__Actinomycetales;f__Bifidobacteriaceae;g__Bifidobacterium;s__Bifidobacterium longum	gut	High	Low
92_0	Lib4_2_bin.82_filtered	AW108	1	1	20	RaymondF_2016__P2E0__bin.50.fa	0.0316813	0.962328	No	d__Bacteria;p__Firmicutes_A;c__Clostridia;o__Oscillospirales;f__Oscillospiraceae;g__F23-B02;s__	gut	High	Low
120_0	Lib4_8_bin.38_filtered	Zape3	1	1	934	GUT_GENOME198599.fa	0.0317837	0.966082	No	d__Bacteria;p__Firmicutes_A;c__Clostridia;o__Lachnospirales;f__Lachnospiraceae;g__Coprococcus;s__Coprococcus sp900066115	gut	High	High
159_0	s02_bin.136_filtered	UT30.3	1	1	51	LiX_2018__SAMEA104315420__bin.62.fa	0.0318865	0.974578	No	d__Bacteria;p__Firmicutes_A;c__Clostridia;o__Oscillospirales;f__Acutalibacteraceae;g__;s__	gut	High	Low
96_0	s02_bin.343_filtered	UT30.3	1	1	6	LiX_2018__SAMEA104315432__bin.98.fa	0.0318865	0.987374	No	d__Bacteria;p__Firmicutes_A;c__Clostridia;o__Oscillospirales;f__Oscillospiraceae;g__UBA1777;s__	gut	High	High
125_0	Lib4_7_bin.5_filtered	Zape2	1	1	549	GUT_GENOME013879.fa	0.0324062	0.96384	No	d__Bacteria;p__Firmicutes_A;c__Clostridia;o__Lachnospirales;f__Lachnospiraceae;g__Lachnospira;s__Lachnospira sp003451515	gut	High	Low
28_0	Lib4_2_bin.9_filtered	AW108	1	1	15	GUT_GENOME170719.fa	0.0327227	0.959959	No	d__Bacteria;p__Bacteroidota;c__Bacteroidia;o__Bacteroidales;f__P3;g__UBA3388;s__	gut	High	High
100_0	s02_bin.68_filtered	UT30.3	1	1	4893	GUT_GENOME234419.fa	0.0340249	0.979094	No	d__Bacteria;p__Firmicutes_A;c__Clostridia;o__Oscillospirales;f__Ruminococcaceae;g__Gemmiger;s__Gemmiger sp003476825	gut	High	High
85_0	s02_bin.296_filtered	UT30.3	1	1	236	LiX_2018__SAMEA104315427__bin.9.fa	0.0342477	0.973305	No	d__Bacteria;p__Firmicutes_A;c__Clostridia;o__Oscillospirales;f__Oscillospiraceae;g__CAG-83;s__CAG-83 sp003539495	gut	High	High
83_0	Lib4_8_bin.72_filtered	Zape3	1	1	189	GUT_GENOME091967.fa	0.0344723	0.967096	No	d__Bacteria;p__Firmicutes_A;c__Clostridia;o__Oscillospirales;f__Oscillospiraceae;g__Ruminiclostridium_C;s__	gut	High	High
128_0	s02_bin.111_filtered	UT30.3	1	1	502	QinN_2014__LD-14__bin.12.fa	0.0360949	0.97002	No	d__Bacteria;p__Firmicutes_A;c__Clostridia;o__Lachnospirales;f__Lachnospiraceae;g__COE1;s__COE1 sp001916965	gut	High	High
155_0	Lib4_2_bin.35_filtered	AW108	1	1	23	LiX_2018__SAMEA104315427__bin.89.fa	0.0366967	0.961399	No	d__Bacteria;p__Bacteroidota;c__Bacteroidia;o__Bacteroidales;f__Paludibacteraceae;g__RF16;s__	gut	High	High
12_0	Lib4_3_bin.74_filtered	AW110A	1	1	29	LiX_2018__SAMEA104315423__bin.46.fa	0.0369409	0.989016	No	d__Bacteria;p__Firmicutes;c__Bacilli;o__Lactobacillales;f__Lactobacillaceae;g__Lactobacillus_B;s__Lactobacillus_B animalis	gut	High	Low
8_0	Lib4_8_bin.19_filtered	Zape3	1	1	107	HMP_2012__SRS011134__bin.45.fa	0.0380652	0.958326	No	d__Bacteria;p__Firmicutes;c__Bacilli;o__RF39;f__CAG-611;g__CAG-710;s__CAG-710 sp000432595	gut	High	High
68_0	Lib4_2_bin.67_filtered	AW108	1	1	88	LiX_2018__SAMEA104315427__bin.63.fa	0.0381928	0.981157	No	d__Bacteria;p__Verrucomicrobiota;c__Kiritimatiellae;o__RFP12;f__UBA1067;g__RUG572;s__	gut	High	High
149_0	Lib4_8_bin.14_filtered	Zape3	1	1	47	QinJ_2012__DLM019__bin.26.fa	0.0383209	0.957901	No	d__Bacteria;p__Firmicutes_A;c__Clostridia;o__Oscillospirales;f__CAG-272;g__;s__	gut	High	High
98_0	s02_bin.72_filtered	UT30.3	1	1	1	GUT_GENOME225807.fa	0.0391011	0.952215	No	d__Bacteria;p__Firmicutes_A;c__Clostridia;o__Oscillospirales;f__Ruminococcaceae;g__Faecalibacterium;s__	gut	High	High
147_0	Lib4_8_bin.44_filtered	Zape3	1	1	1	GUT_GENOME001270.fa	0.0391011	0.968019	No	d__Bacteria;p__Firmicutes_A;c__Clostridia;o__Lachnospirales;f__Lachnospiraceae;g__Blautia_A;s__	gut	High	High
4_0	s02_bin.350_filtered	UT30.3	1	1	2	XieH_2016__YSZC12003_37315__bin.114.fa	0.0397669	0.974997	No	d__Bacteria;p__Firmicutes_A;c__Clostridia;o__4C28d-15;f__UBA1242;g__;s__	gut	High	High
113_0	s02_bin.361_filtered	UT30.3	1	1	3	AmatoKR_2018__qiita_sid_11212_11212.JB13__bin.12.fa	0.0399018	0.959247	No	d__Bacteria;p__Firmicutes_A;c__Clostridia;o__Oscillospirales;f__Ruminococcaceae;g__CAG-115;s__CAG-115 sp002304735	gut	High	Low
152_0	Lib4_7_bin.34_filtered	Zape2	1	1	3	QinJ_2012__T2D-101__bin.17.fa	0.0399018	0.96792	No	d__Bacteria;p__Firmicutes_A;c__Clostridia;o__Lachnospirales;f__Lachnospiraceae;g__Faecalicatena;s__	gut	High	High
136_0	s02_bin.202_filtered	UT30.3	1	1	85	GUT_GENOME233597.fa	0.0412845	0.968498	No	d__Bacteria;p__Firmicutes_A;c__Clostridia;o__Lachnospirales;f__Lachnospiraceae;g__CAG-95;s__CAG-95 sp900066375	gut	High	Low
164_0	s02_bin.278_filtered	UT30.3	1	1	847	LiX_2018__SAMEA104315423__bin.34.fa	0.0418553	0.966754	No	d__Bacteria;p__Firmicutes_A;c__Clostridia;o__Oscillospirales;f__Acutalibacteraceae;g__Eubacterium_R;s__Eubacterium_R sp000434995	gut	High	High
14_0	s02_bin.191_filtered	UT30.3	1	1	84	KarlssonFH_2013__S312__bin.104.fa	0.0419997	0.970772	No	d__Bacteria;p__Firmicutes_A;c__Clostridia;o__Peptostreptococcales;f__Anaerovoracaceae;g__UBA1191;s__	gut	High	High
134_0	s02_bin.170_filtered	UT30.3	1	1	31	GUT_GENOME190611.fa	0.0421447	0.960496	No	d__Bacteria;p__Firmicutes_A;c__Clostridia;o__Lachnospirales;f__Lachnospiraceae;g__UBA7160;s__	gut	High	High
9_0	s02_bin.163_filtered	UT30.3	1	1	82	QinJ_2012__NLM004__bin.41.fa	0.0422904	0.962432	No	d__Bacteria;p__Firmicutes;c__Bacilli;o__RF39;f__CAG-611;g__UBA7057;s__	gut	High	High
174_0	Lib4_3_bin.83_filtered	AW110A	1	1	2	XieH_2016__YSZC12003_36703__bin.78.fa	0.0424367	0.970836	No	d__Bacteria;p__Proteobacteria;c__Gammaproteobacteria;o__Burkholderiales;f__Burkholderiaceae;g__Sutterella;s__	gut	High	Low
60_0	s02_bin.189_filtered	UT30.3	1	1	16	LiX_2018__SAMEA104315436__bin.19.fa	0.0425838	0.954538	No	d__Bacteria;p__Spirochaetota;c__Spirochaetia;o__Treponematales;f__Treponemataceae;g__Treponema_D;s__Treponema_D berlinense	gut	High	High
127_0	Lib4_8_bin.77_filtered	Zape3	1	1	800	GUT_GENOME224957.fa	0.0430292	0.953251	No	d__Bacteria;p__Firmicutes_A;c__Clostridia;o__Lachnospirales;f__Lachnospiraceae;g__Roseburia;s__	gut	High	Low
32_0	s02_bin.246_filtered	UT30.3	1	1	263	LiX_2018__SAMEA104315435__bin.37.fa	0.0433296	0.968259	No	d__Bacteria;p__Bacteroidota;c__Bacteroidia;o__Bacteroidales;f__UBA932;g__RC9;s__RC9 sp000431015	gut	High	High
37_0	s02_bin.323_filtered	UT30.3	1	1	97	GUT_GENOME012332.fa	0.0439391	0.961268	No	d__Bacteria;p__Bacteroidota;c__Bacteroidia;o__Bacteroidales;f__Bacteroidaceae;g__Prevotella;s__Prevotella sp900290275	gut	High	High
45_0	Lib4_7_bin.56_filtered	Zape2	1	1	16	GUT_GENOME225338.fa	0.0440934	0.960183	No	d__Bacteria;p__Bacteroidota;c__Bacteroidia;o__Bacteroidales;f__Bacteroidaceae;g__Bacteroides_A;s__Bacteroides_A plebeius_A	gut	High	High
6_0	s02_bin.236_filtered	UT30.3	1	1	233	XieH_2016__YSZC12003_36526__bin.45.fa	0.0444041	0.957471	No	d__Bacteria;p__Firmicutes;c__Bacilli;o__RF39;f__CAG-302;g__CAG-302;s__CAG-302 sp000431795	gut	High	Low
180_0	s02_bin.203_filtered	UT30.3	1	1	1	DavidLA_2015__LD-Run2-19__bin.10.fa	0.0451943	0.962324	No	d__Bacteria;p__Proteobacteria;c__Gammaproteobacteria;o__Enterobacterales;f__Succinivibrionaceae;g__Succinivibrio;s__	gut	High	High
112_0	Lib3_9_bin.78_filtered	UT43.2	1	1	7	LiX_2018__SAMEA104315439__bin.131.fa	0.0453547	0.985437	No	d__Bacteria;p__Firmicutes_A;c__Clostridia;o__Oscillospirales;f__Ruminococcaceae;g__CAG-115;s__CAG-115 sp003516865	gut	High	High
36_0	s02_bin.238_filtered	UT30.3	1	1	4	GUT_GENOME218579.fa	0.0455159	0.954687	No	d__Bacteria;p__Bacteroidota;c__Bacteroidia;o__Bacteroidales;f__Bacteroidaceae;g__Prevotella;s__	gut	High	High
132_0	s02_bin.272_filtered	UT30.3	1	1	3	GUT_GENOME000102.fa	0.045678	0.962793	No	d__Bacteria;p__Firmicutes_A;c__Clostridia;o__Lachnospirales;f__Lachnospiraceae;g__Marvinbryantia;s__Marvinbryantia sp900066075	gut	High	Low
87_0	Lib4_8_bin.71_filtered	Zape3	1	1	47	LiX_2018__SAMEA104315425__bin.24.fa	0.0470041	0.956803	No	d__Bacteria;p__Firmicutes_A;c__Clostridia;o__Oscillospirales;f__Oscillospiraceae;g__CAG-83;s__CAG-83 sp003487665	gut	High	Low
13_0	Lib4_8_bin.3_filtered	Zape3	1	1	20	Obregon-TitoAJ_2015__SM02__bin.52.fa	0.0473443	0.950713	No	d__Bacteria;p__Firmicutes;c__Bacilli;o__Lactobacillales;f__Lactobacillaceae;g__Lactobacillus_B;s__	gut	High	Low
135_0	s02_bin.337_filtered	UT30.3	1	1	4	GUT_GENOME006187.fa	0.0483865	0.959513	No	d__Bacteria;p__Firmicutes_A;c__Clostridia;o__Lachnospirales;f__Lachnospiraceae;g__UBA7160;s__	gut	High	High
146_0	Lib4_7_bin.35_filtered	Zape2	1	1	1	GUT_GENOME045630.fa	0.0487413	0.959442	No	d__Bacteria;p__Firmicutes_A;c__Clostridia;o__Lachnospirales;f__Lachnospiraceae;g__Blautia;s__	gut	High	Low
7_0	s02_bin.440_filtered	UT30.3	1	1	9	NielsenHB_2014__V1_UC23_1__bin.41.fa	0.0489202	0.957033	No	d__Bacteria;p__Firmicutes_A;c__Clostridia;o__TANB77;f__CAG-508;g__CAG-269;s__CAG-269 sp003525075	gut	High	High
143_0	s02_bin.405_filtered	UT30.3	1	1	1	AmatoKR_2018__qiita_sid_11212_11212.RT2013__bin.2.fa	0.0489202	0.962823	No	d__Bacteria;p__Firmicutes_A;c__Clostridia;o__Lachnospirales;f__Lachnospiraceae;g__Eubacterium_F;s__	gut	High	High
56_0	s02_bin.230_filtered	UT30.3	1	1	0	GUT_GENOME009122.fa	0.0503867	0.9533	No	d__Bacteria;p__Firmicutes_A;c__Clostridia;o__4C28d-15;f__UBA1242;g__UBA4626;s__	gut	High	High
142_0	Lib4_2_bin.48_filtered	AW108	1	1	0	TungJ_2015__M04__bin.110.fa	0.0511448	0.951279	No	d__Bacteria;p__Firmicutes_A;c__Clostridia;o__Lachnospirales;f__Lachnospiraceae;g__Eubacterium_F;s__	gut	High	Low
54_0	s02_bin.36_filtered	UT30.3	1	1	0	GUT_GENOME217304.fa	0.051337	0.95138	No	d__Bacteria;p__Firmicutes_A;c__Clostridia;o__Christensenellales;f__CAG-74;g__;s__	gut	High	High
138_0	s02_bin.115_filtered	UT30.3	1	1	0	LiX_2018__SAMEA104315423__bin.76.fa	0.051337	0.957169	No	d__Bacteria;p__Firmicutes_A;c__Clostridia;o__Lachnospirales;f__Lachnospiraceae;g__Blautia_A;s__Blautia_A sp900066165	gut	High	High
123_0	s02_bin.2_filtered	UT30.3	1	1	0	GUT_GENOME036598.fa	0.0517248	0.957458	No	d__Bacteria;p__Firmicutes_A;c__Clostridia;o__Lachnospirales;f__Lachnospiraceae;g__Hungatella_A;s__	gut	High	High
79_0	Lib4_8_bin.9_filtered	Zape3	1	1	0	XieH_2016__YSZC12003_37648__bin.37.fa	0.0519203	0.952384	No	d__Bacteria;p__Firmicutes_A;c__Clostridia;o__Oscillospirales;f__Oscillospiraceae;g__CAG-170;s__	gut	High	High
5_0	Lib4_8_bin.22_filtered	Zape3	1	1	0	LiX_2018__SAMEA104315423__bin.56.fa	0.054149	0.958973	No	d__Bacteria;p__Firmicutes;c__Bacilli;o__RF39;f__CAG-302;g__CAG-302;s__	gut	High	High
170_0	s02_bin.82_filtered	UT30.3	1	1	0	AmatoKR_2018__qiita_sid_11212_11212.JB25__bin.10.fa	0.0547827	0.964096	No	d__Bacteria;p__Firmicutes_A;c__Clostridia;o__Lachnospirales;f__Lachnospiraceae;g__CAG-127;s__	gut	High	High
99_0	s02_bin.259_filtered	UT30.3	1	1	0	LiX_2018__SAMEA104315434__bin.56.fa	0.0610707	0.950169	No	d__Bacteria;p__Firmicutes_A;c__Clostridia;o__Oscillospirales;f__Ruminococcaceae;g__Gemmiger;s__	gut	High	High
168_0	Lib4_3_bin.87_filtered	AW110A	1	1	0	GUT_GENOME089268.fa	0.0634394	0.95148	No	d__Bacteria;p__Firmicutes_A;c__Clostridia;o__Peptostreptococcales;f__Anaerovoracaceae;g__Mogibacterium;s__	gut	High	Low
27_0	s02_bin.449_filtered	UT30.3	1	1	0	LiX_2018__SAMEA104315435__bin.50.fa	0.0683793	0.967943	No	d__Bacteria;p__Firmicutes;c__Bacilli;o__RFN20;f__CAG-826;g__RUG131;s__RUG131 sp900315885	gut	High	High
161_1	Lib4_7_bin.16_filtered	Zape2	3	3	0	NielsenHB_2014__MH0012__bin.23.fa	0.0503867	0.945336	Yes	d__Bacteria;p__Firmicutes_A;c__Clostridia;o__Oscillospirales;f__Acutalibacteraceae;g__CAG-180;s__	gut	High	Low
25_1	Lib4_2_bin.37_filtered	AW108	2	2	1	LiX_2018__SAMEA104315424__bin.7.fa	0.0447178	0.947802	Yes	d__Bacteria;p__Firmicutes;c__Bacilli;o__Erysipelotrichales;f__Erysipelatoclostridiaceae;g__Catenibacterium;s__	gut	High	High
119_1	Lib4_8_bin.87_filtered	Zape3	2	2	35	ZeeviD_2015__PNP_Main_415__bin.31.fa	0.0461689	0.948648	Yes	d__Bacteria;p__Firmicutes_A;c__Clostridia;o__Lachnospirales;f__Lachnospiraceae;g__CAG-590;s__	gut	High	Low
121_1	Lib4_8_bin.35_filtered	Zape3	2	2	23	WenC_2017__N208__bin.8.fa	0.0473443	0.947889	Yes	d__Bacteria;p__Firmicutes_A;c__Clostridia;o__Lachnospirales;f__Lachnospiraceae;g__CAG-510;s__	gut	High	High
24_1	Lib4_8_bin.75_filtered	Zape3	2	2	0	CosteaPI_2017__SID713A089-11-90-0__bin.51.fa	0.0639874	0.939339	Yes	d__Bacteria;p__Firmicutes;c__Bacilli;o__Erysipelotrichales;f__Erysipelotrichaceae;g__Solobacterium;s__	gut	High	High
157_1	Lib4_2_bin.78_filtered	AW108	2	2	0	TungJ_2015__M07__bin.28.fa	0.13538	n/a	Yes	d__Bacteria;p__Firmicutes_A;c__Clostridia;o__Oscillospirales;f__Acutalibacteraceae;g__UBA6857;s__	gut	High	High
17_1	s02_bin.366_filtered	UT30.3	2	2	0	GUT_GENOME253903.fa	0.151946	n/a	Yes	d__Bacteria;p__Firmicutes;c__Bacilli;o__Bacillales_A;f__Planococcaceae;g__;s__	gut	High	High
101_0	s02_bin.314_filtered	UT30.3	1	1	1	CosteaPI_2017__SID713B063-11-90-0__bin.9.fa	0.0437856	0.949223	Yes	d__Bacteria;p__Firmicutes_A;c__Clostridia;o__Christensenellales;f__CAG-74;g__Firm-10;s__	gut	High	High
153_0	Lib4_8_bin.20_filtered	Zape3	1	1	0	GUT_GENOME076368.fa	0.052117	0.94322	Yes	d__Bacteria;p__Firmicutes_A;c__Clostridia;o__Lachnospirales;f__Lachnospiraceae;g__KLE1615;s__	gut	High	High
88_0	Lib4_2_bin.40_filtered	AW108	1	1	0	XieH_2016__YSZC12003_35561__bin.75.fa	0.0533217	0.939893	Yes	d__Bacteria;p__Firmicutes_A;c__Clostridia;o__Oscillospirales;f__Butyricicoccaceae;g__UBA4644;s__	gut	High	High
90_1	s02_bin.273_filtered	UT30.3	1	1	0	GUT_GENOME009718.fa	0.0547827	0.947854	Yes	d__Bacteria;p__Firmicutes_A;c__Clostridia;o__Oscillospirales;f__Oscillospiraceae;g__F23-B02;s__	gut	High	Low
144_0	Lib4_2_bin.81_filtered	AW108	1	1	0	Bengtsson-PalmeJ_2015__TRAVELRES14__bin.94.fa	0.0552118	0.937603	Yes	d__Bacteria;p__Firmicutes_A;c__Clostridia;o__Lachnospirales;f__Lachnospiraceae;g__;s__	gut	High	High
140_0	Lib4_3_bin.17_filtered	AW110A	1	1	0	LiX_2018__SAMEA104315427__bin.37.fa	0.0581372	0.944421	Yes	d__Bacteria;p__Firmicutes;c__Bacilli;o__Erysipelotrichales;f__Erysipelotrichaceae;g__Solobacterium;s__	gut	High	Low
40_0	Lib4_2_bin.59_filtered	AW108	1	1	0	LiX_2018__SAMEA104315424__bin.189.fa	0.059819	0.946713	Yes	d__Bacteria;p__Bacteroidota;c__Bacteroidia;o__Bacteroidales;f__Bacteroidaceae;g__Prevotella;s__	gut	High	Low
95_0	Lib4_8_bin.45_filtered	Zape3	1	1	0	HeQ_2017__SZAXPI029597-158__bin.52.fa	0.0618432	0.925521	Yes	d__Bacteria;p__Firmicutes_A;c__Clostridia;o__Oscillospirales;f__Oscillospiraceae;g__CAG-103;s__	gut	High	Low
156_0	s02_bin.373_filtered	UT30.3	1	1	0	LoombaR_2017__SID1015_aao__bin.15.fa	0.0623675	0.939419	Yes	d__Bacteria;p__Firmicutes_A;c__Clostridia;o__Monoglobales;f__UBA1381;g__CAG-41;s__	gut	High	High
29_0	s02_bin.439_filtered	UT30.3	1	1	0	GUT_GENOME219154.fa	0.0626325	0.930192	Yes	d__Bacteria;p__Bacteroidota;c__Bacteroidia;o__Bacteroidales;f__UBA932;g__RC9;s__	gut	High	High
133_0	s02_bin.443_filtered	UT30.3	1	1	0	GUT_GENOME194649.fa	0.0639874	0.925774	Yes	d__Bacteria;p__Firmicutes_A;c__Clostridia;o__Lachnospirales;f__Lachnospiraceae;g__Marvinbryantia;s__	gut	High	High
76_0	s02_bin.173_filtered	UT30.3	1	1	0	RampelliS_2015__H14__bin.55.fa	0.0639874	0.940787	Yes	d__Bacteria;p__Firmicutes_A;c__Clostridia;o__Oscillospirales;f__Oscillospiraceae;g__CAG-110;s__	gut	High	High
163_0	s02_bin.214_filtered	UT30.3	1	1	0	ZeeviD_2015__PNP_Main_378__bin.44.fa	0.0668569	0.935641	Yes	d__Bacteria;p__Firmicutes_A;c__Clostridia;o__Oscillospirales;f__Acutalibacteraceae;g__Eubacterium_R;s__	gut	High	High
20_1	Lib4_7_bin.22_filtered	Zape2	1	1	0	LiX_2018__SAMEA104315436__bin.116.fa	0.0668569	0.943725	Yes	d__Bacteria;p__Firmicutes;c__Bacilli;o__Erysipelotrichales;f__Erysipelotrichaceae;g__Holdemanella;s__	gut	High	High
117_0	s02_bin.434_filtered	UT30.3	1	1	0	GUT_GENOME001157.fa	0.0668569	0.949716	Yes	d__Bacteria;p__Firmicutes_A;c__Clostridia;o__Lachnospirales;f__Lachnospiraceae;g__;s__	gut	High	High
70_0	s02_bin.269_filtered	UT30.3	1	1	0	GUT_GENOME096758.fa	0.0674584	0.932157	Yes	d__Bacteria;p__Firmicutes_A;c__Clostridia;o__Oscillospirales;f__Oscillospiraceae;g__CAG-110;s__	gut	High	High
158_0	s02_bin.317_filtered	UT30.3	1	1	0	TungJ_2015__M04__bin.58.fa	0.0677629	0.930114	Yes	d__Bacteria;p__Firmicutes_A;c__Clostridia;o__Oscillospirales;f__Acutalibacteraceae;g__UBA6857;s__	gut	High	High
67_0	Lib4_7_bin.20_filtered	Zape2	1	1	0	GUT_GENOME045193.fa	0.0696435	0.932006	Yes	d__Bacteria;p__Actinobacteriota;c__Coriobacteriia;o__Coriobacteriales;f__Coriobacteriaceae;g__Collinsella;s__	gut	High	Low
3_0	s02_bin.118_filtered	UT30.3	1	1	0	ZeeviD_2015__PNP_Main_660__bin.1.fa	0.0709514	0.933056	Yes	d__Bacteria;p__Cyanobacteria;c__Vampirovibrionia;o__Gastranaerophilales;f__Gastranaerophilaceae;g__;s__	gut	High	High
20_2	s02_bin.38_filtered	UT30.3	1	1	0	QinN_2014__LD-26__bin.23.fa	0.0733545	0.926644	Yes	d__Bacteria;p__Firmicutes;c__Bacilli;o__Erysipelotrichales;f__Erysipelotrichaceae;g__Holdemanella;s__	gut	High	High
166_0	s02_bin.10_filtered	UT30.3	1	1	0	GUT_GENOME172462.fa	0.080322	0.918253	Yes	d__Bacteria;p__Firmicutes_A;c__Clostridia;o__Oscillospirales;f__Acutalibacteraceae;g__Eubacterium_R;s__	gut	High	High
39_0	s02_bin.98_filtered	UT30.3	1	1	0	GUT_GENOME012219.fa	0.0829489	0.912005	Yes	d__Bacteria;p__Bacteroidota;c__Bacteroidia;o__Bacteroidales;f__Bacteroidaceae;g__Prevotella;s__	gut	High	High
55_0	s02_bin.348_filtered	UT30.3	1	1	0	LeChatelierE_2013__MH0288__bin.83.fa	0.0857608	0.902141	Yes	d__Bacteria;p__Firmicutes_A;c__Clostridia;o__4C28d-15;f__CAG-552;g__UBA10677;s__	gut	High	High
52_0	s02_bin.318_filtered	UT30.3	1	1	0	GUT_GENOME232450.fa	0.0909306	0.924776	Yes	d__Bacteria;p__Firmicutes_A;c__Clostridia;o__Oscillospirales;f__Acutalibacteraceae;g__UBA737;s__	gut	High	High
111_0	Lib4_2_bin.44_filtered	AW108	1	1	0	LiJ_2014__MH0365__bin.54.fa	0.0931964	0.889166	Yes	d__Bacteria;p__Firmicutes_A;c__Clostridia;o__Lachnospirales;f__Lachnospiraceae;g__Bacteroides_F;s__	gut	High	High
105_0	s02_bin.454_filtered	UT30.3	1	1	0	LiX_2018__SAMEA104315433__bin.16.fa	0.0955937	0.910509	Yes	d__Bacteria;p__Firmicutes;c__Bacilli;o__Erysipelotrichales;f__Erysipelotrichaceae;g__UBA636;s__	gut	High	High
41_0	s02_bin.216_filtered	UT30.3	1	1	0	GUT_GENOME181550.fa	0.0987984	0.892841	Yes	d__Bacteria;p__Bacteroidota;c__Bacteroidia;o__Bacteroidales;f__Bacteroidaceae;g__Prevotella;s__	gut	High	High
148_0	s02_bin.171_filtered	UT30.3	1	1	0	GUT_GENOME273958.fa	0.101551	n/a	Yes	d__Bacteria;p__Firmicutes_A;c__Clostridia;o__Lachnospirales;f__Lachnospiraceae;g__Ruminococcus_A;s__	gut	High	High
139_0	s02_bin.435_filtered	UT30.3	1	1	0	GUT_GENOME083124.fa	0.107658	n/a	Yes	d__Bacteria;p__Firmicutes_A;c__Clostridia;o__Lachnospirales;f__Lachnospiraceae;g__Eubacterium_E;s__	gut	High	High
57_0	s02_bin.103_filtered	UT30.3	1	1	0	GUT_GENOME212966.fa	0.107658	n/a	Yes	d__Bacteria;p__Firmicutes_A;c__Clostridia;o__4C28d-15;f__CAG-314;g__CAG-1435;s__	gut	High	High
71_0	s02_bin.287_filtered	UT30.3	1	1	0	GUT_GENOME114426.fa	0.119909	n/a	Yes	d__Bacteria;p__Firmicutes_A;c__Clostridia;o__Oscillospirales;f__Oscillospiraceae;g__CAG-110;s__	gut	High	High
129_0	s02_bin.141_filtered	UT30.3	1	1	0	GUT_GENOME130008.fa	0.136948	n/a	Yes	d__Bacteria;p__Firmicutes_A;c__Clostridia;o__Lachnospirales;f__Lachnospiraceae;g__CAG-882;s__	gut	High	High
51_0	s02_bin.174_filtered	UT30.3	1	1	0	GUT_GENOME253443.fa	0.136948	n/a	Yes	d__Bacteria;p__Firmicutes_A;c__Clostridia;o__Christensenellales;f__QALW01;g__;s__	gut	High	Low
137_0	s02_bin.450_filtered	UT30.3	1	1	0	GUT_GENOME239006.fa	0.142009	n/a	Yes	d__Bacteria;p__Firmicutes_A;c__Clostridia;o__Lachnospirales;f__Lachnospiraceae;g__Faecalicatena;s__	gut	High	High
172_0	Lib4_8_bin.51_filtered	Zape3	1	1	0	GUT_GENOME073862.fa	0.142009	n/a	Yes	d__Bacteria;p__Firmicutes_A;c__Clostridia;o__Oscillospirales;f__Acutalibacteraceae;g__CAG-217;s__	gut	High	Low
177_0	s02_bin.19_filtered	UT30.3	1	1	0	CosteaPI_2017__SID713B069-11-90-0__bin.14.fa	0.142009	n/a	Yes	d__Archaea;p__Thermoplasmatota;c__Thermoplasmata;o__Methanomassiliicoccales;f__Methanomethylophilaceae;g__UBA71;s__	gut	High	Low
97_0	Lib4_6_bin.86_filtered	Zape1	1	1	0	GUT_GENOME262393.fa	0.149777	n/a	Yes	d__Bacteria;p__Firmicutes_A;c__Clostridia;o__Oscillospirales;f__Ruminococcaceae;g__Faecalibacterium;s__	gut	High	Low
72_0	Lib4_3_bin.12_filtered	AW110A	1	1	0	GUT_GENOME127814.fa	0.182269	n/a	Yes	d__Bacteria;p__Firmicutes_A;c__Clostridia;o__Oscillospirales;f__Oscillospiraceae;g__CAG-110;s__	gut	High	Low
53_0	Lib4_3_bin.13_filtered	AW110A	1	1	0	GUT_GENOME082520.fa	0.186761	n/a	Yes	d__Bacteria;p__Firmicutes_A;c__Clostridia;o__Christensenellales;f__CAG-74;g__;s__	gut	High	Low
16_0	Lib4_7_bin.53_filtered	Zape2	1	1	0	GUT_GENOME117257.fa	0.191731	n/a	Yes	d__Bacteria;p__Firmicutes;c__Bacilli;o__RF39;f__CAG-611;g__CAG-877;s__	gut	High	High
11_0	s02_bin.378_filtered	UT30.3	1	1	0	TungJ_2015__M01__bin.66.fa	0.197292	n/a	Yes	d__Bacteria;p__Firmicutes;c__Bacilli;o__RF39;f__CAG-822;g__RUG832;s__	gut	High	High
104_0	s02_bin.283_filtered	UT30.3	1	1	0	Bengtsson-PalmeJ_2015__TRAVELRES6__bin.119.fa	0.203604	n/a	Yes	d__Bacteria;p__Firmicutes;c__Bacilli;o__RFN20;f__CAG-449;g__CAG-449;s__	gut	High	High
73_0	Lib4_7_bin.9_filtered	Zape2	1	1	0	GUT_GENOME100297.fa	0.203604	n/a	Yes	d__Bacteria;p__Firmicutes_A;c__Clostridia;o__Oscillospirales;f__Oscillospiraceae;g__CAG-110;s__	gut	High	Low
94_0	s02_bin.340_filtered	UT30.3	1	1	0	GUT_GENOME149013.fa	0.203604	n/a	Yes	d__Bacteria;p__Firmicutes_A;c__Clostridia;o__Oscillospirales;f__Oscillospiraceae;g__;s__	gut	High	High
171_0	s02_bin.341_filtered	UT30.3	1	1	0	BackhedF_2015__SID343_4M__bin.7.fa	0.219531	n/a	Yes	d__Bacteria;p__Firmicutes_A;c__Clostridia;o__Oscillospirales;f__Acutalibacteraceae;g__;s__	gut	High	High
74_0	Lib4_7_bin.8_filtered	Zape2	1	1	0	LiX_2018__SAMEA104315430__bin.65.fa	0.219531	n/a	Yes	d__Bacteria;p__Firmicutes_A;c__Clostridia;o__Oscillospirales;f__Oscillospiraceae;g__CAG-110;s__	gut	High	Low
75_0	Lib4_7_bin.41_filtered	Zape2	1	1	0	RampelliS_2015__H14__bin.55.fa	0.219531	n/a	Yes	d__Bacteria;p__Firmicutes_A;c__Clostridia;o__Oscillospirales;f__Oscillospiraceae;g__CAG-110;s__	gut	High	Low
1_0	Lib4_2_bin.12_filtered	AW108	1	1	0	GUT_GENOME256614.fa	0.23011	n/a	Yes	d__Bacteria;p__Actinobacteriota;c__Coriobacteriia;o__Coriobacteriales;f__Eggerthellaceae;g__;s__	gut	High	Low
10_0	s02_bin.172_filtered	UT30.3	1	1	0	LiX_2018__SAMEA104315439__bin.67.fa	0.23011	n/a	Yes	d__Bacteria;p__Firmicutes;c__Bacilli;o__RF39;f__CAG-611;g__RUG591;s__	gut	High	High
151_0	s02_bin.110_filtered	UT30.3	1	1	0	GUT_GENOME070399.fa	0.23011	n/a	Yes	d__Bacteria;p__Firmicutes_A;c__Clostridia;o__Oscillospirales;f__CAG-272;g__;s__	gut	High	Low
26_0	s02_bin.6_filtered	UT30.3	1	1	0	LiX_2018__SAMEA104315423__bin.25.fa	0.23011	n/a	Yes	d__Bacteria;p__Firmicutes;c__Bacilli;o__Erysipelotrichales;f__Erysipelotrichaceae;g__Solobacterium;s__	gut	High	High
108_0	s02_bin.46_filtered	UT30.3	1	1	0	FengQ_2015__SID530041__bin.58.fa	0.243761	n/a	Yes	d__Bacteria;p__Firmicutes_A;c__Clostridia;o__Christensenellales;f__CAG-74;g__;s__	gut	High	High
110_0	Lib4_2_bin.64_filtered	AW108	1	1	0	TungJ_2015__F31__bin.122.fa	0.243761	n/a	Yes	d__Bacteria;p__Firmicutes_A;c__Clostridia;o__Oscillospirales;f__Ruminococcaceae;g__CAG-115;s__	gut	High	High
116_0	Lib4_8_bin.43_filtered	Zape3	1	1	0	BackhedF_2015__SID335_M__bin.68.fa	0.243761	n/a	Yes	d__Bacteria;p__Firmicutes_A;c__Clostridia;o__Oscillospirales;f__CAG-272;g__UBA1740;s__	gut	High	Low

## Sheet: Tab 5-soil genomes
Genome name	Sample name	Completeness	Contamination	Genome size (bp)	# contigs	N50 (contigs)	Mean contig length (bp)	Longest contig (bp)	Coverage	Quality category	Bin ID	gtdbtk taxonomic classification	# reads in sample	# reads aligned to bin	relative abundance (% reads aligned to bin)	# contigs >=2500bp (min contig size for binning) in sample	% binned contigs in bin	total bp in contigs with length >=2500bp per sample	% base pairs from binned contigs in bin		Summary per sample	sampleID	Number of reads mapped to contigs	% reads mapped to contigs	% reads aligned to MQ/HQ bins per sample	% binned contigs in MQ/HQ bins per sample	% base pairs from binned contigs in MQ/HQ bins
Lib4_10_bin.1	1026.1.4	55.15	1.59	3363406	703	4949	4784	24134	25.0369	Medium	82_0	d__Bacteria;p__Proteobacteria;c__Alphaproteobacteria;o__Sphingomonadales;f__Sphingomonadaceae;g__Sphingobium;s__	332865252	894416	0.268702	10384	6.77003	51009942	6.59363			1026.1.4	87958297	26.4246	3.7843	31.1537	40.5277
Lib4_10_bin.10	1026.1.4	79.66	0	5893531	547	15096	10774	63641	63.0406	Medium	83_0	d__Bacteria;p__Proteobacteria;c__Alphaproteobacteria;o__Rhizobiales;f__Rhizobiaceae;g__Phyllobacterium;s__	332865252	4777853	1.43537	10384	5.26772	51009942	11.5537			1043.4.1	231704552	56.444	13.2633	27.5329	37.4784
Lib4_10_bin.13	1026.1.4	65.89	2.36	3114131	637	5195	4888	20374	28.0829	Medium	201_0	d__Bacteria;p__Proteobacteria;c__Gammaproteobacteria;o__Burkholderiales;f__Burkholderiaceae;g__Orrella;s__	332865252	927606	0.278673	10384	6.13444	51009942	6.10495			3567.1.1	69801376	23.5586	0.876749	3.79212	12.689
Lib4_10_bin.20	1026.1.4	85.45	2.38	5395830	860	7183	6274	41104	60.3561	Medium	316_0	d__Bacteria;p__Bacteroidota;c__Bacteroidia;o__Sphingobacteriales;f__Sphingobacteriaceae;g__Pseudosphingobacterium;s__	332865252	3667437	1.10178	10384	8.28197	51009942	10.578
Lib4_10_bin.21	1026.1.4	68.13	2.45	2906259	488	6577	5955	39770	81.7068	Medium	218_0	d__Bacteria;p__Proteobacteria;c__Gammaproteobacteria;o__Pseudomonadales;f__Cellvibrionaceae;g__PSBB006;s__	332865252	2329299	0.699772	10384	4.69954	51009942	5.69744
Lib4_11_bin.12	1043.4.1	88.16	1.83	3138743	351	11459	8942	42672	92.1879	Medium	54_0	d__Bacteria;p__Actinobacteriota;c__Actinobacteria;o__Actinomycetales;f__Microbacteriaceae;g__Microbacterium;s__	410503620	2822098	0.687472	17154	2.04617	84161781	3.72942
[truncated: 68 more rows]

## Sheet: Tab 6-soil rep bins
Bin ID	Representative genome	Sample name	# Reconstructed genomes	# Samples	# Reference within 5% Mash distance	Novel species	Closest reference genome	Mash distance from closest reference	gtdbtk taxonomic classification	# soil ref genomes within 5% distance	# GUT ref genomes within 5% distance	type
[truncated: 17 more rows]

[truncated: 2 more sheets: Tab 7-Mexican genomes, Tab 8-Mexican rep bins]
