# Supplementary material for: Reconstruction of ancient microbial genomes from the human gut
Source: Nature. 2021 May 12;594(7862):234–9. doi: 10.1038/s41586-021-03532-0 (PMC8189908; doi:10.1038/s41586-021-03532-0)
Supplement: Supplementary file 9 — Model selection for tip dating. Related to Fig. 3. [file 41586_2021_3532_MOESM10_ESM.xlsx]

## Sheet: Sheet1
Models	Site model	Clock model	Population model	Rate estimate [95% HPD interval] in substitions/year/site	Root age estimate [95% HPD interval] in years ago	log marginal likelihood	log bayes factor	Iterations	State	Interpretation
Model_1	GAMMA 4 + GTR	Strict	Yule	2.8501E-5, [2.8036E-5, 2.894E-5]	2004, [2000, 2008]	-	-	10680000	Converged (ESS > 200)	Inappropriate for tip-dating
Model_2	GAMMA 4 + GTR	Strict	Calibrated Yule	-	-	-	-	-	-	Inappropriate for tip-dating
Model_3	GAMMA 4 + GTR	Strict	Birth death model	1.7518E-7, [1.2131E-8, 3.7927E-7]	4.6273E5, [77156, 1.3607E6]	-814544	-4983.45	12470000	Converged (ESS > 200)	Reject
Model_4	GAMMA 4 + GTR	Strict	Coalescent constant population	1.1079E-7, [2.601E-11, 3.0108E-7]	4.7784E6 [84840, 8.24081E6]	-809561	0	20130000	Converged (ESS > 200)	Reject
Model_5	GAMMA 4 + GTR	Strict	Coalescent exponential population	1.9262E-7, [4.2848E-9, 4.1723E-7]	4.2992E5, [62787, 10026E6]	-814602	-5040.92	297510000	Converged (ESS > 200)	Reject
Model_6	GAMMA 4 + GTR	Strict	Coalescent bayesian skyline	4.5134E-7, [2.5308E-7, 6.5164E-7]	1.1241E5, [65551, 1.6581E5]	-809542	18.7745	16940000	Converged (ESS > 200)	Accept
Model_7	GAMMA 4 + GTR	Strict	Coalescent extended bayesian skyline	1.1788E-7, [1.8541E-10, 3.1171E-7]	2.0913E6, [81647, 5.7949E6]	-809552	8.87791	28230000	Converged (ESS > 200)	Reject
Model_8	GAMMA 4 + GTR	Relaxed clock exponential	Yule	7.1829E-6, [1.6884E-6, 1.2206E-5]	25926, [10606, 53646]	-	-	10480000	Diverged (Extreme low ESS)	Inappropriate for tip-dating
Model_9	GAMMA 4 + GTR	Relaxed clock exponential	Calibrated Yule	-	-	-	-	-	-	Inappropriate for tip-dating
Model_10	GAMMA 4 + GTR	Relaxed clock exponential	Birth death model	2.7616E-6, [5.3439E-7, 5.7322E-6]	94278, [25460, 2.1148E5]	-	-	17760000	Diverged (Extreme low ESS)
Model_11	GAMMA 4 + GTR	Relaxed clock exponential	Coalescent constant population	4.0606E-5, [3.4118E-5, 4.9985E-5]	2599, [1994, 3368]	-	-	26450000	Diverged (Extreme low ESS)
Model_12	GAMMA 4 + GTR	Relaxed clock exponential	Coalescent exponential population	2.8941E-5, [2.1045E-5, 4.0898E-5]	2009, [1994, 2300]	-	-	102150000	Diverged (Extreme low ESS)
Model_13	GAMMA 4 + GTR	Relaxed clock exponential	Coalescent bayesian skyline	2.6994E-5, [1.2501E-5, 4.1634E-5]	2660, [1994, 4082]	-	-	133240000	Diverged (Extreme low ESS)
Model_14	GAMMA 4 + GTR	Relaxed clock exponential	Coalescent extended bayesian skyline	8.5666E-6, [2.6846E-6, 1.9057E-5]	6717, [1994, 13578]	-	-	158000000	Diverged (Extreme low ESS)
Model_15	GAMMA 4 + GTR	Relaxed clock log Normal	Yule	2.6353E-6, [9.4567E-8, 5.8084E-6]	25609, [5170, 68688]	-	-	40350000	Diverged (Extreme low ESS)	Inappropriate for tip-dating
Model_16	GAMMA 4 + GTR	Relaxed clock log Normal	Calibrated Yule	-	-	-	-	-	-	Inappropriate for tip-dating
Model_17	GAMMA 4 + GTR	Relaxed clock log Normal	Birth death model	4.3118E-6, [4.575E-8, 9.8113E-6]	23113, [2180, 87566]	-	-	51940000	Diverged (Extreme low ESS)
Model_18	GAMMA 4 + GTR	Relaxed clock log Normal	Coalescent constant population	5.6608E-5, [4.5594E5, 6.9528E-5]	2025, [1994, 2102]	-	-	24370000	Diverged (Extreme low ESS)
Model_19	GAMMA 4 + GTR	Relaxed clock log Normal	Coalescent exponential population	2.641E-5, [2.0766E-5, 3.4176E-5]	2005, [1994, 2030]	-	-	42790000	Diverged (Extreme low ESS)
Model_20	GAMMA 4 + GTR	Relaxed clock log Normal	Coalescent bayesian skyline	4.9106E-6, [2.1339E-6, 8.3634E-6]	10727, [4230, 18956]	-	-	500000000	Diverged (Extreme low ESS)
Model_21	GAMMA 4 + GTR	Relaxed clock log Normal	Coalescent extended bayesian skyline	2.6838E-5, [1.0491E-5, 4.6110E-5]	2694, [1994, 3870]	-	-	440710000	Diverged (Extreme low ESS)
