# Supplementary material for: Reconstruction of ancient microbial genomes from the human gut
Source: Nature. 2021 May 12;594(7862):234–9. doi: 10.1038/s41586-021-03532-0 (PMC8189908; doi:10.1038/s41586-021-03532-0)
Supplement: Supplementary file 10 — Molecular function analysis. Related to Fig. 4. This includes lists of enriched PROKKA-annotated genes, CAZyme analysis results, and lists of genes surrounding transposases. This file also includes lists of taxa that contain glycan-degrading enzymes, antibiotic resistance genes, and chitin CAZymes. [file 41586_2021_3532_MOESM11_ESM.xlsx]

## Sheet: Tab1-paleofeces_vs_non-industr
gene	group_1	group_2	enriched_in	padj (one-tailed Wilcoxon rank-sum test with Bonferroni correction)	log2fc_paleofeces_vs_non-industrial
tetracycline_resistance_ribosomal_protection_protein_Tet(Q)	non-industrial	paleofeces	non-industrial	0.00883977	-29.2821
tetracycline_resistance_ribosomal_protection_protein_Tet(W)	non-industrial	paleofeces	non-industrial	0.00884012	-13.8926
tetracycline_resistance_ribosomal_protection_protein_Tet(32)	non-industrial	paleofeces	non-industrial	0.00884076	-11.2129
tetracycline_resistance_ribosomal_protection_protein_Tet(O)	non-industrial	paleofeces	non-industrial	0.00960817	-6.94323
Tetracycline_resistance_protein_TetM_from_transposon_TnFO1	non-industrial	paleofeces	non-industrial	0.0200816	-3.04284
Tetracycline_resistance_protein_TetO	non-industrial	paleofeces	non-industrial	0.0340144	-2.38714
IS4_family_transposase_IS186B	non-industrial	paleofeces	non-industrial	0.043517	-13.3841
tetracycline_resistance_ribosomal_protection_protein_Tet(M)	non-industrial	paleofeces	non-industrial	0.046906	-24.8809
Dimethlysulfonioproprionate_lyase_DddW	paleofeces	non-industrial	paleofeces	2.06047e-58	23.5091
IS256_family_transposase_ISSuac1	paleofeces	non-industrial	paleofeces	7.94852e-47	6.37181
Staphylococcal_secretory_antigen_ssaA2	paleofeces	non-industrial	paleofeces	5.022e-38	19.5879
Tetrachloro-P-hydroquinone_reductive_dehalogenase	paleofeces	non-industrial	paleofeces	5.022e-38	19.999
IS6_family_transposase_IS1628	paleofeces	non-industrial	paleofeces	4.37797e-36	7.16475
Bacteriocin_enterocin-P	paleofeces	non-industrial	paleofeces	5.56796e-35	4.53121
IS110_family_transposase_ISBcen5	paleofeces	non-industrial	paleofeces	1.27829e-33	6.69337
(+)-O-methylkolavelool_synthase	paleofeces	non-industrial	paleofeces	1.48907e-33	8.93762
putative_spore_germination_lipoprotein_YhcN	paleofeces	non-industrial	paleofeces	5.19921e-33	11.4073
Heme-degrading_monooxygenase	paleofeces	non-industrial	paleofeces	1.06086e-30	9.74325
IS256_family_transposase_ISPaac1	paleofeces	non-industrial	paleofeces	5.46272e-30	6.14187
ISAs1_family_transposase_ISKpn31	paleofeces	non-industrial	paleofeces	1.20606e-29	6.97944
IS200/IS605_family_transposase_ISH1-8	paleofeces	non-industrial	paleofeces	6.77801e-28	20.6079
IS200/IS605_family_transposase_ISHbo3	paleofeces	non-industrial	paleofeces	6.77801e-28	21.6153
IS4_family_transposase_ISPto3	paleofeces	non-industrial	paleofeces	6.77801e-28	20.6107
Mycinamicin_VI_2''-O-methyltransferase	paleofeces	non-industrial	paleofeces	6.77801e-28	20.2339
Bacteriocin_piscicolin-126	paleofeces	non-industrial	paleofeces	1.71875e-27	7.2633
Cellulosomal-scaffolding_protein_A	paleofeces	non-industrial	paleofeces	1.03617e-25	7.84122
IS1595_family_transposase_ISBsp6	paleofeces	non-industrial	paleofeces	1.37561e-25	8.26031
IS4_family_transposase_ISAme1	paleofeces	non-industrial	paleofeces	5.62064e-25	5.32203
IS5_family_transposase_ISCaa6	paleofeces	non-industrial	paleofeces	3.93213e-21	5.24525
6-hydroxycyclohex-1-ene-1-carbonyl-CoA_dehydrogenase	paleofeces	non-industrial	paleofeces	3.78007e-20	13.9115
IS5_family_transposase_ISThsp6	paleofeces	non-industrial	paleofeces	3.78007e-20	12.6725
Sporulation_protein_YjcA	paleofeces	non-industrial	paleofeces	3.78007e-20	8.16995
Bacteriocin_carnobacteriocin-A	paleofeces	non-industrial	paleofeces	4.08129e-19	5.4206
Negative_regulatory_protein_YxlE	paleofeces	non-industrial	paleofeces	8.17087e-18	9.72399
Anti-sigma-F_factor_antagonist_RsfA	paleofeces	non-industrial	paleofeces	8.55857e-18	20.993
Antitoxin_VapB30	paleofeces	non-industrial	paleofeces	8.55857e-18	19.786
Cell_division_inhibitor_MciZ	paleofeces	non-industrial	paleofeces	8.55857e-18	20.6293
Enterocin-HF	paleofeces	non-industrial	paleofeces	8.55857e-18	20.7346
High-potential_iron-sulfur_protein_isozyme_2	paleofeces	non-industrial	paleofeces	8.55857e-18	20.1074
IS1595_family_transposase_ISNagr6	paleofeces	non-industrial	paleofeces	8.55857e-18	20.468
IS1595_family_transposase_ISXo2	paleofeces	non-industrial	paleofeces	8.55857e-18	22.3778
IS4_family_transposase_ISAzo5	paleofeces	non-industrial	paleofeces	8.55857e-18	20.3233
IS5_family_transposase_IS1515	paleofeces	non-industrial	paleofeces	8.55857e-18	21.022
IS5_family_transposase_ISNpe16	paleofeces	non-industrial	paleofeces	8.55857e-18	21.0618
Outer_membrane_protein_YopM	paleofeces	non-industrial	paleofeces	8.55857e-18	21.9572
Sporulation-delaying_protein_SdpA	paleofeces	non-industrial	paleofeces	8.55857e-18	20.941
IS1634_family_transposase_ISMma20	paleofeces	non-industrial	paleofeces	2.25453e-17	6.02094
IS630_family_transposase_ISWpi10	paleofeces	non-industrial	paleofeces	2.5576e-17	2.04258
Fosfomycin_resistance_protein_FosX	paleofeces	non-industrial	paleofeces	3.76052e-17	6.4831
IS3_family_transposase_ISAfe5	paleofeces	non-industrial	paleofeces	8.95546e-17	3.03445
IS481_family_transposase_ISRpa3	paleofeces	non-industrial	paleofeces	1.48194e-15	4.38399
IS256_family_transposase_IS654	paleofeces	non-industrial	paleofeces	2.00466e-15	6.20084
IS256_family_transposase_ISBast1	paleofeces	non-industrial	paleofeces	2.33128e-15	6.11623
putative_membrane_protein_YttA	paleofeces	non-industrial	paleofeces	2.39755e-15	6.10854
Protein_CopG	paleofeces	non-industrial	paleofeces	7.50463e-15	5.12999
putative_heme_oxygenase	paleofeces	non-industrial	paleofeces	1.47981e-14	4.37163
Na(+)/H(+)_antiporter_NhaH	paleofeces	non-industrial	paleofeces	1.79689e-14	9.21467
IS1595_family_transposase_ISPlba3	paleofeces	non-industrial	paleofeces	3.53395e-14	6.1185
IS3_family_transposase_IS1206	paleofeces	non-industrial	paleofeces	5.44149e-14	5.80606
IS4_family_transposase_ISVsp14	paleofeces	non-industrial	paleofeces	1.64909e-13	6.00263
Putative_ribonuclease_YwqJ	paleofeces	non-industrial	paleofeces	2.85929e-13	5.79059
ISL3_family_transposase_IS13869	paleofeces	non-industrial	paleofeces	3.8649e-13	6.29941
IS1595_family_transposase_ISDth3	paleofeces	non-industrial	paleofeces	1.73784e-12	8.21385
IS6_family_transposase_ISS1Z	paleofeces	non-industrial	paleofeces	2.09349e-12	5.06669
IS5_family_transposase_ISOt6	paleofeces	non-industrial	paleofeces	6.60154e-12	6.59111
Spore_germination_protein_GerD	paleofeces	non-industrial	paleofeces	7.27598e-12	10.1036
IS21_family_transposase_ISIde2	paleofeces	non-industrial	paleofeces	4.09194e-11	5.6077
IS5_family_transposase_ISVha3	paleofeces	non-industrial	paleofeces	6.41546e-11	14.6336
L-serine_kinase_SbnI	paleofeces	non-industrial	paleofeces	6.41546e-11	12.5901
Putative_cytochrome_P450_137	paleofeces	non-industrial	paleofeces	6.41546e-11	9.18535
Major_outer_membrane_protein_P.IA	paleofeces	non-industrial	paleofeces	8.98075e-11	-3.77629
membrane-bound_serine_racemase_VanT-C	paleofeces	non-industrial	paleofeces	1.83116e-10	5.77312
IS5_family_transposase_ISDde1	paleofeces	non-industrial	paleofeces	1.89085e-10	7.74592
Arsenate-mycothiol_transferase_ArsC1	paleofeces	non-industrial	paleofeces	3.43045e-10	7.83705
IS1634_family_transposase_ISMac5	paleofeces	non-industrial	paleofeces	3.4475e-10	1.11778
IS21_family_transposase_ISAs27	paleofeces	non-industrial	paleofeces	3.71784e-10	5.28329
Cytolethal_distending_toxin_subunit_B_	paleofeces	non-industrial	paleofeces	5.82389e-10	6.65888
IS21_family_transposase_ISKol10	paleofeces	non-industrial	paleofeces	6.55024e-10	1.81601
ISAzo13_family_transposase_ISCph5	paleofeces	non-industrial	paleofeces	1.08788e-09	7.08408
putative_alcohol_dehydrogenase_adh	paleofeces	non-industrial	paleofeces	1.84627e-09	6.0781
Alpha-aminoadipate_carrier_protein_LysW	paleofeces	non-industrial	paleofeces	3.38708e-09	4.90344
IS256_family_transposase_ISCth5	paleofeces	non-industrial	paleofeces	3.94348e-09	5.17328
IS21_family_transposase_IS643	paleofeces	non-industrial	paleofeces	4.75689e-09	6.48201
Oxalate_decarboxylase_OxdD	paleofeces	non-industrial	paleofeces	5.08603e-09	7.69107
IS1380_family_transposase_ISCysp9	paleofeces	non-industrial	paleofeces	6.25365e-09	2.50592
IS630_family_transposase_ISSpu23	paleofeces	non-industrial	paleofeces	6.99874e-09	5.12969
Putative_decaprenylphosphoryl-5-phosphoribose_phosphatase	paleofeces	non-industrial	paleofeces	8.35079e-09	6.92894
Putative_adenine_deaminase_YerA	paleofeces	non-industrial	paleofeces	8.53805e-09	10.9854
IS66_family_transposase_ISMbu12	paleofeces	non-industrial	paleofeces	3.16209e-08	3.19196
ABC-F_type_ribosomal_protection_protein_Eat(A)	paleofeces	non-industrial	paleofeces	4.28407e-08	6.40264
IS200/IS605_family_transposase_ISHla14	paleofeces	non-industrial	paleofeces	4.67202e-08	2.59886
Putrescine_oxidase	paleofeces	non-industrial	paleofeces	5.51758e-08	9.08589
IS630_family_transposase_ISStma10	paleofeces	non-industrial	paleofeces	7.36562e-08	3.19846
DNA_ligase_C	paleofeces	non-industrial	paleofeces	1.08107e-07	7.54801
Alkaline_proteinase_inhibitor	paleofeces	non-industrial	paleofeces	1.09664e-07	4.02874
Aspartyl-phosphate_phosphatase_YnzD	paleofeces	non-industrial	paleofeces	1.09664e-07	21.3333
Chaperone_protein_SycN	paleofeces	non-industrial	paleofeces	1.09664e-07	18.9795
Exoenzyme_S_synthesis_protein_C	paleofeces	non-industrial	paleofeces	1.09664e-07	20.0566
IS1595_family_transposase_ISPto1	paleofeces	non-industrial	paleofeces	1.09664e-07	14.5567
IS200/IS605_family_transposase_ISTac1	paleofeces	non-industrial	paleofeces	1.09664e-07	16.6966
Lectin_MVL	paleofeces	non-industrial	paleofeces	1.09664e-07	16.3887
Listeriolysin_regulatory_protein	paleofeces	non-industrial	paleofeces	1.09664e-07	21.1553
Putative_antitoxin_VapB49	paleofeces	non-industrial	paleofeces	1.09664e-07	19.0986
Sporulation_cortex_protein_CoxA	paleofeces	non-industrial	paleofeces	1.09664e-07	14.2319
Type_III_export_protein_PscE	paleofeces	non-industrial	paleofeces	1.09664e-07	19.0648
Post-transcriptional_regulator_ComN	paleofeces	non-industrial	paleofeces	1.09782e-07	6.33853
ISAs1_family_transposase_ISSde9	paleofeces	non-industrial	paleofeces	1.25054e-07	5.88256
ESX-1_secretion-associated_protein_EspI	paleofeces	non-industrial	paleofeces	1.26404e-07	7.12381
Peptidylarginine_deiminase	paleofeces	non-industrial	paleofeces	1.33939e-07	1.80698
IS1182_family_transposase_ISSep1	paleofeces	non-industrial	paleofeces	1.45813e-07	0.99873
Endonuclease_YncB	paleofeces	non-industrial	paleofeces	1.73798e-07	4.29187
IS1595_family_transposase_ISPpi1	paleofeces	non-industrial	paleofeces	2.35732e-07	11.4742
IS3_family_transposase_ISPpu4	paleofeces	non-industrial	paleofeces	2.67279e-07	5.15518
IS1380_family_transposase_ISCph7	paleofeces	non-industrial	paleofeces	2.86209e-07	3.98444
COP-associated_protein	paleofeces	non-industrial	paleofeces	3.02945e-07	1.82
IS5_family_transposase_ISPa10	paleofeces	non-industrial	paleofeces	3.1007e-07	2.73051
Sigma-K_factor-processing_regulatory_protein_BofA	paleofeces	non-industrial	paleofeces	3.13736e-07	3.93809
HTH-type_transcriptional_repressor_AcnR	paleofeces	non-industrial	paleofeces	3.33644e-07	7.3157
Quinoprotein_alcohol_dehydrogenase_(cytochrome_c)	paleofeces	non-industrial	paleofeces	3.76689e-07	7.00566
Alpha-hemolysin	paleofeces	non-industrial	paleofeces	3.89751e-07	-0.285762
Anthrax_toxin_expression_trans-acting_positive_regulator	paleofeces	non-industrial	paleofeces	3.95727e-07	5.62347
Photosystem_I_reaction_center_subunit_VIII	paleofeces	non-industrial	paleofeces	5.29051e-07	3.2933
IS701_family_transposase_ISCth16	paleofeces	non-industrial	paleofeces	6.49025e-07	4.89225
IS1595_family_transposase_ISPlba5	paleofeces	non-industrial	paleofeces	6.51648e-07	1.11705
putative_membrane_protein_YuaF	paleofeces	non-industrial	paleofeces	6.79801e-07	5.59607
IS200/IS605_family_transposase_ISHvo17	paleofeces	non-industrial	paleofeces	7.35152e-07	2.85128
IS30_family_transposase_ISCARN114	paleofeces	non-industrial	paleofeces	7.79215e-07	4.28937
IS1182_family_transposase_ISUnCu17	paleofeces	non-industrial	paleofeces	8.74316e-07	2.86006
Menaquinol-cytochrome_c_reductase_cytochrome_b_subunit	paleofeces	non-industrial	paleofeces	1.25984e-06	9.41088
IS3_family_transposase_ISHaha4	paleofeces	non-industrial	paleofeces	1.50422e-06	8.43106
IS630_family_transposase_ISAcma30	paleofeces	non-industrial	paleofeces	1.6883e-06	4.31865
Proansamycin_X_synthase	paleofeces	non-industrial	paleofeces	1.98571e-06	2.38617
Glucose_starvation-inducible_protein_B	paleofeces	non-industrial	paleofeces	2.01533e-06	8.90485
Uronate_dehydrogenase	paleofeces	non-industrial	paleofeces	2.31054e-06	7.05176
ISAs1_family_transposase_ISVsp7	paleofeces	non-industrial	paleofeces	2.52067e-06	4.85083
IS3_family_transposase_IS1296	paleofeces	non-industrial	paleofeces	2.71468e-06	6.52142
IS1595_family_transposase_ISBeb4	paleofeces	non-industrial	paleofeces	2.97126e-06	2.54766
IS3_family_transposase_ISLbl2	paleofeces	non-industrial	paleofeces	3.14225e-06	5.33149
IS5_family_transposase_ISAcma20	paleofeces	non-industrial	paleofeces	3.45549e-06	6.45304
Antitoxin_EndoAI	paleofeces	non-industrial	paleofeces	3.4956e-06	7.84954
Acyl-CoA_dehydrogenase_FadE26	paleofeces	non-industrial	paleofeces	3.76918e-06	6.67224
IS481_family_transposase_ISArsp1	paleofeces	non-industrial	paleofeces	3.98523e-06	7.7696
ISL3_family_transposase_ISArch5	paleofeces	non-industrial	paleofeces	4.21873e-06	0.601633
Alcohol_dehydrogenase_B	paleofeces	non-industrial	paleofeces	4.28797e-06	5.4833
putative_protein_YesV	paleofeces	non-industrial	paleofeces	4.70086e-06	9.82847
L,D-transpeptidase_2	paleofeces	non-industrial	paleofeces	5.293e-06	7.53308
4,4'-diapophytoene_synthase	paleofeces	non-industrial	paleofeces	5.76942e-06	2.82002
ISL3_family_transposase_ISCARN2	paleofeces	non-industrial	paleofeces	5.80335e-06	5.90686
IS630_family_transposase_ISArch3	paleofeces	non-industrial	paleofeces	5.86019e-06	3.66327
RNA_polymerase_sigma_factor_SigI4	paleofeces	non-industrial	paleofeces	7.14835e-06	3.26891
ISL3_family_transposase_ISEfa5	paleofeces	non-industrial	paleofeces	9.61763e-06	4.74856
Serine_O-succinyltransferase	paleofeces	non-industrial	paleofeces	1.10518e-05	5.08361
Glutaryl-CoA_dehydrogenase	paleofeces	non-industrial	paleofeces	1.30073e-05	5.95984
IS3_family_transposase_ISPsy29	paleofeces	non-industrial	paleofeces	1.36815e-05	6.15369
Capsule_synthesis_positive_regulator_AcpB	paleofeces	non-industrial	paleofeces	1.40212e-05	3.18388
Haloacetate_dehalogenase_H-2	paleofeces	non-industrial	paleofeces	1.45363e-05	8.63982
Porin-like_protein_NicP	paleofeces	non-industrial	paleofeces	1.48077e-05	5.92488
ISL3_family_transposase_ISAtc2	paleofeces	non-industrial	paleofeces	1.50758e-05	-1.89453
Selenocysteine-containing_peroxiredoxin_PrxU	paleofeces	non-industrial	paleofeces	1.69436e-05	4.08213
General_stress_protein_20U	paleofeces	non-industrial	paleofeces	1.70823e-05	2.9188
IS5_family_transposase_ISRm4-3	paleofeces	non-industrial	paleofeces	1.71651e-05	-0.898621
Organic_hydroperoxide_resistance_protein_OhrA	paleofeces	non-industrial	paleofeces	1.75503e-05	6.22341
Sirohydrochlorin_ferrochelatase	paleofeces	non-industrial	paleofeces	1.77079e-05	6.44852
Multifunctional-autoprocessing_repeats-in-toxin	paleofeces	non-industrial	paleofeces	2.08136e-05	6.79413
IS200/IS605_family_transposase_ISCco1	paleofeces	non-industrial	paleofeces	2.73854e-05	3.8987
IS3_family_transposase_ISLsa2	paleofeces	non-industrial	paleofeces	2.82518e-05	3.43971
IS66_family_transposase_ISVa9	paleofeces	non-industrial	paleofeces	2.95213e-05	1.57001
5-demethoxyubiquinone_hydroxylase,_mitochondrial	paleofeces	non-industrial	paleofeces	3.02642e-05	6.3663
IS3_family_transposase_ISRde1	paleofeces	non-industrial	paleofeces	3.12693e-05	3.07755
IS21_family_transposase_ISKol1	paleofeces	non-industrial	paleofeces	3.13892e-05	3.77358
putative_protein_YpmB	paleofeces	non-industrial	paleofeces	3.40727e-05	5.19365
D-erythronate_dehydrogenase	paleofeces	non-industrial	paleofeces	3.42458e-05	7.23963
3-oxo-isoapionate_kinase	paleofeces	non-industrial	paleofeces	3.59849e-05	7.14383
IS3_family_transposase_ISGau1	paleofeces	non-industrial	paleofeces	3.67127e-05	4.09376
IS630_family_transposase_ISCARN87	paleofeces	non-industrial	paleofeces	3.73699e-05	1.59029
Tryptophan_2,3-dioxygenase	paleofeces	non-industrial	paleofeces	3.76335e-05	8.93035
Putative_ring-cleaving_dioxygenase_MhqO	paleofeces	non-industrial	paleofeces	3.98238e-05	6.27303
IS1182_family_transposase_ISBbr1	paleofeces	non-industrial	paleofeces	3.98829e-05	1.78413
L-propargylglycine--L-glutamate_ligase	paleofeces	non-industrial	paleofeces	4.08737e-05	2.32718
Alpha-(1->6)-mannopyranosyltransferase	paleofeces	non-industrial	paleofeces	4.14348e-05	8.52648
4,4'-diaponeurosporenoate_glycosyltransferase	paleofeces	non-industrial	paleofeces	5.14403e-05	7.14826
Catalase_C	paleofeces	non-industrial	paleofeces	5.93116e-05	7.86812
4,4'-diapolycopen-4-al_dehydrogenase	paleofeces	non-industrial	paleofeces	6.36985e-05	8.72334
K(+)/H(+)_antiporter_subunit_KhtT	paleofeces	non-industrial	paleofeces	6.42238e-05	4.67446
ISAs1_family_transposase_ISGob5	paleofeces	non-industrial	paleofeces	6.53949e-05	3.91736
IS481_family_transposase_ISRhsp3	paleofeces	non-industrial	paleofeces	6.64081e-05	-2.39548
IS1182_family_transposase_ISCARN88	paleofeces	non-industrial	paleofeces	6.69056e-05	3.4502
Bifunctional_cytochrome_P450/NADPH--P450_reductase_2	paleofeces	non-industrial	paleofeces	6.71032e-05	7.57768
putative_protein_YkoJ	paleofeces	non-industrial	paleofeces	7.34847e-05	8.34372
2-aminomuconic_6-semialdehyde_dehydrogenase	paleofeces	non-industrial	paleofeces	7.4112e-05	8.73907
Beta-phenylalanine_transaminase	paleofeces	non-industrial	paleofeces	8.41194e-05	5.70118
Heme_oxygenase	paleofeces	non-industrial	paleofeces	0.000100277	5.57965
putative_L-lysine-epsilon_aminotransferase	paleofeces	non-industrial	paleofeces	0.00010355	5.93472
Antitoxin_VapB1	paleofeces	non-industrial	paleofeces	0.000108188	1.17327
Non-haem_bromoperoxidase_BPO-A2	paleofeces	non-industrial	paleofeces	0.000114428	7.54442
Alkaline_phosphatase_D	paleofeces	non-industrial	paleofeces	0.000114955	8.78891
Thioredoxin-like_reductase	paleofeces	non-industrial	paleofeces	0.00011853	8.13752
IS1182_family_transposase_ISEnfa2	paleofeces	non-industrial	paleofeces	0.000123786	6.0045
Octanoyl-[GcvH]:protein_N-octanoyltransferase	paleofeces	non-industrial	paleofeces	0.000126189	5.53526
ISL3_family_transposase_ISPfr18	paleofeces	non-industrial	paleofeces	0.000129818	5.37077
IS5_family_transposase_ISGdi3	paleofeces	non-industrial	paleofeces	0.000138781	3.90669
5-dehydro-4-deoxyglucarate_dehydratase	paleofeces	non-industrial	paleofeces	0.000140815	3.65975
Intracellular_iron_chaperone_frataxin	paleofeces	non-industrial	paleofeces	0.000146524	5.64512
Phenylethylamine_oxidase	paleofeces	non-industrial	paleofeces	0.000150969	8.3884
Cytochrome_b6-f_complex_subunit_8	paleofeces	non-industrial	paleofeces	0.000155158	2.77389
Chitodextrinase	paleofeces	non-industrial	paleofeces	0.000181191	1.95361
Extracellular_matrix-binding_protein_ebh	paleofeces	non-industrial	paleofeces	0.0001922	9.46358
Fervidolysin	paleofeces	non-industrial	paleofeces	0.000221555	3.23983
Cytochrome_b6-f_complex_subunit_4	paleofeces	non-industrial	paleofeces	0.000226386	6.70368
Putative_alcohol_dehydrogenase_D	paleofeces	non-industrial	paleofeces	0.000251833	6.22666
NADP-dependent_alcohol_dehydrogenase_C	paleofeces	non-industrial	paleofeces	0.00026663	4.31954
Fatty-acid_peroxygenase	paleofeces	non-industrial	paleofeces	0.000267555	5.90426
Polyprenol-phosphate-mannose-dependent_alpha-(1-2)-phosphatidylinositol_mannoside_mannosyltransferase	paleofeces	non-industrial	paleofeces	0.00030158	8.71356
ISL3_family_transposase_ISEfa11	paleofeces	non-industrial	paleofeces	0.000339359	4.88697
2-aminobenzoylacetyl-CoA_thioesterase	paleofeces	non-industrial	paleofeces	0.000354279	2.99912
Isoquinoline_1-oxidoreductase_subunit_beta	paleofeces	non-industrial	paleofeces	0.000375543	4.17713
EPTC-inducible_aldehyde_dehydrogenase	paleofeces	non-industrial	paleofeces	0.000396637	8.20722
Baeyer-Villiger_monooxygenase	paleofeces	non-industrial	paleofeces	0.00042545	8.63763
ESAT-6-like_protein_EsxB	paleofeces	non-industrial	paleofeces	0.000426737	3.63178
Extracellular_serine_proteinase	paleofeces	non-industrial	paleofeces	0.000430046	8.95008
IS4_family_transposase_ISWosp8	paleofeces	non-industrial	paleofeces	0.00043295	5.90377
Type-2_restriction_enzyme_StsI	paleofeces	non-industrial	paleofeces	0.000437406	1.86287
Homogentisate_1,2-dioxygenase	paleofeces	non-industrial	paleofeces	0.000459033	6.8182
IS5_family_transposase_ISEcl5	paleofeces	non-industrial	paleofeces	0.000462252	1.53557
ISAs1_family_transposaseA	paleofeces	non-industrial	paleofeces	0.000470028	4.23359
IS1595_family_transposase_ISHce1	paleofeces	non-industrial	paleofeces	0.000503991	2.87897
4-nitrophenol_4-monooxygenase/4-nitrocatechol_2-monooxygenase,_reductase_component	paleofeces	non-industrial	paleofeces	0.000553131	4.85429
Plasmid_replication_protein_RepX	paleofeces	non-industrial	paleofeces	0.000554287	10.5749
L-ectoine_synthase	paleofeces	non-industrial	paleofeces	0.000556425	6.36941
Lipoarabinomannan_carrier_protein_LprG	paleofeces	non-industrial	paleofeces	0.000586512	9.53411
4,4'-diaponeurosporene_oxygenase	paleofeces	non-industrial	paleofeces	0.000639369	7.86191
NADPH-dependent_stearoyl-CoA_9-desaturase	paleofeces	non-industrial	paleofeces	0.000675811	6.53484
Anti-sigma-I_factor_RsgI	paleofeces	non-industrial	paleofeces	0.00069541	6.94858
putative_protein_YkuJ	paleofeces	non-industrial	paleofeces	0.000698074	4.35223
putative_nitrate/nitrite_transporter_NarK2	paleofeces	non-industrial	paleofeces	0.000712961	7.63798
IS30_family_transposase_ISPfr9	paleofeces	non-industrial	paleofeces	0.000734618	5.67796
Polyphosphate_kinase_PPK2B	paleofeces	non-industrial	paleofeces	0.000765471	6.54602
putative_cysteine-rich_protein_YhjQ	paleofeces	non-industrial	paleofeces	0.000782764	7.15083
IS3_family_transposase_ISSdy1	paleofeces	non-industrial	paleofeces	0.000842503	-0.743666
ISL3_family_transposase_ISVsp15	paleofeces	non-industrial	paleofeces	0.000943848	-0.984604
IS110_family_transposase_ISStma4	paleofeces	non-industrial	paleofeces	0.000994085	2.91658
23S_rRNA_(guanine(2535)-N(1))-methyltransferase	paleofeces	non-industrial	paleofeces	0.00103297	-0.803292
putative_trans-aconitate_2-methyltransferase	paleofeces	non-industrial	paleofeces	0.00110763	6.42353
Isomaltose_glucohydrolase	paleofeces	non-industrial	paleofeces	0.00116389	1.4854
Photosystem_II_protein_D1_2	paleofeces	non-industrial	paleofeces	0.00120887	3.25951
putative_cytochrome_c_oxidase_subunit_1	paleofeces	non-industrial	paleofeces	0.00124454	8.42053
IS5_family_transposase_ISAcp1	paleofeces	non-industrial	paleofeces	0.00126795	2.17735
IS256_family_transposase_ISTdr1	paleofeces	non-industrial	paleofeces	0.00130167	1.32196
Chitinase_2	paleofeces	non-industrial	paleofeces	0.00137311	2.496
Sigma_factor_SigB_regulation_protein_RsbQ	paleofeces	non-industrial	paleofeces	0.00138552	6.49433
Kynureninase	paleofeces	non-industrial	paleofeces	0.00140426	8.66857
Serine_protease	paleofeces	non-industrial	paleofeces	0.00144951	7.87161
KsdD-like_steroid_dehydrogenase	paleofeces	non-industrial	paleofeces	0.00158585	8.33539
Formamidopyrimidine-DNA_glycosylase_1	paleofeces	non-industrial	paleofeces	0.00159563	6.91477
IS3_family_transposase_ISPsy31	paleofeces	non-industrial	paleofeces	0.0017155	2.59468
Spore_coat_protein_A	paleofeces	non-industrial	paleofeces	0.00172135	5.14206
IS3_family_transposase_ISBsp3	paleofeces	non-industrial	paleofeces	0.00173967	10.477
Bifunctional_cytochrome_P450/NADPH--P450_reductase	paleofeces	non-industrial	paleofeces	0.0018197	7.22691
Na(+)/H(+)_antiporter_subunit_B	paleofeces	non-industrial	paleofeces	0.00187448	7.89547
Aminoacyl_carrier_protein_1	paleofeces	non-industrial	paleofeces	0.00192356	1.07666
Putative_metabolite_transport_protein_NicT	paleofeces	non-industrial	paleofeces	0.0019678	5.29052
putative_protein/MSMEI_2713	paleofeces	non-industrial	paleofeces	0.00200085	6.42093
Putative_short-chain_type_dehydrogenase/reductase	paleofeces	non-industrial	paleofeces	0.00218148	6.17698
putative_glutaredoxin	paleofeces	non-industrial	paleofeces	0.00221013	1.11185
L-malyl-CoA/beta-methylmalyl-CoA_lyase	paleofeces	non-industrial	paleofeces	0.00221284	5.00858
Cytochrome_c_oxidase_subunit_3	paleofeces	non-industrial	paleofeces	0.00222405	8.74483
Acetoin_utilization_protein_AcuC	paleofeces	non-industrial	paleofeces	0.00224184	7.75781
IS3_family_transposase_ISMch1	paleofeces	non-industrial	paleofeces	0.00224796	4.6594
Na(+)/H(+)_antiporter_NhaG	paleofeces	non-industrial	paleofeces	0.00225883	6.51196
Putative_malate_oxidoreductase_[NAD]	paleofeces	non-industrial	paleofeces	0.00229519	5.66321
putative_acyl-CoA_dehydrogenase_FadE10	paleofeces	non-industrial	paleofeces	0.00232903	7.4842
Steroid_3-ketoacyl-CoA_thiolase	paleofeces	non-industrial	paleofeces	0.00234748	7.60806
Resuscitation-promoting_factor_Rpf	paleofeces	non-industrial	paleofeces	0.00244425	6.37497
IS30_family_transposase_ISMdi25	paleofeces	non-industrial	paleofeces	0.00247451	4.06408
IS256_family_transposase_ISNGR8	paleofeces	non-industrial	paleofeces	0.00247842	1.49946
Thioredoxin-like_protein_YdbP	paleofeces	non-industrial	paleofeces	0.00251615	7.09315
NDMA-dependent_alcohol_dehydrogenase	paleofeces	non-industrial	paleofeces	0.00261297	6.26426
Antitoxin_RelF	paleofeces	non-industrial	paleofeces	0.0026131	4.40681
Cytochrome_bc1_complex_cytochrome_b_subunit	paleofeces	non-industrial	paleofeces	0.00265632	7.98021
IS6_family_transposase_ISNth1	paleofeces	non-industrial	paleofeces	0.00284739	7.58099
IS1595_family_transposase_ISDli1	paleofeces	non-industrial	paleofeces	0.00304996	-0.240774
Hydroxyisobutyraldehyde_dehydrogenase	paleofeces	non-industrial	paleofeces	0.00308376	5.93518
IS3_family_transposase_ISBsu1	paleofeces	non-industrial	paleofeces	0.00316853	7.22942
Carboxypeptidase_T	paleofeces	non-industrial	paleofeces	0.00323759	4.65324
Alpha-crystallin	paleofeces	non-industrial	paleofeces	0.00328558	5.54961
Endonuclease_8_1	paleofeces	non-industrial	paleofeces	0.00338077	6.89123
Chitinase	paleofeces	non-industrial	paleofeces	0.00344749	2.17413
IS3_family_transposase_ISAba19	paleofeces	non-industrial	paleofeces	0.00350716	7.46749
IS701_family_transposase_ISClbu2	paleofeces	non-industrial	paleofeces	0.003537	3.95047
Monocarboxylic_acid_transporter	paleofeces	non-industrial	paleofeces	0.00370577	8.33016
3-hydroxybenzoate_4-monooxygenase	paleofeces	non-industrial	paleofeces	0.00371216	9.33003
Molybdopterin_synthase_catalytic_subunit_2	paleofeces	non-industrial	paleofeces	0.00379109	6.19996
Pentalenene_oxygenase	paleofeces	non-industrial	paleofeces	0.00385812	4.67801
IS3_family_transposase_ISMca2	paleofeces	non-industrial	paleofeces	0.00395714	4.61639
Nucleoid-associated_protein_Lsr2	paleofeces	non-industrial	paleofeces	0.00418923	7.78304
Putative_short-chain_type_dehydrogenase/reductase/MSMEI_5872	paleofeces	non-industrial	paleofeces	0.00430442	1.39915
Mycinamicin_III_3''-O-methyltransferase	paleofeces	non-industrial	paleofeces	0.00433174	2.45172
Cytochrome_c_oxidase_subunit_2	paleofeces	non-industrial	paleofeces	0.00435456	9.13839
IS1595_family_transposase_ISCagr1	paleofeces	non-industrial	paleofeces	0.00436515	4.65713
Glyceraldehyde-3-phosphate_dehydrogenase-like_protein	paleofeces	non-industrial	paleofeces	0.00437486	7.07843
2-hydroxy-6-oxo-2,4-heptadienoate_hydrolase	paleofeces	non-industrial	paleofeces	0.0044723	5.86012
Glutathione-independent_formaldehyde_dehydrogenase	paleofeces	non-industrial	paleofeces	0.00450836	7.14072
PE-PGRS_family_protein_PE_PGRS11	paleofeces	non-industrial	paleofeces	0.00452167	7.10467
Sarcosine_oxidase_subunit_alpha	paleofeces	non-industrial	paleofeces	0.0046302	6.45547
putative_Na(+)/H(+)_exchanger	paleofeces	non-industrial	paleofeces	0.00469107	7.8684
Acetamidase	paleofeces	non-industrial	paleofeces	0.00505512	6.98293
ISAs1_family_transposase_ISChth1	paleofeces	non-industrial	paleofeces	0.00505862	4.90685
putative_acyl-CoA_dehydrogenase	paleofeces	non-industrial	paleofeces	0.00509815	8.75422
Type-2_restriction_enzyme_MboII	paleofeces	non-industrial	paleofeces	0.00520729	1.83161
IS30_family_transposase_IS18	paleofeces	non-industrial	paleofeces	0.00533416	7.86553
IS5_family_transposase_IS1650	paleofeces	non-industrial	paleofeces	0.00541479	5.13815
Phenylalanine_dehydrogenase	paleofeces	non-industrial	paleofeces	0.00543482	4.22664
p-benzoquinone_reductase	paleofeces	non-industrial	paleofeces	0.0054556	3.2429
IS1595_family_transposase_ISHsp3	paleofeces	non-industrial	paleofeces	0.00548604	5.95673
DNA-binding_protein	paleofeces	non-industrial	paleofeces	0.00553341	5.17664
Putative_L-lactate_dehydrogenase	paleofeces	non-industrial	paleofeces	0.00555336	7.3857
Neutral_ceramidase	paleofeces	non-industrial	paleofeces	0.00558499	4.54455
IS200/IS605_family_transposase_ISMba17	paleofeces	non-industrial	paleofeces	0.0057096	4.27525
Tn3_family_transposase_TnBth1	paleofeces	non-industrial	paleofeces	0.00589654	1.21118
Protease_synthase_and_sporulation_protein_PAI_2	paleofeces	non-industrial	paleofeces	0.00599294	6.09724
4-hydroxybenzoate--CoA/benzoate--CoA_ligase	paleofeces	non-industrial	paleofeces	0.00606804	2.76191
Anthranilate--CoA_ligase	paleofeces	non-industrial	paleofeces	0.00629797	1.92063
Low_molecular_weight_protein-tyrosine-phosphatase_Ptp	paleofeces	non-industrial	paleofeces	0.00645722	3.30087
Succinate-semialdehyde_dehydrogenase	paleofeces	non-industrial	paleofeces	0.00652967	7.38301
Putative_NADP-dependent_oxidoreductase_YfmJ	paleofeces	non-industrial	paleofeces	0.00665293	7.19961
IS5_family_transposase_ISAba31	paleofeces	non-industrial	paleofeces	0.00665425	6.12196
NAD-dependent_protein_lipoamidase_sirtuin-4,_mitochondrial	paleofeces	non-industrial	paleofeces	0.006899	5.68133
Phthiocerol_synthesis_polyketide_synthase_type_I_PpsD	paleofeces	non-industrial	paleofeces	0.00703104	3.40807
Protein_virB8	paleofeces	non-industrial	paleofeces	0.0072033	-0.285092
Multidrug_efflux_protein_YfmO	paleofeces	non-industrial	paleofeces	0.00743164	4.12797
putative_lipoprotein_YcdA	paleofeces	non-industrial	paleofeces	0.00769369	-1.2499
putative_enoyl-CoA_hydratase_echA17	paleofeces	non-industrial	paleofeces	0.00794301	4.04494
Beta-lactamase_hydrolase-like_protein	paleofeces	non-industrial	paleofeces	0.00810301	5.60895
14.7_kDa_ribonuclease_H-like_protein	paleofeces	non-industrial	paleofeces	0.00820735	5.56466
2-methyl-1,2-propanediol_dehydrogenase	paleofeces	non-industrial	paleofeces	0.00827754	5.05658
IS3_family_transposase_ISAba18	paleofeces	non-industrial	paleofeces	0.00828432	5.67726
Heme_A_synthase	paleofeces	non-industrial	paleofeces	0.00831002	6.15664
IS21_family_transposase_ISCsa9	paleofeces	non-industrial	paleofeces	0.00832826	1.56219
p-hydroxyphenylacetate_3-hydroxylase,_reductase_component	paleofeces	non-industrial	paleofeces	0.00833302	3.52715
4-hydroxybenzaldehyde_dehydrogenase_(NADP(+))	paleofeces	non-industrial	paleofeces	0.00851633	6.12367
Cytochrome_c_oxidase_subunit_1	paleofeces	non-industrial	paleofeces	0.00856912	8.6172
IS3_family_transposase_ISAba29	paleofeces	non-industrial	paleofeces	0.00881781	7.73212
putative_lipoprotein	paleofeces	non-industrial	paleofeces	0.00884621	6.0203
(2S)-methylsuccinyl-CoA_dehydrogenase	paleofeces	non-industrial	paleofeces	0.00891142	4.68452
Succinyl-CoA:3-ketoacid_coenzyme_A_transferase_subunit_B	paleofeces	non-industrial	paleofeces	0.0094106	6.01921
Monocarboxylate_transport_permease_protein	paleofeces	non-industrial	paleofeces	0.0095131	4.94707
IS21_family_transposase_ISCth15	paleofeces	non-industrial	paleofeces	0.009564	4.98204
2-oxoglutarate_dehydrogenase_E1/E2_component	paleofeces	non-industrial	paleofeces	0.00969761	4.70758
Demethylphylloquinone_reductase_NdbB	paleofeces	non-industrial	paleofeces	0.00972337	5.83859
IS66_family_transposase_ISMac8	paleofeces	non-industrial	paleofeces	0.00972457	5.84718
IS1380_family_transposase_ISGbr1	paleofeces	non-industrial	paleofeces	0.00987431	1.55333
Protein_HesA,_vegetative	paleofeces	non-industrial	paleofeces	0.0107598	6.77252
Cell_division_protein_DivIC	paleofeces	non-industrial	paleofeces	0.0107715	7.18847
3-methyl-2-oxobutanoate_dehydrogenase_subunit_beta	paleofeces	non-industrial	paleofeces	0.0108218	6.62379
D-erythrulose-4-phosphate_isomerase_1	paleofeces	non-industrial	paleofeces	0.0110578	5.10064
F420-dependent_glucose-6-phosphate_dehydrogenase_1	paleofeces	non-industrial	paleofeces	0.011184	5.24579
IS110_family_transposase_ISSep2	paleofeces	non-industrial	paleofeces	0.0113254	5.3844
Alpha-agarase	paleofeces	non-industrial	paleofeces	0.0113682	2.25181
Type-2_restriction_enzyme_AgeI	paleofeces	non-industrial	paleofeces	0.0113682	3.12414
Rhamnolipids_biosynthesis_3-oxoacyl-[acyl-carrier-protein]_reductase	paleofeces	non-industrial	paleofeces	0.0114247	5.031
Aldehyde_dehydrogenase,_thermostable	paleofeces	non-industrial	paleofeces	0.011594	6.73526
IS5_family_transposase_ISCysp15	paleofeces	non-industrial	paleofeces	0.0115961	4.86368
Glycine_betaine/carnitine/choline_transport_system_permease_protein_OpuCD	paleofeces	non-industrial	paleofeces	0.0116477	3.7308
IS30_family_transposase_ISLxc3	paleofeces	non-industrial	paleofeces	0.0117212	7.50583
Acyl-CoA_dehydrogenase_fadE12	paleofeces	non-industrial	paleofeces	0.0117257	3.97558
Gentisate_transporter	paleofeces	non-industrial	paleofeces	0.0118484	7.20583
ISL3_family_transposase_ISBlo6	paleofeces	non-industrial	paleofeces	0.0118979	3.87283
IS200/IS605_family_transposase_ISBth14	paleofeces	non-industrial	paleofeces	0.0119148	3.01035
ISL3_family_transposase_ISArch12	paleofeces	non-industrial	paleofeces	0.0120802	4.11338
L-threo-3-hydroxyaspartate_ammonia-lyase	paleofeces	non-industrial	paleofeces	0.0122752	3.97049
Mycocerosic_acid_synthase-like_polyketide_synthase	paleofeces	non-industrial	paleofeces	0.0122798	5.58597
putative_protein_YflH	paleofeces	non-industrial	paleofeces	0.0128967	5.99141
NADPH_oxidoreductase	paleofeces	non-industrial	paleofeces	0.0132749	4.71057
IS110_family_transposase_IS653	paleofeces	non-industrial	paleofeces	0.0132987	3.96918
Putative_hydrolase_MhqD	paleofeces	non-industrial	paleofeces	0.0134987	4.08407
Methylaspartate_ammonia-lyase_1	paleofeces	non-industrial	paleofeces	0.0134999	3.4479
IS630_family_transposase_ISPna1	paleofeces	non-industrial	paleofeces	0.0138184	4.41412
Putative_thiamine_pyrophosphate-containing_protein_YdaP	paleofeces	non-industrial	paleofeces	0.0141945	5.59109
IS4_family_transposase_ISPepr1	paleofeces	non-industrial	paleofeces	0.0142178	3.14217
Nitrate_reductase_alpha_subunit	paleofeces	non-industrial	paleofeces	0.0142485	5.26988
IS3_family_transposase_IS120	paleofeces	non-industrial	paleofeces	0.0142742	2.97139
FMNH(2)-dependent_dimethylsulfone_monooxygenase	paleofeces	non-industrial	paleofeces	0.0143017	4.11707
IS66_family_transposase_ISMma13	paleofeces	non-industrial	paleofeces	0.0143858	4.88287
(R)-benzylsuccinyl-CoA_dehydrogenase	paleofeces	non-industrial	paleofeces	0.0144356	6.25453
Daunorubicin/doxorubicin_resistance_ABC_transporter_permease_protein_DrrB	paleofeces	non-industrial	paleofeces	0.0144749	4.87069
Cell_wall_synthesis_protein_Wag31	paleofeces	non-industrial	paleofeces	0.0145246	5.07625
Histidine_N-alpha-methyltransferase	paleofeces	non-industrial	paleofeces	0.0145375	5.10924
Cytochrome_b/c1	paleofeces	non-industrial	paleofeces	0.0145395	6.00246
Cytochrome_b	paleofeces	non-industrial	paleofeces	0.0146684	4.33195
IS6_family_transposase_ISTps1	paleofeces	non-industrial	paleofeces	0.0147359	4.17104
putative_enoyl-CoA_hydratase_echA8	paleofeces	non-industrial	paleofeces	0.0147477	3.40259
IS3_family_transposase_ISRgn1	paleofeces	non-industrial	paleofeces	0.0147488	3.26359
Putative_oxidoreductase_MhqP	paleofeces	non-industrial	paleofeces	0.0147899	3.27509
IS3_family_transposase_ISCysp23	paleofeces	non-industrial	paleofeces	0.0148249	3.85407
IS630_family_transposase_ISDds8	paleofeces	non-industrial	paleofeces	0.0149498	3.9199
IS5_family_transposase_ISGdi2	paleofeces	non-industrial	paleofeces	0.0149667	2.1331
5-aminolevulinate_synthase	paleofeces	non-industrial	paleofeces	0.0151955	4.14283
Vegetative_catalase	paleofeces	non-industrial	paleofeces	0.0157013	5.04713
IS30_family_transposase_ISHahy9	paleofeces	non-industrial	paleofeces	0.0157296	4.14934
30S_ribosomal_protein_S1_	paleofeces	non-industrial	paleofeces	0.015744	1.51122
NADH-dependent_FMN_reductase_SfnF	paleofeces	non-industrial	paleofeces	0.0159472	3.45778
Epoxide_hydrolase_A	paleofeces	non-industrial	paleofeces	0.0159476	6.35747
IS481_family_transposase_ISChy3	paleofeces	non-industrial	paleofeces	0.0165323	3.61813
Sulfoacetaldehyde_acetyltransferase	paleofeces	non-industrial	paleofeces	0.016615	4.68605
putative_sugar_epimerase_YhfK	paleofeces	non-industrial	paleofeces	0.0169661	5.49298
IS256_family_transposase_ISWch1	paleofeces	non-industrial	paleofeces	0.0170362	2.26241
IS3_family_transposase_ISAba14	paleofeces	non-industrial	paleofeces	0.0170669	3.24264
NADH-quinone_oxidoreductase_subunit_8	paleofeces	non-industrial	paleofeces	0.0171797	4.73226
IS5_family_transposase_IS1168	paleofeces	non-industrial	paleofeces	0.0172799	3.88728
IS256_family_transposase_IS3506	paleofeces	non-industrial	paleofeces	0.017335	3.29302
IS3_family_transposase_ISBli34	paleofeces	non-industrial	paleofeces	0.0173519	3.78353
Nickel_transport_protein_NikQ	paleofeces	non-industrial	paleofeces	0.0174679	3.1237
Carboxylesterase_A	paleofeces	non-industrial	paleofeces	0.0175709	4.27923
Nucleoside_triphosphate_pyrophosphatase	paleofeces	non-industrial	paleofeces	0.0176299	5.11778
Phosphate-binding_protein_PstS_3	paleofeces	non-industrial	paleofeces	0.0184539	5.18133
Citrate_lyase_subunit_beta-like_protein	paleofeces	non-industrial	paleofeces	0.0185241	4.99341
Heme_oxygenase_HugZ	paleofeces	non-industrial	paleofeces	0.0187111	1.94018
IS200/IS605_family_transposase_ISMba18	paleofeces	non-industrial	paleofeces	0.0187739	3.64458
IS1595_family_transposase_ISSpgl1	paleofeces	non-industrial	paleofeces	0.0190104	5.40371
IS1380_family_transposase_ISClba1	paleofeces	non-industrial	paleofeces	0.0194432	2.8766
Lactate_2-monooxygenase	paleofeces	non-industrial	paleofeces	0.0195232	4.16837
Lantibiotic_lacticin_3147_A2	paleofeces	non-industrial	paleofeces	0.0195451	6.90857
Yop_proteins_translocation_protein_D	paleofeces	non-industrial	paleofeces	0.0195451	11.9131
IS3_family_transposase_ISAba2	paleofeces	non-industrial	paleofeces	0.0196244	4.93247
6-methylpretetramide_4-monooxygenase	paleofeces	non-industrial	paleofeces	0.0198956	5.95144
Na(+)/H(+)_antiporter_subunit_C	paleofeces	non-industrial	paleofeces	0.0200811	3.33105
putative_succinyl-CoA:3-ketoacid_coenzyme_A_transferase_subunit_B	paleofeces	non-industrial	paleofeces	0.0200811	3.43824
IS66_family_transposase_ISCde1	paleofeces	non-industrial	paleofeces	0.0204083	1.92079
Putative_non-heme_bromoperoxidase_BpoC	paleofeces	non-industrial	paleofeces	0.020586	3.91399
Tryptophan_decarboxylase	paleofeces	non-industrial	paleofeces	0.0206983	4.1009
IS5_family_transposase_ISShsa1	paleofeces	non-industrial	paleofeces	0.0207401	2.57524
IS110_family_transposase_ISChy2	paleofeces	non-industrial	paleofeces	0.0207631	4.92711
IS3_family_transposase_ISGlo6	paleofeces	non-industrial	paleofeces	0.0208526	2.94986
Anti-sigma-W_factor_RsiW	paleofeces	non-industrial	paleofeces	0.021051	5.34961
FtsZ-like_protein	paleofeces	non-industrial	paleofeces	0.0211806	2.60152
Plasminogen-binding_protein_PgbB	paleofeces	non-industrial	paleofeces	0.0214742	0.557174
IS1595_family_transposase_ISCac2	paleofeces	non-industrial	paleofeces	0.0215331	4.66045
putative_protein_YvyG	paleofeces	non-industrial	paleofeces	0.0217316	4.80727
IS1_family_transposase_ISPa14	paleofeces	non-industrial	paleofeces	0.0217868	3.64175
Pyruvate_dehydrogenase_E1_component_subunit_alpha	paleofeces	non-industrial	paleofeces	0.0220536	3.72009
IS5_family_transposase_ISMba5	paleofeces	non-industrial	paleofeces	0.0222015	3.9849
Protein_RibT	paleofeces	non-industrial	paleofeces	0.0222473	5.80153
Ribonuclease_YxiD	paleofeces	non-industrial	paleofeces	0.022358	4.48914
Putative_phosphoesterase_YjcG	paleofeces	non-industrial	paleofeces	0.0228457	6.45585
Proton_extrusion_protein_PcxA	paleofeces	non-industrial	paleofeces	0.0229582	3.14094
Dihydrolipoyllysine-residue_acyltransferase_component_of_branched-chain_alpha-ketoacid_dehydrogenase_complex	paleofeces	non-industrial	paleofeces	0.0231134	3.88468
1-pyrroline-5-carboxylate_dehydrogenase_1	paleofeces	non-industrial	paleofeces	0.0232117	3.25433
IS3_family_transposase_ISSba13	paleofeces	non-industrial	paleofeces	0.0232956	3.29636
Putative_acetyltransferase_YjbC	paleofeces	non-industrial	paleofeces	0.0234364	4.41614
Transcriptional_repressor_Mce3R	paleofeces	non-industrial	paleofeces	0.0237656	4.06955
putative_glycine_dehydrogenase_(decarboxylating)	paleofeces	non-industrial	paleofeces	0.0238025	5.77597
ISLre2_family_transposase_ISClsp4	paleofeces	non-industrial	paleofeces	0.0239683	3.48961
Putative_peptide_transport_permease_protein	paleofeces	non-industrial	paleofeces	0.0239686	2.4809
Transcriptional_regulator_SlyA	paleofeces	non-industrial	paleofeces	0.0239686	1.24008
Multifunctional_2-oxoglutarate_metabolism_enzyme	paleofeces	non-industrial	paleofeces	0.0239693	5.30187
Energy-coupling_factor_transporter_transmembrane_protein_BioN	paleofeces	non-industrial	paleofeces	0.0245521	4.37
IS21_family_transposase_ISMac9	paleofeces	non-industrial	paleofeces	0.0246996	3.04848
IS630_family_transposase_ISMex21	paleofeces	non-industrial	paleofeces	0.0247487	3.08193
Dimethyl-sulfide_monooxygenase	paleofeces	non-industrial	paleofeces	0.0249526	3.72005
2-hydroxypent-2,4-dienoate_hydratase	paleofeces	non-industrial	paleofeces	0.0251008	5.50351
putative_tartrate_dehydrogenase/decarboxylase_TtuC	paleofeces	non-industrial	paleofeces	0.0253798	5.01157
Acyl-CoA:acyl-CoA_alkyltransferase	paleofeces	non-industrial	paleofeces	0.0255439	4.6353
IS5_family_transposase_ISBian1	paleofeces	non-industrial	paleofeces	0.0255534	2.55289
Pyruvate_dehydrogenase_E1_component_subunit_beta	paleofeces	non-industrial	paleofeces	0.025961	3.04302
Betaine_aldehyde_dehydrogenase	paleofeces	non-industrial	paleofeces	0.025965	3.06826
1-pyrroline-5-carboxylate_dehydrogenase_2	paleofeces	non-industrial	paleofeces	0.0272325	2.49202
Putative_acetolactate_synthase_large_subunit_IlvX	paleofeces	non-industrial	paleofeces	0.0272464	2.62855
Photosystem_II_protein_D1_3	paleofeces	non-industrial	paleofeces	0.0272875	2.59699
IS5_family_transposase_ISBvi2	paleofeces	non-industrial	paleofeces	0.0273874	-3.05494
IS630_family_transposase_ISMex30	paleofeces	non-industrial	paleofeces	0.0276752	3.18065
Putative_formate_dehydrogenase	paleofeces	non-industrial	paleofeces	0.0276758	3.1931
FMN-dependent_NADH-azoreductase_4	paleofeces	non-industrial	paleofeces	0.0277457	5.88609
ISAs1_family_transposase_ISCysp7	paleofeces	non-industrial	paleofeces	0.0279846	5.11973
IS3_family_transposase_ISBmu6	paleofeces	non-industrial	paleofeces	0.0282044	2.49122
IS66_family_transposase_ISBaps1	paleofeces	non-industrial	paleofeces	0.0285713	1.7939
Lysine_6-dehydrogenase	paleofeces	non-industrial	paleofeces	0.0292497	5.31917
ISNCY_family_transposase_ISHco1	paleofeces	non-industrial	paleofeces	0.0294945	2.79484
Acyl-CoA_dehydrogenase	paleofeces	non-industrial	paleofeces	0.0299668	2.63094
Caffeyl-CoA_reductase-Etf_complex_subunit_CarC	paleofeces	non-industrial	paleofeces	0.0299668	2.49012
Delta(1)-pyrroline-2-carboxylate_reductase	paleofeces	non-industrial	paleofeces	0.0299668	1.76128
IS630_family_transposase_ISMno11	paleofeces	non-industrial	paleofeces	0.0303868	3.97019
General_stress_protein_39	paleofeces	non-industrial	paleofeces	0.0304463	3.31364
putative_protein_YesU	paleofeces	non-industrial	paleofeces	0.0307662	3.15768
Cytochrome_b6	paleofeces	non-industrial	paleofeces	0.0308282	4.76483
IS3_family_transposase_ISApr1	paleofeces	non-industrial	paleofeces	0.0316248	4.42361
FAD-dependent_catabolic_D-arginine_dehydrogenase_DauA	paleofeces	non-industrial	paleofeces	0.0319715	4.10185
D-ribulose_kinase	paleofeces	non-industrial	paleofeces	0.032126	3.42931
Putative_fatty-acid--CoA_ligase_FadD10	paleofeces	non-industrial	paleofeces	0.0325132	4.41074
L-fuconate_dehydratase	paleofeces	non-industrial	paleofeces	0.0326471	3.75393
Succinyl-CoA:acetate_CoA-transferase	paleofeces	non-industrial	paleofeces	0.0329537	2.6952
IS1182_family_transposase_ISBpu1	paleofeces	non-industrial	paleofeces	0.032956	3.43213
putative_metallo-hydrolase_YflN	paleofeces	non-industrial	paleofeces	0.0334122	6.17115
putative_ferredoxin/ferredoxin--NADP_reductase	paleofeces	non-industrial	paleofeces	0.033504	3.09001
Multidrug_efflux_system_permease_protein	paleofeces	non-industrial	paleofeces	0.0338463	4.00216
Galactitol_2-dehydrogenase	paleofeces	non-industrial	paleofeces	0.0340144	2.27457
Cytochrome_b6-f_complex_iron-sulfur_subunit_1	paleofeces	non-industrial	paleofeces	0.034197	3.02195
Lytic_chitin_monooxygenase	paleofeces	non-industrial	paleofeces	0.0348943	1.8792
putative_fatty_acyl-CoA_transferase	paleofeces	non-industrial	paleofeces	0.0348943	5.99828
IS701_family_transposase_ISDha16	paleofeces	non-industrial	paleofeces	0.0351053	3.09911
ISAzo13_family_transposase_ISStau6	paleofeces	non-industrial	paleofeces	0.0360178	0.424464
IS1595_family_transposase_ISLesa1	paleofeces	non-industrial	paleofeces	0.0360522	8.11084
IS200/IS605_family_transposase_ISMma19	paleofeces	non-industrial	paleofeces	0.0362167	2.0465
Bifunctional_protein_pyrR	paleofeces	non-industrial	paleofeces	0.0362296	1.9553
ISL3_family_transposase_IS466	paleofeces	non-industrial	paleofeces	0.0366371	2.71661
Exosporium_protein_C	paleofeces	non-industrial	paleofeces	0.0367125	2.79383
IS256_family_transposase_ISCp1	paleofeces	non-industrial	paleofeces	0.0373433	3.20455
2-haloacrylate_reductase	paleofeces	non-industrial	paleofeces	0.0373882	2.93139
IS66_family_transposase_ISCce5	paleofeces	non-industrial	paleofeces	0.0373884	2.37319
putative_3-hydroxyisobutyrate_dehydrogenase	paleofeces	non-industrial	paleofeces	0.0374214	4.4616
Putative_4-hydroxy-4-methyl-2-oxoglutarate_aldolase	paleofeces	non-industrial	paleofeces	0.0377975	4.90688
F420-dependent_glucose-6-phosphate_dehydrogenase	paleofeces	non-industrial	paleofeces	0.0391537	4.78681
Phthioceranic/hydroxyphthioceranic_acid_synthase	paleofeces	non-industrial	paleofeces	0.0392925	4.38956
Alkylmercury_lyase	paleofeces	non-industrial	paleofeces	0.0398318	0.51371
Flavin-dependent_monooxygenase,_oxygenase_subunit_HsaA	paleofeces	non-industrial	paleofeces	0.0398405	5.74888
IS630_family_transposase_IS1066	paleofeces	non-industrial	paleofeces	0.0402566	2.09553
IS30_family_transposase_IS1470	paleofeces	non-industrial	paleofeces	0.0404426	2.1104
IS1182_family_transposase_ISVsp9	paleofeces	non-industrial	paleofeces	0.0404669	2.91659
IS3_family_transposase_ISHahy2	paleofeces	non-industrial	paleofeces	0.0405975	6.10495
Putative_ring-cleaving_dioxygenase_MhqA	paleofeces	non-industrial	paleofeces	0.0406237	3.5396
IS21_family_transposase_ISCth12	paleofeces	non-industrial	paleofeces	0.0406687	4.09488
Heme_oxygenase_(staphylobilin-producing)	paleofeces	non-industrial	paleofeces	0.0414955	6.32111
IS5_family_transposase_ISPpu21	paleofeces	non-industrial	paleofeces	0.0415171	1.51793
Nickel_import_system_permease_protein_NikC	paleofeces	non-industrial	paleofeces	0.041729	2.73676
2-oxoisovalerate_dehydrogenase_subunit_beta	paleofeces	non-industrial	paleofeces	0.0423883	2.27816
Acetaldehyde_dehydrogenase_2	paleofeces	non-industrial	paleofeces	0.0425735	4.40294
zeta-carotene-forming_phytoene_desaturase	paleofeces	non-industrial	paleofeces	0.0426456	6.19108
Dibenzothiophene_desulfurization_enzyme_C	paleofeces	non-industrial	paleofeces	0.0427468	4.71099
Putative_pseudouridine_methyltransferase	paleofeces	non-industrial	paleofeces	0.0428806	1.93692
Ubiquinol-cytochrome_c_reductase_iron-sulfur_subunit	paleofeces	non-industrial	paleofeces	0.0433098	2.66552
Biotinylated_protein_TB7.3	paleofeces	non-industrial	paleofeces	0.0436983	3.23855
Alpha-ketoglutaric_semialdehyde_dehydrogenase_2	paleofeces	non-industrial	paleofeces	0.0438508	6.19467
Phosphoribosylformylglycinamidine_synthase_subunit_PurS	paleofeces	non-industrial	paleofeces	0.0443928	3.2792
Protein_PhlB	paleofeces	non-industrial	paleofeces	0.0449222	-1.2949
IS5_family_transposase_ISVch5	paleofeces	non-industrial	paleofeces	0.0458192	3.64082
putative_protein_YmcA	paleofeces	non-industrial	paleofeces	0.0461935	3.75934
Organic_hydroperoxide_resistance_protein-like_protein	paleofeces	non-industrial	paleofeces	0.0464013	1.89724
Two-component_system_WalR/WalK_regulatory_protein_YycI	paleofeces	non-industrial	paleofeces	0.0468204	4.26035
putative_enoyl-CoA_hydratase	paleofeces	non-industrial	paleofeces	0.0469682	5.16549
IS5_family_transposase_ISPg7	paleofeces	non-industrial	paleofeces	0.0476262	7.11611
Inner_spore_coat_protein_H	paleofeces	non-industrial	paleofeces	0.04793	5.34499
1,2-beta-oligoglucan_phosphorylase	paleofeces	non-industrial	paleofeces	0.0491416	4.3741
IS5_family_transposase_ISAha1	paleofeces	non-industrial	paleofeces	0.0492166	7.79878
Narbonolide/10-deoxymethynolide_synthase_PikA2,_modules_3_and_4	paleofeces	non-industrial	paleofeces	0.049283	4.1831

## Sheet: Tab2-palofeces_vs_industrial
gene	group_1	group_2	enriched_in	padj (one-tailed Wilcoxon rank-sum test with Bonferroni correction)	log2fc_paleofeces_vs_industrial
Cyclic_di-GMP_binding_protein	paleofeces	industrial	paleofeces	1.56361e-90	26.2431
Flagellar_filament_outer_layer_protein	paleofeces	industrial	paleofeces	1.56361e-90	26.142
IS110_family_transposase_ISLin1	paleofeces	industrial	paleofeces	1.56361e-90	24.9693
IS256_family_transposase_ISPaac1	paleofeces	industrial	paleofeces	1.56361e-90	24.512
IS256_family_transposase_ISTdr1	paleofeces	industrial	paleofeces	1.56361e-90	26.3844
IS3_family_transposase_ISMex16	paleofeces	industrial	paleofeces	1.56361e-90	27.0321
IS256_family_transposase_ISWch1	paleofeces	industrial	paleofeces	1.87053e-80	20.4404
IS1634_family_transposase_ISMac5	paleofeces	industrial	paleofeces	8.87945e-79	23.8802
IS982_family_transposase_ISAba6	paleofeces	industrial	paleofeces	8.87945e-79	22.4263
putative_heme_oxygenase	paleofeces	industrial	paleofeces	8.87945e-79	22.9015
Plasminogen-binding_protein_PgbB	paleofeces	industrial	paleofeces	1.36274e-71	3.0718
L-propargylglycine--L-glutamate_ligase	paleofeces	industrial	paleofeces	1.30072e-68	15.5327
IS3_family_transposase_ISGau1	paleofeces	industrial	paleofeces	1.62491e-68	11.2529
Dimethlysulfonioproprionate_lyase_DddW	paleofeces	industrial	paleofeces	4.48912e-67	23.5091
IS110_family_transposase_ISBcen5	paleofeces	industrial	paleofeces	4.48912e-67	21.5565
IS1634_family_transposase_ISVa17	paleofeces	industrial	paleofeces	4.48912e-67	21.3429
IS5_family_transposase_ISCaa6	paleofeces	industrial	paleofeces	4.48912e-67	22.416
IS982_family_transposase_ISXne5	paleofeces	industrial	paleofeces	4.48912e-67	22.2717
IS110_family_transposase_ISCARN80	paleofeces	industrial	paleofeces	1.50726e-65	12.2465
IS21_family_transposase_ISKol10	paleofeces	industrial	paleofeces	4.60193e-65	7.71925
IS6_family_transposase_IS1628	paleofeces	industrial	paleofeces	1.07231e-59	9.22409
IS701_family_transposase_ISPlag1	paleofeces	industrial	paleofeces	4.58853e-57	13.5029
Cytochrome_c-type_protein_SHP	paleofeces	industrial	paleofeces	2.0292e-55	21.1435
Secreted_flagellin_C	paleofeces	industrial	paleofeces	7.73967e-55	11.1895
IS256_family_transposase_ISSuac1	paleofeces	industrial	paleofeces	2.70501e-54	8.72129
IS5_family_transposase_ISDde1	paleofeces	industrial	paleofeces	4.63589e-54	6.72495
ISAzo13_family_transposase_ISDpr9	paleofeces	industrial	paleofeces	1.01337e-53	5.84745
IS1182_family_transposase_ISSep1	paleofeces	industrial	paleofeces	1.29518e-49	11.1789
IS630_family_transposase_ISAzs14	paleofeces	industrial	paleofeces	1.51256e-49	3.59285
Spore_germination_protein_GerD	paleofeces	industrial	paleofeces	3.47227e-48	12.5971
Heme_oxygenase_HugZ	paleofeces	industrial	paleofeces	5.43672e-47	4.67162
ISL3_family_transposase_ISArch5	paleofeces	industrial	paleofeces	7.19645e-46	1.70841
IS1595_family_transposase_ISPlba5	paleofeces	industrial	paleofeces	2.31422e-45	5.64755
ISL3_family_transposase_ISCARN2	paleofeces	industrial	paleofeces	8.05811e-45	8.80948
Thioredoxin-like_protein_YdbP	paleofeces	industrial	paleofeces	1.3524e-44	9.62847
Alpha-hemolysin	paleofeces	industrial	paleofeces	8.25712e-44	17.9303
IS110_family_transposase_ISStma8	paleofeces	industrial	paleofeces	8.25712e-44	23.0506
IS1595_family_transposase_ISBaba5	paleofeces	industrial	paleofeces	8.25712e-44	23.0084
IS1634_family_transposase_ISMma20	paleofeces	industrial	paleofeces	8.25712e-44	21.2777
Staphylococcal_secretory_antigen_ssaA2	paleofeces	industrial	paleofeces	8.25712e-44	19.5879
Tetrachloro-P-hydroquinone_reductive_dehalogenase	paleofeces	industrial	paleofeces	8.25712e-44	19.999
Heme-degrading_monooxygenase	paleofeces	industrial	paleofeces	1.73271e-43	8.14716
IS1380_family_transposase_ISCph7	paleofeces	industrial	paleofeces	2.94506e-43	5.19155
putative_PPE_family_protein_PPE40	paleofeces	industrial	paleofeces	4.02578e-43	5.07748
4,4'-diapophytoene_synthase	paleofeces	industrial	paleofeces	5.22306e-42	7.36188
Putative_flagellar_filament_outer_layer-like_protein	paleofeces	industrial	paleofeces	2.86492e-41	7.30017
IS630_family_transposase_ISStma10	paleofeces	industrial	paleofeces	5.24334e-41	5.44297
Bacteriocin_enterocin-P	paleofeces	industrial	paleofeces	5.91579e-41	7.70457
ISAzo13_family_transposase_ISMme1	paleofeces	industrial	paleofeces	9.57887e-41	4.42921
IS1380_family_transposase_ISCph6	paleofeces	industrial	paleofeces	2.82095e-40	4.83565
ISKra4_family_transposase_ISDesp4	paleofeces	industrial	paleofeces	3.34022e-40	4.40765
ISAs1_family_transposase_ISVsp7	paleofeces	industrial	paleofeces	1.2106e-38	7.94231
Microbial_collagenase	paleofeces	industrial	paleofeces	1.24074e-38	4.81618
IS1595_family_transposase_ISBsp6	paleofeces	industrial	paleofeces	2.98259e-38	3.90573
Flagellin_A	paleofeces	industrial	paleofeces	8.53802e-38	10.8977
Type_IV_pilus_biogenesis_factor_PilY1	paleofeces	industrial	paleofeces	1.84287e-37	8.59548
IS256_family_transposase_ISWch2	paleofeces	industrial	paleofeces	3.40444e-36	12.3058
IS630_family_transposase_ISCARN72	paleofeces	industrial	paleofeces	6.05208e-35	7.11399
IS630_family_transposase_ISAba44	paleofeces	industrial	paleofeces	1.71674e-34	13.6406
ISAs1_family_transposase_ISKpn31	paleofeces	industrial	paleofeces	1.87152e-34	13.3374
IS21_family_transposase_ISAs27	paleofeces	industrial	paleofeces	4.41553e-34	8.11343
Sigma-K_factor-processing_regulatory_protein_BofA	paleofeces	industrial	paleofeces	1.78173e-33	8.15533
Cellulosomal-scaffolding_protein_A	paleofeces	industrial	paleofeces	2.14727e-33	6.68199
IS1380_family_transposase_ISAzs3	paleofeces	industrial	paleofeces	2.94515e-33	7.23541
IS630_family_transposase_ISCARN87	paleofeces	industrial	paleofeces	3.44841e-33	5.60569
IS4_family_transposase_ISAme1	paleofeces	industrial	paleofeces	4.72547e-33	6.57463
IS630_family_transposase_ISArch3	paleofeces	industrial	paleofeces	4.72547e-33	5.18871
Lipid_II_flippase_Amj	paleofeces	industrial	paleofeces	2.14889e-32	9.76681
6-hydroxycyclohex-1-ene-1-carbonyl-CoA_dehydrogenase	paleofeces	industrial	paleofeces	3.06168e-32	22.3668
Cytolethal_distending_toxin_subunit_B_	paleofeces	industrial	paleofeces	3.06168e-32	21.8174
IS200/IS605_family_transposase_ISCco1	paleofeces	industrial	paleofeces	3.06168e-32	19.5382
IS200/IS605_family_transposase_ISH1-8	paleofeces	industrial	paleofeces	3.06168e-32	20.6079
IS200/IS605_family_transposase_ISHbo3	paleofeces	industrial	paleofeces	3.06168e-32	21.6153
IS256_family_transposase_IS654	paleofeces	industrial	paleofeces	3.06168e-32	16.4804
IS4_family_transposase_ISPto3	paleofeces	industrial	paleofeces	3.06168e-32	20.6107
IS5_family_transposase_ISThsp6	paleofeces	industrial	paleofeces	3.06168e-32	21.5886
IS607_family_transposase_ISArma1	paleofeces	industrial	paleofeces	3.06168e-32	22.0638
Mycinamicin_VI_2''-O-methyltransferase	paleofeces	industrial	paleofeces	3.06168e-32	20.2339
Sporulation_protein_YjcA	paleofeces	industrial	paleofeces	3.06168e-32	18.1173
ISAzo13_family_transposase_ISStau6	paleofeces	industrial	paleofeces	5.53837e-32	4.59887
membrane-bound_serine_racemase_VanT-C	paleofeces	industrial	paleofeces	5.98033e-32	7.77815
ISL3_family_transposase_ISAtc2	paleofeces	industrial	paleofeces	9.0271e-32	1.95732
Alkylmercury_lyase	paleofeces	industrial	paleofeces	1.45214e-31	3.91184
ISAzo13_family_transposase_ISMfu1	paleofeces	industrial	paleofeces	3.68659e-31	5.27673
Glucose_starvation-inducible_protein_B	paleofeces	industrial	paleofeces	5.6295e-30	12.1581
IS5_family_transposase_ISOt6	paleofeces	industrial	paleofeces	8.53574e-29	7.23096
IS1182_family_transposase_ISUnCu17	paleofeces	industrial	paleofeces	1.15607e-28	5.38513
ISAzo13_family_transposase_ISDpr8	paleofeces	industrial	paleofeces	1.45954e-27	3.55392
Benzoyl-CoA_reductase_subunit_A	paleofeces	industrial	paleofeces	2.2273e-27	5.90924
IS481_family_transposase_ISRpa3	paleofeces	industrial	paleofeces	3.69866e-27	1.5978
Bacteriocin_carnobacteriocin-A	paleofeces	industrial	paleofeces	4.00197e-27	7.57967
ISNCY_family_transposase_ISKol11	paleofeces	industrial	paleofeces	4.80952e-27	6.67748
IS3_family_transposase_ISPa74	paleofeces	industrial	paleofeces	5.15267e-27	3.62648
IS66_family_transposase_ISNisp6	paleofeces	industrial	paleofeces	1.14602e-26	0.138436
Catalase-peroxidase_2	paleofeces	industrial	paleofeces	2.64677e-26	10.0024
IS200/IS605_family_transposase_ISMma22	paleofeces	industrial	paleofeces	4.98182e-26	4.84731
IS5_family_transposase_ISAli1	paleofeces	industrial	paleofeces	6.85549e-26	4.67051
Phenylethylamine_oxidase	paleofeces	industrial	paleofeces	1.09953e-25	12.8841
ISAs1_family_transposase_ISRba7	paleofeces	industrial	paleofeces	2.52002e-25	4.65102
Post-transcriptional_regulator_ComN	paleofeces	industrial	paleofeces	2.85627e-25	8.06798
IS1634_family_transposase_ISShes12	paleofeces	industrial	paleofeces	4.70271e-25	-0.542076
Capsule_synthesis_positive_regulator_AcpB	paleofeces	industrial	paleofeces	1.25323e-24	9.98673
Bifunctional_cytochrome_P450/NADPH--P450_reductase_2	paleofeces	industrial	paleofeces	5.92998e-24	11.0613
IS66_family_transposase_ISMrsp5	paleofeces	industrial	paleofeces	6.02041e-24	4.1622
8-demethyl-8-(2-methoxy-alpha-L-rhamnosyl)-tetracenomycin-C_3'-O-methyltransferase	paleofeces	industrial	paleofeces	7.18853e-24	7.74188
Carboxypeptidase_T	paleofeces	industrial	paleofeces	8.49465e-24	8.24828
IS256_family_transposase_ISAba26	paleofeces	industrial	paleofeces	9.59937e-24	10.8653
IS630_family_transposase_ISWpi10	paleofeces	industrial	paleofeces	1.109e-23	7.28021
Protein_CexE	paleofeces	industrial	paleofeces	1.69347e-23	9.02408
Ubiquinone_hydroxylase_UbiM	paleofeces	industrial	paleofeces	1.70825e-23	4.16678
IS3_family_transposase_ISPar1	paleofeces	industrial	paleofeces	1.82579e-23	8.20533
Bacteriocin_piscicolin-126	paleofeces	industrial	paleofeces	3.97506e-23	7.72862
ISAs1_family_transposase_ISCysp7	paleofeces	industrial	paleofeces	5.00026e-23	9.88608
IS3_family_transposase_ISVisp4	paleofeces	industrial	paleofeces	1.60565e-22	1.13175
IS5_family_transposase_ISMdi17	paleofeces	industrial	paleofeces	1.74235e-22	4.21758
8-demethyl-8-alpha-L-rhamnosyl_tetracenomycin-C_2'-O-methyltransferase	paleofeces	industrial	paleofeces	1.81185e-22	5.06182
Pristinamycin_IIA_synthase_subunit_A	paleofeces	industrial	paleofeces	2.05721e-22	7.59921
Protease_synthase_and_sporulation_protein_PAI_2	paleofeces	industrial	paleofeces	2.54775e-22	12.2478
ISL3_family_transposase_ISEfa5	paleofeces	industrial	paleofeces	8.74702e-22	6.21709
4-hydroxybenzoyl-CoA_thioesterase	paleofeces	industrial	paleofeces	2.34617e-21	-0.114564
IS3_family_transposase_IS1206	paleofeces	industrial	paleofeces	2.35777e-21	4.34939
ISAs1_family_transposase_ISSde9	paleofeces	industrial	paleofeces	3.08567e-21	5.75384
Flagellar_filament_outer_layer_protein_flaA1	paleofeces	industrial	paleofeces	3.25348e-21	4.3242
IS256_family_transposase_ISXax1	paleofeces	industrial	paleofeces	3.94692e-21	8.34706
putative_protein_YesV	paleofeces	industrial	paleofeces	4.22161e-21	13.2158
Expansin-YoaJ	paleofeces	industrial	paleofeces	4.51036e-21	6.05895
(+)-O-methylkolavelool_synthase	paleofeces	industrial	paleofeces	6.74917e-21	5.27336
ISAzo13_family_transposase_ISCARN84	paleofeces	industrial	paleofeces	7.87179e-21	-2.44803
Endonuclease_YncB	paleofeces	industrial	paleofeces	9.29687e-21	5.8988
Alpha-agarase	paleofeces	industrial	paleofeces	1.06216e-20	18.3874
Anti-sigma-F_factor_antagonist_RsfA	paleofeces	industrial	paleofeces	1.06216e-20	20.993
Antitoxin_VapB30	paleofeces	industrial	paleofeces	1.06216e-20	19.786
Cell_division_inhibitor_MciZ	paleofeces	industrial	paleofeces	1.06216e-20	20.6293
COP-associated_protein	paleofeces	industrial	paleofeces	1.06216e-20	17.8247
Cytolethal_distending_toxin_subunit_A	paleofeces	industrial	paleofeces	1.06216e-20	17.643
Enterocin-HF	paleofeces	industrial	paleofeces	1.06216e-20	20.7346
Heat-stable_enterotoxin_A3/A4	paleofeces	industrial	paleofeces	1.06216e-20	20.1065
High-potential_iron-sulfur_protein_isozyme_2	paleofeces	industrial	paleofeces	1.06216e-20	20.1074
IS1595_family_transposase_ISDebc1	paleofeces	industrial	paleofeces	1.06216e-20	15.8807
IS1595_family_transposase_ISNagr6	paleofeces	industrial	paleofeces	1.06216e-20	20.468
IS1595_family_transposase_ISPpi1	paleofeces	industrial	paleofeces	1.06216e-20	23.8189
IS1595_family_transposase_ISXo2	paleofeces	industrial	paleofeces	1.06216e-20	22.3778
IS3_family_transposase_ISShes2	paleofeces	industrial	paleofeces	1.06216e-20	22.1828
IS4_family_transposase_ISAzo5	paleofeces	industrial	paleofeces	1.06216e-20	20.3233
IS5_family_transposase_ISNpe16	paleofeces	industrial	paleofeces	1.06216e-20	21.0618
IS5_family_transposase_ISVha3	paleofeces	industrial	paleofeces	1.06216e-20	24.5139
Leukocidin-F_subunit	paleofeces	industrial	paleofeces	1.06216e-20	15.7239
Membrane-associated_protein	paleofeces	industrial	paleofeces	1.06216e-20	19.1315
Nucleoid-associated_protein_EbfC	paleofeces	industrial	paleofeces	1.06216e-20	23.7913
Plasmid_replication_protein_RepX	paleofeces	industrial	paleofeces	1.06216e-20	20.8552
Putative_cytochrome_P450_137	paleofeces	industrial	paleofeces	1.06216e-20	18.6923
Toxin_ParE3	paleofeces	industrial	paleofeces	1.06216e-20	16.591
3',5'-cyclic-nucleotide_phosphodiesterase	paleofeces	industrial	paleofeces	1.41988e-20	3.49311
ISL3_family_transposase_ISVsp15	paleofeces	industrial	paleofeces	2.78711e-20	7.21642
Exosporium_protein_C	paleofeces	industrial	paleofeces	4.93748e-20	4.68565
IS256_family_transposase_ISCth5	paleofeces	industrial	paleofeces	4.93748e-20	5.75758
IS1595_family_transposase_ISHyma1	paleofeces	industrial	paleofeces	8.61518e-20	-0.089104
ISAzo13_family_transposase_ISKra3	paleofeces	industrial	paleofeces	8.61518e-20	0.669624
IS1_family_transposase_ISPa14	paleofeces	industrial	paleofeces	1.6417e-19	3.26462
6-methylpretetramide_4-monooxygenase	paleofeces	industrial	paleofeces	2.29004e-19	11.9248
Peptide-N(4)-(N-acetyl-beta-D-glucosaminyl)asparagine_amidase_F	paleofeces	industrial	paleofeces	3.02008e-19	2.60702
IS1182_family_transposase_ISCARN103	paleofeces	industrial	paleofeces	4.1809e-19	9.50153
Protein_O-GlcNAcase	paleofeces	industrial	paleofeces	4.52863e-19	-2.79246
IS1380_family_transposase_ISCysp9	paleofeces	industrial	paleofeces	4.80388e-19	2.69147
ISAzo13_family_transposase_ISCph5	paleofeces	industrial	paleofeces	5.38103e-19	2.67977
putative_enoyl-CoA_hydratase_echA6	paleofeces	industrial	paleofeces	9.40101e-19	3.27596
putative_protein_YpmB	paleofeces	industrial	paleofeces	9.74201e-19	6.99725
2-aminobenzoylacetyl-CoA_thioesterase	paleofeces	industrial	paleofeces	1.0917e-18	5.05229
IS1634_family_transposase_ISAs25	paleofeces	industrial	paleofeces	1.49247e-18	0.267225
IS5_family_transposase_ISRl2	paleofeces	industrial	paleofeces	1.50165e-18	4.23204
IS3_family_transposase_ISMaq2	paleofeces	industrial	paleofeces	2.24523e-18	2.28093
IS1634_family_transposase_ISMac23	paleofeces	industrial	paleofeces	5.5999e-18	7.84996
Sulfur_carrier_protein_CysO	paleofeces	industrial	paleofeces	5.89081e-18	8.4855
IS701_family_transposase_ISCth16	paleofeces	industrial	paleofeces	9.89772e-18	7.09055
Neutral_metalloprotease_ShpI	paleofeces	industrial	paleofeces	1.07894e-17	4.65613
Putative_pseudouridine_methyltransferase	paleofeces	industrial	paleofeces	1.13788e-17	4.63807
Plasminogen-binding_protein_PgbA	paleofeces	industrial	paleofeces	1.74194e-17	6.5123
ISAs1_family_transposase_ISVsa13	paleofeces	industrial	paleofeces	1.93561e-17	4.17738
IS1182_family_transposase_ISEnfa2	paleofeces	industrial	paleofeces	2.55599e-17	9.91287
Cbb3-type_cytochrome_c_oxidase_subunit_CcoP	paleofeces	industrial	paleofeces	3.24981e-17	7.50314
IS3_family_transposase_ISHaha4	paleofeces	industrial	paleofeces	5.0018e-17	10.8617
Alkaline_phosphatase_D	paleofeces	industrial	paleofeces	5.27441e-17	11.4533
Chlorophyllide_reductase_subunit_Z	paleofeces	industrial	paleofeces	6.21705e-17	4.29992
Polyprenol-phosphate-mannose-dependent_alpha-(1-2)-phosphatidylinositol_mannoside_mannosyltransferase	paleofeces	industrial	paleofeces	1.45245e-16	10.3648
Exopolysaccharide_glucosyl_ketal-pyruvate-transferase	paleofeces	industrial	paleofeces	1.57734e-16	4.4762
putative_protein_YflH	paleofeces	industrial	paleofeces	1.59608e-16	9.66742
IS5_family_transposase_ISAha1	paleofeces	industrial	paleofeces	2.01037e-16	11.1489
ISL3_family_transposase_IS13869	paleofeces	industrial	paleofeces	2.38092e-16	4.76386
Antitoxin_VapB1	paleofeces	industrial	paleofeces	2.40779e-16	4.36872
NADPH_oxidoreductase	paleofeces	industrial	paleofeces	2.74627e-16	9.42954
IS3_family_transposase_ISAba2	paleofeces	industrial	paleofeces	3.09243e-16	8.39327
Sigma_factor_SigB_regulation_protein_RsbQ	paleofeces	industrial	paleofeces	4.59072e-16	7.45149
IS3_family_transposase_ISCysp23	paleofeces	industrial	paleofeces	4.66633e-16	4.22269
Mycinamicin_III_3''-O-methyltransferase	paleofeces	industrial	paleofeces	4.78967e-16	4.18797
ABC-F_type_ribosomal_protection_protein_Eat(A)	paleofeces	industrial	paleofeces	7.06436e-16	7.78403
putative_membrane_protein_YuaF	paleofeces	industrial	paleofeces	7.48668e-16	9.63971
IS6_family_transposase_ISS1Z	paleofeces	industrial	paleofeces	7.48768e-16	5.0351
ISL3_family_transposase_ISAli18	paleofeces	industrial	paleofeces	7.89688e-16	4.25533
ISAzo13_family_transposase_ISCasp1	paleofeces	industrial	paleofeces	8.10784e-16	1.88655
Plastocyanin	paleofeces	industrial	paleofeces	8.91707e-16	7.60602
Type-2_restriction_enzyme_MboII	paleofeces	industrial	paleofeces	1.19158e-15	5.31961
ADP,ATP_carrier_protein_1	paleofeces	industrial	paleofeces	1.48286e-15	4.66662
IS1182_family_transposase_ISCARN88	paleofeces	industrial	paleofeces	1.97406e-15	5.55784
IS66_family_transposase_ISFpe1	paleofeces	industrial	paleofeces	2.02827e-15	-0.6722
5-demethoxyubiquinone_hydroxylase,_mitochondrial	paleofeces	industrial	paleofeces	2.34154e-15	6.55484
IS3_family_transposase_ISPpu29	paleofeces	industrial	paleofeces	2.66056e-15	2.14118
IS701_family_transposase_ISClbu2	paleofeces	industrial	paleofeces	3.05452e-15	4.75978
p-hydroxyphenylacetate_3-hydroxylase,_reductase_component	paleofeces	industrial	paleofeces	3.46878e-15	7.44114
Phthalate_4,5-dioxygenase_oxygenase_reductase_subunit	paleofeces	industrial	paleofeces	4.97197e-15	6.81809
IS1634_family_transposase_ISSpu7	paleofeces	industrial	paleofeces	5.24053e-15	2.23072
Anthrax_toxin_expression_trans-acting_positive_regulator	paleofeces	industrial	paleofeces	5.31707e-15	6.76522
ISAs1_family_transposase_ISMae8	paleofeces	industrial	paleofeces	7.74737e-15	2.97527
Flavin-dependent_monooxygenase,_oxygenase_subunit_HsaA	paleofeces	industrial	paleofeces	9.19899e-15	10.7683
Chloramphenicol_resistance_protein_CraA	paleofeces	industrial	paleofeces	1.04742e-14	5.1785
Uric_acid_degradation_bifunctional_protein_PucL	paleofeces	industrial	paleofeces	1.04766e-14	6.84789
IS66_family_transposase_ISMbu12	paleofeces	industrial	paleofeces	1.11683e-14	3.56291
K88_fimbrial_protein_AC	paleofeces	industrial	paleofeces	1.45133e-14	8.78055
Protein_EaeB	paleofeces	industrial	paleofeces	1.46107e-14	2.36731
IS6_family_transposase_ISNth1	paleofeces	industrial	paleofeces	1.6458e-14	12.7701
Cell_division_topological_determinant_MinJ	paleofeces	industrial	paleofeces	1.7854e-14	6.49803
IS200/IS605_family_transposase_ISShes8	paleofeces	industrial	paleofeces	2.06851e-14	4.2375
IS200/IS605_family_transposase_ISHla14	paleofeces	industrial	paleofeces	2.14211e-14	1.24971
Major_outer_membrane_protein	paleofeces	industrial	paleofeces	3.06873e-14	3.75816
Acyl-homoserine-lactone_synthase	paleofeces	industrial	paleofeces	3.85067e-14	5.84595
Phthiocerol_synthesis_polyketide_synthase_type_I_PpsD	paleofeces	industrial	paleofeces	3.87603e-14	5.61409
IS3_family_transposase_ISAba21	paleofeces	industrial	paleofeces	4.14796e-14	3.66024
ISL3_family_transposase_ISEfa11	paleofeces	industrial	paleofeces	5.87177e-14	5.37524
Thioredoxin-like_reductase	paleofeces	industrial	paleofeces	6.16403e-14	10.3552
putative_lipoprotein_YcdA	paleofeces	industrial	paleofeces	6.48914e-14	7.07911
IS630_family_transposase_IS1066	paleofeces	industrial	paleofeces	6.87827e-14	2.64789
IS5_family_transposase_ISAha2	paleofeces	industrial	paleofeces	8.23799e-14	9.87707
ISL3_family_transposase_ISMbu4	paleofeces	industrial	paleofeces	8.72998e-14	2.60677
putative_Na(+)/H(+)_exchanger	paleofeces	industrial	paleofeces	1.08444e-13	11.5362
putative_membrane_protein_YttA	paleofeces	industrial	paleofeces	1.33344e-13	3.16537
IS256_family_transposase_ISCARN45	paleofeces	industrial	paleofeces	1.61845e-13	2.46249
Regulatory_protein_AfsR	paleofeces	industrial	paleofeces	2.07198e-13	10.671
Mesaconyl-C(4)-CoA_hydratase	paleofeces	industrial	paleofeces	2.29806e-13	6.61304
Antitoxin_RnlB	paleofeces	industrial	paleofeces	2.39617e-13	-0.32624
Porin-like_protein_L	paleofeces	industrial	paleofeces	2.95754e-13	-1.16665
Methylaspartate_ammonia-lyase_1	paleofeces	industrial	paleofeces	3.0729e-13	4.36464
Ferric-pseudobactin_BN7/BN8_receptor	paleofeces	industrial	paleofeces	3.18776e-13	1.51516
IS5_family_transposase_ISPpu21	paleofeces	industrial	paleofeces	3.35e-13	3.52226
IS630_family_transposase_ISA1083-2	paleofeces	industrial	paleofeces	4.43847e-13	2.09694
Phthalate_dioxygenase_reductase	paleofeces	industrial	paleofeces	4.62605e-13	3.33031
IS982_family_transposase_ISPasp2	paleofeces	industrial	paleofeces	5.29494e-13	3.8766
IS3_family_transposase_ISSdy1	paleofeces	industrial	paleofeces	5.5726e-13	3.92651
Thermostable_neutral_protease_NprT	paleofeces	industrial	paleofeces	6.34746e-13	6.15178
Flagellar_assembly_factor_FliW_2	paleofeces	industrial	paleofeces	7.24369e-13	10.4278
L-serine_kinase_SbnI	paleofeces	industrial	paleofeces	7.24369e-13	12.9411
Sporulation-delaying_protein_SdpA	paleofeces	industrial	paleofeces	7.24369e-13	11.8523
Cindoxin	paleofeces	industrial	paleofeces	8.57053e-13	6.5971
IS3_family_transposase_ISPpu4	paleofeces	industrial	paleofeces	8.57053e-13	7.08272
Outer_membrane_protein_YopM	paleofeces	industrial	paleofeces	8.57053e-13	11.3342
Cholera_enterotoxin_subunit_B	paleofeces	industrial	paleofeces	1.01364e-12	4.70786
Major_outer_membrane_protein_P.IA	paleofeces	industrial	paleofeces	1.01364e-12	3.20076
ISAs1_family_transposase_ISVsp18	paleofeces	industrial	paleofeces	1.04438e-12	5.47106
IS3_family_transposase_ISPosp5	paleofeces	industrial	paleofeces	1.26229e-12	4.78886
ISNCY_family_transposase_ISAba32	paleofeces	industrial	paleofeces	1.36826e-12	8.9192
Flagellar_assembly_factor_FliW_1	paleofeces	industrial	paleofeces	1.65113e-12	8.16232
ISAzo13_family_transposase_ISCph11	paleofeces	industrial	paleofeces	2.23667e-12	3.32576
L-amino_acid_oxidase	paleofeces	industrial	paleofeces	2.60775e-12	9.17869
Putative_ring-cleaving_dioxygenase_MhqO	paleofeces	industrial	paleofeces	3.04896e-12	11.5068
Pectate_lyase	paleofeces	industrial	paleofeces	3.49184e-12	6.25475
IS5_family_transposase_ISAba31	paleofeces	industrial	paleofeces	3.58155e-12	8.17759
Beta-ketodecanoyl-[acyl-carrier-protein]_synthase	paleofeces	industrial	paleofeces	3.74417e-12	7.95062
CRISPR-associated_endonuclease_Cas6f/Csy4	paleofeces	industrial	paleofeces	3.75799e-12	2.48698
IS3_family_transposase_ISMex7	paleofeces	industrial	paleofeces	3.80977e-12	6.59573
Coagulase/fibrinolysin	paleofeces	industrial	paleofeces	3.89284e-12	5.35032
IS3_family_transposase_ISAde3	paleofeces	industrial	paleofeces	4.81359e-12	2.96796
ISL3_family_transposase_ISArch12	paleofeces	industrial	paleofeces	4.85085e-12	4.70479
IS110_family_transposase_ISSde4	paleofeces	industrial	paleofeces	4.88629e-12	0.736769
NADH-dependent_FMN_reductase_SfnF	paleofeces	industrial	paleofeces	4.92423e-12	9.20415
IS1595_family_transposase_ISDth3	paleofeces	industrial	paleofeces	4.99945e-12	7.4203
Minor_endoglucanase_Y	paleofeces	industrial	paleofeces	5.72794e-12	-0.378672
IS1595_family_transposase_ISHce1	paleofeces	industrial	paleofeces	5.8209e-12	3.27691
Spore_coat_protein_A	paleofeces	industrial	paleofeces	6.68985e-12	7.29818
IS256_family_transposase_ISPa73	paleofeces	industrial	paleofeces	6.90178e-12	2.83061
IS30_family_transposase_IS18	paleofeces	industrial	paleofeces	9.32663e-12	9.38301
ISL3_family_transposase_ISCARN113	paleofeces	industrial	paleofeces	9.42976e-12	2.45736
ISAzo13_family_transposase_ISArch20	paleofeces	industrial	paleofeces	9.44643e-12	-1.1202
FAD-dependent_catabolic_D-arginine_dehydrogenase_DauA	paleofeces	industrial	paleofeces	9.67824e-12	10.5876
Putative_phosphoesterase_YjcG	paleofeces	industrial	paleofeces	9.96078e-12	8.20936
putative_glycolipid_permease_LtaA	paleofeces	industrial	paleofeces	1.22143e-11	10.6049
Protein_PatA	paleofeces	industrial	paleofeces	1.6373e-11	6.09103
Chitodextrinase	paleofeces	industrial	paleofeces	2.39151e-11	4.3025
Isocitrate_dehydrogenase_[NADP]_2	paleofeces	industrial	paleofeces	2.53097e-11	5.54285
Alpha-(1->6)-mannopyranosyltransferase	paleofeces	industrial	paleofeces	2.86391e-11	10.8338
Glucosamine_kinase_GspK	paleofeces	industrial	paleofeces	3.43714e-11	5.78498
Tn3_family_transposase_TnBth1	paleofeces	industrial	paleofeces	3.84759e-11	6.33194
Heme_oxygenase	paleofeces	industrial	paleofeces	4.31214e-11	7.71608
Putative_acetolactate_synthase_large_subunit_IlvX	paleofeces	industrial	paleofeces	4.37243e-11	5.63422
IS630_family_transposase_ISPpu1	paleofeces	industrial	paleofeces	4.6118e-11	4.80377
Alpha-ketoglutaric_semialdehyde_dehydrogenase_2	paleofeces	industrial	paleofeces	4.65422e-11	8.22075
IS630_family_transposase_ISPsy32	paleofeces	industrial	paleofeces	4.9299e-11	4.38734
Yop_proteins_translocation_lipoprotein_J	paleofeces	industrial	paleofeces	6.13362e-11	2.7241
IS256_family_transposase_ISPa1328	paleofeces	industrial	paleofeces	6.26394e-11	3.13768
ISAzo13_family_transposase_ISAzo13	paleofeces	industrial	paleofeces	9.12756e-11	-0.538176
IS3_family_transposase_ISAisp2	paleofeces	industrial	paleofeces	9.4338e-11	3.81182
Pentalenene_oxygenase	paleofeces	industrial	paleofeces	9.51233e-11	10.002
Multidrug_efflux_protein_YfmO	paleofeces	industrial	paleofeces	1.02222e-10	8.48418
IS256_family_transposase_ISNGR8	paleofeces	industrial	paleofeces	1.02929e-10	2.67691
2-aminomuconic_6-semialdehyde_dehydrogenase	paleofeces	industrial	paleofeces	1.09842e-10	10.8505
IS110_family_transposase_ISLxx2	paleofeces	industrial	paleofeces	1.21632e-10	2.73275
IS66_family_transposase_ISAfe4	paleofeces	industrial	paleofeces	1.29874e-10	2.24696
IS1634_family_transposase_IS1549	paleofeces	industrial	paleofeces	1.3142e-10	6.93537
KsdD-like_steroid_dehydrogenase	paleofeces	industrial	paleofeces	1.38533e-10	12.0117
NADPH-dependent_stearoyl-CoA_9-desaturase	paleofeces	industrial	paleofeces	1.59685e-10	9.67279
Porin-like_protein_NicP	paleofeces	industrial	paleofeces	1.64362e-10	6.77857
Energy-coupling_factor_transporter_transmembrane_protein_BioN	paleofeces	industrial	paleofeces	1.88204e-10	8.42381
Phthioceranic/hydroxyphthioceranic_acid_synthase	paleofeces	industrial	paleofeces	1.98614e-10	4.13726
IS1634_family_transposase_ISVsp1	paleofeces	industrial	paleofeces	2.15296e-10	3.6081
IS256_family_transposase_IS1081	paleofeces	industrial	paleofeces	2.48326e-10	2.62123
putative_protein_YjfB	paleofeces	industrial	paleofeces	3.08663e-10	3.84432
IS200/IS605_family_transposase_ISPa83	paleofeces	industrial	paleofeces	3.1835e-10	8.79651
IS5_family_transposase_ISGdi3	paleofeces	industrial	paleofeces	3.19062e-10	4.92499
IS200/IS605_family_transposase_ISHvo17	paleofeces	industrial	paleofeces	3.31035e-10	4.11933
Putative_4-hydroxy-4-methyl-2-oxoglutarate_aldolase	paleofeces	industrial	paleofeces	3.74266e-10	9.02081
6-deoxyerythronolide-B_synthase_EryA1,_modules_1_and_2	paleofeces	industrial	paleofeces	3.95761e-10	5.5491
Acyl-homoserine_lactone_acylase_QuiP	paleofeces	industrial	paleofeces	4.1481e-10	9.58158
IS3_family_transposase_ISThsp11	paleofeces	industrial	paleofeces	4.15979e-10	4.39027
Cytochrome_bc1_complex_cytochrome_b_subunit	paleofeces	industrial	paleofeces	4.44242e-10	10.3039
Neutral_ceramidase	paleofeces	industrial	paleofeces	4.54559e-10	5.0261
Putative_pterin-4-alpha-carbinolamine_dehydratase	paleofeces	industrial	paleofeces	4.64563e-10	8.27526
IS5_family_transposase_ISCte6	paleofeces	industrial	paleofeces	4.86819e-10	3.65488
IS607_family_transposase_ISCaje1	paleofeces	industrial	paleofeces	4.86819e-10	3.21329
K88_fimbrial_protein_AB	paleofeces	industrial	paleofeces	4.86819e-10	2.06741
Tn3_family_transposase_ISAzs17	paleofeces	industrial	paleofeces	4.86819e-10	5.73736
F420-dependent_glucose-6-phosphate_dehydrogenase_1	paleofeces	industrial	paleofeces	4.89901e-10	9.02701
IS5_family_transposase_ISAcp1	paleofeces	industrial	paleofeces	5.53125e-10	3.68963
putative_3-hydroxyisobutyrate_dehydrogenase	paleofeces	industrial	paleofeces	5.67214e-10	7.94365
IS4_family_transposase_ISWosp8	paleofeces	industrial	paleofeces	5.87133e-10	5.25272
Proansamycin_X_synthase	paleofeces	industrial	paleofeces	6.11849e-10	3.25205
14.7_kDa_ribonuclease_H-like_protein	paleofeces	industrial	paleofeces	6.69144e-10	6.93297
Ammonia_monooxygenase_gamma_subunit	paleofeces	industrial	paleofeces	6.84283e-10	6.61822
ISAzo13_family_transposase_ISLsp4	paleofeces	industrial	paleofeces	6.99961e-10	1.12492
Dibenzothiophene_desulfurization_enzyme_C	paleofeces	industrial	paleofeces	7.66555e-10	8.31138
putative_EAL-domain_containing_protein_YkuI	paleofeces	industrial	paleofeces	8.64018e-10	5.61906
Organic_hydroperoxide_resistance_protein-like_protein	paleofeces	industrial	paleofeces	9.7519e-10	7.43229
Lectin_A	paleofeces	industrial	paleofeces	1.0266e-09	2.75637
ISAzo13_family_transposase_ISMco6	paleofeces	industrial	paleofeces	1.04652e-09	3.70858
Isoquinoline_1-oxidoreductase_subunit_beta	paleofeces	industrial	paleofeces	1.08416e-09	3.84307
Histone_H1-like_protein_HC2	paleofeces	industrial	paleofeces	1.37123e-09	3.05348
IS3_family_transposase_ISGxy1	paleofeces	industrial	paleofeces	1.37419e-09	5.66086
Fatty-acid_peroxygenase	paleofeces	industrial	paleofeces	1.4422e-09	10.0704
IS110_family_transposase_ISShdy1	paleofeces	industrial	paleofeces	1.70336e-09	4.35594
Putative_metabolite_transport_protein_NicT	paleofeces	industrial	paleofeces	1.85997e-09	7.3174
Ubiquinol-cytochrome_c_reductase_iron-sulfur_subunit	paleofeces	industrial	paleofeces	1.87391e-09	6.22551
putative_tartrate_dehydrogenase/decarboxylase_TtuC	paleofeces	industrial	paleofeces	2.00031e-09	8.89849
DNA_damage-responsive_serine/threonine-protein_kinase_RqkA	paleofeces	industrial	paleofeces	2.15078e-09	3.72995
IS1595_family_transposase_ISPssp3	paleofeces	industrial	paleofeces	2.37868e-09	5.55541
IS5_family_transposase_ISAha3	paleofeces	industrial	paleofeces	2.37868e-09	9.27531
Fluoroacetaldehyde_dehydrogenase	paleofeces	industrial	paleofeces	2.78614e-09	5.7177
IS200/IS605_family_transposase_ISShwo2	paleofeces	industrial	paleofeces	2.88883e-09	2.74345
Biotin_biosynthesis_cytochrome_P450	paleofeces	industrial	paleofeces	3.18242e-09	6.98677
Anthranilate_1,2-dioxygenase_system_ferredoxin--NAD(+)_reductase_component	paleofeces	industrial	paleofeces	3.28623e-09	6.77028
IS5_family_transposase_ISPre1	paleofeces	industrial	paleofeces	3.49407e-09	4.26872
Putative_aminoglycoside_phosphotransferase	paleofeces	industrial	paleofeces	3.73497e-09	7.83286
Alkaline_proteinase_inhibitor	paleofeces	industrial	paleofeces	3.74101e-09	20.6384
Aspartyl-phosphate_phosphatase_YnzD	paleofeces	industrial	paleofeces	3.74101e-09	21.3333
Beta-lactamase_HcpB	paleofeces	industrial	paleofeces	3.74101e-09	16.1613
Heat-stable_enterotoxin_ST-IA/ST-P	paleofeces	industrial	paleofeces	3.74101e-09	17.9962
Invasin_IpaC	paleofeces	industrial	paleofeces	3.74101e-09	13.7445
IS1595_family_transposase_ISAzca1	paleofeces	industrial	paleofeces	3.74101e-09	17.3042
IS3_family_transposase_ISIba1	paleofeces	industrial	paleofeces	3.74101e-09	14.731
IS3_family_transposase_ISShfr4	paleofeces	industrial	paleofeces	3.74101e-09	16.5244
IS630_family_transposase_ISAtsp1	paleofeces	industrial	paleofeces	3.74101e-09	14.974
Lantibiotic_nukacin	paleofeces	industrial	paleofeces	3.74101e-09	18.0823
Lectin_MVL	paleofeces	industrial	paleofeces	3.74101e-09	16.3887
Lipid_A_1-phosphatase	paleofeces	industrial	paleofeces	3.74101e-09	17.0919
Pilotin_OutS	paleofeces	industrial	paleofeces	3.74101e-09	18.6568
Protein_YopB	paleofeces	industrial	paleofeces	3.74101e-09	19.7099
Secreted_effector_protein_SseC	paleofeces	industrial	paleofeces	3.74101e-09	15.2208
SPbeta_prophage-derived_uncharacterized_protein_YopK	paleofeces	industrial	paleofeces	3.74101e-09	21.3399
Sporulation_cortex_protein_CoxA	paleofeces	industrial	paleofeces	3.74101e-09	14.2319
Toluene-4-monooxygenase_system,_hydroxylase_component_subunit_alpha	paleofeces	industrial	paleofeces	3.74101e-09	12.9952
Type_3_secretion_system_pilotin	paleofeces	industrial	paleofeces	3.74101e-09	19.701
Type_III_export_protein_PscE	paleofeces	industrial	paleofeces	3.74101e-09	19.0648
Type_III_export_protein_PscF	paleofeces	industrial	paleofeces	3.74101e-09	20.1716
Vacuolating_cytotoxin_autotransporter	paleofeces	industrial	paleofeces	3.74101e-09	21.8707
Yop_proteins_translocation_protein_D	paleofeces	industrial	paleofeces	3.74101e-09	19.2854
IS3_family_transposase_ISBsp3	paleofeces	industrial	paleofeces	4.3335e-09	10.1129
IS110_family_transposase_ISOt5	paleofeces	industrial	paleofeces	4.57404e-09	2.24816
Tryptophan_2,3-dioxygenase	paleofeces	industrial	paleofeces	4.9884e-09	10.719
NAD-dependent_protein_lipoamidase_sirtuin-4,_mitochondrial	paleofeces	industrial	paleofeces	5.83524e-09	7.62502
ISKra4_family_transposase_ISAcce1	paleofeces	industrial	paleofeces	7.94642e-09	2.36304
C(7)-cyclitol_7-kinase	paleofeces	industrial	paleofeces	8.02656e-09	1.2799
IS5_family_transposase_IS1515	paleofeces	industrial	paleofeces	8.02656e-09	9.03165
IS1_family_transposase_ISYps7	paleofeces	industrial	paleofeces	8.83346e-09	6.64602
ISNCY_family_transposase_ISPlu22	paleofeces	industrial	paleofeces	9.10012e-09	-1.86003
Narbonolide/10-deoxymethynolide_synthase_PikA2,_modules_3_and_4	paleofeces	industrial	paleofeces	9.45077e-09	7.69431
IS481_family_transposase_ISArsp1	paleofeces	industrial	paleofeces	9.92912e-09	9.24334
Hemolysin,_plasmid	paleofeces	industrial	paleofeces	9.96171e-09	2.22812
Decaprenylphosphoryl-beta-D-ribose_oxidase	paleofeces	industrial	paleofeces	1.0696e-08	7.0199
IS3_family_transposase_IS1296	paleofeces	industrial	paleofeces	1.60054e-08	6.01328
Tn3_family_transposase_TnBth3	paleofeces	industrial	paleofeces	1.72417e-08	4.72569
IS630_family_transposase_ISCARN106	paleofeces	industrial	paleofeces	1.73903e-08	-1.38018
multidrug_efflux_RND_transporter_permease_subunit_OqxB23	paleofeces	industrial	paleofeces	1.74712e-08	5.90435
IS1380_family_transposase_ISMaq4	paleofeces	industrial	paleofeces	1.91432e-08	5.34752
ISAs1_family_transposase_ISPpr12	paleofeces	industrial	paleofeces	1.93115e-08	0.227995
Protein_RibT	paleofeces	industrial	paleofeces	1.93844e-08	7.38634
Chaperone_protein_FaeE	paleofeces	industrial	paleofeces	1.98984e-08	3.25895
IS21_family_transposase_ISCsa9	paleofeces	industrial	paleofeces	2.03524e-08	4.58148
IS30_family_transposase_ISPfl2	paleofeces	industrial	paleofeces	2.08039e-08	0.390632
IS110_family_transposase_ISSpe2	paleofeces	industrial	paleofeces	2.40115e-08	-0.500468
Putative_ribonuclease_YwqJ	paleofeces	industrial	paleofeces	2.55302e-08	4.95061
IS3_family_transposase_ISSpr2	paleofeces	industrial	paleofeces	2.60757e-08	3.34847
ESAT-6-like_protein_EsxB	paleofeces	industrial	paleofeces	2.89479e-08	5.65401
Putative_ADP-ribosyltransferase_Certhrax	paleofeces	industrial	paleofeces	2.90165e-08	0.468373
2-halobenzoate_1,2-dioxygenase_small_subunit	paleofeces	industrial	paleofeces	3.04895e-08	6.23814
Phenylalanine-4-hydroxylase	paleofeces	industrial	paleofeces	3.16874e-08	4.9909
IS256_family_transposase_ISApr14	paleofeces	industrial	paleofeces	3.21145e-08	0.282785
B-type_flagellar_hook-associated_protein_2	paleofeces	industrial	paleofeces	3.48008e-08	2.80481
Protease_PrtS	paleofeces	industrial	paleofeces	3.58697e-08	7.59433
Cell_division_protein_DivIC	paleofeces	industrial	paleofeces	3.88954e-08	9.09384
Polyphosphate_kinase_PPK2B	paleofeces	industrial	paleofeces	3.95845e-08	7.69169
Putrescine_oxidase	paleofeces	industrial	paleofeces	3.97667e-08	7.58783
Resuscitation-promoting_factor_Rpf	paleofeces	industrial	paleofeces	4.09255e-08	8.26377
D-xylose_1-dehydrogenase	paleofeces	industrial	paleofeces	4.15487e-08	2.28365
(6-4)_photolyase	paleofeces	industrial	paleofeces	4.35792e-08	4.82925
Homogentisate_1,2-dioxygenase	paleofeces	industrial	paleofeces	4.53406e-08	8.45169
Type_II_secretion_system_protein_L	paleofeces	industrial	paleofeces	4.54329e-08	3.2063
4,4'-diaponeurosporene_oxygenase	paleofeces	industrial	paleofeces	4.58532e-08	6.42004
Catechol_1,2-dioxygenase	paleofeces	industrial	paleofeces	4.70697e-08	4.89321
IS110_family_transposase_ISStma4	paleofeces	industrial	paleofeces	4.89452e-08	5.04463
Acetamidase	paleofeces	industrial	paleofeces	4.94324e-08	9.21965
ISNCY_family_transposase_ISAcar1	paleofeces	industrial	paleofeces	5.15597e-08	7.12544
Glutaryl-CoA_dehydrogenase	paleofeces	industrial	paleofeces	5.16924e-08	4.10288
Muconolactone_Delta-isomerase	paleofeces	industrial	paleofeces	5.19205e-08	6.07747
IS481_family_transposase_ISAisp3	paleofeces	industrial	paleofeces	5.22792e-08	7.90801
Bifunctional_cytochrome_P450/NADPH--P450_reductase	paleofeces	industrial	paleofeces	5.31022e-08	7.16618
1-hydroxy-2-naphthoate_1,2-dioxygenasee	paleofeces	industrial	paleofeces	5.53041e-08	3.43915
IS4_family_transposase_ISVsp14	paleofeces	industrial	paleofeces	5.83126e-08	2.63119
IS5_family_transposase_ISPa10	paleofeces	industrial	paleofeces	6.22585e-08	2.33641
Azurin	paleofeces	industrial	paleofeces	6.90894e-08	5.39237
Chitinase	paleofeces	industrial	paleofeces	7.58397e-08	5.46512
Lys-gingipain_HG66	paleofeces	industrial	paleofeces	7.71613e-08	0.275385
5-methyl-1-naphthoate_synthase	paleofeces	industrial	paleofeces	8.79776e-08	1.97472
5-dehydro-4-deoxyglucarate_dehydratase	paleofeces	industrial	paleofeces	8.88059e-08	5.41455
IS5_family_transposase_ISCaa2	paleofeces	industrial	paleofeces	8.92083e-08	5.82034
putative_protein_YslB	paleofeces	industrial	paleofeces	9.37399e-08	3.53506
Blue-light-activated_histidine_kinase	paleofeces	industrial	paleofeces	9.58931e-08	5.64538
IS5_family_transposase_ISCARN33	paleofeces	industrial	paleofeces	9.8145e-08	8.30329
IS3_family_transposase_IS3501	paleofeces	industrial	paleofeces	1.0046e-07	6.58347
Octanoyl-[GcvH]:protein_N-octanoyltransferase	paleofeces	industrial	paleofeces	1.12537e-07	8.92773
4-hydroxy-4-methyl-2-oxoglutarate_aldolase	paleofeces	industrial	paleofeces	1.16252e-07	6.39846
N-acetylornithine_carbamoyltransferase	paleofeces	industrial	paleofeces	1.18605e-07	3.9488
IS3_family_transposase_ISKol7	paleofeces	industrial	paleofeces	1.21642e-07	3.9233
Phospho-2-dehydro-3-deoxyheptonate_aldolase_AroG	paleofeces	industrial	paleofeces	1.22276e-07	7.97852
IS66_family_transposase_ISShdy2	paleofeces	industrial	paleofeces	1.2331e-07	-1.03894
IS3_family_transposase_ISRso8	paleofeces	industrial	paleofeces	1.32635e-07	1.07673
IS607_family_transposase_IS607	paleofeces	industrial	paleofeces	1.33967e-07	6.26464
Cold_shock_protein_CapB	paleofeces	industrial	paleofeces	1.35832e-07	6.07822
Radiation_response_metalloprotease_IrrE	paleofeces	industrial	paleofeces	1.35921e-07	2.00645
IS30_family_transposase_ISMdi25	paleofeces	industrial	paleofeces	1.37104e-07	5.41768
Protein_GndA	paleofeces	industrial	paleofeces	1.40033e-07	2.64699
putative_N-glycosylase/DNA_lyase	paleofeces	industrial	paleofeces	1.40102e-07	4.18811
IS110_family_transposase_IS653	paleofeces	industrial	paleofeces	1.6313e-07	5.94805
Fervidolysin	paleofeces	industrial	paleofeces	1.66758e-07	2.12714
Tn3_family_transposase_ISAcsp1	paleofeces	industrial	paleofeces	1.70071e-07	3.81299
Succinyl-CoA:3-ketoacid_coenzyme_A_transferase_subunit_B	paleofeces	industrial	paleofeces	1.78252e-07	8.9008
IS1182_family_transposase_ISVsp16	paleofeces	industrial	paleofeces	1.78629e-07	0.536095
ESX-1_secretion-associated_protein_EspI	paleofeces	industrial	paleofeces	1.81614e-07	7.11252
IS3_family_transposase_ISAba18	paleofeces	industrial	paleofeces	1.94822e-07	6.79909
Maltooligosyl_trehalose_synthase	paleofeces	industrial	paleofeces	1.95178e-07	9.00782
Baeyer-Villiger_monooxygenase	paleofeces	industrial	paleofeces	2.35901e-07	11.3096
Cis-3-alkyl-4-alkyloxetan-2-one_decarboxylase	paleofeces	industrial	paleofeces	2.53267e-07	4.89355
IS30_family_transposase_ISEnfa364	paleofeces	industrial	paleofeces	2.70438e-07	1.44736
Bifunctional_protein	paleofeces	industrial	paleofeces	3.10117e-07	5.09415
putative_cytochrome_c_oxidase_subunit_1	paleofeces	industrial	paleofeces	3.20997e-07	10.7923
putative_protein_YueI	paleofeces	industrial	paleofeces	3.28666e-07	3.24103
Photosystem_I_reaction_center_subunit_VIII	paleofeces	industrial	paleofeces	3.29804e-07	2.91608
Quinoprotein_alcohol_dehydrogenase_(cytochrome_c)	paleofeces	industrial	paleofeces	3.36361e-07	8.76506
IS982_family_transposase_ISEfm1	paleofeces	industrial	paleofeces	3.49144e-07	6.23717
(2S)-methylsuccinyl-CoA_dehydrogenase	paleofeces	industrial	paleofeces	3.54935e-07	4.62774
IS30_family_transposase_ISPfr9	paleofeces	industrial	paleofeces	3.58643e-07	7.2158
IS630_family_transposase_ISSpu2	paleofeces	industrial	paleofeces	3.74336e-07	2.06271
Putative_malate_oxidoreductase_[NAD]	paleofeces	industrial	paleofeces	3.80629e-07	7.1969
IS1182_family_transposase_IS1182	paleofeces	industrial	paleofeces	3.87688e-07	4.45925
IS30_family_transposase_ISPfr16	paleofeces	industrial	paleofeces	3.92578e-07	5.80262
Acetoin_utilization_protein_AcuC	paleofeces	industrial	paleofeces	3.94538e-07	8.216
IS3_family_transposase_ISAba19	paleofeces	industrial	paleofeces	4.09659e-07	8.41762
N-glycosylase/DNA_lyase	paleofeces	industrial	paleofeces	4.13754e-07	3.06765
Glycine_betaine_transporter_1	paleofeces	industrial	paleofeces	4.14919e-07	0.52109
ISL3_family_transposase_ISPfr18	paleofeces	industrial	paleofeces	4.16071e-07	6.90116
IS5_family_transposase_ISGdi2	paleofeces	industrial	paleofeces	4.55461e-07	1.69257
Heme_A_synthase	paleofeces	industrial	paleofeces	4.64981e-07	11.3692
IS3_family_transposase_ISAba29	paleofeces	industrial	paleofeces	4.79945e-07	8.3706
Photosystem_II_12_kDa_extrinsic_protein	paleofeces	industrial	paleofeces	4.80203e-07	3.52383
Maltokinase	paleofeces	industrial	paleofeces	4.81535e-07	4.7952
Polyketide_synthase_PksR	paleofeces	industrial	paleofeces	5.18394e-07	4.28163
IS5_family_transposase_ISRso18	paleofeces	industrial	paleofeces	5.49195e-07	2.01128
IS66_family_transposase_ISAba46	paleofeces	industrial	paleofeces	6.31935e-07	7.72483
Pseudomonalisin	paleofeces	industrial	paleofeces	6.54873e-07	4.0814
2-hydroxychromene-2-carboxylate_isomerase	paleofeces	industrial	paleofeces	6.61923e-07	3.82544
ISNCY_family_transposase_ISCahy1	paleofeces	industrial	paleofeces	6.76028e-07	6.47574
IS982_family_transposase_ISAcsp2	paleofeces	industrial	paleofeces	7.25515e-07	10.0783
IS256_family_transposase_ISCARN68	paleofeces	industrial	paleofeces	8.66407e-07	-1.26989
Tetrachlorobenzoquinone_reductase	paleofeces	industrial	paleofeces	8.95355e-07	2.71273
Protocatechuate_3,4-dioxygenase_beta_chain	paleofeces	industrial	paleofeces	9.00401e-07	7.3192
IS5_family_transposase_ISBvi2	paleofeces	industrial	paleofeces	9.01002e-07	4.36842
IS982_family_transposase_ISNsp1	paleofeces	industrial	paleofeces	9.52169e-07	2.6514
Putative_phospholipase_A1	paleofeces	industrial	paleofeces	9.99768e-07	5.28029
IS30_family_transposase_ISStin2	paleofeces	industrial	paleofeces	1.01719e-06	1.02296
Serine_protease	paleofeces	industrial	paleofeces	1.03217e-06	9.46568
Nitrilotriacetate_monooxygenase_component_A	paleofeces	industrial	paleofeces	1.06426e-06	8.84814
IS4_family_transposase_IS641	paleofeces	industrial	paleofeces	1.16058e-06	7.86726
putative_cation-transporting_P-type_ATPase_J	paleofeces	industrial	paleofeces	1.17424e-06	4.10235
Membrane_protein_insertase_MisCB	paleofeces	industrial	paleofeces	1.21329e-06	7.837
IS5_family_transposase_ISKpn13	paleofeces	industrial	paleofeces	1.21526e-06	4.16433
USG-1_protein_	paleofeces	industrial	paleofeces	1.21622e-06	1.96244
putative_protein_YkuJ	paleofeces	industrial	paleofeces	1.23499e-06	5.75824
IS256_family_transposase_IS406	paleofeces	industrial	paleofeces	1.23983e-06	4.85021
putative_enoyl-CoA_hydratase_echA17	paleofeces	industrial	paleofeces	1.31129e-06	5.01883
IS4_family_transposase_ISRel1	paleofeces	industrial	paleofeces	1.33897e-06	3.2169
Cytochrome_c_biogenesis_protein_CcsB	paleofeces	industrial	paleofeces	1.46745e-06	5.31217
putative_protein/MSMEI_2713	paleofeces	industrial	paleofeces	1.48183e-06	8.77242
Olefin_beta-lactone_synthetase	paleofeces	industrial	paleofeces	1.54324e-06	9.04807
IS5_family_transposase_ISAba12	paleofeces	industrial	paleofeces	1.65094e-06	6.62645
IS91_family_transposase_IS91	paleofeces	industrial	paleofeces	1.67795e-06	4.30997
IS3_family_transposase_ISStin6	paleofeces	industrial	paleofeces	1.70757e-06	5.84911
Inner_membrane_protein	paleofeces	industrial	paleofeces	1.98678e-06	4.93532
Catalase_C	paleofeces	industrial	paleofeces	2.02407e-06	8.9768
Putative_acyl-CoA_dehydrogenase_FadE17	paleofeces	industrial	paleofeces	2.03411e-06	8.53745
Uric_acid_degradation_bifunctional_protein	paleofeces	industrial	paleofeces	2.05854e-06	6.22493
putative_L-lysine-epsilon_aminotransferase	paleofeces	industrial	paleofeces	2.10081e-06	4.18809
IS1380_family_transposase_ISRsp7	paleofeces	industrial	paleofeces	2.15794e-06	2.38434
Antitoxin_LsoB	paleofeces	industrial	paleofeces	2.1961e-06	1.69558
Protein_AggB	paleofeces	industrial	paleofeces	2.23126e-06	6.27564
Extracellular_serine_proteinase	paleofeces	industrial	paleofeces	2.36549e-06	9.11034
IS481_family_transposase_ISAs19	paleofeces	industrial	paleofeces	2.42689e-06	1.24276
IS1380_family_transposase_IS616	paleofeces	industrial	paleofeces	2.49647e-06	2.08736
Negative_regulatory_protein_YxlE	paleofeces	industrial	paleofeces	2.56974e-06	7.76711
IS66_family_transposase_ISAba25	paleofeces	industrial	paleofeces	2.62008e-06	1.58293
IS982_family_transposase_ISCca4	paleofeces	industrial	paleofeces	2.6813e-06	1.56824
multidrug_efflux_RND_transporter_permease_subunit_OqxB26	paleofeces	industrial	paleofeces	2.72204e-06	0.246923
putative_FMNH2-dependent_monooxygenase_SfnC	paleofeces	industrial	paleofeces	2.73768e-06	7.4916
Ectoine_dioxygenase	paleofeces	industrial	paleofeces	2.97534e-06	5.76685
IS30_family_transposase_IS1088	paleofeces	industrial	paleofeces	3.05361e-06	1.82018
Acyl-CoA:acyl-CoA_alkyltransferase	paleofeces	industrial	paleofeces	3.12852e-06	8.5582
ISAzo13_family_transposase_ISDpr7	paleofeces	industrial	paleofeces	3.19334e-06	3.21415
Catalase-related_peroxidase	paleofeces	industrial	paleofeces	3.50119e-06	10.1523
Endonuclease_8_1	paleofeces	industrial	paleofeces	3.54205e-06	8.8322
Putative_cytochrome_P450_140	paleofeces	industrial	paleofeces	3.62863e-06	4.26269
4-cresol_dehydrogenase_[hydroxylating]_flavoprotein_subunit	paleofeces	industrial	paleofeces	3.69177e-06	4.80138
FMNH(2)-dependent_dimethylsulfone_monooxygenase	paleofeces	industrial	paleofeces	3.6951e-06	6.55609
Epoxide_hydrolase_A	paleofeces	industrial	paleofeces	3.7605e-06	8.97168
IS66_family_transposase_IS693	paleofeces	industrial	paleofeces	4.11524e-06	4.27672
(R)-benzylsuccinyl-CoA_dehydrogenase	paleofeces	industrial	paleofeces	4.13557e-06	8.50357
IS30_family_transposase_ISErh2	paleofeces	industrial	paleofeces	4.16643e-06	1.80409
Cytochrome_b/c1	paleofeces	industrial	paleofeces	4.19377e-06	9.085
IS3_family_transposase_IS3H	paleofeces	industrial	paleofeces	4.43866e-06	2.07584
putative_spore_germination_lipoprotein_YhcN	paleofeces	industrial	paleofeces	4.65215e-06	7.15454
Acyl_carrier_protein_AcpXL	paleofeces	industrial	paleofeces	4.71302e-06	1.4501
Alpha-ketoglutaric_semialdehyde_dehydrogenase	paleofeces	industrial	paleofeces	4.82796e-06	8.99274
IS5_family_transposase_ISAba27	paleofeces	industrial	paleofeces	4.99127e-06	10.001
Translocated_intimin_receptor_Tir	paleofeces	industrial	paleofeces	5.00706e-06	2.00683
Putative_monooxygenase_MoxC	paleofeces	industrial	paleofeces	5.08532e-06	8.84835
IS3_family_transposase_IS600	paleofeces	industrial	paleofeces	5.3386e-06	3.3471
Immunogenic_protein_MPT70	paleofeces	industrial	paleofeces	5.63568e-06	4.83506
Toluene-4-sulfonate_monooxygenase_system_reductase_subunit_TsaB1	paleofeces	industrial	paleofeces	5.6476e-06	4.53863
IS1182_family_transposase_ISMno15	paleofeces	industrial	paleofeces	6.15496e-06	0.150425
Decarboxylase_NovR	paleofeces	industrial	paleofeces	6.21219e-06	5.84094
Cytochrome_b6-f_complex_subunit_4	paleofeces	industrial	paleofeces	6.35476e-06	7.12818
Enolase-phosphatase_E1	paleofeces	industrial	paleofeces	6.42325e-06	5.01563
IS21_family_transposase_IS643	paleofeces	industrial	paleofeces	6.60337e-06	5.97883
IS3_family_transposase_ISMra4	paleofeces	industrial	paleofeces	6.64398e-06	4.5748
Organic_hydroperoxide_resistance_protein_OhrA	paleofeces	industrial	paleofeces	7.28708e-06	7.66273
Protocatechuate_3,4-dioxygenase_alpha_chain	paleofeces	industrial	paleofeces	7.59293e-06	6.74628
Alcohol_dehydrogenase_B	paleofeces	industrial	paleofeces	7.65677e-06	6.15906
Type_VII_secretion_system_extracellular_protein_A	paleofeces	industrial	paleofeces	7.66958e-06	2.95682
Gentisate_1,2-dioxygenase	paleofeces	industrial	paleofeces	7.78709e-06	5.57379
IS1595_family_transposase_ISCagr1	paleofeces	industrial	paleofeces	8.16405e-06	5.8174
IS1595_family_transposase_ISBsp7	paleofeces	industrial	paleofeces	8.19768e-06	2.0426
IS5_family_transposase_ISBmu20	paleofeces	industrial	paleofeces	8.41539e-06	2.91669
Glyceraldehyde-3-phosphate_dehydrogenase-like_protein	paleofeces	industrial	paleofeces	8.45263e-06	9.2906
ISL3_family_transposase_ISMdi2	paleofeces	industrial	paleofeces	8.60618e-06	2.99398
Vancomycin_aglycone_glucosyltransferase	paleofeces	industrial	paleofeces	8.67312e-06	4.14547
L,D-transpeptidase_2	paleofeces	industrial	paleofeces	8.67765e-06	6.11501
NADH-dependent_flavin_reductase_subunit_2	paleofeces	industrial	paleofeces	8.89227e-06	0.393795
GlcNAc-binding_protein_A	paleofeces	industrial	paleofeces	9.25412e-06	5.58069
Nitrogenase_vanadium-iron_protein_beta_chain	paleofeces	industrial	paleofeces	9.27983e-06	2.04157
NDMA-dependent_alcohol_dehydrogenase	paleofeces	industrial	paleofeces	9.47114e-06	7.51559
4-hydroxybenzoate--CoA/benzoate--CoA_ligase	paleofeces	industrial	paleofeces	1.00525e-05	3.14769
3-hydroxybenzoate_4-monooxygenase	paleofeces	industrial	paleofeces	1.04219e-05	11.2953
ISL3_family_transposase_ISTfe1	paleofeces	industrial	paleofeces	1.05039e-05	4.1545
IS6_family_transposase_ISEnfa1	paleofeces	industrial	paleofeces	1.05431e-05	5.67332
Protein_HesA,_heterocyst	paleofeces	industrial	paleofeces	1.10102e-05	2.75493
2-oxoglutarate_dehydrogenase_E1/E2_component	paleofeces	industrial	paleofeces	1.11565e-05	6.59179
IS1595_family_transposase_ISAma5	paleofeces	industrial	paleofeces	1.12034e-05	5.36433
K88_fimbrial_protein_AD	paleofeces	industrial	paleofeces	1.18977e-05	6.14212
Lipoarabinomannan_carrier_protein_LprG	paleofeces	industrial	paleofeces	1.18977e-05	9.45986
IS91_family_transposase_ISVa3	paleofeces	industrial	paleofeces	1.21964e-05	1.0881
Acyl-CoA_dehydrogenase_fadE12	paleofeces	industrial	paleofeces	1.30291e-05	7.93292
IS1182_family_transposase_ISSmi2	paleofeces	industrial	paleofeces	1.44492e-05	6.7894
Beta-phenylalanine_transaminase	paleofeces	industrial	paleofeces	1.45118e-05	5.75233
Squalene--hopene_cyclase	paleofeces	industrial	paleofeces	1.4567e-05	4.25227
Glycerol_dehydrogenase_large_subunit	paleofeces	industrial	paleofeces	1.46775e-05	5.73988
putative_alcohol_dehydrogenase_AdhA	paleofeces	industrial	paleofeces	1.47214e-05	1.22418
IS5_family_transposase_IS17	paleofeces	industrial	paleofeces	1.47456e-05	6.73373
Fimbria_A_protein	paleofeces	industrial	paleofeces	1.49688e-05	1.29238
IS481_family_transposase_ISMysp6	paleofeces	industrial	paleofeces	1.51317e-05	6.37932
ISL3_family_transposase_ISSsu13	paleofeces	industrial	paleofeces	1.62186e-05	2.90022
putative_outer_membrane_usher_protein_LpfC	paleofeces	industrial	paleofeces	1.65833e-05	1.8516
putative_nitrate/nitrite_transporter_NarK2	paleofeces	industrial	paleofeces	1.74659e-05	6.56656
putative_lipoprotein	paleofeces	industrial	paleofeces	1.75392e-05	7.54819
Carboxylesterase_A	paleofeces	industrial	paleofeces	1.83751e-05	5.82863
Rhodocoxin_reductase	paleofeces	industrial	paleofeces	1.862e-05	8.43175
4,4'-diaponeurosporenoate_glycosyltransferase	paleofeces	industrial	paleofeces	1.88847e-05	7.56194
Lytic_chitin_monooxygenase	paleofeces	industrial	paleofeces	1.96102e-05	6.83917
Efem/EfeO_family_lipoprotein	paleofeces	industrial	paleofeces	2.02304e-05	3.74808
Translational_regulator_CsrA1	paleofeces	industrial	paleofeces	2.03561e-05	2.48993
Phenoxybenzoate_dioxygenase_subunit_beta	paleofeces	industrial	paleofeces	2.10317e-05	4.24874
Molybdopterin_synthase_catalytic_subunit_2	paleofeces	industrial	paleofeces	2.10578e-05	8.0048
IS1595_family_transposase_ISBeb4	paleofeces	industrial	paleofeces	2.11301e-05	2.92271
Benzoate_1,2-dioxygenase_electron_transfer_component	paleofeces	industrial	paleofeces	2.11389e-05	5.05291
Sarcosine_oxidase_subunit_alpha	paleofeces	industrial	paleofeces	2.1446e-05	8.97348
ISAzo13_family_transposase_ISDssp1	paleofeces	industrial	paleofeces	2.16501e-05	3.00809
IS481_family_transposase_ISAav5	paleofeces	industrial	paleofeces	2.19339e-05	1.17009
Antitoxin_EndoAI	paleofeces	industrial	paleofeces	2.24699e-05	6.76586
Putative_hydrolase_MhqD	paleofeces	industrial	paleofeces	2.24856e-05	8.61515
Quinolone_resistance_transporter	paleofeces	industrial	paleofeces	2.28707e-05	4.46864
IS66_family_transposase_ISAba17	paleofeces	industrial	paleofeces	2.32112e-05	4.83388
Multifunctional-autoprocessing_repeats-in-toxin	paleofeces	industrial	paleofeces	2.35108e-05	0.828537
Antilisterial_bacteriocin_subtilosin_biosynthesis_protein_AlbE	paleofeces	industrial	paleofeces	2.3911e-05	5.65005
Monocarboxylate_transport_permease_protein	paleofeces	industrial	paleofeces	2.39675e-05	5.40795
Citrate_lyase_subunit_beta-like_protein	paleofeces	industrial	paleofeces	2.5575e-05	6.94078
ABC-F_type_ribosomal_protection_protein_Lsa(A)	paleofeces	industrial	paleofeces	2.56235e-05	3.85917
IS3_family_transposase_ISAba34	paleofeces	industrial	paleofeces	2.56385e-05	6.55367
D-erythronate_dehydrogenase	paleofeces	industrial	paleofeces	2.63219e-05	7.30976
4-nitrophenol_4-monooxygenase/4-nitrocatechol_2-monooxygenase,_reductase_component	paleofeces	industrial	paleofeces	2.66148e-05	4.20103
IS256_family_transposase_IS3506	paleofeces	industrial	paleofeces	2.75521e-05	5.22196
putative_oxidoreductase_CzcO	paleofeces	industrial	paleofeces	2.77127e-05	5.84226
IS66_family_transposase_ISAba16	paleofeces	industrial	paleofeces	2.85428e-05	8.35298
Putative_adenine_deaminase_YerA	paleofeces	industrial	paleofeces	2.86953e-05	8.9369
Extracellular_matrix-binding_protein_ebh	paleofeces	industrial	paleofeces	3.10919e-05	0.72614
Menaquinol-cytochrome_c_reductase_cytochrome_b_subunit	paleofeces	industrial	paleofeces	3.1994e-05	8.42469
IS91_family_transposase_ISEc37	paleofeces	industrial	paleofeces	3.27792e-05	2.17926
IS1182_family_transposase_ISPsy27	paleofeces	industrial	paleofeces	3.37056e-05	4.82553
Putative_short-chain_type_dehydrogenase/reductase	paleofeces	industrial	paleofeces	3.5218e-05	7.01612
Arsenate-mycothiol_transferase_ArsC1	paleofeces	industrial	paleofeces	3.54187e-05	5.6898
ISL3_family_transposase_ISSeq1	paleofeces	industrial	paleofeces	3.55175e-05	3.12072
IS110_family_transposase_ISCARN67	paleofeces	industrial	paleofeces	3.65621e-05	2.60627
2-halobenzoate_1,2-dioxygenase_large_subunit	paleofeces	industrial	paleofeces	3.68376e-05	5.93898
Neutral_protease_NprE	paleofeces	industrial	paleofeces	3.69225e-05	2.37065
Riboflavin_transporter_RfnT	paleofeces	industrial	paleofeces	3.7918e-05	7.82786
Monocarboxylic_acid_transporter	paleofeces	industrial	paleofeces	3.83412e-05	9.59297
IS256_family_transposase_ISSoEn2	paleofeces	industrial	paleofeces	4.01534e-05	0.503632
IS66_family_transposase_ISCARN15	paleofeces	industrial	paleofeces	4.03599e-05	1.27124
Steroid_3-ketoacyl-CoA_thiolase	paleofeces	industrial	paleofeces	4.09775e-05	8.83461
IS1595_family_transposase_ISPba2	paleofeces	industrial	paleofeces	4.16924e-05	1.38524
4-hydroxyphenylpyruvate_dioxygenase	paleofeces	industrial	paleofeces	4.2555e-05	7.66447
24_kDa_outer_membrane_protein	paleofeces	industrial	paleofeces	4.27174e-05	3.66493
IS3_family_transposase_ISAar37	paleofeces	industrial	paleofeces	4.29015e-05	3.12557
Deoxyribonuclease	paleofeces	industrial	paleofeces	4.60144e-05	6.31389
Lipid_A_biosynthesis_myristoyltransferase_2	paleofeces	industrial	paleofeces	4.81762e-05	2.4556
Ornithine_carbamoyltransferase_2,_anabolic	paleofeces	industrial	paleofeces	5.04392e-05	2.40427
Validamycin_A_dioxygenase	paleofeces	industrial	paleofeces	5.05081e-05	5.98031
ISLre2_family_transposase_ISCbe4	paleofeces	industrial	paleofeces	5.07583e-05	5.31458
B-enzyme	paleofeces	industrial	paleofeces	5.37635e-05	1.47177
IS3_family_transposase_ISAzo18	paleofeces	industrial	paleofeces	5.54018e-05	1.88088
Anti-sigma-W_factor_RsiW	paleofeces	industrial	paleofeces	5.81758e-05	6.40753
Two-component_system_WalR/WalK_regulatory_protein_YycI	paleofeces	industrial	paleofeces	5.97197e-05	5.48401
PE-PGRS_family_protein_PE_PGRS11	paleofeces	industrial	paleofeces	6.04618e-05	8.6738
K(+)/H(+)_antiporter_subunit_KhtT	paleofeces	industrial	paleofeces	6.09734e-05	4.78829
IS200/IS605_family_transposase_ISAsp9	paleofeces	industrial	paleofeces	6.19424e-05	5.81948
Nucleoid-associated_protein_Lsr2	paleofeces	industrial	paleofeces	6.40276e-05	9.47892
Pyrroloquinoline-quinone_synthase	paleofeces	industrial	paleofeces	6.74595e-05	5.51419
IS630_family_transposase_ISAcma30	paleofeces	industrial	paleofeces	6.78191e-05	2.4793
IS3_family_transposase_ISAar25	paleofeces	industrial	paleofeces	6.90027e-05	5.92253
Beta-alanine--pyruvate_aminotransferase	paleofeces	industrial	paleofeces	7.04938e-05	5.13526
putative_protein_YfhP	paleofeces	industrial	paleofeces	7.05099e-05	7.05873
Trehalose_monomycolate_exporter_MmpL3	paleofeces	industrial	paleofeces	7.36262e-05	4.51746
Putative_hydrolase/MSMEI_3903	paleofeces	industrial	paleofeces	7.71296e-05	6.93124
putative_soluble_pyridine_nucleotide_transhydrogenase	paleofeces	industrial	paleofeces	7.75794e-05	3.73669
Mycolic_acid_methyltransferase_MmaA1	paleofeces	industrial	paleofeces	7.96096e-05	5.68288
IS3_family_transposase_ISAs17	paleofeces	industrial	paleofeces	8.10371e-05	-0.304652
Cytochrome_bc1_complex_cytochrome_c_subunit	paleofeces	industrial	paleofeces	8.20049e-05	8.32228
IS3_family_transposase_ISCARN105	paleofeces	industrial	paleofeces	8.40632e-05	4.5536
ISL3_family_transposase_ISFsp1	paleofeces	industrial	paleofeces	8.85378e-05	1.5241
NADP-dependent_alcohol_dehydrogenase_C	paleofeces	industrial	paleofeces	9.58241e-05	2.90392
IS5_family_transposase_ISRso1	paleofeces	industrial	paleofeces	9.65128e-05	1.6739
putative_fimbrial_subunit_LpfE	paleofeces	industrial	paleofeces	9.80747e-05	4.2088
Mycocerosic_acid_synthase-like_polyketide_synthase	paleofeces	industrial	paleofeces	9.85863e-05	4.98201
DNA_ligase_C	paleofeces	industrial	paleofeces	9.96858e-05	7.12989
IS3_family_transposase_ISEc15	paleofeces	industrial	paleofeces	0.000109654	1.19389
ISAs1_family_transposase_ISCwa3	paleofeces	industrial	paleofeces	0.000110744	2.21171
Maleylpyruvate_isomerase	paleofeces	industrial	paleofeces	0.000110744	3.58618
Effector_protein_NleF	paleofeces	industrial	paleofeces	0.000110936	-0.292477
Alcohol_dehydrogenase_[acceptor]	paleofeces	industrial	paleofeces	0.000114013	8.45327
IS3_family_transposase_ISAba22	paleofeces	industrial	paleofeces	0.00011576	4.7963
multidrug_efflux_RND_transporter_permease_subunit_OqxB12	paleofeces	industrial	paleofeces	0.000120635	4.21175
IS30_family_transposase_ISErh4	paleofeces	industrial	paleofeces	0.000121125	1.83248
ISAs1_family_transposaseA	paleofeces	industrial	paleofeces	0.000123664	3.47757
L-ectoine_synthase	paleofeces	industrial	paleofeces	0.000124443	6.66478
Type-2_restriction_enzyme_StsI	paleofeces	industrial	paleofeces	0.00012528	2.22862
FMN-dependent_NADPH-azoreductase	paleofeces	industrial	paleofeces	0.000125952	6.64541
Naphthalene_1,2-dioxygenase_system,_ferredoxin_component	paleofeces	industrial	paleofeces	0.000126232	5.50166
IS481_family_transposase_ISHne2	paleofeces	industrial	paleofeces	0.000126767	1.54336
NADH-quinone_oxidoreductase_subunit_11	paleofeces	industrial	paleofeces	0.0001279	4.62816
ISAs1_family_transposase_ISAcma2	paleofeces	industrial	paleofeces	0.000128101	5.01972
Spore_germination_protein_A2	paleofeces	industrial	paleofeces	0.000136911	3.00406
IS3_family_transposase_ISMch5	paleofeces	industrial	paleofeces	0.000141666	3.16686
IS630_family_transposase_IS1471	paleofeces	industrial	paleofeces	0.000144496	3.43813
IS3_family_transposase_ISMch1	paleofeces	industrial	paleofeces	0.000145507	3.52968
Endospore_coat-associated_protein_YheD	paleofeces	industrial	paleofeces	0.000146259	5.45042
Formamidopyrimidine-DNA_glycosylase_1	paleofeces	industrial	paleofeces	0.000150431	5.74596
IS1595_family_transposase_ISGasp1	paleofeces	industrial	paleofeces	0.000153605	-0.581919
IS1380_family_transposase_ISVva1	paleofeces	industrial	paleofeces	0.000155656	2.56572
Urease_subunit_alpha_1	paleofeces	industrial	paleofeces	0.000161302	4.96923
IS982_family_transposase_ISSsu12	paleofeces	industrial	paleofeces	0.000161535	4.76725
EPTC-inducible_aldehyde_dehydrogenase	paleofeces	industrial	paleofeces	0.000162733	7.74156
ISL3_family_transposase_IS1181	paleofeces	industrial	paleofeces	0.000163018	2.59656
Transposon_Tn10_TetC_protein	paleofeces	industrial	paleofeces	0.000167267	0.639483
Pyrethroid_hydrolase	paleofeces	industrial	paleofeces	0.000171757	-0.0479165
IS66_family_transposase_ISVa9	paleofeces	industrial	paleofeces	0.000174229	-4.79614
putative_N-octanoylanthranilate_hydrolase_AqdA2	paleofeces	industrial	paleofeces	0.000176738	5.10001
IS1182_family_transposase_ISSag8	paleofeces	industrial	paleofeces	0.000177706	4.64572
IS5_family_transposase_ISThsp21	paleofeces	industrial	paleofeces	0.000178821	2.62752
Multicopper_oxidase_MmcO	paleofeces	industrial	paleofeces	0.00018115	6.95513
IS630_family_transposase_ISPna1	paleofeces	industrial	paleofeces	0.000196086	5.27511
IS3_family_transposase_IS1230B	paleofeces	industrial	paleofeces	0.000203401	2.61291
RNA_polymerase_sigma_factor_SigI4	paleofeces	industrial	paleofeces	0.000205664	2.16308
ISAs1_family_transposase_ISCysp2	paleofeces	industrial	paleofeces	0.000206383	-0.942003
Cytochrome_b6-f_complex_subunit_8	paleofeces	industrial	paleofeces	0.000206805	2.56283
CRISPR_system_Cascade_subunit_CasB	paleofeces	industrial	paleofeces	0.000207645	-1.37165
DNA-binding_protein	paleofeces	industrial	paleofeces	0.000210516	6.69621
5-oxoprolinase_subunit_A_3	paleofeces	industrial	paleofeces	0.000214509	5.52253
Nucleoside_triphosphate_pyrophosphatase	paleofeces	industrial	paleofeces	0.000214541	7.97923
IS607_family_transposase_ISCfe1	paleofeces	industrial	paleofeces	0.000218257	4.92344
IS630_family_transposase_ISCARN25	paleofeces	industrial	paleofeces	0.000234338	3.30075
IS3_family_transposase_ISAeca4	paleofeces	industrial	paleofeces	0.000235707	0.421995
IS3_family_transposase_ISLmo9	paleofeces	industrial	paleofeces	0.000245169	2.36983
3-methyl-2-oxobutanoate_dehydrogenase_subunit_alpha	paleofeces	industrial	paleofeces	0.000248153	9.26901
p-benzoquinone_reductase	paleofeces	industrial	paleofeces	0.000253158	2.52027
IS3_family_transposase_ISAav4	paleofeces	industrial	paleofeces	0.000260508	4.71877
IS3_family_transposase_ISAzo10	paleofeces	industrial	paleofeces	0.000284075	3.91508
Cbb3-type_cytochrome_c_oxidase_subunit_CcoN1	paleofeces	industrial	paleofeces	0.000284974	4.94346
IS3_family_transposase_ISSfl11	paleofeces	industrial	paleofeces	0.000285027	3.22026
ISLre2_family_transposase_ISAmde4	paleofeces	industrial	paleofeces	0.00029266	3.91402
Low_molecular_weight_protein-tyrosine-phosphatase_Ptp	paleofeces	industrial	paleofeces	0.000298117	4.46308
HTH-type_transcriptional_regulator_SrpS	paleofeces	industrial	paleofeces	0.000310288	1.32581
Nickel_transport_protein_NikQ	paleofeces	industrial	paleofeces	0.000314706	2.39285
ISL3_family_transposase_ISVa10	paleofeces	industrial	paleofeces	0.000315828	1.42693
IS1380_family_transposase_ISPto6	paleofeces	industrial	paleofeces	0.000316417	3.26932
Putative_NADP-dependent_oxidoreductase_YfmJ	paleofeces	industrial	paleofeces	0.000317216	8.38146
PPi-type_phosphoenolpyruvate_carboxykinase	paleofeces	industrial	paleofeces	0.000320377	4.26866
Putative_alcohol_dehydrogenase_D	paleofeces	industrial	paleofeces	0.000330728	6.06922
ISL3_family_transposase_IS1251	paleofeces	industrial	paleofeces	0.000345095	3.51752
IS66_family_transposase_ISPlu20	paleofeces	industrial	paleofeces	0.000368342	3.43971
ISNCY_family_transposase_ISMst1	paleofeces	industrial	paleofeces	0.000369796	0.687559
Sphingomyelinase	paleofeces	industrial	paleofeces	0.000369912	3.44312
Uronate_dehydrogenase	paleofeces	industrial	paleofeces	0.0003707	5.441
IS110_family_transposase_ISCARN52	paleofeces	industrial	paleofeces	0.000397627	2.68993
3-oxo-isoapionate_kinase	paleofeces	industrial	paleofeces	0.000399643	5.93652
Proton_extrusion_protein_PcxA	paleofeces	industrial	paleofeces	0.000408193	3.25593
ECF_RNA_polymerase_sigma_factor_SigD	paleofeces	industrial	paleofeces	0.000420057	6.07633
IS110_family_transposase_ISSep2	paleofeces	industrial	paleofeces	0.000457469	5.00644
Single-stranded_DNA-binding_protein_1	paleofeces	industrial	paleofeces	0.000488146	5.70788
Protein_LiaH	paleofeces	industrial	paleofeces	0.000492227	5.21822
Benzoylformate_decarboxylase	paleofeces	industrial	paleofeces	0.000509325	6.47296
6-deoxyerythronolide-B_synthase_EryA2,_modules_3_and_4	paleofeces	industrial	paleofeces	0.000527312	4.43221
putative_ABC_transporter_phosphite_binding_protein_PhnD1	paleofeces	industrial	paleofeces	0.000528643	4.29914
IS1595_family_transposase_ISAsh1	paleofeces	industrial	paleofeces	0.00054567	2.0475
Ectoine/glycine_betaine/proline_transporter_EctP	paleofeces	industrial	paleofeces	0.00055049	5.41775
FtsZ-like_protein	paleofeces	industrial	paleofeces	0.000561898	0.806125
IS30_family_transposase_ISStin9	paleofeces	industrial	paleofeces	0.000562604	4.97082
Succinate-semialdehyde_dehydrogenase	paleofeces	industrial	paleofeces	0.000564903	8.39752
Phthiocerol_synthesis_polyketide_synthase_type_I_PpsA	paleofeces	industrial	paleofeces	0.000568928	4.24533
NADH-quinone_oxidoreductase_chain_1	paleofeces	industrial	paleofeces	0.000572548	3.35892
Phosphoribosylaminoimidazole_carboxylase	paleofeces	industrial	paleofeces	0.000591697	5.71268
L-malyl-CoA/beta-methylmalyl-CoA_lyase	paleofeces	industrial	paleofeces	0.000595601	3.78176
ISAs1_family_transposase_ISVsp6	paleofeces	industrial	paleofeces	0.000620621	1.73512
Microbial_serine_proteinase	paleofeces	industrial	paleofeces	0.000624651	4.65908
Dimethylglycine_oxidase	paleofeces	industrial	paleofeces	0.000645162	6.71421
multidrug_efflux_RND_transporter_permease_subunit_OqxB15	paleofeces	industrial	paleofeces	0.000647519	3.48499
HTH-type_transcriptional_regulator_CmtR	paleofeces	industrial	paleofeces	0.000648071	6.64396
IS30_family_transposase_ISLxc3	paleofeces	industrial	paleofeces	0.000654453	8.54955
putative_protein_YvyG	paleofeces	industrial	paleofeces	0.000663199	5.88977
multidrug_efflux_RND_transporter_permease_subunit_OqxB9	paleofeces	industrial	paleofeces	0.000666875	5.04442
Transcriptional_repressor_PifC	paleofeces	industrial	paleofeces	0.000671526	-3.56284
Na(+)/H(+)_antiporter_NhaG	paleofeces	industrial	paleofeces	0.000672533	6.36189
IS256_family_transposase_ISEfm2	paleofeces	industrial	paleofeces	0.000685564	5.94019
IS66_family_transposase_ISPa30	paleofeces	industrial	paleofeces	0.000705413	-6.37156
Methanesulfonate_monooxygenase	paleofeces	industrial	paleofeces	0.000707876	2.66072
IS630_family_transposase_IS642	paleofeces	industrial	paleofeces	0.000712112	4.81344
IS630_family_transposase_ISCARN102	paleofeces	industrial	paleofeces	0.000724488	2.65151
putative_propionyl-CoA_carboxylase_beta_chain_6	paleofeces	industrial	paleofeces	0.000727793	4.55854
Cyclopropane_mycolic_acid_synthase_2	paleofeces	industrial	paleofeces	0.000766442	1.35617
Chlorate_reductase_subunit_alpha	paleofeces	industrial	paleofeces	0.000770866	2.3363
Petrobactin_import_system_permease_protein_FatD	paleofeces	industrial	paleofeces	0.000774097	6.68244
ISKra4_family_transposase_ISEc51	paleofeces	industrial	paleofeces	0.000784301	3.04574
IS481_family_transposase_ISPfr15	paleofeces	industrial	paleofeces	0.000793762	1.60424
Flavin_reductase	paleofeces	industrial	paleofeces	0.000801014	6.04356
Methyl-accepting_chemotaxis_protein_CtpL	paleofeces	industrial	paleofeces	0.000806228	1.38817
Bacterial_leucyl_aminopeptidase	paleofeces	industrial	paleofeces	0.000806404	3.66024
Type-2_restriction_enzyme_MspI	paleofeces	industrial	paleofeces	0.000815396	2.65285
Alpha-aminoadipate_carrier_protein_LysW	paleofeces	industrial	paleofeces	0.000818565	3.23868
IS200/IS605_family_transposase_ISFac11	paleofeces	industrial	paleofeces	0.000850055	2.3136
Multidrug_efflux_system_permease_protein	paleofeces	industrial	paleofeces	0.000853584	3.738
putative_amino_acid_permease_YvbW	paleofeces	industrial	paleofeces	0.000860453	5.81495
IS3_family_transposase_ISCfr25	paleofeces	industrial	paleofeces	0.000868221	4.81279
Biofilm_dispersion_protein_BdlA	paleofeces	industrial	paleofeces	0.000909634	1.70714
Cytochrome_c_oxidase_subunit_3	paleofeces	industrial	paleofeces	0.000923515	9.18186
1,2-beta-oligoglucan_phosphorylase	paleofeces	industrial	paleofeces	0.000927588	4.23887
Acyl-CoA_dehydrogenase_FadE26	paleofeces	industrial	paleofeces	0.000950201	4.94345
IS3_family_transposase_ISAfe17	paleofeces	industrial	paleofeces	0.000963847	4.43839
IS630_family_transposase_ISBs2	paleofeces	industrial	paleofeces	0.000977648	6.23873
Petrobactin_import_system_permease_protein_FatC	paleofeces	industrial	paleofeces	0.000982064	6.83517
ISNCY_family_transposase_ISMbu2	paleofeces	industrial	paleofeces	0.000991002	2.99376
IS5_family_transposase_IS1650	paleofeces	industrial	paleofeces	0.00100194	5.86898
Tetracycline_repressor_protein_class_B_from_transposon_Tn10	paleofeces	industrial	paleofeces	0.00100372	3.78854
Dimethyl-sulfide_monooxygenase	paleofeces	industrial	paleofeces	0.00100618	7.52777
ISAzo13_family_transposase_ISCap1	paleofeces	industrial	paleofeces	0.00101677	-0.774573
Quinone-reactive_Ni/Fe-hydrogenase_large_chain	paleofeces	industrial	paleofeces	0.00102274	4.00756
NADH-quinone_oxidoreductase_subunit_14	paleofeces	industrial	paleofeces	0.00103542	4.46538
Sulfate_adenylyltransferase	paleofeces	industrial	paleofeces	0.00104002	4.63975
High-affinity_nickel_transport_protein	paleofeces	industrial	paleofeces	0.00105063	4.63072
2-methyl-1,2-propanediol_dehydrogenase	paleofeces	industrial	paleofeces	0.00111028	7.64676
Small,_acid-soluble_spore_protein_1	paleofeces	industrial	paleofeces	0.00111286	5.24508
IS1182_family_transposase_ISCARN109	paleofeces	industrial	paleofeces	0.00112415	2.75291
2-deoxy-scyllo-inosose_synthase	paleofeces	industrial	paleofeces	0.00113886	1.03705
Transcriptional_activator_protein_EsaR	paleofeces	industrial	paleofeces	0.00113973	3.50303
IS5_family_transposase_ISMefo1	paleofeces	industrial	paleofeces	0.00115962	2.17149
Putative_L-lactate_dehydrogenase	paleofeces	industrial	paleofeces	0.00116349	7.91121
putative_sugar_epimerase_YhfK	paleofeces	industrial	paleofeces	0.0012137	6.27909
Glutathione-independent_formaldehyde_dehydrogenase	paleofeces	industrial	paleofeces	0.00122914	8.07573
Ferredoxin_fas2	paleofeces	industrial	paleofeces	0.00122982	3.70605
IS3_family_transposase_ISYen3	paleofeces	industrial	paleofeces	0.00123376	3.55237
16S_rRNA_(guanine(1405)-N(7))-methyltransferase	paleofeces	industrial	paleofeces	0.00127895	4.21066
IS256_family_transposase_ISLgar5	paleofeces	industrial	paleofeces	0.00128874	2.81725
IS5_family_transposase_ISStma16	paleofeces	industrial	paleofeces	0.00129593	3.12482
IS66_family_transposase_IS679	paleofeces	industrial	paleofeces	0.00133452	6.20677
2-hydroxypropyl-CoM_lyase	paleofeces	industrial	paleofeces	0.00134748	5.38697
IS5_family_transposase_ISMte1	paleofeces	industrial	paleofeces	0.00139105	-0.555634
2,4-dichlorophenol_6-monooxygenase	paleofeces	industrial	paleofeces	0.00139214	4.82169
putative_protein_YetJ	paleofeces	industrial	paleofeces	0.00139547	4.53442
malate:quinone_oxidoreductase	paleofeces	industrial	paleofeces	0.00142425	2.4421
putative_cysteine-rich_protein_YhjQ	paleofeces	industrial	paleofeces	0.00143908	5.80945
IS481_family_transposase_IS1121	paleofeces	industrial	paleofeces	0.00146125	4.31891
IS256_family_transposase_ISAs3	paleofeces	industrial	paleofeces	0.00148921	1.27586
Long-chain-fatty-acid--AMP_ligase_FadD32	paleofeces	industrial	paleofeces	0.00151113	5.40288
Putative_short-chain_type_dehydrogenase/reductase/MSMEI_5872	paleofeces	industrial	paleofeces	0.00152638	2.73086
6-hydroxypseudooxynicotine_dehydrogenase_complex_subunit_beta	paleofeces	industrial	paleofeces	0.00155917	4.00617
Hydroxyisobutyraldehyde_dehydrogenase	paleofeces	industrial	paleofeces	0.0015784	5.38644
Narbonolide/10-deoxymethynolide_synthase_PikA1,_modules_1_and_2	paleofeces	industrial	paleofeces	0.00162142	3.43508
ISL3_family_transposase_ISCARN77	paleofeces	industrial	paleofeces	0.00166936	4.0808
IS5_family_transposase_ISDal2	paleofeces	industrial	paleofeces	0.00177746	3.24315
putative_sphingosine-1-phosphate_lyase	paleofeces	industrial	paleofeces	0.00179284	3.35944
IS3_family_transposase_ISPsy31	paleofeces	industrial	paleofeces	0.0017993	2.91042
IS3_family_transposase_ISStma2	paleofeces	industrial	paleofeces	0.00182902	6.65937
IS3_family_transposase_ISYpe1	paleofeces	industrial	paleofeces	0.0018597	0.137472
IS3_family_transposase_IS1221A	paleofeces	industrial	paleofeces	0.00186733	4.23138
Cytochrome_b	paleofeces	industrial	paleofeces	0.00190562	7.0999
Exoglucanase-2	paleofeces	industrial	paleofeces	0.00194159	2.10212
Fine_tangled_pili_major_subunit	paleofeces	industrial	paleofeces	0.00196924	6.79801
ISL3_family_transposase_ISPfr6	paleofeces	industrial	paleofeces	0.00198043	5.31275
Glycine_betaine/proline/choline_transporter	paleofeces	industrial	paleofeces	0.00198991	3.84853
Cytochrome_c_oxidase_subunit_2	paleofeces	industrial	paleofeces	0.00203697	9.06423
Type-2_restriction_enzyme_RsrI	paleofeces	industrial	paleofeces	0.00204497	1.07908
Ethylmalonyl-CoA_mutase	paleofeces	industrial	paleofeces	0.00207779	3.48835
3-hydroxybenzoate_6-hydroxylase	paleofeces	industrial	paleofeces	0.00210871	4.7959
IS66_family_transposase_ISAnsp12	paleofeces	industrial	paleofeces	0.00215293	0.153772
IS5_family_transposase_ISPst5	paleofeces	industrial	paleofeces	0.00218192	4.55661
IS3_family_transposase_ISApr1	paleofeces	industrial	paleofeces	0.00220827	4.58116
Gentisate_transporter	paleofeces	industrial	paleofeces	0.00224066	7.64664
Bacterial_actin-related_protein	paleofeces	industrial	paleofeces	0.0023023	5.15876
NADPH-dependent_FMN_reductase_ArsH	paleofeces	industrial	paleofeces	0.00231155	4.41573
IS3_family_transposase_IS401	paleofeces	industrial	paleofeces	0.00234114	4.50081
Phenazine_biosynthesis_protein_PhzB1	paleofeces	industrial	paleofeces	0.00236329	0.587983
Putative_phosphoribosyl_transferase	paleofeces	industrial	paleofeces	0.00241743	6.80363
ECA_polymerase	paleofeces	industrial	paleofeces	0.0025018	2.74749
ISLre2_family_transposase_ISCla2	paleofeces	industrial	paleofeces	0.00250612	1.13529
IS5_family_transposase_IS52	paleofeces	industrial	paleofeces	0.00257998	3.96743
putative_DapA-like_lyase	paleofeces	industrial	paleofeces	0.00262815	4.42386
Putative_ring-cleaving_dioxygenase_MhqA	paleofeces	industrial	paleofeces	0.00267009	8.19821
1,2-phenylacetyl-CoA_epoxidase,_subunit_B	paleofeces	industrial	paleofeces	0.00270266	3.53144
Aldehyde_dehydrogenase,_thermostable	paleofeces	industrial	paleofeces	0.00270603	7.35056
Acireductone_dioxygenase	paleofeces	industrial	paleofeces	0.00272614	6.89515
Histidine_N-alpha-methyltransferase	paleofeces	industrial	paleofeces	0.00272912	5.11598
Hydrolase	paleofeces	industrial	paleofeces	0.00275327	5.98764
zeta-carotene-forming_phytoene_desaturase	paleofeces	industrial	paleofeces	0.00281519	3.89408
Major_membrane_protein_I	paleofeces	industrial	paleofeces	0.00284284	3.70925
Type-2_restriction_enzyme_AccI	paleofeces	industrial	paleofeces	0.00286813	2.34248
putative_endoribonuclease_HigB1	paleofeces	industrial	paleofeces	0.00298141	2.2617
IS200/IS605_family_transposase_ISDge10	paleofeces	industrial	paleofeces	0.00301932	-3.36837
HTH-type_transcriptional_regulator_YodB	paleofeces	industrial	paleofeces	0.00310429	4.90268
L-2,4-diaminobutyrate_decarboxylase	paleofeces	industrial	paleofeces	0.00313107	5.42454
Tripeptidyl_aminopeptidase	paleofeces	industrial	paleofeces	0.0031987	1.42856
Putative_1,2-phenylacetyl-CoA_epoxidase,_subunit_D	paleofeces	industrial	paleofeces	0.00331567	3.69478
IS256_family_transposase_ISSpwi2	paleofeces	industrial	paleofeces	0.00337494	0.577589
Azurin-2	paleofeces	industrial	paleofeces	0.00349554	6.71911
Chaperone_protein_SycN	paleofeces	industrial	paleofeces	0.00349554	7.0839
Putative_antitoxin_VapB49	paleofeces	industrial	paleofeces	0.00349554	6.35683
IS1634_family_transposase_ISMmy1	paleofeces	industrial	paleofeces	0.00350085	3.0578
Serine/threonine-protein_kinase_PknF	paleofeces	industrial	paleofeces	0.00352151	4.00292
putative_N-acetyltransferase_YsnE	paleofeces	industrial	paleofeces	0.0035979	2.34965
IS1595_family_transposase_ISHpa1	paleofeces	industrial	paleofeces	0.00374342	-0.274497
IS21_family_transposase_IS5376	paleofeces	industrial	paleofeces	0.00378803	4.19394
Transcriptional_activatory_protein_BadR	paleofeces	industrial	paleofeces	0.00387356	3.29638
Protein_CopG	paleofeces	industrial	paleofeces	0.00388163	1.18729
IS982_family_transposase_ISSa4	paleofeces	industrial	paleofeces	0.00395998	-0.405761
Beta-lactamase_SHV-4	paleofeces	industrial	paleofeces	0.00396952	3.36416
Deubiquitinase_SseL	paleofeces	industrial	paleofeces	0.00396952	-3.54649
IS1595_family_transposase_ISCaha1	paleofeces	industrial	paleofeces	0.00396952	3.96518
Oxygen-regulated_invasion_protein_OrgB	paleofeces	industrial	paleofeces	0.00396952	-2.52101
Secreted_effector_protein_SptP	paleofeces	industrial	paleofeces	0.00396952	-3.80424
Ribulose_bisphosphate_carboxylase_large_chain	paleofeces	industrial	paleofeces	0.00405077	3.84828
Organic_hydroperoxide_resistance_protein_OhrB	paleofeces	industrial	paleofeces	0.00407981	6.6206
IS5_family_transposase_ISMac11	paleofeces	industrial	paleofeces	0.00409677	2.62657
IS256_family_transposase_ISEc39	paleofeces	industrial	paleofeces	0.00414923	-0.0379018
IS3_family_transposase_ISBxe2	paleofeces	industrial	paleofeces	0.00415346	3.35335
IS6_family_transposase_ISCbo1	paleofeces	industrial	paleofeces	0.00423604	6.11683
IS66_family_transposase_ISBst12	paleofeces	industrial	paleofeces	0.00432402	5.75306
IS1634_family_transposase_ISVsp2	paleofeces	industrial	paleofeces	0.00432792	2.65718
(Z)-2-((N-methylformamido)methylene)-5-hydroxybutyrolactone_dehydrogenase	paleofeces	industrial	paleofeces	0.00439753	5.53052
Proteasome_subunit_beta	paleofeces	industrial	paleofeces	0.00454772	4.93673
Cytochrome_c_oxidase_subunit_1	paleofeces	industrial	paleofeces	0.00464812	9.20662
Rhodocoxin	paleofeces	industrial	paleofeces	0.00466781	6.1225
Anthranilate_1,2-dioxygenase_large_subunit	paleofeces	industrial	paleofeces	0.00473456	2.6038
Na(+)/H(+)_antiporter_subunit_B	paleofeces	industrial	paleofeces	0.00485052	6.03164
IS66_family_transposase_ISApr6	paleofeces	industrial	paleofeces	0.00489104	0.832921
Protein_LiaF	paleofeces	industrial	paleofeces	0.00492285	6.65239
Quinate/shikimate_dehydrogenase_(NAD(+))	paleofeces	industrial	paleofeces	0.0049616	4.84203
IS630_family_transposase_ISPlu8	paleofeces	industrial	paleofeces	0.00501299	2.27347
Methylxanthine_N1-demethylase_NdmA	paleofeces	industrial	paleofeces	0.0050245	3.64926
Glycine_betaine-binding_periplasmic_protein_OusX	paleofeces	industrial	paleofeces	0.00510225	3.60298
Dihydroxyacetone_kinase	paleofeces	industrial	paleofeces	0.00512129	4.8119
IS3_family_transposase_ISMca2	paleofeces	industrial	paleofeces	0.00521058	1.90999
1,2-phenylacetyl-CoA_epoxidase,_subunit_C	paleofeces	industrial	paleofeces	0.00526174	3.76995
Hemolysin	paleofeces	industrial	paleofeces	0.00531981	-1.93628
Dihydroorotate_dehydrogenase_A_(fumarate)	paleofeces	industrial	paleofeces	0.00564193	6.07158
Succinate_semialdehyde_dehydrogenase	paleofeces	industrial	paleofeces	0.00564922	4.73061
IS630_family_transposase_IS14999	paleofeces	industrial	paleofeces	0.00569549	4.82777
Dipeptidyl_aminopeptidase_BII	paleofeces	industrial	paleofeces	0.00578002	5.49212
Fosfomycin_resistance_protein_FosX	paleofeces	industrial	paleofeces	0.00580147	0.155045
2-halobenzoate_1,2-dioxygenase_electron_transfer_component	paleofeces	industrial	paleofeces	0.00581691	0.882334
putative_acyl-CoA_dehydrogenase	paleofeces	industrial	paleofeces	0.00591561	7.28101
Endoglucanase_F	paleofeces	industrial	paleofeces	0.00592682	3.82857
Ca(2+)/H(+)_antiporter	paleofeces	industrial	paleofeces	0.0060049	5.55172
IS3_family_transposase_ISPssp1	paleofeces	industrial	paleofeces	0.00602224	3.4114
IS30_family_transposase_ISUnCu4	paleofeces	industrial	paleofeces	0.0062266	1.87105
IS1595_family_transposase_ISNtsp5	paleofeces	industrial	paleofeces	0.0063786	-0.108538
PGL/p-HBAD_biosynthesis_rhamnosyltransferase	paleofeces	industrial	paleofeces	0.00643195	3.01088
PKHD-type_hydroxylase_YbiX	paleofeces	industrial	paleofeces	0.00647821	3.5605
putative_acetyl-CoA_acetyltransferase	paleofeces	industrial	paleofeces	0.00669835	5.07688
putative_tryptophan_transport_protein	paleofeces	industrial	paleofeces	0.00693062	6.6395
Phenazine_biosynthesis_protein_PhzB2	paleofeces	industrial	paleofeces	0.00697275	3.87314
IS5_family_transposase_ISAli12B	paleofeces	industrial	paleofeces	0.00708726	0.298117
IS200/IS605_family_transposase_ISHhu5	paleofeces	industrial	paleofeces	0.00710411	-2.29411
Alkyl_hydroperoxide_reductase_AhpD	paleofeces	industrial	paleofeces	0.0071329	3.0919
Putative_protein-methionine-sulfoxide_reductase_subunit_YedZ1	paleofeces	industrial	paleofeces	0.00725665	4.66846
ISNCY_family_transposase_ISAjo2	paleofeces	industrial	paleofeces	0.00747486	7.04206
Glucosamine_kinase	paleofeces	industrial	paleofeces	0.00750101	6.75367
D(-)-tartrate_dehydratase	paleofeces	industrial	paleofeces	0.00777197	5.0554
IS1595_family_transposase_ISSpgl1	paleofeces	industrial	paleofeces	0.00794493	5.96795
IS982_family_transposase_ISPasp1	paleofeces	industrial	paleofeces	0.0079588	1.49075
IS66_family_transposase_ISMac8	paleofeces	industrial	paleofeces	0.00812209	6.56993
Glycerol_operon_regulatory_protein	paleofeces	industrial	paleofeces	0.00813326	3.50131
NADH-quinone_oxidoreductase_subunit_C	paleofeces	industrial	paleofeces	0.00843545	5.89593
putative_protein_YmcA	paleofeces	industrial	paleofeces	0.00861132	5.26805
2,2-dialkylglycine_decarboxylase	paleofeces	industrial	paleofeces	0.00868914	3.21475
FAD-dependent_urate_hydroxylase	paleofeces	industrial	paleofeces	0.00870948	4.44604
Tn3_family_transposase_TnShfr1	paleofeces	industrial	paleofeces	0.00871676	3.12459
Nitrate_reductase_alpha_subunit	paleofeces	industrial	paleofeces	0.00873275	6.54304
Tagatose_1,6-diphosphate_aldolase_2	paleofeces	industrial	paleofeces	0.00885136	4.88242
F420-dependent_glucose-6-phosphate_dehydrogenase	paleofeces	industrial	paleofeces	0.00899602	6.67446
Protein-ADP-ribose_hydrolase	paleofeces	industrial	paleofeces	0.00901986	2.32365
Benzene_1,2-dioxygenase_system_ferredoxin--NAD(+)_reductase_subunit	paleofeces	industrial	paleofeces	0.00903473	3.92732
Sirohydrochlorin_ferrochelatase	paleofeces	industrial	paleofeces	0.00905315	7.26336
IS5_family_transposase_ISMru1	paleofeces	industrial	paleofeces	0.00907411	1.05289
ISL3_family_transposase_ISGme6	paleofeces	industrial	paleofeces	0.0092389	4.0296
putative_glycine_dehydrogenase_(decarboxylating)	paleofeces	industrial	paleofeces	0.00929186	6.45777
putative_GMC-type_oxidoreductase	paleofeces	industrial	paleofeces	0.00947162	4.60963
Tn3_family_transposase_ISPa40	paleofeces	industrial	paleofeces	0.00950081	4.57147
Antitoxin_VapB	paleofeces	industrial	paleofeces	0.00969853	0.781339
IS3_family_transposase_ISCausp1	paleofeces	industrial	paleofeces	0.00978346	4.26383
IS4_family_transposase_IS1271	paleofeces	industrial	paleofeces	0.009823	-0.698332
Linearmycin_resistance_permease_protein_LnrM	paleofeces	industrial	paleofeces	0.0098897	5.47462
IS3_family_transposase_ISRso16	paleofeces	industrial	paleofeces	0.00990452	0.894017
Phosphatidylcholine_synthase	paleofeces	industrial	paleofeces	0.0101067	4.03256
Alpha-glycerophosphate_oxidase	paleofeces	industrial	paleofeces	0.0101398	5.1436
Pyruvate_dehydrogenase_E1_component_subunit_alpha	paleofeces	industrial	paleofeces	0.0102454	5.34264
Isomaltose_glucohydrolase	paleofeces	industrial	paleofeces	0.0103259	1.52203
IS66_family_transposase_ISMma13	paleofeces	industrial	paleofeces	0.0103437	5.25452
4-deoxy-L-threo-5-hexosulose-uronate_ketol-isomerase_1	paleofeces	industrial	paleofeces	0.0104751	4.84755
D-amino_acid_dehydrogenase_1	paleofeces	industrial	paleofeces	0.0104932	4.85583
Leucine_dehydrogenase	paleofeces	industrial	paleofeces	0.0105524	5.07402
Tir_chaperone	paleofeces	industrial	paleofeces	0.0105797	1.06626
putative_aspartate_aminotransferase	paleofeces	industrial	paleofeces	0.0105824	3.63488
Non-haem_bromoperoxidase_BPO-A2	paleofeces	industrial	paleofeces	0.0106072	5.26877
IS4_family_transposase_ISEc60	paleofeces	industrial	paleofeces	0.010668	1.39121
IS3_family_transposase_ISEfa8	paleofeces	industrial	paleofeces	0.0107233	6.54625
Lactate_2-monooxygenase	paleofeces	industrial	paleofeces	0.0108095	3.74187
multidrug_efflux_RND_transporter_permease_subunit_OqxB	paleofeces	industrial	paleofeces	0.0108261	-0.747357
2-amino-4-deoxychorismate_synthase	paleofeces	industrial	paleofeces	0.0108668	3.45702
Cell_wall_synthesis_protein_Wag31	paleofeces	industrial	paleofeces	0.0110343	5.1186
IS5_family_transposase_ISCph12	paleofeces	industrial	paleofeces	0.0110494	2.53917
Type-2_restriction_enzyme_HincII	paleofeces	industrial	paleofeces	0.0111661	-0.703019
5-carboxymethyl-2-hydroxymuconate_Delta-isomerase	paleofeces	industrial	paleofeces	0.0113095	2.52332
Decaprenylphosphoryl-2-keto-beta-D-erythro-pentose_reductase	paleofeces	industrial	paleofeces	0.0113639	4.04901
putative_succinyl-CoA:3-ketoacid_coenzyme_A_transferase_subunit_B	paleofeces	industrial	paleofeces	0.0113762	3.97972
Thiosulfate_reductase_cytochrome_B_subunit_PhsC	paleofeces	industrial	paleofeces	0.0113866	1.79903
D-erythrulose-4-phosphate_isomerase_1	paleofeces	industrial	paleofeces	0.011427	4.91841
putative_5-dehydro-4-deoxyglucarate_dehydratase	paleofeces	industrial	paleofeces	0.011548	4.83523
Glucosyl-3-phosphoglycerate_synthase	paleofeces	industrial	paleofeces	0.0116044	3.39786
Protein_PafB	paleofeces	industrial	paleofeces	0.0116988	4.16728
3-ketoacyl-CoA_thiolase	paleofeces	industrial	paleofeces	0.0117093	3.32194
4,4'-diapophytoene_desaturase_(4,4'-diaponeurosporene-forming)	paleofeces	industrial	paleofeces	0.0117639	4.57845
Phosphoribosylformylglycinamidine_synthase_subunit_PurS	paleofeces	industrial	paleofeces	0.0118237	4.46677
Methionine_aminopeptidase_2	paleofeces	industrial	paleofeces	0.0118688	4.42135
Protein_ADP-ribosyltransferase	paleofeces	industrial	paleofeces	0.0118794	2.22902
5'-3'_exonuclease	paleofeces	industrial	paleofeces	0.0119047	5.29239
Epidermin_decarboxylase	paleofeces	industrial	paleofeces	0.011963	-1.64924
Dihydrolipoyllysine-residue_acyltransferase_component_of_branched-chain_alpha-ketoacid_dehydrogenase_complex	paleofeces	industrial	paleofeces	0.0120113	4.59642
Glyceraldehyde-3-phosphate_dehydrogenase_2	paleofeces	industrial	paleofeces	0.0120294	6.13673
Methylmalonate-semialdehyde_dehydrogenase_[acylating]	paleofeces	industrial	paleofeces	0.0121856	3.4717
2-haloacrylate_reductase	paleofeces	industrial	paleofeces	0.0122139	4.26896
HTH-type_transcriptional_regulator_NmtR	paleofeces	industrial	paleofeces	0.012293	3.15805
putative_ABC_transporter_permease	paleofeces	industrial	paleofeces	0.0125383	4.48455
Flagellar_filament_core_protein_flaB2	paleofeces	industrial	paleofeces	0.0126412	3.2909
IS5_family_transposase_ISCARN38	paleofeces	industrial	paleofeces	0.0127138	6.52108
Lipid_A_biosynthesis_myristoyltransferase_1	paleofeces	industrial	paleofeces	0.012739	3.36264
Phospholipase_YtpA	paleofeces	industrial	paleofeces	0.0132883	3.56132
S-formylglutathione_hydrolase	paleofeces	industrial	paleofeces	0.0133968	3.88497
Daunorubicin/doxorubicin_resistance_ABC_transporter_permease_protein_DrrB	paleofeces	industrial	paleofeces	0.0134597	5.2941
Extracellular_elastase	paleofeces	industrial	paleofeces	0.0135479	3.92997
IS5_family_transposase_IS12528	paleofeces	industrial	paleofeces	0.0137239	2.6176
N-acetylglucosaminyltransferase	paleofeces	industrial	paleofeces	0.0139422	3.18519
IS630_family_transposase_ISMma9	paleofeces	industrial	paleofeces	0.013986	3.86001
Osmoprotectant_import_ATP-binding_protein_OsmV	paleofeces	industrial	paleofeces	0.0141147	3.06123
IS481_family_transposase_ISGur11	paleofeces	industrial	paleofeces	0.0142157	3.62961
4-hydroxybenzaldehyde_dehydrogenase_(NADP(+))	paleofeces	industrial	paleofeces	0.0145578	4.81202
Bifunctional_non-homologous_end_joining_protein_LigD	paleofeces	industrial	paleofeces	0.0151031	5.29701
IS200/IS605_family_transposase_IS1469	paleofeces	industrial	paleofeces	0.0151322	5.35074
ATP_synthase_subunit_c	paleofeces	industrial	paleofeces	0.0151608	0.568104
IS5_family_transposase_ISPa54	paleofeces	industrial	paleofeces	0.0154156	1.74992
IS5_family_transposase_IS4811	paleofeces	industrial	paleofeces	0.0155152	4.20999
IS3_family_transposase_ISGmo1	paleofeces	industrial	paleofeces	0.0156605	3.71571
putative_zinc-binding_alcohol_dehydrogenase	paleofeces	industrial	paleofeces	0.0158237	4.55237
Trans-2,3-dihydro-3-hydroxyanthranilate_isomerase	paleofeces	industrial	paleofeces	0.0158858	4.77335
Putative_amidase_AmiC	paleofeces	industrial	paleofeces	0.0159294	1.01912
Diacylglycerol_acyltransferase/mycolyltransferase_Ag85A	paleofeces	industrial	paleofeces	0.0162638	4.03631
L-threo-3-hydroxyaspartate_ammonia-lyase	paleofeces	industrial	paleofeces	0.016281	4.04591
Zinc-type_alcohol_dehydrogenase-like_protein	paleofeces	industrial	paleofeces	0.0163106	5.27244
IS3_family_transposase_ISPlsp1	paleofeces	industrial	paleofeces	0.0163196	2.40114
putative_transmembrane_protein_YxlG	paleofeces	industrial	paleofeces	0.0164701	5.15863
Formaldehyde_dismutase	paleofeces	industrial	paleofeces	0.0166395	2.88433
5'-fluoro-5'-deoxy-adenosine_synthase	paleofeces	industrial	paleofeces	0.0168188	2.93868
Photosystem_II_protein_D1	paleofeces	industrial	paleofeces	0.016821	1.68824
3-phenylpropionate/cinnamic_acid_dioxygenase_ferredoxin_subunit	paleofeces	industrial	paleofeces	0.0168918	3.27057
Mycothione_reductase	paleofeces	industrial	paleofeces	0.0170726	4.68173
Glutathione_amide_reductase	paleofeces	industrial	paleofeces	0.0170748	3.20813
6-deoxyerythronolide-B_synthase_EryA3,_modules_5_and_6	paleofeces	industrial	paleofeces	0.0171362	3.34316
Leucine-rich_protein	paleofeces	industrial	paleofeces	0.0172602	3.84733
Cold_shock_protein_CspD	paleofeces	industrial	paleofeces	0.0172888	4.15143
IS3_family_transposase_ISBsu1	paleofeces	industrial	paleofeces	0.017387	5.83688
(2Z,6E)-farnesyl_diphosphate_synthase	paleofeces	industrial	paleofeces	0.0177095	3.30515
Pantothenate_transporter_PanT	paleofeces	industrial	paleofeces	0.0179833	2.80831
Copper-exporting_P-type_ATPase_B	paleofeces	industrial	paleofeces	0.0179837	4.67415
ISAs1_family_transposase_ISAsp2	paleofeces	industrial	paleofeces	0.0181662	5.16702
Magnetosome_protein_MamN	paleofeces	industrial	paleofeces	0.0182964	3.26903
IS1182_family_transposase_IS660	paleofeces	industrial	paleofeces	0.0184574	5.45696
IS630_family_transposase_ISRm10-1	paleofeces	industrial	paleofeces	0.0187063	3.78712
IS110_family_transposase_ISChy2	paleofeces	industrial	paleofeces	0.0188029	4.99604
Putative_lipoprotein/NMB1164	paleofeces	industrial	paleofeces	0.0188513	2.00146
Monomeric_sarcosine_oxidase	paleofeces	industrial	paleofeces	0.018932	3.92808
30S_ribosomal_protein_S1_	paleofeces	industrial	paleofeces	0.0190322	1.58267
putative_protein_YqgQ	paleofeces	industrial	paleofeces	0.0191602	5.07811
Putative_trans-acting_regulator	paleofeces	industrial	paleofeces	0.0193602	4.02324
Glutarate-semialdehyde_dehydrogenase	paleofeces	industrial	paleofeces	0.0195332	3.77963
Isochorismate_pyruvate_lyase	paleofeces	industrial	paleofeces	0.0196934	1.98735
ISL3_family_transposase_ISLdl1	paleofeces	industrial	paleofeces	0.0198469	3.48395
Copper_chaperone_CopZ	paleofeces	industrial	paleofeces	0.0198568	2.36399
NAD(P)H-quinone_oxidoreductase_subunit_J	paleofeces	industrial	paleofeces	0.0198837	2.22134
ISL3_family_transposase_ISMac21	paleofeces	industrial	paleofeces	0.0201112	3.68989
IS4_family_transposase_ISCja2	paleofeces	industrial	paleofeces	0.0202352	1.83291
IS1380_family_transposase_ISMaq3	paleofeces	industrial	paleofeces	0.0203234	1.70791
Proteasome_subunit_alpha	paleofeces	industrial	paleofeces	0.0203453	4.861
IS110_family_transposase_ISMtsp6	paleofeces	industrial	paleofeces	0.0205825	4.3466
IS5_family_transposase_ISCARN66	paleofeces	industrial	paleofeces	0.0206998	3.5388
IS3_family_transposase_ISCARN101	paleofeces	industrial	paleofeces	0.0207308	2.91459
Phenylalanine_dehydrogenase	paleofeces	industrial	paleofeces	0.0207799	2.45156
IS630_family_transposase_ISDds8	paleofeces	industrial	paleofeces	0.0207825	3.55314
Na(+)/H(+)_antiporter_subunit_D1	paleofeces	industrial	paleofeces	0.0209689	3.52588
Ornithine_cyclodeaminase	paleofeces	industrial	paleofeces	0.0210806	4.32809
IS3_family_transposase_ISCod1	paleofeces	industrial	paleofeces	0.0211938	3.00841
Putative_formate_dehydrogenase	paleofeces	industrial	paleofeces	0.0213073	3.61893
Porin_D	paleofeces	industrial	paleofeces	0.0214164	4.09795
NADH-quinone_oxidoreductase_subunit_12	paleofeces	industrial	paleofeces	0.0214808	1.92276
Vegetative_catalase	paleofeces	industrial	paleofeces	0.0215066	4.44645
Photosystem_II_D2_protein	paleofeces	industrial	paleofeces	0.0215285	2.75484
Tagatose_1,6-diphosphate_aldolase	paleofeces	industrial	paleofeces	0.0216261	4.14633
Aspartate_kinase_Ask_Ect	paleofeces	industrial	paleofeces	0.0216841	3.40504
Pyruvate_dehydrogenase_E1_component_subunit_beta	paleofeces	industrial	paleofeces	0.0219154	3.55024
Kynureninase	paleofeces	industrial	paleofeces	0.0219567	5.23108
Iron-uptake_system_permease_protein_FeuB	paleofeces	industrial	paleofeces	0.0222265	2.13239
IS21_family_transposase_ISEc62	paleofeces	industrial	paleofeces	0.02223	2.87565
2-hydroxymuconic_semialdehyde_dehydrogenase	paleofeces	industrial	paleofeces	0.0222615	3.96197
Catechol-2,3-dioxygenase	paleofeces	industrial	paleofeces	0.0223069	5.63992
O-ureido-serine_racemase	paleofeces	industrial	paleofeces	0.0223546	0.21172
Porin_B	paleofeces	industrial	paleofeces	0.0223664	2.6141
IS6_family_transposase_ISCpe7	paleofeces	industrial	paleofeces	0.0224094	3.50146
IS256_family_transposase_ISAli6	paleofeces	industrial	paleofeces	0.0225197	3.42836
Succinyl-CoA:acetate_CoA-transferase	paleofeces	industrial	paleofeces	0.0225404	3.01608
C-factor	paleofeces	industrial	paleofeces	0.0225586	2.73078
Tn3_family_transposase_ISPsy42	paleofeces	industrial	paleofeces	0.02268	3.10815
IS66_family_transposase_ISMma14	paleofeces	industrial	paleofeces	0.0228977	2.52208
Putative_quinone_oxidoreductase_YhfP	paleofeces	industrial	paleofeces	0.0229845	5.33833
Cytochrome_c2_iso-2	paleofeces	industrial	paleofeces	0.0230751	2.11888
Oxalate_decarboxylase_OxdD	paleofeces	industrial	paleofeces	0.0232558	5.04279
Molybdopterin_molybdenumtransferase_2	paleofeces	industrial	paleofeces	0.0233521	4.31953
Pyruvate_oxidase	paleofeces	industrial	paleofeces	0.023377	2.78161
IS3_family_transposase_ISStau1	paleofeces	industrial	paleofeces	0.0233836	3.75244
IS66_family_transposase_ISPsy43	paleofeces	industrial	paleofeces	0.0233885	0.900829
Phthiodiolone/phenolphthiodiolone_dimycocerosates_ketoreductase	paleofeces	industrial	paleofeces	0.0234546	3.90975
IS3_family_transposase_ISSau4	paleofeces	industrial	paleofeces	0.0235429	2.37023
Putative_heme-dependent_peroxidase	paleofeces	industrial	paleofeces	0.0236589	4.04135
6-aminohexanoate-cyclic-dimer_hydrolase	paleofeces	industrial	paleofeces	0.0238378	3.73876
NADH-quinone_oxidoreductase_chain_5	paleofeces	industrial	paleofeces	0.0238562	3.81681
Putative_S-adenosyl-L-methionine-dependent_methyltransferase	paleofeces	industrial	paleofeces	0.0239724	3.89665
IS256_family_transposase_ISBast1	paleofeces	industrial	paleofeces	0.0243958	3.0677
Putative_thiamine_pyrophosphate-containing_protein_YdaP	paleofeces	industrial	paleofeces	0.0252592	5.11064
IS21_family_transposase_ISGau7	paleofeces	industrial	paleofeces	0.0253139	0.481706
Initiation-control_protein_YabA	paleofeces	industrial	paleofeces	0.0254494	3.78452
Phenolic_acid_decarboxylase_PadC	paleofeces	industrial	paleofeces	0.0259159	3.41646
Na(+)/H(+)_antiporter_subunit_A	paleofeces	industrial	paleofeces	0.0262961	2.96847
IS1_family_transposase_IS1Sa	paleofeces	industrial	paleofeces	0.0264396	2.57267
IS6_family_transposase_ISTsp1	paleofeces	industrial	paleofeces	0.0265157	3.10067
IS4_family_transposase_ISAcma11	paleofeces	industrial	paleofeces	0.0273033	3.16816
Tubulin-like_protein_CetZ	paleofeces	industrial	paleofeces	0.0274187	2.57001
Adenosyl-chloride_synthase	paleofeces	industrial	paleofeces	0.0274199	2.56636
IS1182_family_transposase_ISVsp9	paleofeces	industrial	paleofeces	0.0276121	3.08258
IS30_family_transposase_IS1252	paleofeces	industrial	paleofeces	0.0277654	5.37509
IS3_family_transposase_ISEc24	paleofeces	industrial	paleofeces	0.027797	-0.503435
HTH-type_transcriptional_regulator_GlnR	paleofeces	industrial	paleofeces	0.028075	4.01125
NADH-quinone_oxidoreductase_subunit_8	paleofeces	industrial	paleofeces	0.0283456	3.5295
Aldehyde_oxidoreductase_FAD-binding_subunit_PaoB	paleofeces	industrial	paleofeces	0.0284533	3.09682
Phenolphthiocerol_synthesis_polyketide_synthase_type_I_Pks15/1	paleofeces	industrial	paleofeces	0.0284894	4.33283
IS982_family_transposase_ISScr1	paleofeces	industrial	paleofeces	0.0285526	-2.03685
putative_glucose_uptake_protein_GlcU	paleofeces	industrial	paleofeces	0.0286147	3.44288
D-lactate/D-glycerate_dehydrogenase	paleofeces	industrial	paleofeces	0.0286296	1.62249
IS4_family_transposase_ISCARN35	paleofeces	industrial	paleofeces	0.0287476	1.27423
SPbeta_prophage-derived_endonuclease_YokF	paleofeces	industrial	paleofeces	0.0288556	3.93011
Isopentenyl-diphosphate_delta-isomerase	paleofeces	industrial	paleofeces	0.0289903	2.0416
Methionine_import_system_permease_protein_MetP	paleofeces	industrial	paleofeces	0.0289903	1.61914
Protein_SprT-like_protein	paleofeces	industrial	paleofeces	0.0291225	4.03195
putative_serine/threonine-protein_kinase_PkwA	paleofeces	industrial	paleofeces	0.0296256	4.65545
IS200/IS605_family_transposase_ISEfa4	paleofeces	industrial	paleofeces	0.0298075	2.31043
Betaine/ectoine_transporter_LcoP	paleofeces	industrial	paleofeces	0.0298909	4.57788
Mycocerosic_acid_synthase	paleofeces	industrial	paleofeces	0.0299017	3.63091
putative_protein_YdaG	paleofeces	industrial	paleofeces	0.0299666	-0.446107
IS21_family_transposase_ISCth15	paleofeces	industrial	paleofeces	0.03019	3.50864
Lipoate--protein_ligase_2	paleofeces	industrial	paleofeces	0.0303543	2.68077
Lysine_6-dehydrogenase	paleofeces	industrial	paleofeces	0.0304762	5.26191
Rhodomycin_D_methylesterase_DauP	paleofeces	industrial	paleofeces	0.030686	2.95384
IS3_family_transposase_ISBt2	paleofeces	industrial	paleofeces	0.0307313	2.13108
Heme_uptake_protein_MmpL11	paleofeces	industrial	paleofeces	0.0310152	3.59029
multidrug_efflux_RND_transporter_permease_subunit_OqxB27	paleofeces	industrial	paleofeces	0.0310925	3.78138
Modification_methylase_TaqI	paleofeces	industrial	paleofeces	0.0312318	-0.597333
IS3_family_transposase_ISEae2	paleofeces	industrial	paleofeces	0.0314953	2.50402
putative_multidrug_resistance_ABC_transporter_ATP-binding/permease_protein_YheH	paleofeces	industrial	paleofeces	0.0315084	1.25123
4-formylbenzenesulfonate_dehydrogenase_TsaC1/TsaC2	paleofeces	industrial	paleofeces	0.0319295	2.6483
Muconate_cycloisomerase_1	paleofeces	industrial	paleofeces	0.0320529	4.49652
IS5_family_transposase_ISPrst2	paleofeces	industrial	paleofeces	0.0321656	-3.31707
Stress_response_regulator_gls24_	paleofeces	industrial	paleofeces	0.0322135	4.7996
Putative_HTH-type_transcriptional_regulator_YwnA	paleofeces	industrial	paleofeces	0.0323934	1.48822
D-ribulose_kinase	paleofeces	industrial	paleofeces	0.0324554	2.50687
2-(acetamidomethylene)succinate_hydrolase	paleofeces	industrial	paleofeces	0.03272	3.11874
Ferrochelatase	paleofeces	industrial	paleofeces	0.0328447	2.31626
IS66_family_transposase_ISCce5	paleofeces	industrial	paleofeces	0.0333021	2.70897
Pyridoxine_kinase	paleofeces	industrial	paleofeces	0.0333021	2.32096
Nickel_import_system_permease_protein_NikC	paleofeces	industrial	paleofeces	0.0342318	2.74048
IS3_family_transposase_ISAcsp5	paleofeces	industrial	paleofeces	0.0344329	3.8663
Pur_operon_repressor	paleofeces	industrial	paleofeces	0.0347111	2.12257
Sortase_SrtE1	paleofeces	industrial	paleofeces	0.0348747	5.18529
Alpha-keto-acid_decarboxylase	paleofeces	industrial	paleofeces	0.0351044	1.828
Carbon_monoxide_dehydrogenase/acetyl-CoA_synthase_subunit_beta	paleofeces	industrial	paleofeces	0.0355313	2.54608
Osmoprotectant_import_permease_protein_OsmY	paleofeces	industrial	paleofeces	0.0355983	4.79322
1,2-phenylacetyl-CoA_epoxidase,_subunit_E	paleofeces	industrial	paleofeces	0.0357202	3.2096
Acetaldehyde_dehydrogenase_2	paleofeces	industrial	paleofeces	0.0358696	4.46624
IS3_family_transposase_IS3502	paleofeces	industrial	paleofeces	0.035976	-0.313209
Potassium_transporter_KimA	paleofeces	industrial	paleofeces	0.0361771	3.43736
UDP-N-acetylglucosamine--N-acetylmuramyl-(pentapeptide)_pyrophosphoryl-undecaprenol_N-acetylglucosamine_transferase	paleofeces	industrial	paleofeces	0.0361771	0.400432
Adapter_protein_MecA_1	paleofeces	industrial	paleofeces	0.0366778	4.04993
3-hydroxyisobutyrate_dehydrogenase	paleofeces	industrial	paleofeces	0.0366853	3.24184
IS200/IS605_family_transposase_ISPpr13	paleofeces	industrial	paleofeces	0.0374902	3.56487
Multidrug_resistance_protein_3	paleofeces	industrial	paleofeces	0.0377023	3.29813
3-sulfolactaldehyde_dehydrogenase	paleofeces	industrial	paleofeces	0.0380662	3.8371
IS1182_family_transposase_ISP2	paleofeces	industrial	paleofeces	0.0384555	4.26855
Type_A_flavoprotein_fprA	paleofeces	industrial	paleofeces	0.0387459	2.29216
putative_phosphomannomutase	paleofeces	industrial	paleofeces	0.038752	2.12324
Dipeptide_transport_system_permease_protein_DppC	paleofeces	industrial	paleofeces	0.0387531	1.04311
Putative_phosphatase/phosphodiesterase_MPN_349	paleofeces	industrial	paleofeces	0.0395442	0.895483
IS3_family_transposase_ISSpe1	paleofeces	industrial	paleofeces	0.0395521	0.199946
IS256_family_transposase_ISAcma7	paleofeces	industrial	paleofeces	0.0399219	3.0139
Phosphomevalonate_kinase	paleofeces	industrial	paleofeces	0.0400997	3.21364
NADP-dependent_alcohol_dehydrogenase_C_2	paleofeces	industrial	paleofeces	0.0402634	3.61998
IS1380_family_transposase_ISClba1	paleofeces	industrial	paleofeces	0.040382	2.45697
NH(3)-dependent_NAD(+)_synthetase	paleofeces	industrial	paleofeces	0.0409394	1.33744
p-hydroxybenzoate_hydroxylase_transcriptional_activator	paleofeces	industrial	paleofeces	0.0411139	1.83852
Aromatic_O-demethylase,_reductase_subunit	paleofeces	industrial	paleofeces	0.041237	3.07036
IS1182_family_transposase_ISOih1	paleofeces	industrial	paleofeces	0.0413718	3.81702
IS200/IS605_family_transposase_ISTel3	paleofeces	industrial	paleofeces	0.041394	3.21133
putative_enoyl-CoA_hydratase_echA8	paleofeces	industrial	paleofeces	0.0415034	2.76767
IS630_family_transposase_ISSpu23	paleofeces	industrial	paleofeces	0.0416937	0.14295
Tetraprenyl-beta-curcumene_synthase	paleofeces	industrial	paleofeces	0.0418721	4.03617
Photosystem_II_CP47_reaction_center_protein	paleofeces	industrial	paleofeces	0.0419038	2.76796
Group_2_truncated_hemoglobin_YjbI	paleofeces	industrial	paleofeces	0.0420483	4.41188
Maltose_6'-phosphate_phosphatase	paleofeces	industrial	paleofeces	0.0420763	2.03506
Oligoendopeptidase_F,_plasmid	paleofeces	industrial	paleofeces	0.0420763	1.28072
putative_3-hydroxyacyl-CoA_dehydrogenase	paleofeces	industrial	paleofeces	0.0421095	5.36152
IS3_family_transposase_IS1485	paleofeces	industrial	paleofeces	0.0424287	6.28299
Vanillin_dehydrogenase	paleofeces	industrial	paleofeces	0.0424381	4.84991
4-hydroxyphenylacetate_3-monooxygenase_oxygenase_component	paleofeces	industrial	paleofeces	0.0425183	3.43062
IS1182_family_transposase_ISBusp4	paleofeces	industrial	paleofeces	0.0429413	0.214271
IS5_family_transposase_ISCysp15	paleofeces	industrial	paleofeces	0.0431285	2.79039
IS66_family_transposase_ISBaps1	paleofeces	industrial	paleofeces	0.0432434	1.62424
Superoxide_dismutase_[Mn/Fe]_2	paleofeces	industrial	paleofeces	0.0433081	1.78967
IS1595_family_transposase_ISDli1	paleofeces	industrial	paleofeces	0.0438339	1.26189
Arginine_transport_ATP-binding_protein_ArtM	paleofeces	industrial	paleofeces	0.0438385	0.892842
Triosephosphate_isomerase_2	paleofeces	industrial	paleofeces	0.0440369	3.71708
IS30_family_transposase_ISCmi3	paleofeces	industrial	paleofeces	0.0440612	4.23534
Photosystem_II_protein_D1_2	paleofeces	industrial	paleofeces	0.0442204	1.79503
IS21_family_transposase_ISCth12	paleofeces	industrial	paleofeces	0.0445898	3.88707
IS256_family_transposase_IS1542	paleofeces	industrial	paleofeces	0.0448457	2.92786
O-acetylserine_dependent_cystathionine_beta-synthase	paleofeces	industrial	paleofeces	0.0448504	3.55832
Riboflavin_transporter_RibZ	paleofeces	industrial	paleofeces	0.0450522	3.05308
Bacteriochlorophyllide_d_C-8(2)-methyltransferase	paleofeces	industrial	paleofeces	0.045193	3.15739
3-oxoadipate_CoA-transferase_subunit_A	paleofeces	industrial	paleofeces	0.0456575	2.58701
Transcription_repressor_NadR	paleofeces	industrial	paleofeces	0.0456711	1.65017
Haloalkane_dehalogenase_2	paleofeces	industrial	paleofeces	0.0460478	2.37361
IS1182_family_transposase_ISStin8	paleofeces	industrial	paleofeces	0.0461063	5.69945
IS4_family_transposase_ISPepr1	paleofeces	industrial	paleofeces	0.04611	2.47845
IS256_family_transposase_ISTsu1	paleofeces	industrial	paleofeces	0.0462736	2.54336
(3S)-malyl-CoA_thioesterase	paleofeces	industrial	paleofeces	0.0465892	3.32233
Cytochrome_f	paleofeces	industrial	paleofeces	0.0471359	2.84686
Homoisocitrate_dehydrogenase	paleofeces	industrial	paleofeces	0.047577	1.49407
Putative_zinc_metalloprotease_Rip3	paleofeces	industrial	paleofeces	0.0479992	3.458
Ferredoxin-3	paleofeces	industrial	paleofeces	0.0482728	3.06828
putative_ribonuclease_YokI	paleofeces	industrial	paleofeces	0.0485541	3.65375
Arginine/ornithine_antiporter	paleofeces	industrial	paleofeces	0.0493643	3.54271
IS1182_family_transposase_ISBsp5	paleofeces	industrial	paleofeces	0.0495573	3.25613
IS1595_family_transposase_ISHsp3	paleofeces	industrial	paleofeces	0.0497363	3.43179
Beta-lactamase_hydrolase-like_protein	paleofeces	industrial	paleofeces	0.0498625	4.64889
tetracycline_resistance_ribosomal_protection_protein_Tet(Q)	industrial	paleofeces	industrial	0.00850796	-29.953
tetracycline_resistance_ribosomal_protection_protein_Tet(W)	industrial	paleofeces	industrial	0.00850818	-14.0966
tetracycline_resistance_ribosomal_protection_protein_Tet(32)	industrial	paleofeces	industrial	0.0085086	-11.088
tetracycline_resistance_ribosomal_protection_protein_Tet(O)	industrial	paleofeces	industrial	0.00984246	-6.96627
rRNA_adenine_N-6-methyltransferase	industrial	paleofeces	industrial	0.0101324	-6.41265
Tetracycline_resistance_protein_TetM_from_transposon_TnFO1	industrial	paleofeces	industrial	0.0110521	-3.52924
IS1595_family_transposase_ISSag10	industrial	paleofeces	industrial	0.0129508	-8.33379
Extended-spectrum_beta-lactamase_PER-1	industrial	paleofeces	industrial	0.0135207	-4.6678
Sensor_protein_SrrB	industrial	paleofeces	industrial	0.0151608	-2.12665
Glutamate_2,3-aminomutase	industrial	paleofeces	industrial	0.0153788	-4.90644
Tetracycline_resistance_protein_TetO	industrial	paleofeces	industrial	0.0153788	-2.35546
Cytochrome_c-type_protein_NrfH	industrial	paleofeces	industrial	0.0158238	-4.64746
Protein_TraC	industrial	paleofeces	industrial	0.0160509	-2.94498
Sialidase_B	industrial	paleofeces	industrial	0.0160509	-3.96709
Tyrosine_recombinase_XerC	industrial	paleofeces	industrial	0.0162811	-1.18131
Putative_fimbrium_anchoring_subunit_Fim4B	industrial	paleofeces	industrial	0.0172341	-4.43366
Sensor_protein_EvgS	industrial	paleofeces	industrial	0.0177305	-2.26469
Beta-galactosidase_large_subunit	industrial	paleofeces	industrial	0.0185009	-2.06539
Arylsulfatase	industrial	paleofeces	industrial	0.0204254	-3.17508
Lincosamide_resistance_protein	industrial	paleofeces	industrial	0.0207154	-5.79957
Aminopeptidase_S	industrial	paleofeces	industrial	0.0213077	-3.8398
Adaptive-response_sensory-kinase_SasA	industrial	paleofeces	industrial	0.0219161	-0.518398
Sensor_histidine_kinase_RcsC	industrial	paleofeces	industrial	0.0219161	-1.46743
Antibiotic_efflux_pump_periplasmic_linker_protein_ArpA	industrial	paleofeces	industrial	0.0222261	-5.04511
DNA_primase	industrial	paleofeces	industrial	0.0225411	-0.988041
Non-reducing_end_alpha-L-arabinofuranosidase_BoGH43B	industrial	paleofeces	industrial	0.02286	-2.50072
Alginate_biosynthesis_transcriptional_regulatory_protein_AlgB	industrial	paleofeces	industrial	0.0235108	-3.18141
putative_glycosyltransferase_EpsJ	industrial	paleofeces	industrial	0.0235108	-1.03602
Inner_membrane_protein_RclC	industrial	paleofeces	industrial	0.0252164	-4.20525
Tetracycline_resistance_protein_TetM_from_transposon_Tn916	industrial	paleofeces	industrial	0.02742	-1.79296
UDP-glucose:undecaprenyl-phosphate_glucose-1-phosphate_transferase	industrial	paleofeces	industrial	0.0281947	-1.18823
Bacterial_non-heme_ferritin	industrial	paleofeces	industrial	0.0285899	-1.86059
Sensor_histidine_kinase_TodS	industrial	paleofeces	industrial	0.0285899	-2.70859
DNA_topoisomerase_3	industrial	paleofeces	industrial	0.0289903	-1.0607
Luminescence_regulatory_protein_LuxO	industrial	paleofeces	industrial	0.0293961	-4.59619
HTH-type_transcriptional_activator_RhaS	industrial	paleofeces	industrial	0.0302243	-0.858516
Sensor_histidine_kinase_TmoS	industrial	paleofeces	industrial	0.0306466	-2.58163
SusD-like_protein_P2	industrial	paleofeces	industrial	0.0315084	-2.9135
putative_protein_YbdM	industrial	paleofeces	industrial	0.031948	-2.76197
Carboxybiotin_decarboxylase	industrial	paleofeces	industrial	0.0337656	-3.73865
IS1182_family_transposase_ISBf3	industrial	paleofeces	industrial	0.0342352	-5.27416
Polygalacturonase	industrial	paleofeces	industrial	0.0347111	-2.35887
Cardiolipin_synthase	industrial	paleofeces	industrial	0.035682	-0.87674
SusD-like_protein_P25	industrial	paleofeces	industrial	0.0361771	-2.82814
SusD-like_protein_P38	industrial	paleofeces	industrial	0.0361771	-2.90226
Cobalt-zinc-cadmium_resistance_protein_CzcC	industrial	paleofeces	industrial	0.0366788	-4.32297
Bifunctional_aspartate_aminotransferase_and_L-aspartate_beta-decarboxylase	industrial	paleofeces	industrial	0.0371872	-3.84684
2'-dehydrokanamycin_reductase	industrial	paleofeces	industrial	0.0382241	-5.54163
Sensor_histidine_kinase_YpdA	industrial	paleofeces	industrial	0.0382243	-0.831342
Unsaturated_glucuronyl_hydrolase	industrial	paleofeces	industrial	0.0387531	-3.151
Potassium-transporting_ATPase_KdpC_subunit	industrial	paleofeces	industrial	0.0415041	-2.53472
Regulator_of_RpoS	industrial	paleofeces	industrial	0.0444414	-0.87705
Endo-4-O-sulfatase	industrial	paleofeces	industrial	0.0450522	-3.66213
Beta-galactosidase	industrial	paleofeces	industrial	0.048229	-1.20126
Toluene_efflux_pump_outer_membrane_protein_TtgF	industrial	paleofeces	industrial	0.048229	-3.56368
ECF_RNA_polymerase_sigma_factor_SigW	industrial	paleofeces	industrial	0.0495587	-1.08589
Protein_FecR	industrial	paleofeces	industrial	0.0495587	-3.95158

## Sheet: Tab3-non-industr_vs_industrial
gene	group_1	group_2	enriched_in	padj (one-tailed Wilcoxon rank-sum test with Bonferroni correction)	log2fc_non-industrial_vs_industrial
IS1634_family_transposase_ISSpu7	non-industrial	industrial	non-industrial	1.47131e-107	7.11906
Porin-like_protein_L	non-industrial	industrial	non-industrial	2.32843e-105	5.31454
B-type_flagellar_hook-associated_protein_2	non-industrial	industrial	non-industrial	5.55625e-104	5.10506
Protein_O-GlcNAcase	non-industrial	industrial	non-industrial	3.01529e-103	4.79694
IS1182_family_transposase_ISMno15	non-industrial	industrial	non-industrial	4.01352e-103	3.07741
Minor_endoglucanase_Y	non-industrial	industrial	non-industrial	3.28226e-102	5.05517
Ion-translocating_oxidoreductase_complex_subunit_A	non-industrial	industrial	non-industrial	4.38654e-99	1.12058
IS66_family_transposase_ISAfe4	non-industrial	industrial	non-industrial	1.28295e-97	4.16626
IS1634_family_transposase_ISAs25	non-industrial	industrial	non-industrial	1.8915e-97	4.38316
Methyl-accepting_chemotaxis_protein_CtpL	non-industrial	industrial	non-industrial	5.25512e-97	4.66912
IS66_family_transposase_ISPsy43	non-industrial	industrial	non-industrial	6.40035e-97	4.81652
Pectate_lyase	non-industrial	industrial	non-industrial	3.06591e-96	4.49444
Maltoporin	non-industrial	industrial	non-industrial	9.70267e-95	4.39932
ISAzo13_family_transposase_ISCap1	non-industrial	industrial	non-industrial	4.44483e-94	2.23061
ISAzo13_family_transposase_ISMco6	non-industrial	industrial	non-industrial	2.74549e-93	3.04275
Peptidoglycan_hydrolase_FlgJ	non-industrial	industrial	non-industrial	1.04655e-92	3.54405
Fructose-bisphosphate_aldolase_class_2	non-industrial	industrial	non-industrial	1.29644e-91	2.42215
Modification_methylase_TaqI	non-industrial	industrial	non-industrial	2.26949e-91	4.79124
RNA_polymerase_principal_sigma_factor_HrdA	non-industrial	industrial	non-industrial	1.4359e-90	3.02658
Aliphatic_amidase_expression-regulating_protein	non-industrial	industrial	non-industrial	1.81602e-90	4.00485
Toxin_and_drug_export_protein_A	non-industrial	industrial	non-industrial	3.94307e-90	2.75488
Lys-gingipain_HG66	non-industrial	industrial	non-industrial	7.14217e-90	2.63029
Putative_membrane-bound_redox_modulator_Alx	non-industrial	industrial	non-industrial	1.63265e-89	2.5121
Biofilm_dispersion_protein_BdlA	non-industrial	industrial	non-industrial	2.70559e-89	1.09023
Type_IV_pilus_biogenesis_factor_PilY1	non-industrial	industrial	non-industrial	4.82425e-89	13.3861
2-amino-4-hydroxy-6-hydroxymethyldihydropteridine_pyrophosphokinase	non-industrial	industrial	non-industrial	6.42943e-89	1.25909
Outer_membrane_porin_PhoE	non-industrial	industrial	non-industrial	6.56725e-89	4.00179
USG-1_protein_	non-industrial	industrial	non-industrial	7.66355e-89	6.79713
Pre-pro-metalloprotease_PrtV	non-industrial	industrial	non-industrial	7.45731e-88	3.10601
Aconitate_hydratase_B	non-industrial	industrial	non-industrial	1.04879e-87	3.37609
Fumarate_reductase_subunit_D	non-industrial	industrial	non-industrial	1.19246e-87	3.57553
Adenine_permease_AdeQ	non-industrial	industrial	non-industrial	2.07602e-87	1.10673
tRNA_(adenine(37)-N6)-methyltransferase	non-industrial	industrial	non-industrial	2.5016e-87	1.04496
IS1634_family_transposase_ISShes12	non-industrial	industrial	non-industrial	4.85363e-87	3.73205
Fumarate_reductase_subunit_C	non-industrial	industrial	non-industrial	5.25884e-87	3.51768
Peptide-N(4)-(N-acetyl-beta-D-glucosaminyl)asparagine_amidase_F	non-industrial	industrial	non-industrial	1.99773e-86	3.03725
putative_L,D-transpeptidase_YbiS	non-industrial	industrial	non-industrial	1.11057e-85	3.69198
IS3_family_transposase_ISMex16	non-industrial	industrial	non-industrial	1.20888e-85	26.5041
Bicarbonate_transporter_BicA	non-industrial	industrial	non-industrial	5.99446e-85	2.15698
Type_IV_secretion_system_protein_PtlC	non-industrial	industrial	non-industrial	6.63703e-85	4.48613
IS1182_family_transposase_ISBusp4	non-industrial	industrial	non-industrial	1.18231e-84	3.09058
Mannose-6-phosphate_isomerase	non-industrial	industrial	non-industrial	1.76129e-84	3.28519
NAD(P)H-quinone_oxidoreductase_subunit_K_1	non-industrial	industrial	non-industrial	2.02017e-84	2.71085
Universal_stress_protein_E	non-industrial	industrial	non-industrial	3.98142e-84	3.99779
IS1634_family_transposase_ISPlu4	non-industrial	industrial	non-industrial	4.9018e-84	4.29205
Sugar_efflux_transporter	non-industrial	industrial	non-industrial	8.42203e-84	2.16759
Chaperedoxin	non-industrial	industrial	non-industrial	9.56974e-84	3.36673
Penicillin-binding_protein_1B	non-industrial	industrial	non-industrial	1.08322e-83	3.29246
Penicillin-insensitive_murein_endopeptidase	non-industrial	industrial	non-industrial	1.22089e-83	3.50265
putative_protein_YqcC	non-industrial	industrial	non-industrial	1.25354e-83	3.4777
Beta-lactamase_HcpA	non-industrial	industrial	non-industrial	1.88063e-83	4.24683
tRNA/tmRNA_(uracil-C(5))-methyltransferase	non-industrial	industrial	non-industrial	2.36365e-83	3.13136
IS1380_family_transposase_ISPto6	non-industrial	industrial	non-industrial	6.52826e-83	2.71263
Outer_membrane_lipoprotein_RcsF	non-industrial	industrial	non-industrial	8.94969e-83	3.44494
Rod_shape-determining_protein_MreD	non-industrial	industrial	non-industrial	1.13974e-82	3.21264
Protein_HemY	non-industrial	industrial	non-industrial	4.50816e-82	3.10425
Intermembrane_transport_protein_PqiA	non-industrial	industrial	non-industrial	5.07212e-82	3.31122
High_frequency_lysogenization_protein_HflD	non-industrial	industrial	non-industrial	6.55516e-82	3.492
Protein_phosphatase_CheZ	non-industrial	industrial	non-industrial	8.04393e-82	3.61163
Major_outer_membrane_lipoprotein_Lpp_1	non-industrial	industrial	non-industrial	1.31994e-81	3.83745
Regulator_of_sigma_D	non-industrial	industrial	non-industrial	2.76156e-81	3.29763
Glucan_1,4-alpha-maltotetraohydrolase	non-industrial	industrial	non-industrial	6.44381e-81	2.77052
Lipoprotein_NlpI	non-industrial	industrial	non-industrial	8.37916e-81	3.35331
ADP_compounds_hydrolase_NudE	non-industrial	industrial	non-industrial	8.95522e-81	3.14903
Cell_division_protein_DamX	non-industrial	industrial	non-industrial	1.35104e-80	3.20536
Queuosine_precursor_transporter	non-industrial	industrial	non-industrial	2.02741e-80	2.89314
Methylated-DNA--protein-cysteine_methyltransferase,_inducible	non-industrial	industrial	non-industrial	2.75949e-80	1.85746
Cell_division_protein_ZipA	non-industrial	industrial	non-industrial	3.34895e-80	3.36089
Pyrimidine/purine_nucleotide_5'-monophosphate_nucleosidase	non-industrial	industrial	non-industrial	4.18373e-80	3.29464
Protein_QmcA	non-industrial	industrial	non-industrial	4.43681e-80	1.61875
ISAzo13_family_transposase_ISCARN84	non-industrial	industrial	non-industrial	5.6166e-80	-0.845511
Sulfurtransferase_TusE	non-industrial	industrial	non-industrial	8.07918e-80	3.28174
RNA_chaperone_ProQ	non-industrial	industrial	non-industrial	9.33581e-80	3.55735
4-hydroxyphenylacetate_3-monooxygenase_reductase_component	non-industrial	industrial	non-industrial	1.13729e-79	3.74862
IS1182_family_transposase_IS660	non-industrial	industrial	non-industrial	1.64654e-79	4.39458
ATP-dependent_RNA_helicase_HrpB	non-industrial	industrial	non-industrial	1.81515e-79	2.13663
Adenylate_cyclase	non-industrial	industrial	non-industrial	2.75085e-79	2.99893
2-amino-4-deoxychorismate_synthase	non-industrial	industrial	non-industrial	3.52828e-79	4.97887
Peptidase_B	non-industrial	industrial	non-industrial	3.8e-79	3.30691
Na(+)/H(+)_antiporter_NhaB	non-industrial	industrial	non-industrial	4.06575e-79	3.11727
CDP-diacylglycerol--serine_O-phosphatidyltransferase	non-industrial	industrial	non-industrial	4.12393e-79	3.17663
IS3_family_transposase_ISPlsp1	non-industrial	industrial	non-industrial	5.07017e-79	3.79639
Recombination-associated_protein_RdgC	non-industrial	industrial	non-industrial	5.88152e-79	3.11311
Type_IV_secretion_system_protein_VirB6	non-industrial	industrial	non-industrial	1.47165e-78	4.69762
3-hydroxydecanoyl-[acyl-carrier-protein]_dehydratase	non-industrial	industrial	non-industrial	2.80442e-78	3.20499
Protein_HemX	non-industrial	industrial	non-industrial	3.21993e-78	2.96227
Cellulose_synthase_1	non-industrial	industrial	non-industrial	3.67163e-78	4.25493
Cellulose_biosynthesis_protein_BcsQ	non-industrial	industrial	non-industrial	3.72208e-78	3.04716
O-acetylserine_dependent_cystathionine_beta-synthase	non-industrial	industrial	non-industrial	4.06856e-78	3.53925
Apo-citrate_lyase_phosphoribosyl-dephospho-CoA_transferase	non-industrial	industrial	non-industrial	4.47059e-78	0.510846
Flagellar_basal-body_rod_protein_FlgF	non-industrial	industrial	non-industrial	8.40752e-78	3.25846
putative_acyltransferase_YihG	non-industrial	industrial	non-industrial	1.77993e-77	3.00469
Bifunctional_(p)ppGpp_synthase/hydrolase_SpoT	non-industrial	industrial	non-industrial	1.85305e-77	1.73929
Maltodextrin_glucosidase	non-industrial	industrial	non-industrial	3.00925e-77	2.39844
IS110_family_transposase_IS1533	non-industrial	industrial	non-industrial	3.09442e-77	4.70034
Cellulose_synthase_operon_protein_C	non-industrial	industrial	non-industrial	3.70452e-77	3.32115
Protein_UshA	non-industrial	industrial	non-industrial	8.21313e-77	1.63953
5-methyltetrahydropteroyltriglutamate--homocysteine_methyltransferase	non-industrial	industrial	non-industrial	9.26753e-77	1.27535
Putative_flagellar_filament_outer_layer-like_protein	non-industrial	industrial	non-industrial	1.06302e-76	7.11691
Universal_stress_protein_E_	non-industrial	industrial	non-industrial	1.10071e-76	4.51026
IS3_family_transposase_ISSpe1	non-industrial	industrial	non-industrial	1.21858e-76	2.49008
17_kDa_lipoprotein	non-industrial	industrial	non-industrial	1.27864e-76	2.42963
tRNA_nuclease_CdiA-2	non-industrial	industrial	non-industrial	2.41805e-76	3.08703
Phosphohistidine_phosphatase_SixA	non-industrial	industrial	non-industrial	2.87596e-76	2.97137
ATP_synthase_gamma_chain	non-industrial	industrial	non-industrial	3.40702e-76	0.380327
Protein_YcgL	non-industrial	industrial	non-industrial	6.11849e-76	2.95405
RNA_polymerase_sigma_factor_RpoD	non-industrial	industrial	non-industrial	8.14319e-76	0.619246
Phosphate_transport_system_permease_protein_PstC_2	non-industrial	industrial	non-industrial	8.49259e-76	1.83496
Disulfide_bond_formation_protein_B	non-industrial	industrial	non-industrial	9.61976e-76	3.16924
Periplasmic_alpha-amylase	non-industrial	industrial	non-industrial	1.02851e-75	2.72966
Cyclic_di-GMP_binding_protein_BcsE	non-industrial	industrial	non-industrial	1.66824e-75	2.78997
ISL3_family_transposase_ISAeme19	non-industrial	industrial	non-industrial	1.73066e-75	3.02935
Cell_division_protein_ZapC	non-industrial	industrial	non-industrial	2.89767e-75	3.17243
Pimeloyl-[acyl-carrier_protein]_methyl_ester_esterase	non-industrial	industrial	non-industrial	3.6423e-75	3.00799
IS1182_family_transposase_ISPti1	non-industrial	industrial	non-industrial	4.36262e-75	1.8575
Inner_membrane_protein_YhaH	non-industrial	industrial	non-industrial	1.13092e-74	2.07021
IS1380_family_transposase_IS616	non-industrial	industrial	non-industrial	1.14308e-74	1.60408
tRNA_sulfurtransferase	non-industrial	industrial	non-industrial	1.31277e-74	1.42843
Protein_TonB	non-industrial	industrial	non-industrial	1.88747e-74	2.00763
Sugar_efflux_transporter_A	non-industrial	industrial	non-industrial	4.30488e-74	3.31988
Intermembrane_transport_lipoprotein_PqiC	non-industrial	industrial	non-industrial	5.62962e-74	3.13061
D-erythronate_kinase	non-industrial	industrial	non-industrial	6.37743e-74	2.49636
Intermembrane_transport_protein_PqiB	non-industrial	industrial	non-industrial	6.64737e-74	3.05236
DNA_topoisomerase_4_subunit_B	non-industrial	industrial	non-industrial	8.32667e-74	0.832179
Diaminobutyrate--2-oxoglutarate_aminotransferase	non-industrial	industrial	non-industrial	1.08159e-73	4.10377
Pyridoxal_5'-phosphate_synthase_subunit_PdxT	non-industrial	industrial	non-industrial	3.24412e-73	1.4393
Lipopolysaccharide_assembly_protein_A	non-industrial	industrial	non-industrial	3.62703e-73	2.72535
DNA_topoisomerase_4_subunit_A	non-industrial	industrial	non-industrial	6.35316e-73	0.914962
DNA-binding_protein_H-NS	non-industrial	industrial	non-industrial	8.38043e-73	2.92132
Streptopain	non-industrial	industrial	non-industrial	1.77813e-72	2.45337
D-methionine-binding_lipoprotein_MetQ	non-industrial	industrial	non-industrial	2.13311e-72	1.63209
IS200/IS605_family_transposase_ISDge10	non-industrial	industrial	non-industrial	3.18512e-72	2.03923
Phosphoethanolamine_transferase_EptC	non-industrial	industrial	non-industrial	3.90241e-72	1.70662
Flagellar_L-ring_protein	non-industrial	industrial	non-industrial	1.24054e-71	3.01025
Exodeoxyribonuclease_7_small_subunit	non-industrial	industrial	non-industrial	1.29436e-71	0.636995
Phenylacetaldehyde_dehydrogenase	non-industrial	industrial	non-industrial	1.44523e-71	2.44353
ATP-dependent_6-phosphofructokinase_isozyme_1	non-industrial	industrial	non-industrial	2.23331e-71	2.28604
IS110_family_transposase_ISCARN5	non-industrial	industrial	non-industrial	2.77039e-71	3.4681
Glutamate--cysteine_ligase	non-industrial	industrial	non-industrial	3.94546e-71	5.10456
Stress_response_protein_YhaX	non-industrial	industrial	non-industrial	4.36279e-71	2.09944
IS5_family_transposase_IS903	non-industrial	industrial	non-industrial	6.12562e-71	3.14418
IS200/IS605_family_transposase_ISLjo5	non-industrial	industrial	non-industrial	7.00768e-71	-1.94773
IS1634_family_transposase_ISVa17	non-industrial	industrial	non-industrial	1.07203e-70	25.7929
IS256_family_transposase_IS406	non-industrial	industrial	non-industrial	1.33795e-70	4.36084
IS110_family_transposase_ISMtsp6	non-industrial	industrial	non-industrial	1.73743e-70	4.36802
Tail-specific_protease	non-industrial	industrial	non-industrial	2.00231e-70	1.82422
putative_xanthine_dehydrogenase_subunit_C	non-industrial	industrial	non-industrial	2.23921e-70	1.83334
Cyclic_di-GMP_binding_protein	non-industrial	industrial	non-industrial	2.911e-70	26.3478
Flagellar_P-ring_protein	non-industrial	industrial	non-industrial	5.84504e-70	2.80289
DNA-directed_RNA_polymerase_subunit_beta	non-industrial	industrial	non-industrial	5.90356e-70	0.486625
Hemolysin_transporter_protein_ShlB	non-industrial	industrial	non-industrial	7.23132e-70	2.36028
Bifunctional_protein_HldE	non-industrial	industrial	non-industrial	7.69827e-70	1.20811
Basal-body_rod_modification_protein_FlgD	non-industrial	industrial	non-industrial	1.20315e-69	3.02002
Urease_subunit_beta_1	non-industrial	industrial	non-industrial	1.48305e-69	4.53704
Acyl-CoA_thioester_hydrolase_YbgC	non-industrial	industrial	non-industrial	1.74041e-69	2.76582
Isochorismatase_family_protein_YecD	non-industrial	industrial	non-industrial	1.88999e-69	2.74755
putative_manganese-dependent_inorganic_pyrophosphatase	non-industrial	industrial	non-industrial	2.77936e-69	1.71531
3,4-dihydroxyphenylacetate_2,3-dioxygenase	non-industrial	industrial	non-industrial	4.91809e-69	3.13421
Lipopolysaccharide_export_system_permease_protein_LptG	non-industrial	industrial	non-industrial	5.44011e-69	1.85392
Serine_endoprotease_DegS	non-industrial	industrial	non-industrial	6.13608e-69	2.6269
Desulfoferrodoxin	non-industrial	industrial	non-industrial	9.00713e-69	0.921282
Inner_membrane_protein_YnjI	non-industrial	industrial	non-industrial	1.13076e-68	2.55615
Pectate_trisaccharide-lyase	non-industrial	industrial	non-industrial	1.27654e-68	2.12527
Cell_division_protein_FtsB	non-industrial	industrial	non-industrial	1.3834e-68	2.45404
23S_rRNA_(uracil(747)-C(5))-methyltransferase_RlmC	non-industrial	industrial	non-industrial	1.39134e-68	1.72133
Methyl-accepting_chemotaxis_protein_CtpH	non-industrial	industrial	non-industrial	1.48643e-68	4.22996
Long-chain_acyl-CoA_thioesterase_FadM	non-industrial	industrial	non-industrial	1.58723e-68	2.46815
putative_hemoglobin_and_hemoglobin-haptoglobin-binding_protein_3	non-industrial	industrial	non-industrial	2.21239e-68	2.70706
Endolytic_peptidoglycan_transglycosylase_RlpA	non-industrial	industrial	non-industrial	2.56381e-68	1.66875
Pyridoxal_5'-phosphate_synthase_subunit_PdxS	non-industrial	industrial	non-industrial	3.20269e-68	1.35052
HTH-type_transcriptional_regulator_ChbR	non-industrial	industrial	non-industrial	3.29533e-68	1.63308
Sugar_efflux_transporter_B	non-industrial	industrial	non-industrial	4.93889e-68	1.25125
Autotransporter_adhesin_BtaF	non-industrial	industrial	non-industrial	8.64914e-68	6.46111
4-hydroxyphenylacetate_3-monooxygenase_oxygenase_component	non-industrial	industrial	non-industrial	8.81968e-68	3.05049
tRNA-dihydrouridine(20/20a)_synthase	non-industrial	industrial	non-industrial	8.9257e-68	1.83008
Multifunctional_CCA_protein	non-industrial	industrial	non-industrial	9.2354e-68	1.29142
Toxin_subunit_YenC2	non-industrial	industrial	non-industrial	1.02772e-67	2.22223
IS1634_family_transposase_IS1549	non-industrial	industrial	non-industrial	1.11502e-67	4.56772
Inner_membrane_transport_permease_YhhJ	non-industrial	industrial	non-industrial	1.18587e-67	2.32374
IS1634_family_transposase_ISVsp1	non-industrial	industrial	non-industrial	1.32961e-67	0.844434
Succinylornithine_transaminase/acetylornithine_aminotransferase	non-industrial	industrial	non-industrial	1.67662e-67	2.50555
Olefin_beta-lactone_synthetase	non-industrial	industrial	non-industrial	1.70566e-67	7.08115
5-carboxymethyl-2-hydroxymuconate_Delta-isomerase	non-industrial	industrial	non-industrial	1.8117e-67	3.14795
2'-deoxynucleoside_5'-phosphate_N-hydrolase_1	non-industrial	industrial	non-industrial	2.43594e-67	2.01594
Hydrogenase/urease_maturation_factor_HypB	non-industrial	industrial	non-industrial	2.84468e-67	2.12554
Co-chaperone_protein_HscB	non-industrial	industrial	non-industrial	4.54167e-67	1.92257
Formate_acetyltransferase_1	non-industrial	industrial	non-industrial	4.62202e-67	1.38191
Cbb3-type_cytochrome_c_oxidase_subunit_CcoN1	non-industrial	industrial	non-industrial	7.1356e-67	3.24235
Sulfate_transporter_CysZ	non-industrial	industrial	non-industrial	9.15639e-67	2.80386
CRISPR-associated_endonuclease_Cas12a	non-industrial	industrial	non-industrial	1.03088e-66	1.89064
IS66_family_transposase_ISAba25	non-industrial	industrial	non-industrial	1.11925e-66	1.55186
ISAs1_family_transposase_ISEc26	non-industrial	industrial	non-industrial	1.31797e-66	1.96449
Aspartate-semialdehyde_dehydrogenase_1	non-industrial	industrial	non-industrial	1.42099e-66	4.30869
tRNA_nuclease_CdiA	non-industrial	industrial	non-industrial	1.46225e-66	1.84183
Type_II_secretion_system_protein_L	non-industrial	industrial	non-industrial	1.47934e-66	6.61121
Lipid_A_biosynthesis_myristoyltransferase_2	non-industrial	industrial	non-industrial	3.99907e-66	3.90546
Putative_polysaccharide_biosynthesis_protein_with_aminopeptidase-like_domain_protein	non-industrial	industrial	non-industrial	4.40896e-66	3.40883
Flagellar_filament_outer_layer_protein_flaA1	non-industrial	industrial	non-industrial	4.43842e-66	3.89061
Large_ribosomal_RNA_subunit_accumulation_protein_YceD	non-industrial	industrial	non-industrial	5.26948e-66	2.40657
Flagellin_1	non-industrial	industrial	non-industrial	9.04252e-66	3.61516
IS200/IS605_family_transposase_ISMma22	non-industrial	industrial	non-industrial	9.58958e-66	4.30767
DNA_translocase_FtsK	non-industrial	industrial	non-industrial	9.71409e-66	0.701576
IS110_family_transposase_ISCARN20	non-industrial	industrial	non-industrial	1.03897e-65	2.328
Ribonuclease_T	non-industrial	industrial	non-industrial	1.35523e-65	2.62311
Outer_membrane_protein_assembly_factor_BamC	non-industrial	industrial	non-industrial	1.43742e-65	3.01856
Iron(3+)-hydroxamate_import_ATP-binding_protein_FhuC	non-industrial	industrial	non-industrial	1.54591e-65	1.03311
IS5_family_transposase_IS903B	non-industrial	industrial	non-industrial	2.14732e-65	6.25375
Primary_amine_oxidase	non-industrial	industrial	non-industrial	2.296e-65	2.36821
Transcriptional_repressor_CopY	non-industrial	industrial	non-industrial	2.48602e-65	1.95908
putative_intracellular_septation_protein_A	non-industrial	industrial	non-industrial	2.79176e-65	2.78875
Tryptophan_biosynthesis_protein_TrpCF	non-industrial	industrial	non-industrial	3.3796e-65	2.30525
ISL3_family_transposase_ISFsp1	non-industrial	industrial	non-industrial	3.82735e-65	2.14375
Proline_iminopeptidase	non-industrial	industrial	non-industrial	4.36806e-65	1.64694
DNA_polymerase_II	non-industrial	industrial	non-industrial	4.85391e-65	2.38379
Sel1-repeat-containing_protein_YbeT	non-industrial	industrial	non-industrial	4.85452e-65	1.54303
Acetolactate_synthase_isozyme_3_large_subunit	non-industrial	industrial	non-industrial	7.29221e-65	1.85968
1,2-phenylacetyl-CoA_epoxidase,_subunit_A	non-industrial	industrial	non-industrial	8.59832e-65	2.13667
Membrane-bound_lytic_murein_transglycosylase_C	non-industrial	industrial	non-industrial	8.86005e-65	2.15357
Nuclease_NucM	non-industrial	industrial	non-industrial	9.44229e-65	4.23807
IS4_family_transposase_IS186B	non-industrial	industrial	non-industrial	1.00342e-64	1.87208
Glycine--tRNA_ligase_beta_subunit	non-industrial	industrial	non-industrial	1.07637e-64	1.6766
IS256_family_transposase_ISSpwi2	non-industrial	industrial	non-industrial	1.16216e-64	1.58226
Phenmedipham_hydrolase	non-industrial	industrial	non-industrial	1.40842e-64	2.42911
Lipid_kinase_YegS	non-industrial	industrial	non-industrial	2.01535e-64	0.140396
IS91_family_transposase_ISEc37	non-industrial	industrial	non-industrial	2.40241e-64	4.09626
putative_FMNH2-dependent_monooxygenase_SfnC	non-industrial	industrial	non-industrial	2.69802e-64	4.67931
GTP_cyclohydrolase-2	non-industrial	industrial	non-industrial	2.71974e-64	1.50374
Esterase_FrsA	non-industrial	industrial	non-industrial	2.72133e-64	2.4964
IS256_family_transposase_ISApr14	non-industrial	industrial	non-industrial	3.18351e-64	1.15128
D-glycero-beta-D-manno-heptose-1,7-bisphosphate_7-phosphatase	non-industrial	industrial	non-industrial	3.48977e-64	1.57896
Nitrilotriacetate_monooxygenase_component_A	non-industrial	industrial	non-industrial	3.52949e-64	4.69995
Peptidyl-tRNA_hydrolase_ArfB	non-industrial	industrial	non-industrial	3.78364e-64	2.45986
L-2,4-diaminobutyrate_decarboxylase	non-industrial	industrial	non-industrial	4.1037e-64	3.47662
DNA_mismatch_repair_protein_MutH	non-industrial	industrial	non-industrial	4.70546e-64	2.26625
Ribosomal_RNA_small_subunit_methyltransferase_J	non-industrial	industrial	non-industrial	4.9731e-64	1.50601
ISAzo13_family_transposase_ISDpr7	non-industrial	industrial	non-industrial	5.54576e-64	3.58411
Ribosomal_RNA_large_subunit_methyltransferase_E	non-industrial	industrial	non-industrial	5.90304e-64	2.13584
RecBCD_enzyme_subunit_RecC	non-industrial	industrial	non-industrial	6.06847e-64	2.38624
Flagellin_2	non-industrial	industrial	non-industrial	6.33826e-64	2.94393
Penicillin-binding_protein_2B	non-industrial	industrial	non-industrial	7.82463e-64	1.27011
HTH-type_transcriptional_repressor_BdcR	non-industrial	industrial	non-industrial	8.12383e-64	2.3604
IS66_family_transposase_ISPa30	non-industrial	industrial	non-industrial	9.10134e-64	1.39392
IS200/IS605_family_transposase_ISLhe65	non-industrial	industrial	non-industrial	9.74486e-64	1.17958
HTH-type_transcriptional_regulator_QacR	non-industrial	industrial	non-industrial	1.00336e-63	2.17503
putative_protein_YibN	non-industrial	industrial	non-industrial	1.17376e-63	2.56273
Protein_GltF	non-industrial	industrial	non-industrial	1.46972e-63	1.60651
Multiple_sugar-binding_periplasmic_protein_SbpA	non-industrial	industrial	non-industrial	1.69376e-63	2.83055
IS630_family_transposase_ISSpu2	non-industrial	industrial	non-industrial	1.71599e-63	1.96831
putative_HTH-type_transcriptional_regulator_RhmR	non-industrial	industrial	non-industrial	1.74099e-63	2.87594
Trp_operon_repressor	non-industrial	industrial	non-industrial	1.81067e-63	2.43293
Flagellar_filament_outer_layer_protein	non-industrial	industrial	non-industrial	1.81395e-63	26.0426
Chorismate_synthase	non-industrial	industrial	non-industrial	2.07657e-63	0.627157
Maltose/maltodextrin_import_ATP-binding_protein_MalK	non-industrial	industrial	non-industrial	2.08803e-63	1.86715
Inner_membrane_protein_YiaV	non-industrial	industrial	non-industrial	2.63726e-63	2.10679
Phosphodiesterase_YfcE	non-industrial	industrial	non-industrial	3.00223e-63	0.675879
D-erythrose-4-phosphate_dehydrogenase	non-industrial	industrial	non-industrial	3.08592e-63	1.32475
Transcription_elongation_factor_GreB	non-industrial	industrial	non-industrial	3.2963e-63	2.491
p-hydroxybenzoate_hydroxylase	non-industrial	industrial	non-industrial	3.57607e-63	4.32941
Gamma-glutamylputrescine_synthetase_PuuA	non-industrial	industrial	non-industrial	4.04429e-63	2.46138
IS5_family_transposase_ISLho2	non-industrial	industrial	non-industrial	5.75308e-63	3.46885
Glycine--tRNA_ligase_alpha_subunit	non-industrial	industrial	non-industrial	5.83556e-63	1.55576
IS21_family_transposase_IS1162	non-industrial	industrial	non-industrial	6.33268e-63	1.9567
IS630_family_transposase_ISAcma15	non-industrial	industrial	non-industrial	6.44865e-63	2.3531
Succinate-semialdehyde_dehydrogenase_[NADP(+)]_1	non-industrial	industrial	non-industrial	7.29155e-63	2.43019
IS256_family_transposase_ISCARN68	non-industrial	industrial	non-industrial	8.09805e-63	5.33846
Pyruvate_kinase_I	non-industrial	industrial	non-industrial	1.20952e-62	1.58663
Protein-glutamate_methylesterase/protein-glutamine_glutaminase_1	non-industrial	industrial	non-industrial	1.42273e-62	2.44045
IS1595_family_transposase_ISAsh1	non-industrial	industrial	non-industrial	1.64848e-62	2.6303
putative_fimbrial_chaperone_LpfB	non-industrial	industrial	non-industrial	1.73552e-62	3.44652
IS91_family_transposase_IS91	non-industrial	industrial	non-industrial	2.37679e-62	6.81436
Zinc_import_ATP-binding_protein_ZnuC	non-industrial	industrial	non-industrial	2.46184e-62	1.01668
Deoxyadenosine/deoxycytidine_kinase	non-industrial	industrial	non-industrial	2.47527e-62	1.79307
Alpha-ketoglutaric_semialdehyde_dehydrogenase	non-industrial	industrial	non-industrial	3.75516e-62	4.76998
Low_affinity_potassium_transport_system_protein_kup	non-industrial	industrial	non-industrial	3.89317e-62	1.43606
LPS-assembly_lipoprotein_LptE	non-industrial	industrial	non-industrial	4.01166e-62	2.33471
IS4_family_transposase_IS421	non-industrial	industrial	non-industrial	4.18689e-62	1.99867
ISAs1_family_transposase_ISVsp18	non-industrial	industrial	non-industrial	4.51401e-62	4.52346
IS110_family_transposase_ISSfr2	non-industrial	industrial	non-industrial	5.65275e-62	3.37316
Dihydrofolate_reductase_type_3	non-industrial	industrial	non-industrial	8.20874e-62	1.26883
Filamentous_hemagglutinin	non-industrial	industrial	non-industrial	1.04033e-61	6.81998
Glutathione_amide_reductase	non-industrial	industrial	non-industrial	1.14393e-61	1.79794
Fe/S_biogenesis_protein_NfuA	non-industrial	industrial	non-industrial	1.40185e-61	1.55734
Transketolase_1	non-industrial	industrial	non-industrial	1.50027e-61	1.60419
Aconitate_isomerase	non-industrial	industrial	non-industrial	1.53557e-61	5.44366
Serine/threonine-protein_kinase_A	non-industrial	industrial	non-industrial	1.85801e-61	2.44465
Staphyloferrin_B_transporter	non-industrial	industrial	non-industrial	2.16941e-61	1.62386
Major_cell-binding_factor	non-industrial	industrial	non-industrial	2.29023e-61	1.50059
Hydroperoxy_fatty_acid_reductase_gpx1	non-industrial	industrial	non-industrial	2.4309e-61	1.78366
Methyl-accepting_chemotaxis_protein_McpQ	non-industrial	industrial	non-industrial	3.40002e-61	3.05542
2-hydroxymuconic_semialdehyde_dehydrogenase	non-industrial	industrial	non-industrial	3.443e-61	3.30258
Primosomal_protein_N'	non-industrial	industrial	non-industrial	3.70832e-61	0.380718
Protein_YciI	non-industrial	industrial	non-industrial	4.02217e-61	1.96947
1,2-phenylacetyl-CoA_epoxidase,_subunit_C	non-industrial	industrial	non-industrial	4.06832e-61	2.25512
2-(5''-triphosphoribosyl)-3'-dephosphocoenzyme-A_synthase	non-industrial	industrial	non-industrial	6.13075e-61	1.20013
Pantothenate_kinase	non-industrial	industrial	non-industrial	6.63011e-61	2.21842
Lipoprotein-releasing_system_transmembrane_protein_LolC	non-industrial	industrial	non-industrial	7.2283e-61	2.20608
IS110_family_transposase_ISEc81	non-industrial	industrial	non-industrial	7.31787e-61	1.54356
Modulator_of_FtsH_protease_HflC	non-industrial	industrial	non-industrial	7.81673e-61	1.24317
Hemagglutinin_A	non-industrial	industrial	non-industrial	8.08347e-61	1.89709
Transcriptional_repressor_PaaX	non-industrial	industrial	non-industrial	9.79198e-61	2.18268
Adenine_permease_AdeP	non-industrial	industrial	non-industrial	1.10988e-60	0.989585
Glutamate_synthase_[NADPH]_large_chain	non-industrial	industrial	non-industrial	1.31875e-60	0.567259
putative_FKBP-type_peptidyl-prolyl_cis-trans_isomerase_FkpA	non-industrial	industrial	non-industrial	1.47667e-60	1.56423
Minor_extracellular_protease_Epr	non-industrial	industrial	non-industrial	2.16346e-60	2.07425
IS481_family_transposase_ISHne2	non-industrial	industrial	non-industrial	2.17467e-60	6.1001
putative_multidrug_resistance_ABC_transporter_ATP-binding/permease_protein_YheH	non-industrial	industrial	non-industrial	3.13518e-60	0.770498
putative_EAL-domain_containing_protein_YkuI	non-industrial	industrial	non-industrial	4.61039e-60	3.27677
Putative_1,2-phenylacetyl-CoA_epoxidase,_subunit_D	non-industrial	industrial	non-industrial	5.06888e-60	2.29888
Flagellum-specific_ATP_synthase	non-industrial	industrial	non-industrial	5.9998e-60	2.30024
Outer-membrane_lipoprotein_LolB	non-industrial	industrial	non-industrial	7.47369e-60	2.61381
REP-associated_tyrosine_transposase	non-industrial	industrial	non-industrial	8.59064e-60	1.97453
Decaprenylphosphoryl-beta-D-ribose_oxidase	non-industrial	industrial	non-industrial	8.71271e-60	5.39726
NADH-quinone_oxidoreductase_subunit_M	non-industrial	industrial	non-industrial	9.81987e-60	1.57087
Lipopolysaccharide_export_system_protein_LptA	non-industrial	industrial	non-industrial	9.95206e-60	1.91546
IS3_family_transposase_ISKpn1	non-industrial	industrial	non-industrial	1.01786e-59	3.03453
Fumonisin_B1_esterase	non-industrial	industrial	non-industrial	1.12849e-59	1.75861
ATP-dependent_protease_subunit_HslV	non-industrial	industrial	non-industrial	1.22926e-59	1.50538
FAD_assembly_factor_SdhE	non-industrial	industrial	non-industrial	1.30067e-59	2.06839
Porin_D	non-industrial	industrial	non-industrial	1.45029e-59	4.77851
Deoxyguanosine_kinase	non-industrial	industrial	non-industrial	1.60567e-59	1.64002
IS3_family_transposase_ISAfe17	non-industrial	industrial	non-industrial	1.61408e-59	4.4343
CFA/I_fimbrial_subunit_E	non-industrial	industrial	non-industrial	1.66278e-59	2.47902
Phosphoenolpyruvate-dependent_phosphotransferase_system	non-industrial	industrial	non-industrial	1.80531e-59	2.66298
Inner_membrane_protein_YbjJ	non-industrial	industrial	non-industrial	1.85468e-59	1.27781
Endo-type_membrane-bound_lytic_murein_transglycosylase_A	non-industrial	industrial	non-industrial	1.8724e-59	1.95913
Enolase-phosphatase_E1	non-industrial	industrial	non-industrial	2.2396e-59	4.7996
Sugar_phosphatase_YidA	non-industrial	industrial	non-industrial	2.55433e-59	0.610506
Methyl-accepting_chemotaxis_protein_PctB	non-industrial	industrial	non-industrial	2.81147e-59	2.18243
Dimethyl-sulfide_monooxygenase	non-industrial	industrial	non-industrial	2.88489e-59	3.80772
Protein_ClpV1	non-industrial	industrial	non-industrial	3.20759e-59	3.33304
Gliding_motility_regulatory_protein	non-industrial	industrial	non-industrial	3.30701e-59	2.73605
Inner_membrane_protein_YbhL	non-industrial	industrial	non-industrial	3.91182e-59	1.04441
Putative_beta-lactamase_HcpD	non-industrial	industrial	non-industrial	4.26795e-59	3.48973
ISL3_family_transposase_ISAli18	non-industrial	industrial	non-industrial	5.64257e-59	2.46784
putative_protein_YbiU	non-industrial	industrial	non-industrial	5.83494e-59	2.28661
PTS_system_N-acetylglucosamine-specific_EIIC_component	non-industrial	industrial	non-industrial	6.79881e-59	1.03319
PTS_system_2-O-alpha-mannosyl-D-glycerate-specific_EIIABC_component	non-industrial	industrial	non-industrial	7.89198e-59	1.96489
Flagellin_A	non-industrial	industrial	non-industrial	8.08155e-59	8.19136
IS3_family_transposase_ISEcl1	non-industrial	industrial	non-industrial	9.01949e-59	3.11485
Delta(1)-pyrroline-2-carboxylate/Delta(1)-piperideine-2-carboxylate_reductase	non-industrial	industrial	non-industrial	1.08474e-58	2.80594
Constitutive_lysine_decarboxylase	non-industrial	industrial	non-industrial	1.36046e-58	2.10602
2-hydroxypropyl-CoM_lyase	non-industrial	industrial	non-industrial	1.36148e-58	4.31698
putative_tRNA/rRNA_methyltransferase_YfiF	non-industrial	industrial	non-industrial	1.77928e-58	2.30707
Pantothenate_precursors_transporter_PanS	non-industrial	industrial	non-industrial	1.94372e-58	1.21719
Glycogen_debranching_enzyme	non-industrial	industrial	non-industrial	2.23044e-58	1.01559
Outer_membrane_usher_protein_YraJ	non-industrial	industrial	non-industrial	2.60289e-58	2.21432
Urease_subunit_alpha_1	non-industrial	industrial	non-industrial	2.64436e-58	4.60844
putative_outer_membrane_usher_protein_LpfC'	non-industrial	industrial	non-industrial	2.81899e-58	2.96315
Nitrate_reductase	non-industrial	industrial	non-industrial	3.13485e-58	2.55683
Penicillin-binding_protein_4*	non-industrial	industrial	non-industrial	3.45906e-58	1.61456
IS66_family_transposase_ISPto8	non-industrial	industrial	non-industrial	3.47653e-58	0.952625
ISAs1_family_transposase_ISAcma2	non-industrial	industrial	non-industrial	4.36775e-58	3.9616
Putative_monooxygenase_MoxC	non-industrial	industrial	non-industrial	4.68652e-58	4.67554
Transcriptional_regulator_PerR	non-industrial	industrial	non-industrial	5.33255e-58	1.10631
Lipopolysaccharide_export_system_permease_protein_LptF	non-industrial	industrial	non-industrial	6.6187e-58	2.34271
ISL3_family_transposase_ISCARN113	non-industrial	industrial	non-industrial	7.64981e-58	0.157742
Translocation_and_assembly_module_subunit_TamA	non-industrial	industrial	non-industrial	9.10353e-58	2.45995
Maltooligosyl_trehalose_synthase	non-industrial	industrial	non-industrial	9.79946e-58	5.01528
IS110_family_transposase_IS621	non-industrial	industrial	non-industrial	1.02057e-57	3.39769
Oxygen_sensor_histidine_kinase_response_regulator_DevS/DosS	non-industrial	industrial	non-industrial	1.03519e-57	2.89553
Flagellar_M-ring_protein	non-industrial	industrial	non-industrial	1.10895e-57	1.50578
Sulfurtransferase_TusD	non-industrial	industrial	non-industrial	1.20331e-57	2.4661
IS1_family_transposase_ISEc30	non-industrial	industrial	non-industrial	1.27402e-57	3.37747
4-aminobutyrate_aminotransferase_PuuE	non-industrial	industrial	non-industrial	1.30867e-57	2.16654
UDP-N-acetylglucosamine--N-acetylmuramyl-(pentapeptide)_pyrophosphoryl-undecaprenol_N-acetylglucosamine_transferase	non-industrial	industrial	non-industrial	1.31219e-57	0.405261
Cytoskeleton_protein_RodZ	non-industrial	industrial	non-industrial	1.3191e-57	2.1189
Aspartate_carbamoyltransferase_catalytic_subunit	non-industrial	industrial	non-industrial	1.31911e-57	0.435282
Peptidyl-prolyl_cis-trans_isomerase_C	non-industrial	industrial	non-industrial	1.4138e-57	2.42487
S-ribosylhomocysteine_lyase	non-industrial	industrial	non-industrial	1.85607e-57	0.534147
Inner_membrane_protein_YidI	non-industrial	industrial	non-industrial	2.09637e-57	2.28409
Heme/hemopexin_transporter_protein_HuxB	non-industrial	industrial	non-industrial	2.44081e-57	1.95488
Branched-chain-amino-acid_transaminase_1	non-industrial	industrial	non-industrial	2.78005e-57	1.22004
RepFIB_replication_protein_A	non-industrial	industrial	non-industrial	2.78024e-57	3.22076
Elongation_factor_Tu_2	non-industrial	industrial	non-industrial	2.82412e-57	2.32686
GTPase_ObgE/CgtA	non-industrial	industrial	non-industrial	3.54427e-57	2.00786
Trehalose_synthase/amylase_TreS	non-industrial	industrial	non-industrial	4.054e-57	1.21518
Chloramphenicol_resistance_protein_CraA	non-industrial	industrial	non-industrial	4.55187e-57	3.70677
IS4_family_transposase_IS186A	non-industrial	industrial	non-industrial	5.79562e-57	1.89868
Fimbria_adhesin_protein	non-industrial	industrial	non-industrial	6.70563e-57	4.04338
Poly(A)_polymerase_I	non-industrial	industrial	non-industrial	8.25523e-57	1.57738
Phenoxybenzoate_dioxygenase_subunit_beta	non-industrial	industrial	non-industrial	8.2918e-57	3.98356
Virulence_regulon_transcriptional_activator_VirB	non-industrial	industrial	non-industrial	1.09803e-56	2.42378
4-hydroxyphenylpyruvate_dioxygenase	non-industrial	industrial	non-industrial	1.11593e-56	4.39855
Protein_UmuD	non-industrial	industrial	non-industrial	1.22735e-56	1.23521
Signal_recognition_particle_54_kDa_protein	non-industrial	industrial	non-industrial	1.38371e-56	0.778345
putative_oxidoreductase_YhhX	non-industrial	industrial	non-industrial	1.48844e-56	1.72319
Secretin_PulD	non-industrial	industrial	non-industrial	1.51799e-56	3.46358
IS110_family_transposase_IS884	non-industrial	industrial	non-industrial	1.52638e-56	24.561
putative_outer_membrane_usher_protein_LpfC	non-industrial	industrial	non-industrial	1.54313e-56	4.5815
Nucleoid-associated_protein_YbaB	non-industrial	industrial	non-industrial	1.64332e-56	1.10722
Cis-3-alkyl-4-alkyloxetan-2-one_decarboxylase	non-industrial	industrial	non-industrial	1.69953e-56	4.20207
Glutathione_transferase_FosA	non-industrial	industrial	non-industrial	1.77405e-56	4.4341
3-ketoacyl-CoA_thiolase_FadI	non-industrial	industrial	non-industrial	1.95711e-56	2.15891
Decaprenyl-phosphate_phosphoribosyltransferase	non-industrial	industrial	non-industrial	2.00289e-56	1.67023
3-methyl-2-oxobutanoate_dehydrogenase_subunit_alpha	non-industrial	industrial	non-industrial	2.04745e-56	4.49694
Sulfoacetaldehyde_reductase_2	non-industrial	industrial	non-industrial	2.84185e-56	1.1204
6-deoxyerythronolide-B_synthase_EryA1,_modules_1_and_2	non-industrial	industrial	non-industrial	2.86065e-56	2.74238
Methionine_import_system_permease_protein_MetP	non-industrial	industrial	non-industrial	2.91277e-56	1.29948
Sphingomyelinase	non-industrial	industrial	non-industrial	3.04859e-56	3.63225
Autotransporter_adhesin_SadA	non-industrial	industrial	non-industrial	3.05753e-56	1.56747
Endoribonuclease_YbeY	non-industrial	industrial	non-industrial	3.06816e-56	0.313562
Multidrug_resistance_protein_MdtM	non-industrial	industrial	non-industrial	3.08483e-56	2.61146
5'/3'-nucleotidase_SurE	non-industrial	industrial	non-industrial	3.11637e-56	0.877937
IS3_family_transposase_ISBcen9	non-industrial	industrial	non-industrial	3.38e-56	2.01251
RNA_polymerase_sigma_factor_SigA	non-industrial	industrial	non-industrial	3.66094e-56	0.733378
IS110_family_transposase_ISLin1	non-industrial	industrial	non-industrial	3.8181e-56	27.3231
Phenolic_acid_decarboxylase_PadC	non-industrial	industrial	non-industrial	4.34824e-56	3.19468
Thioesterase_1/protease_1/lysophospholipase_L1	non-industrial	industrial	non-industrial	5.06456e-56	2.03465
Multidrug_resistance_protein_MdtG	non-industrial	industrial	non-industrial	5.18343e-56	1.0837
IS3_family_transposase_ISShwo1	non-industrial	industrial	non-industrial	5.35582e-56	2.9057
IS6_family_transposase_ISSau6	non-industrial	industrial	non-industrial	5.65188e-56	5.33391
Inner_membrane_protein_YbbJ	non-industrial	industrial	non-industrial	5.90227e-56	2.0237
Pyruvate_kinase_II	non-industrial	industrial	non-industrial	5.98418e-56	2.41543
HTH-type_transcriptional_regulator_TtgR	non-industrial	industrial	non-industrial	5.99121e-56	2.77008
Tn3_family_transposase_ISSba14	non-industrial	industrial	non-industrial	6.5034e-56	3.18839
Proton/sodium-glutamate_symport_protein	non-industrial	industrial	non-industrial	6.7522e-56	0.904709
Cysteine_desulfurase_NifS	non-industrial	industrial	non-industrial	7.37389e-56	1.45817
Photosystem_I_P700_chlorophyll_a_apoprotein_A2	non-industrial	industrial	non-industrial	7.79458e-56	1.93341
IS66_family_transposase_ISKox1	non-industrial	industrial	non-industrial	9.95977e-56	4.07293
Tol-Pal_system_protein_TolA	non-industrial	industrial	non-industrial	1.10673e-55	2.22329
IS982_family_transposase_ISPasp2	non-industrial	industrial	non-industrial	1.13908e-55	2.25606
Translocation_and_assembly_module_subunit_TamB	non-industrial	industrial	non-industrial	1.19325e-55	2.20953
GlcNAc-binding_protein_A	non-industrial	industrial	non-industrial	1.27096e-55	4.65906
putative_Nudix_hydrolase_YfcD	non-industrial	industrial	non-industrial	1.30285e-55	2.43113
Ectoine_dioxygenase	non-industrial	industrial	non-industrial	1.35191e-55	3.80656
IS982_family_transposase_ISPasp1	non-industrial	industrial	non-industrial	1.4086e-55	0.677938
Bis(5'-nucleosyl)-tetraphosphatase_[symmetrical]	non-industrial	industrial	non-industrial	1.42806e-55	2.0263
Protein-ADP-ribose_hydrolase	non-industrial	industrial	non-industrial	1.93923e-55	1.26363
dCTP_deaminase	non-industrial	industrial	non-industrial	2.03668e-55	2.05782
Glutamate-1-semialdehyde_2,1-aminomutase	non-industrial	industrial	non-industrial	2.6291e-55	0.929043
Guanylate_kinase	non-industrial	industrial	non-industrial	3.06873e-55	0.417258
Acyl-CoA:acyl-CoA_alkyltransferase	non-industrial	industrial	non-industrial	3.28794e-55	3.92289
Flagellin_D	non-industrial	industrial	non-industrial	3.77076e-55	1.92959
IS3_family_transposase_ISBsp2	non-industrial	industrial	non-industrial	4.12595e-55	0.945574
Protein_VdcD	non-industrial	industrial	non-industrial	4.19343e-55	2.95826
Sensor_histidine_kinase_QseE	non-industrial	industrial	non-industrial	4.25617e-55	2.31612
Sporulation_kinase_D	non-industrial	industrial	non-industrial	4.31074e-55	2.09934
Transposon_Tn10_TetD_protein	non-industrial	industrial	non-industrial	5.16114e-55	1.21721
Cyclic_di-GMP-binding_protein	non-industrial	industrial	non-industrial	5.61778e-55	2.666
Xanthine_phosphoribosyltransferase	non-industrial	industrial	non-industrial	6.67356e-55	0.395068
IS5_family_transposase_ISMdi17	non-industrial	industrial	non-industrial	6.6869e-55	3.2402
IS3_family_transposase_ISRaq1	non-industrial	industrial	non-industrial	6.83156e-55	3.02675
Isatin_hydrolase	non-industrial	industrial	non-industrial	7.02534e-55	1.35799
Thiol:disulfide_interchange_protein_DsbA	non-industrial	industrial	non-industrial	7.84532e-55	2.52604
Ribosomal_RNA_large_subunit_methyltransferase_M	non-industrial	industrial	non-industrial	8.53586e-55	2.19512
Regulator_of_sigma-E_protease_RseP	non-industrial	industrial	non-industrial	9.41343e-55	1.99205
Galactose-proton_symporter	non-industrial	industrial	non-industrial	9.50965e-55	2.34405
Proline-specific_permease_ProY	non-industrial	industrial	non-industrial	9.9596e-55	2.0481
putative_bifunctional_oligoribonuclease_and_PAP_phosphatase_NrnA	non-industrial	industrial	non-industrial	1.10358e-54	1.2695
ATP-dependent_protease_ATPase_subunit_HslU	non-industrial	industrial	non-industrial	1.14097e-54	1.8455
L-tartrate/succinate_antiporter	non-industrial	industrial	non-industrial	1.32704e-54	2.00963
ATM1-type_heavy_metal_exporter	non-industrial	industrial	non-industrial	1.36166e-54	1.09951
Protein_SlyX_	non-industrial	industrial	non-industrial	1.68864e-54	3.8513
(2Z,6E)-farnesyl_diphosphate_synthase	non-industrial	industrial	non-industrial	1.70817e-54	1.84042
ATP_synthase_subunit_c	non-industrial	industrial	non-industrial	1.78624e-54	0.320362
Alkanesulfonate_monooxygenase	non-industrial	industrial	non-industrial	1.90943e-54	2.03999
Aldehyde_oxidoreductase_FAD-binding_subunit_PaoB	non-industrial	industrial	non-industrial	1.97596e-54	2.10301
Regulatory_protein_rop	non-industrial	industrial	non-industrial	2.31697e-54	2.22858
D-alanine--D-alanine_ligase_B	non-industrial	industrial	non-industrial	2.39095e-54	0.803546
Flagellar_biosynthesis_protein_FlhA	non-industrial	industrial	non-industrial	2.41552e-54	1.23804
1,2-phenylacetyl-CoA_epoxidase,_subunit_B	non-industrial	industrial	non-industrial	2.571e-54	1.91104
Replication_protein_RepA	non-industrial	industrial	non-industrial	2.57506e-54	0.535392
Outer_membrane_porin_protein_OmpD	non-industrial	industrial	non-industrial	2.96506e-54	1.74039
HTH-type_transcriptional_regulator_KdgR	non-industrial	industrial	non-industrial	3.11867e-54	1.21751
IS3_family_transposase_ISEhe3	non-industrial	industrial	non-industrial	3.21343e-54	2.65752
HTH-type_transcriptional_regulator_GalR	non-industrial	industrial	non-industrial	3.31577e-54	1.49905
23S_rRNA_(uracil(1939)-C(5))-methyltransferase_RlmD	non-industrial	industrial	non-industrial	3.43642e-54	0.66508
Flagellar_motor_switch_protein_FliG	non-industrial	industrial	non-industrial	3.56144e-54	1.19193
IS110_family_transposase_ISAfe3	non-industrial	industrial	non-industrial	3.6342e-54	1.60414
putative_M18_family_aminopeptidase_2	non-industrial	industrial	non-industrial	3.69099e-54	0.722022
Phosphoglycolate_phosphatase,_chromosomal	non-industrial	industrial	non-industrial	4.28944e-54	3.09938
O-ureido-serine_racemase	non-industrial	industrial	non-industrial	4.62739e-54	3.49411
DNA_topoisomerase_1	non-industrial	industrial	non-industrial	4.83688e-54	0.249562
Protein_UmuC	non-industrial	industrial	non-industrial	7.23376e-54	1.10447
Phosphatase_NudJ	non-industrial	industrial	non-industrial	8.17204e-54	2.17369
DNA_ligase_B	non-industrial	industrial	non-industrial	8.42377e-54	1.95439
Enterobactin_synthase_component_E	non-industrial	industrial	non-industrial	9.00595e-54	1.84566
Exoribonuclease_2	non-industrial	industrial	non-industrial	9.04906e-54	2.47187
HTH-type_transcriptional_activator_HxlR	non-industrial	industrial	non-industrial	9.76638e-54	0.621082
1-carboxybiuret_hydrolase_subunit_AtzE	non-industrial	industrial	non-industrial	1.029e-53	5.03836
Bifunctional_protein	non-industrial	industrial	non-industrial	1.05692e-53	2.4682
IS1182_family_transposase_ISBcy1	non-industrial	industrial	non-industrial	1.18076e-53	2.10889
Anti-adapter_protein_IraM	non-industrial	industrial	non-industrial	1.20146e-53	2.35333
A-type_flagellin	non-industrial	industrial	non-industrial	1.22141e-53	2.64631
Chitooligosaccharide_deacetylase_ChbG	non-industrial	industrial	non-industrial	1.47765e-53	1.45041
IS110_family_transposase_ISBcen3	non-industrial	industrial	non-industrial	1.65424e-53	1.99598
IS30_family_transposase_ISStin9	non-industrial	industrial	non-industrial	1.84268e-53	4.0884
Carnitine_monooxygenase_reductase_subunit	non-industrial	industrial	non-industrial	1.97793e-53	2.29759
Protein_SopB	non-industrial	industrial	non-industrial	2.01151e-53	1.96549
putative_fimbrial_chaperone_EcpB	non-industrial	industrial	non-industrial	2.41472e-53	1.55951
6-methylpretetramide_4-monooxygenase	non-industrial	industrial	non-industrial	2.47837e-53	5.97339
putative_glutamine_ABC_transporter_permease_protein_GlnM	non-industrial	industrial	non-industrial	2.56177e-53	0.904258
putative_transport_protein_YifK	non-industrial	industrial	non-industrial	2.76057e-53	1.51818
Formate_dehydrogenase,_cytochrome_b556(fdo)_subunit	non-industrial	industrial	non-industrial	2.86292e-53	2.55124
Methanesulfonate_monooxygenase	non-industrial	industrial	non-industrial	2.98396e-53	4.07639
Oligogalacturonate-specific_porin_KdgM	non-industrial	industrial	non-industrial	2.99981e-53	2.88597
Membrane-bound_lytic_murein_transglycosylase_B	non-industrial	industrial	non-industrial	3.21737e-53	2.40831
Elongation_factor_Tu_1	non-industrial	industrial	non-industrial	3.55994e-53	2.14837
putative_phosphatase	non-industrial	industrial	non-industrial	3.59558e-53	2.33383
D-alanyl-D-alanine_carboxypeptidase_DacA	non-industrial	industrial	non-industrial	3.95905e-53	1.25677
putative_D-methionine-binding_lipoprotein_MetQ	non-industrial	industrial	non-industrial	4.27102e-53	1.52715
Transaldolase_B	non-industrial	industrial	non-industrial	4.42448e-53	2.11993
L-serine_dehydratase,_beta_chain	non-industrial	industrial	non-industrial	4.60748e-53	1.7633
S-(hydroxymethyl)glutathione_dehydrogenase	non-industrial	industrial	non-industrial	4.71e-53	1.93098
multidrug_efflux_RND_transporter_permease_subunit_OqxB9	non-industrial	industrial	non-industrial	4.78461e-53	4.69729
Ribosomal_protein_S12_methylthiotransferase_accessory_factor_YcaO	non-industrial	industrial	non-industrial	5.11779e-53	2.15602
Type_II_secretion_system_protein_J	non-industrial	industrial	non-industrial	5.61745e-53	2.5763
putative_protein_YcjX	non-industrial	industrial	non-industrial	6.91122e-53	2.42904
Flagellar_biosynthetic_protein_FliR	non-industrial	industrial	non-industrial	7.1856e-53	1.29567
4-hydroxy-3-methylbut-2-enyl_diphosphate_reductase_1	non-industrial	industrial	non-industrial	7.48898e-53	1.85461
Ferrienterobactin_receptor	non-industrial	industrial	non-industrial	1.09705e-52	1.85487
Mycothione_reductase	non-industrial	industrial	non-industrial	1.16568e-52	1.73656
Flagellar_secretion_chaperone_FliS	non-industrial	industrial	non-industrial	1.23842e-52	1.27567
Serine_hydroxymethyltransferase	non-industrial	industrial	non-industrial	1.25095e-52	0.335324
3-hydroxybenzoate_transporter_MhbT	non-industrial	industrial	non-industrial	1.51782e-52	2.77472
IS66_family_transposase_ISKpn24	non-industrial	industrial	non-industrial	1.5584e-52	3.92713
IS200/IS605_family_transposase_ISAsp8	non-industrial	industrial	non-industrial	1.62919e-52	2.70175
IS3_family_transposase_ISYps8	non-industrial	industrial	non-industrial	1.66294e-52	3.95266
putative_protease_SohB	non-industrial	industrial	non-industrial	1.74494e-52	2.13274
Glycine_betaine/proline_betaine-binding_periplasmic_protein	non-industrial	industrial	non-industrial	1.77054e-52	2.13842
Colicin_V_production_protein	non-industrial	industrial	non-industrial	1.82431e-52	2.40227
ISL3_family_transposase_ISSeq1	non-industrial	industrial	non-industrial	1.90163e-52	2.59999
Phosphotransferase_IIC_component_GlvC	non-industrial	industrial	non-industrial	2.08914e-52	2.14045
3-phosphoshikimate_1-carboxyvinyltransferase	non-industrial	industrial	non-industrial	2.27576e-52	0.307214
Swarming_motility_regulation_protein_RssB	non-industrial	industrial	non-industrial	2.51977e-52	2.32896
Ca(2+)/H(+)_antiporter	non-industrial	industrial	non-industrial	2.67992e-52	2.98854
Tn3_family_transposase_ISPa38	non-industrial	industrial	non-industrial	2.91102e-52	1.89199
Putative_acetyl-CoA_C-acetyltransferase_YhfS	non-industrial	industrial	non-industrial	3.21013e-52	2.44998
putative_protein_YfgJ	non-industrial	industrial	non-industrial	3.24087e-52	2.39404
IS3_family_transposase_IS1222	non-industrial	industrial	non-industrial	3.60125e-52	3.08413
IS5_family_transposase_ISCARN33	non-industrial	industrial	non-industrial	3.63158e-52	3.46116
1,2-phenylacetyl-CoA_epoxidase,_subunit_E	non-industrial	industrial	non-industrial	3.64674e-52	1.78792
ABC_transporter_arginine-binding_protein	non-industrial	industrial	non-industrial	3.78306e-52	2.15498
Glutamine-binding_periplasmic_protein	non-industrial	industrial	non-industrial	3.81569e-52	1.13157
(6-4)_photolyase	non-industrial	industrial	non-industrial	4.0953e-52	5.70968
Protein_PrgH	non-industrial	industrial	non-industrial	4.24786e-52	2.17944
Catechol_1,2-dioxygenase	non-industrial	industrial	non-industrial	4.41247e-52	4.29398
IS30_family_transposase_ISAhy3	non-industrial	industrial	non-industrial	4.65351e-52	2.50524
Cellulose_biosynthesis_protein_BcsG	non-industrial	industrial	non-industrial	4.68581e-52	2.60636
Cryptic_outer_membrane_porin_BglH	non-industrial	industrial	non-industrial	4.92166e-52	2.11005
IS110_family_transposase_ISEc21	non-industrial	industrial	non-industrial	5.22988e-52	2.52413
Holliday_junction_ATP-dependent_DNA_helicase_RuvB	non-industrial	industrial	non-industrial	5.52766e-52	0.314195
CRISPR-associated_endonuclease_Cas6f/Csy4	non-industrial	industrial	non-industrial	6.40361e-52	6.16422
Multidrug_export_protein_EmrA	non-industrial	industrial	non-industrial	6.85438e-52	1.34746
RNase_E_specificity_factor_CsrD	non-industrial	industrial	non-industrial	7.45872e-52	1.96455
Alanine_racemase,_biosynthetic	non-industrial	industrial	non-industrial	7.88427e-52	1.83004
NADH-quinone_oxidoreductase_subunit_14	non-industrial	industrial	non-industrial	7.88591e-52	3.41959
Laminin-binding_fimbrial_subunit_ElfA	non-industrial	industrial	non-industrial	7.95583e-52	1.90882
Intracellular_growth_attenuator_protein_igaA	non-industrial	industrial	non-industrial	8.26863e-52	3.30823
Propanediol_diffusion_facilitator	non-industrial	industrial	non-industrial	8.33927e-52	3.37578
Cyclic_di-GMP_phosphodiesterase_CdpA	non-industrial	industrial	non-industrial	9.11778e-52	2.13689
Protein_YciE	non-industrial	industrial	non-industrial	9.35219e-52	2.25416
Inner_membrane_protein_YohD	non-industrial	industrial	non-industrial	1.00306e-51	2.22217
Ketol-acid_reductoisomerase_(NADP(+))	non-industrial	industrial	non-industrial	1.03254e-51	0.713427
Peptide_antibiotic_transporter_SbmA	non-industrial	industrial	non-industrial	1.08994e-51	2.1381
IS6_family_transposase_ISTet2	non-industrial	industrial	non-industrial	1.1326e-51	3.02899
ISAzo13_family_transposase_ISCph11	non-industrial	industrial	non-industrial	1.17318e-51	3.79871
Psp_operon_transcriptional_activator	non-industrial	industrial	non-industrial	1.1818e-51	1.97353
ISAs1_family_transposase_ISCwa3	non-industrial	industrial	non-industrial	1.19584e-51	0.924586
Putative_gluconeogenesis_factor	non-industrial	industrial	non-industrial	1.21134e-51	1.81899
Glutathione_S-transferase_GstB	non-industrial	industrial	non-industrial	1.26407e-51	2.17003
Glutamate-1-semialdehyde_2,1-aminomutase_2	non-industrial	industrial	non-industrial	1.46412e-51	1.56552
tRNA(Met)_cytidine_acetyltransferase_TmcA	non-industrial	industrial	non-industrial	1.47385e-51	2.36626
Pyrethroid_hydrolase	non-industrial	industrial	non-industrial	1.58885e-51	5.27258
N-methyl-L-tryptophan_oxidase	non-industrial	industrial	non-industrial	1.65306e-51	1.97112
Putative_type_II_secretion_system_protein_K	non-industrial	industrial	non-industrial	2.06872e-51	1.93496
Persistence_and_stress-resistance_antitoxin_PasI	non-industrial	industrial	non-industrial	2.41755e-51	4.21353
Ribonucleoside-diphosphate_reductase_1_subunit_beta	non-industrial	industrial	non-industrial	2.61351e-51	2.17159
Outer_membrane_porin_C	non-industrial	industrial	non-industrial	2.73869e-51	1.87948
putative_MscS_family_protein.1	non-industrial	industrial	non-industrial	2.89593e-51	2.22167
putative_aspartate_aminotransferase	non-industrial	industrial	non-industrial	2.9102e-51	1.42839
Penicillin_G_acylase	non-industrial	industrial	non-industrial	3.02351e-51	2.95314
tRNA_pseudouridine_synthase_D	non-industrial	industrial	non-industrial	3.02752e-51	1.7081
Calcium-dependent_protease	non-industrial	industrial	non-industrial	3.67605e-51	1.77559
L-threonine_dehydratase_biosynthetic_IlvA	non-industrial	industrial	non-industrial	3.82517e-51	1.99822
Pyruvate_formate-lyase-activating_enzyme	non-industrial	industrial	non-industrial	4.01992e-51	0.799651
Flagellar_basal_body_rod_protein_FlgB	non-industrial	industrial	non-industrial	4.35225e-51	1.21814
Lipase_1	non-industrial	industrial	non-industrial	4.58674e-51	2.04589
Type_IV_secretion_system_protein_virB10	non-industrial	industrial	non-industrial	4.59974e-51	3.57496
putative_hemoglobin_and_hemoglobin-haptoglobin-binding_protein_2	non-industrial	industrial	non-industrial	4.61356e-51	3.99455
FAD-dependent_urate_hydroxylase	non-industrial	industrial	non-industrial	4.8847e-51	4.55103
Ubiquinol-cytochrome_c_reductase_iron-sulfur_subunit	non-industrial	industrial	non-industrial	5.19271e-51	3.55999
Antitoxin_VapB	non-industrial	industrial	non-industrial	5.25776e-51	3.24407
Nitrate/nitrite_binding_protein_NrtA	non-industrial	industrial	non-industrial	5.35675e-51	4.68827
Carnitine_monooxygenase_oxygenase_subunit	non-industrial	industrial	non-industrial	5.82108e-51	2.11756
Ribonuclease_BN	non-industrial	industrial	non-industrial	6.18953e-51	0.549895
Limonene_1,2-monooxygenase	non-industrial	industrial	non-industrial	6.4226e-51	2.60415
Tn3_family_transposase_TnShfr1	non-industrial	industrial	non-industrial	6.43084e-51	3.59342
FHA_domain-containing_protein_FhaA	non-industrial	industrial	non-industrial	6.52008e-51	1.68877
IS66_family_transposase_ISCfr14	non-industrial	industrial	non-industrial	6.75421e-51	4.79822
Aerobic_respiration_control_protein_ArcA	non-industrial	industrial	non-industrial	6.87827e-51	2.09648
tRNA_2-selenouridine_synthase	non-industrial	industrial	non-industrial	7.16047e-51	2.10823
Enterobactin_synthase_component_F	non-industrial	industrial	non-industrial	7.50631e-51	1.90291
IS1380_family_transposase_ISDau1	non-industrial	industrial	non-industrial	7.57425e-51	1.27805
2-halobenzoate_1,2-dioxygenase_large_subunit	non-industrial	industrial	non-industrial	8.1128e-51	4.03599
Toluene_efflux_pump_outer_membrane_protein_TtgC	non-industrial	industrial	non-industrial	8.46484e-51	2.1059
Outer_membrane_usher_protein_FimD	non-industrial	industrial	non-industrial	8.54872e-51	2.23655
Fructose-1,6-bisphosphatase_class_2	non-industrial	industrial	non-industrial	8.92959e-51	1.82672
Serine_protease_EspP	non-industrial	industrial	non-industrial	9.24752e-51	1.30794
Uracil_permease	non-industrial	industrial	non-industrial	9.2902e-51	0.5011
putative_fimbrial-like_protein_YraK	non-industrial	industrial	non-industrial	1.03523e-50	2.12726
Cell_division_protein_ZapE	non-industrial	industrial	non-industrial	1.06448e-50	2.15624
Cell_division_protein_FtsZ	non-industrial	industrial	non-industrial	1.15489e-50	0.307857
Thioredoxin-dependent_5'-adenylylsulfate_reductase	non-industrial	industrial	non-industrial	1.18343e-50	3.04795
putative_fimbrial-like_protein_YcbV	non-industrial	industrial	non-industrial	1.21054e-50	2.25455
putative_protease_YhbU	non-industrial	industrial	non-industrial	1.24378e-50	0.783751
CTP_synthase	non-industrial	industrial	non-industrial	1.29394e-50	0.289758
Methyl-accepting_chemotaxis_protein_McpG	non-industrial	industrial	non-industrial	1.52536e-50	1.25238
DNA_polymerase_III_subunit_epsilon	non-industrial	industrial	non-industrial	1.68112e-50	1.39613
IS110_family_transposase_ISSso6	non-industrial	industrial	non-industrial	1.721e-50	2.41941
IS3_family_transposase_IS3	non-industrial	industrial	non-industrial	1.79513e-50	2.04561
ISNCY_family_transposase_ISPlu15	non-industrial	industrial	non-industrial	1.9332e-50	3.36419
D-ribose_pyranase	non-industrial	industrial	non-industrial	2.02784e-50	1.20904
ISAzo13_family_transposase_ISDssp1	non-industrial	industrial	non-industrial	2.28472e-50	3.10056
Nucleoside_deoxyribosyltransferase	non-industrial	industrial	non-industrial	2.31039e-50	-0.118028
Glutamate_synthase_[NADPH]_small_chain	non-industrial	industrial	non-industrial	2.35114e-50	0.370921
Isocitrate_dehydrogenase_[NADP]_2	non-industrial	industrial	non-industrial	2.36007e-50	3.868
ADP,ATP_carrier_protein_1	non-industrial	industrial	non-industrial	2.91427e-50	3.82433
Inhibitor_of_hydrogen_peroxide_resistance	non-industrial	industrial	non-industrial	3.02115e-50	2.48182
Protein-glutamate_methylesterase/protein-glutamine_glutaminase_2	non-industrial	industrial	non-industrial	3.35094e-50	1.40496
ADP-dependent_(S)-NAD(P)H-hydrate_dehydratase	non-industrial	industrial	non-industrial	3.82837e-50	1.1163
8-methylmenaquinol:fumarate_reductase_iron-sulfur_subunit	non-industrial	industrial	non-industrial	3.84409e-50	0.810738
IS66_family_transposase_ISMma14	non-industrial	industrial	non-industrial	3.87108e-50	2.29558
Chaperone_protein_FaeE	non-industrial	industrial	non-industrial	3.93402e-50	6.1858
NAD(P)_transhydrogenase_subunit_beta	non-industrial	industrial	non-industrial	3.94305e-50	1.99314
Glutamate-pyruvate_aminotransferase_AlaC	non-industrial	industrial	non-industrial	4.30804e-50	0.796703
Uric_acid_degradation_bifunctional_protein	non-industrial	industrial	non-industrial	4.38806e-50	5.09097
Inner_membrane_protein_YabI	non-industrial	industrial	non-industrial	4.56155e-50	2.39622
Zinc-type_alcohol_dehydrogenase-like_protein	non-industrial	industrial	non-industrial	4.69837e-50	1.97511
D-tagatose-1,6-bisphosphate_aldolase_subunit_GatZ	non-industrial	industrial	non-industrial	4.91857e-50	1.69443
CFA/I_fimbrial_subunit_B	non-industrial	industrial	non-industrial	5.02773e-50	2.3683
putative_lipid_II_flippase_MurJ	non-industrial	industrial	non-industrial	5.24405e-50	1.78424
Putative_acyl-CoA_dehydrogenase_AidB	non-industrial	industrial	non-industrial	5.27414e-50	2.0389
IS256_family_transposase_ISWch2	non-industrial	industrial	non-industrial	5.40577e-50	12.0322
Deoxyribodipyrimidine_photo-lyase	non-industrial	industrial	non-industrial	6.24619e-50	2.14534
Inner_membrane_protein_YjcH	non-industrial	industrial	non-industrial	7.34566e-50	2.18864
Phosphoglycerate_transporter_protein	non-industrial	industrial	non-industrial	7.59612e-50	1.72186
Quinolone_resistance_transporter	non-industrial	industrial	non-industrial	7.68191e-50	3.5209
PTS_system_fructose-specific_EIIB'BC_component	non-industrial	industrial	non-industrial	7.99861e-50	1.31114
Putative_transport_protein_YhhT	non-industrial	industrial	non-industrial	9.8757e-50	0.663883
ISL3_family_transposase_ISMno5	non-industrial	industrial	non-industrial	1.17768e-49	2.48974
Aerotaxis_receptor	non-industrial	industrial	non-industrial	1.18962e-49	1.84386
NADPH-dependent_ferric-chelate_reductase	non-industrial	industrial	non-industrial	1.20078e-49	2.02134
IS110_family_transposase_ISCro4	non-industrial	industrial	non-industrial	1.21205e-49	2.8782
Pyrroloquinoline-quinone_synthase	non-industrial	industrial	non-industrial	1.24948e-49	4.49459
Transcriptional_repressor_PifC	non-industrial	industrial	non-industrial	1.3848e-49	2.03352
Poly-beta-1,6-N-acetyl-D-glucosamine_export_protein	non-industrial	industrial	non-industrial	1.44567e-49	2.12745
Potassium_transporter_KimA	non-industrial	industrial	non-industrial	1.49728e-49	2.18572
IS110_family_transposase_ISSgr1	non-industrial	industrial	non-industrial	1.55457e-49	2.11116
IS1_family_transposase_IS1X4	non-industrial	industrial	non-industrial	1.66943e-49	2.55773
IS110_family_transposase_ISCaa7	non-industrial	industrial	non-industrial	1.77681e-49	1.8266
50S_ribosomal_protein_L16_3-hydroxylase	non-industrial	industrial	non-industrial	1.83001e-49	2.34284
Lysophospholipase_L2	non-industrial	industrial	non-industrial	1.85672e-49	1.38451
Glutamate_racemase	non-industrial	industrial	non-industrial	1.93075e-49	0.35022
IS3_family_transposase_ISEc52	non-industrial	industrial	non-industrial	1.98107e-49	1.72749
Validamycin_A_dioxygenase	non-industrial	industrial	non-industrial	2.04577e-49	3.9986
ISL3_family_transposase_IS1557	non-industrial	industrial	non-industrial	2.07251e-49	3.0169
putative_fimbrial_chaperone_YraI	non-industrial	industrial	non-industrial	2.44986e-49	2.11106
Arginine_N-succinyltransferase	non-industrial	industrial	non-industrial	2.46427e-49	2.30425
putative_nicotinate-nucleotide_adenylyltransferase	non-industrial	industrial	non-industrial	2.57552e-49	0.84693
Maltose/maltodextrin-binding_periplasmic_protein	non-industrial	industrial	non-industrial	2.61351e-49	1.98774
putative_fimbrial-like_protein_SfmF	non-industrial	industrial	non-industrial	2.62839e-49	2.25189
Type-2_restriction_enzyme_BsuMI_component_YdiS	non-industrial	industrial	non-industrial	2.71756e-49	1.31674
IS607_family_transposase_ISCfe1	non-industrial	industrial	non-industrial	2.84012e-49	7.7813
Acetate_kinase	non-industrial	industrial	non-industrial	3.30304e-49	0.287285
IS66_family_transposase_ISSgsp1	non-industrial	industrial	non-industrial	3.58925e-49	3.57769
Flagellar_biosynthetic_protein_FliP	non-industrial	industrial	non-industrial	3.62359e-49	1.14973
ISLre2_family_transposase_ISDsu1	non-industrial	industrial	non-industrial	3.80176e-49	0.534211
Thiamine-binding_periplasmic_protein	non-industrial	industrial	non-industrial	3.9061e-49	2.15849
PanD_regulatory_factor	non-industrial	industrial	non-industrial	3.95192e-49	2.27905
IS4_family_transposase_ISCro3	non-industrial	industrial	non-industrial	4.10374e-49	2.59905
Pyruvate_dehydrogenase_E1_component	non-industrial	industrial	non-industrial	4.21438e-49	1.94461
IS256_family_transposase_ISMca5	non-industrial	industrial	non-industrial	4.36132e-49	0.921589
Protein_YibA	non-industrial	industrial	non-industrial	4.45447e-49	1.52105
Gallate_dioxygenase	non-industrial	industrial	non-industrial	4.91124e-49	4.57215
Adenine_phosphoribosyltransferase	non-industrial	industrial	non-industrial	4.9974e-49	0.409795
Iron-dependent_repressor_IdeR	non-industrial	industrial	non-industrial	6.16025e-49	1.57058
Methionine_import_ATP-binding_protein_MetN	non-industrial	industrial	non-industrial	6.22045e-49	0.687004
Histidine_transport_ATP-binding_protein_HisP	non-industrial	industrial	non-industrial	6.34263e-49	1.08087
Methylxanthine_N1-demethylase_NdmA	non-industrial	industrial	non-industrial	6.48019e-49	4.5785
Cyclodextrin-binding_protein	non-industrial	industrial	non-industrial	6.53038e-49	1.49957
putative_protein_YqjD	non-industrial	industrial	non-industrial	6.57627e-49	1.83691
putative_acrylyl-CoA_reductase_AcuI	non-industrial	industrial	non-industrial	6.72174e-49	1.88758
putative_ECA_polymerase	non-industrial	industrial	non-industrial	6.8358e-49	2.10461
Acyl-coenzyme_A_dehydrogenase	non-industrial	industrial	non-industrial	7.01375e-49	2.08131
IS110_family_transposase_ISHaha5	non-industrial	industrial	non-industrial	7.30382e-49	1.59758
Transcriptional_repressor_SmtB	non-industrial	industrial	non-industrial	7.3304e-49	1.83928
Hydrogenase-4_component_E	non-industrial	industrial	non-industrial	8.56328e-49	1.64882
tRNA_threonylcarbamoyladenosine_biosynthesis_protein_TsaB	non-industrial	industrial	non-industrial	8.95549e-49	0.50594
N-succinylarginine_dihydrolase	non-industrial	industrial	non-industrial	9.99162e-49	2.26391
IS3_family_transposase_ISKpn34	non-industrial	industrial	non-industrial	1.01159e-48	4.41982
Putative_glutamate--cysteine_ligase_2	non-industrial	industrial	non-industrial	1.02747e-48	1.76386
Ribosomal_RNA_small_subunit_methyltransferase_C	non-industrial	industrial	non-industrial	1.04096e-48	1.37483
Transcription_termination/antitermination_protein_NusA	non-industrial	industrial	non-industrial	1.04603e-48	0.315392
IS66_family_transposase_ISAnsp12	non-industrial	industrial	non-industrial	1.28976e-48	1.85486
IS66_family_transposase_ISEcl6	non-industrial	industrial	non-industrial	1.35667e-48	4.29846
IS4_family_transposase_ISDar2	non-industrial	industrial	non-industrial	1.3898e-48	1.73104
IS110_family_transposase_ISSm1	non-industrial	industrial	non-industrial	1.51757e-48	1.59417
Protein_YciN	non-industrial	industrial	non-industrial	1.65065e-48	2.40403
Peptidase_T	non-industrial	industrial	non-industrial	1.67393e-48	0.284126
putative_outer_membrane_usher_protein_ElfC	non-industrial	industrial	non-industrial	2.19401e-48	2.38607
IS110_family_transposase_IS4321L	non-industrial	industrial	non-industrial	2.21518e-48	3.41908
Plipastatin_synthase_subunit_C	non-industrial	industrial	non-industrial	2.34993e-48	1.51131
Phosphatidate_cytidylyltransferase	non-industrial	industrial	non-industrial	2.53768e-48	0.21328
SPbeta_prophage-derived_endonuclease_YokF	non-industrial	industrial	non-industrial	2.59772e-48	1.70729
Protein_RseC	non-industrial	industrial	non-industrial	2.75224e-48	1.98971
Endonuclease-1	non-industrial	industrial	non-industrial	2.765e-48	2.38136
NAD(P)_transhydrogenase_subunit_alpha	non-industrial	industrial	non-industrial	2.78173e-48	1.96136
putative_protein_YccU	non-industrial	industrial	non-industrial	2.83579e-48	1.68625
NH(3)-dependent_NAD(+)_synthetase	non-industrial	industrial	non-industrial	2.94777e-48	2.38106
putative_fimbrial_chaperone_protein_ElfD	non-industrial	industrial	non-industrial	3.01839e-48	1.7416
Polyketide_synthase_PksR	non-industrial	industrial	non-industrial	3.34306e-48	1.88888
IS200/IS605_family_transposase_ISHti3	non-industrial	industrial	non-industrial	3.5115e-48	1.47868
Copper_resistance_protein_B	non-industrial	industrial	non-industrial	3.68296e-48	2.25994
4-aminobutyrate_aminotransferase_GabT	non-industrial	industrial	non-industrial	4.0631e-48	1.90092
50S_ribosomal_protein_L3_glutamine_methyltransferase	non-industrial	industrial	non-industrial	5.03613e-48	1.27609
Type_II_secretion_system_protein_I	non-industrial	industrial	non-industrial	5.22739e-48	2.7154
Soluble_lytic_murein_transglycosylase	non-industrial	industrial	non-industrial	5.38761e-48	1.2917
Flagellar_basal-body_rod_protein_FlgC	non-industrial	industrial	non-industrial	5.62635e-48	1.1516
IS1_family_transposase_IS1S	non-industrial	industrial	non-industrial	6.18146e-48	2.63065
Glutamyl-Q_tRNA(Asp)_synthetase	non-industrial	industrial	non-industrial	6.31575e-48	0.731536
Putative_beta-lactamase_HcpC	non-industrial	industrial	non-industrial	6.37683e-48	2.91074
Serine_protease_EatA	non-industrial	industrial	non-industrial	6.44622e-48	1.76655
IS3_family_transposase_ISYpe1	non-industrial	industrial	non-industrial	6.56629e-48	4.37663
Fructose-1-phosphate_phosphatase_YqaB	non-industrial	industrial	non-industrial	6.69137e-48	1.27465
1-methylthio-D-xylulose_5-phosphate_methylsulfurylase	non-industrial	industrial	non-industrial	7.26211e-48	1.68837
DnaA_regulatory_inactivator_Hda	non-industrial	industrial	non-industrial	7.40278e-48	2.29052
Aldehyde_reductase_Ahr	non-industrial	industrial	non-industrial	7.53665e-48	2.1041
IS5_family_transposase_ISRl2	non-industrial	industrial	non-industrial	7.57268e-48	5.50103
Hexose-6-phosphate:phosphate_antiporter	non-industrial	industrial	non-industrial	7.65994e-48	1.99803
IS3_family_transposase_ISWci1	non-industrial	industrial	non-industrial	7.94315e-48	-0.0788238
IS1182_family_transposase_ISFnu7	non-industrial	industrial	non-industrial	8.15434e-48	1.00823
Ferredoxin--NADP_reductase_2	non-industrial	industrial	non-industrial	8.47948e-48	1.49779
6-phospho-beta-glucosidase	non-industrial	industrial	non-industrial	8.54031e-48	1.88468
IS200/IS605_family_transposase_ISCpe4	non-industrial	industrial	non-industrial	8.75161e-48	2.20689
Protein_translocase_subunit_SecA	non-industrial	industrial	non-industrial	8.76028e-48	0.351518
Multidrug_resistance_protein_D	non-industrial	industrial	non-industrial	9.18242e-48	1.99945
Protein_YdeP	non-industrial	industrial	non-industrial	1.08777e-47	2.16752
tRNA-specific_adenosine_deaminase	non-industrial	industrial	non-industrial	1.09802e-47	0.374819
Phosphoribosylamine--glycine_ligase	non-industrial	industrial	non-industrial	1.15759e-47	0.49374
Universal_stress_protein_UP12	non-industrial	industrial	non-industrial	1.17604e-47	1.99912
Expansin-YoaJ	non-industrial	industrial	non-industrial	1.18761e-47	4.8766
Periplasmic_chaperone_Spy	non-industrial	industrial	non-industrial	1.2087e-47	2.01771
Inner_membrane_protein_YiaW	non-industrial	industrial	non-industrial	1.22002e-47	1.99397
putative_fimbrial-like_protein_YraH	non-industrial	industrial	non-industrial	1.23191e-47	1.94161
Nickel_and_cobalt_resistance_protein_CnrB	non-industrial	industrial	non-industrial	1.37078e-47	1.52735
Modulator_of_FtsH_protease_YccA	non-industrial	industrial	non-industrial	1.61005e-47	2.19695
Chemotaxis_protein_CheY	non-industrial	industrial	non-industrial	1.68307e-47	0.932291
Teichoic_acid_ribitol-phosphate_polymerase_TarK	non-industrial	industrial	non-industrial	1.75728e-47	1.6086
High-affinity_nickel_transport_protein	non-industrial	industrial	non-industrial	1.7766e-47	4.41418
5'-3'_exonuclease	non-industrial	industrial	non-industrial	1.78172e-47	3.00026
putative_cyclic_di-GMP_phosphodiesterase_PdeB	non-industrial	industrial	non-industrial	1.79989e-47	1.44224
CDP-diacylglycerol_pyrophosphatase	non-industrial	industrial	non-industrial	1.94198e-47	2.08752
Membrane_protein_insertase_MisCA	non-industrial	industrial	non-industrial	1.97138e-47	1.27221
Glycine_betaine_uptake_system_permease_protein_YehW	non-industrial	industrial	non-industrial	2.00256e-47	2.05458
IS3_family_transposase_ISPpr7	non-industrial	industrial	non-industrial	2.25498e-47	3.02194
ISL3_family_transposase_IS1251	non-industrial	industrial	non-industrial	2.53076e-47	1.2196
IS3_family_transposase_ISAs9	non-industrial	industrial	non-industrial	2.62716e-47	4.60029
FKBP-type_16_kDa_peptidyl-prolyl_cis-trans_isomerase	non-industrial	industrial	non-industrial	2.66559e-47	1.64825
Protein-methionine-sulfoxide_reductase_catalytic_subunit_MsrP	non-industrial	industrial	non-industrial	2.72719e-47	1.98766
IS3_family_transposase_ISSen4	non-industrial	industrial	non-industrial	3.12097e-47	3.07325
Na(+)/H(+)_antiporter_subunit_D	non-industrial	industrial	non-industrial	3.15893e-47	1.60852
Transcriptional_regulatory_protein_CitB	non-industrial	industrial	non-industrial	3.28517e-47	4.0803
Protein_YeeZ	non-industrial	industrial	non-industrial	3.32507e-47	2.16008
Endonuclease_8	non-industrial	industrial	non-industrial	3.39868e-47	1.93584
IS256_family_transposase_ISEnfa4	non-industrial	industrial	non-industrial	3.43744e-47	5.42669
Cytochrome_bo(3)_ubiquinol_oxidase_subunit_2	non-industrial	industrial	non-industrial	3.58536e-47	2.14637
3-dehydroquinate_dehydratase_1	non-industrial	industrial	non-industrial	3.9829e-47	1.60224
5'-fluoro-5'-deoxy-adenosine_synthase	non-industrial	industrial	non-industrial	4.11539e-47	1.44312
G/U_mismatch-specific_DNA_glycosylase	non-industrial	industrial	non-industrial	4.18644e-47	2.10894
IS1_family_transposase_IS1X2	non-industrial	industrial	non-industrial	4.26649e-47	2.45908
Intermembrane_phospholipid_transport_system_binding_protein_MlaB	non-industrial	industrial	non-industrial	4.28689e-47	1.9592
putative_L,D-transpeptidase_YnhG	non-industrial	industrial	non-industrial	4.29097e-47	2.05616
putative_malonic_semialdehyde_reductase_RutE	non-industrial	industrial	non-industrial	4.49218e-47	2.58106
HTH-type_transcriptional_regulator_YhaJ	non-industrial	industrial	non-industrial	4.5428e-47	2.00452
IS3_family_transposase_ISSty2	non-industrial	industrial	non-industrial	4.54951e-47	1.98731
Fructose-1,6-bisphosphatase_1_class_2	non-industrial	industrial	non-industrial	4.75239e-47	2.08317
Ferric_iron_reductase_protein_FhuF	non-industrial	industrial	non-industrial	4.81769e-47	2.1375
Nitrogen_regulatory_protein	non-industrial	industrial	non-industrial	4.84355e-47	1.78449
Multiphosphoryl_transfer_protein_1	non-industrial	industrial	non-industrial	5.15132e-47	1.89586
Inner_membrane_protein_YccS	non-industrial	industrial	non-industrial	5.51616e-47	2.01752
NAD(P)H-flavin_reductase	non-industrial	industrial	non-industrial	6.71868e-47	2.18009
IS3_family_transposase_ISLad1	non-industrial	industrial	non-industrial	6.88143e-47	2.07748
Phosphoribulokinase,_plasmid	non-industrial	industrial	non-industrial	6.88302e-47	2.0374
Cyclic_di-GMP_phosphodiesterase_PdeH	non-industrial	industrial	non-industrial	7.41679e-47	2.09435
Modulator_protein_MzrA	non-industrial	industrial	non-industrial	7.64642e-47	1.9256
Cell_division_protein_ZapB	non-industrial	industrial	non-industrial	8.10578e-47	1.85745
2-octaprenylphenol_hydroxylase	non-industrial	industrial	non-industrial	8.5682e-47	2.055
Phenolphthiocerol_synthesis_polyketide_synthase_type_I_Pks15/1	non-industrial	industrial	non-industrial	8.95792e-47	1.99172
Nitric_oxide_reductase_transcription_regulator_NorR1	non-industrial	industrial	non-industrial	9.19545e-47	3.31738
IS1_family_transposase_ISKpn14	non-industrial	industrial	non-industrial	9.32785e-47	2.19133
Anti-sigma-E_factor_RseA	non-industrial	industrial	non-industrial	9.60221e-47	1.98063
Glutathione_S-transferase_YfcF	non-industrial	industrial	non-industrial	9.80791e-47	2.00278
Antiholin-like_protein_LrgB	non-industrial	industrial	non-industrial	1.02837e-46	0.878805
Deoxyadenosine_kinase	non-industrial	industrial	non-industrial	1.03117e-46	0.594736
malate:quinone_oxidoreductase	non-industrial	industrial	non-industrial	1.10381e-46	2.78418
Arsenical_pump_membrane_protein	non-industrial	industrial	non-industrial	1.15916e-46	1.50431
Anthranilate_1,2-dioxygenase_system_ferredoxin--NAD(+)_reductase_component	non-industrial	industrial	non-industrial	1.17219e-46	3.64401
Glutaredoxin_4	non-industrial	industrial	non-industrial	1.31074e-46	1.94234
GDP-mannose_pyrophosphatase_NudK	non-industrial	industrial	non-industrial	1.40196e-46	2.28824
Protein_TusC	non-industrial	industrial	non-industrial	1.48865e-46	2.31524
IS3_family_transposase_ISEc17	non-industrial	industrial	non-industrial	1.50171e-46	1.89306
ISL3_family_transposase_ISRta1	non-industrial	industrial	non-industrial	1.51273e-46	-0.618109
Porin_B	non-industrial	industrial	non-industrial	1.54233e-46	3.01231
Homoprotocatechuate_catabolism_bifunctional_isomerase/decarboxylase	non-industrial	industrial	non-industrial	1.56187e-46	2.75846
IS1_family_transposase_IS1X3	non-industrial	industrial	non-industrial	1.63071e-46	2.8382
Enterochelin_esterase	non-industrial	industrial	non-industrial	1.69661e-46	1.64138
NAD(P)H-quinone_oxidoreductase_subunit_I,_chloroplastic	non-industrial	industrial	non-industrial	1.70978e-46	0.449871
HTH-type_transcriptional_regulator_AcrR	non-industrial	industrial	non-industrial	1.79713e-46	1.27837
Transcription_modulator_YdgT	non-industrial	industrial	non-industrial	1.80311e-46	4.26023
Intermembrane_transport_protein_YebT	non-industrial	industrial	non-industrial	1.96102e-46	1.93984
Sigma-E_factor_regulatory_protein_RseB	non-industrial	industrial	non-industrial	2.02487e-46	2.24963
Biotin_sulfoxide_reductase	non-industrial	industrial	non-industrial	2.13925e-46	1.9135
putative_deoxycholate-binding_periplasmic_protein_YgiS	non-industrial	industrial	non-industrial	2.15717e-46	0.929022
Formate_hydrogenlyase_subunit_7	non-industrial	industrial	non-industrial	2.19847e-46	1.45442
3-(3-hydroxy-phenyl)propionate/3-hydroxycinnamic_acid_hydroxylase	non-industrial	industrial	non-industrial	2.21395e-46	2.02721
UDP-N-acetylenolpyruvoylglucosamine_reductase	non-industrial	industrial	non-industrial	2.2512e-46	0.226551
Ferrienterobactin-binding_periplasmic_protein	non-industrial	industrial	non-industrial	2.28206e-46	1.88822
Quorum-sensing_regulator_protein_G	non-industrial	industrial	non-industrial	2.33205e-46	2.05753
ATP-dependent_RNA_helicase_HrpA	non-industrial	industrial	non-industrial	2.36047e-46	1.68063
Cell_division_protein_SepF	non-industrial	industrial	non-industrial	2.38295e-46	1.31643
IS66_family_transposase_ISCro1	non-industrial	industrial	non-industrial	2.38378e-46	3.35696
Oxygen-dependent_coproporphyrinogen-III_oxidase	non-industrial	industrial	non-industrial	2.55365e-46	1.96036
Glutathione_reductase	non-industrial	industrial	non-industrial	2.63836e-46	2.00351
Bifunctional_NMN_adenylyltransferase/Nudix_hydrolase	non-industrial	industrial	non-industrial	2.66991e-46	1.21954
Isocitrate_dehydrogenase_kinase/phosphatase	non-industrial	industrial	non-industrial	2.68138e-46	2.04922
Coagulase/fibrinolysin	non-industrial	industrial	non-industrial	2.75618e-46	4.2345
Ubiquinone_biosynthesis_accessory_factor_UbiJ	non-industrial	industrial	non-industrial	2.78037e-46	1.88
PTS_system_N,N'-diacetylchitobiose-specific_EIIC_component	non-industrial	industrial	non-industrial	2.88e-46	1.72406
putative_L,D-transpeptidase_YcfS	non-industrial	industrial	non-industrial	3.01012e-46	1.98356
Intermembrane_phospholipid_transport_system_ATP-binding_protein_MlaF	non-industrial	industrial	non-industrial	3.25729e-46	1.74629
Blue_copper_oxidase_CueO	non-industrial	industrial	non-industrial	3.27859e-46	1.97373
Glycine_betaine/proline/choline_transporter	non-industrial	industrial	non-industrial	3.70316e-46	3.29574
Cysteine_desulfurase_CsdA	non-industrial	industrial	non-industrial	3.71865e-46	1.06954
2-oxoglutaramate_amidase	non-industrial	industrial	non-industrial	4.28533e-46	1.24084
Putrescine_export_system_permease_protein_SapB	non-industrial	industrial	non-industrial	4.60695e-46	2.28839
Putative_competence-damage_inducible_protein	non-industrial	industrial	non-industrial	5.25066e-46	0.674463
IS3_family_transposase_ISGmo1	non-industrial	industrial	non-industrial	5.34144e-46	3.28902
putative_cyclic_di-GMP_phosphodiesterase_PdeA	non-industrial	industrial	non-industrial	5.42709e-46	1.74931
Type_II_secretion_system_protein_C	non-industrial	industrial	non-industrial	5.86432e-46	4.17601
Bifunctional_uridylyltransferase/uridylyl-removing_enzyme	non-industrial	industrial	non-industrial	5.93638e-46	1.93466
L-asparagine_permease_2	non-industrial	industrial	non-industrial	6.12441e-46	2.13694
Fe(3+)_dicitrate_transport_ATP-binding_protein_FecE	non-industrial	industrial	non-industrial	6.34182e-46	0.73713
Universal_stress_protein_A	non-industrial	industrial	non-industrial	6.50018e-46	2.11135
Catalase-peroxidase	non-industrial	industrial	non-industrial	6.79443e-46	1.94258
Transcriptional_activator_protein_ExaE	non-industrial	industrial	non-industrial	6.8522e-46	1.62355
Flagellar_filament_33_kDa_core_protein	non-industrial	industrial	non-industrial	7.00506e-46	2.71607
PTS_system_glucose-specific_EIICB_component	non-industrial	industrial	non-industrial	7.102e-46	1.02589
Met_repressor	non-industrial	industrial	non-industrial	7.85068e-46	2.00438
Immunoglobulin_G-binding_protein_A	non-industrial	industrial	non-industrial	7.86971e-46	2.36985
Ubiquinone_biosynthesis_O-methyltransferase	non-industrial	industrial	non-industrial	7.99866e-46	2.30752
Oxygen-dependent_choline_dehydrogenase	non-industrial	industrial	non-industrial	8.05917e-46	1.98568
IS110_family_transposase_IS110	non-industrial	industrial	non-industrial	8.13765e-46	4.1554
Protein_MoaF	non-industrial	industrial	non-industrial	8.4262e-46	4.72182
Polyphosphate_glucokinase	non-industrial	industrial	non-industrial	8.4519e-46	2.64125
Inner_membrane_protein_YeeR	non-industrial	industrial	non-industrial	8.86548e-46	2.1985
NADH-dependent_phenylglyoxylate_dehydrogenase_subunit_gamma	non-industrial	industrial	non-industrial	8.9894e-46	1.04222
Inner_membrane_protein_YecN	non-industrial	industrial	non-industrial	1.02105e-45	2.01968
Flagellin_C	non-industrial	industrial	non-industrial	1.03535e-45	1.75683
F1_capsule-anchoring_protein	non-industrial	industrial	non-industrial	1.05477e-45	3.14978
Acetolactate_synthase_isozyme_1_large_subunit	non-industrial	industrial	non-industrial	1.08016e-45	1.23214
Transcriptional_regulatory_protein_PhoP	non-industrial	industrial	non-industrial	1.16736e-45	1.64753
Glutathione_S-transferase_GST-6.0	non-industrial	industrial	non-industrial	1.18397e-45	2.16755
3-phenylpropionate/cinnamic_acid_dioxygenase_ferredoxin_subunit	non-industrial	industrial	non-industrial	1.21397e-45	2.01725
Phosphogluconate_dehydratase	non-industrial	industrial	non-industrial	1.28478e-45	2.0404
putative_lipoprotein_YgdR	non-industrial	industrial	non-industrial	1.34901e-45	2.03613
DEAD-box_ATP-dependent_RNA_helicase_CshB	non-industrial	industrial	non-industrial	1.419e-45	1.02979
Dephospho-CoA_kinase	non-industrial	industrial	non-industrial	1.43915e-45	0.220672
ISAs1_family_transposase_ISUnCu11	non-industrial	industrial	non-industrial	1.52384e-45	1.24199
putative_protein_YueI	non-industrial	industrial	non-industrial	1.53261e-45	0.692035
Fe(3+)-binding_periplasmic_protein	non-industrial	industrial	non-industrial	1.58566e-45	3.60492
IS66_family_transposase_ISPto7	non-industrial	industrial	non-industrial	1.61516e-45	0.68734
3-demethoxyubiquinol_3-hydroxylase	non-industrial	industrial	non-industrial	1.73448e-45	2.17559
Inner_membrane_transporter_YjeM	non-industrial	industrial	non-industrial	1.73766e-45	1.69376
IS256_family_transposase_IS1414	non-industrial	industrial	non-industrial	1.77204e-45	2.03682
IS3_family_transposase_ISVisp4	non-industrial	industrial	non-industrial	1.85688e-45	1.23171
ATP_synthase_subunit_alpha,_sodium_ion_specific	non-industrial	industrial	non-industrial	1.86718e-45	1.83946
IS110_family_transposase_IS1663	non-industrial	industrial	non-industrial	2.04411e-45	2.48146
Exodeoxyribonuclease_10	non-industrial	industrial	non-industrial	2.2827e-45	2.32977
Protein_YchN	non-industrial	industrial	non-industrial	2.44729e-45	1.95519
Protein_FimG	non-industrial	industrial	non-industrial	2.52422e-45	2.11036
putative_protein_YbiB	non-industrial	industrial	non-industrial	2.58308e-45	2.09858
HTH-type_transcriptional_regulator_NmtR	non-industrial	industrial	non-industrial	2.60582e-45	1.76684
UTP_pyrophosphatase	non-industrial	industrial	non-industrial	2.63126e-45	2.00007
Dihydroneopterin_triphosphate_diphosphatase	non-industrial	industrial	non-industrial	2.65634e-45	1.92531
Protein_AmpE	non-industrial	industrial	non-industrial	2.68766e-45	2.15335
Intermembrane_phospholipid_transport_system_binding_protein_MlaC	non-industrial	industrial	non-industrial	2.99969e-45	2.03836
Accessory_Sec_system_protein_Asp1	non-industrial	industrial	non-industrial	3.22206e-45	1.67889
5,6,7,8-tetrahydromethanopterin_hydro-lyase	non-industrial	industrial	non-industrial	3.26048e-45	2.50291
Alpha-ketoglutarate-dependent_taurine_dioxygenase	non-industrial	industrial	non-industrial	3.39189e-45	2.12147
IS4_family_transposase_IS943	non-industrial	industrial	non-industrial	3.45502e-45	1.0743
IS3_family_transposase_ISWco1	non-industrial	industrial	non-industrial	3.76625e-45	2.45583
DNA_replication_terminus_site-binding_protein	non-industrial	industrial	non-industrial	3.79681e-45	2.01386
IS5_family_transposase_ISMafe1	non-industrial	industrial	non-industrial	3.97969e-45	1.0218
putative_soluble_pyridine_nucleotide_transhydrogenase	non-industrial	industrial	non-industrial	4.23046e-45	5.76572
Outer_membrane_protein_A	non-industrial	industrial	non-industrial	4.47609e-45	0.750764
Pullulanase_secretion_protein_PulS	non-industrial	industrial	non-industrial	4.68251e-45	4.20128
Peptide_transport_system_permease_protein_SapC	non-industrial	industrial	non-industrial	4.75143e-45	2.82929
Alpha-ketoglutarate-dependent_dioxygenase_AlkB	non-industrial	industrial	non-industrial	5.33265e-45	2.15348
Mannitol_operon_repressor	non-industrial	industrial	non-industrial	6.16654e-45	1.90426
Type_IV_secretion_system_protein_PtlG	non-industrial	industrial	non-industrial	6.25245e-45	3.08055
Inner_membrane_protein_YejM	non-industrial	industrial	non-industrial	6.26649e-45	1.42785
Uridylate_kinase	non-industrial	industrial	non-industrial	6.50499e-45	0.198985
putative_L,D-transpeptidase_YcbB	non-industrial	industrial	non-industrial	6.68977e-45	1.28926
Accessory_Sec_system_protein_Asp2	non-industrial	industrial	non-industrial	7.51541e-45	1.5704
IS3_family_transposase_ISEal1	non-industrial	industrial	non-industrial	7.63295e-45	2.46777
Cytochrome_bo(3)_ubiquinol_oxidase_subunit_1	non-industrial	industrial	non-industrial	7.73692e-45	2.127
putative_fimbrial-like_protein_ElfG	non-industrial	industrial	non-industrial	8.11692e-45	2.07851
putative_glucose_uptake_protein_GlcU	non-industrial	industrial	non-industrial	8.14411e-45	1.60863
ISL3_family_transposase_ISSpn3	non-industrial	industrial	non-industrial	8.19304e-45	1.55593
Negative_modulator_of_initiation_of_replication	non-industrial	industrial	non-industrial	9.47452e-45	1.96172
Glycine_betaine-binding_protein_YehZ	non-industrial	industrial	non-industrial	1.02001e-44	2.07186
Sulfur_acceptor_protein_CsdE	non-industrial	industrial	non-industrial	1.0435e-44	1.71849
Universal_stress_protein_B	non-industrial	industrial	non-industrial	1.22186e-44	2.23125
Oxaloacetate_decarboxylase	non-industrial	industrial	non-industrial	1.23221e-44	2.9774
Malate:quinone_oxidoreductase	non-industrial	industrial	non-industrial	1.30626e-44	2.07528
IS5_family_transposase_ISCte6	non-industrial	industrial	non-industrial	1.31446e-44	8.89766
putative_fimbrial_chaperone_YadV	non-industrial	industrial	non-industrial	1.39947e-44	1.98465
Protocatechuate_3,4-dioxygenase_beta_chain	non-industrial	industrial	non-industrial	1.44693e-44	3.87841
Protease_PrtS	non-industrial	industrial	non-industrial	1.45947e-44	4.44575
ECA_polysaccharide_chain_length_modulation_protein	non-industrial	industrial	non-industrial	1.52285e-44	1.86767
Putative_secretin_GspD	non-industrial	industrial	non-industrial	1.69216e-44	0.95424
Glucosamine_kinase_GspK	non-industrial	industrial	non-industrial	1.91375e-44	3.71157
Cyclic_di-GMP_phosphodiesterase_PdeF	non-industrial	industrial	non-industrial	2.01218e-44	1.89459
Penicillin-binding_protein_activator_LpoA	non-industrial	industrial	non-industrial	2.02625e-44	2.10486
Ribonuclease_I	non-industrial	industrial	non-industrial	2.16672e-44	1.68955
NADPH-dependent_curcumin_reductase	non-industrial	industrial	non-industrial	2.51349e-44	2.18887
Protein_YiiM	non-industrial	industrial	non-industrial	2.56467e-44	1.84089
5-keto-D-gluconate_5-reductase	non-industrial	industrial	non-industrial	2.63379e-44	2.21836
putative_membrane_protein_YoaK	non-industrial	industrial	non-industrial	2.71726e-44	4.45048
Phthalate_4,5-dioxygenase_oxygenase_reductase_subunit	non-industrial	industrial	non-industrial	2.74703e-44	6.44133
DNA_ligase	non-industrial	industrial	non-industrial	2.77812e-44	0.394469
Cbb3-type_cytochrome_c_oxidase_subunit_CcoP	non-industrial	industrial	non-industrial	2.97377e-44	7.38409
Disulfide-bond_oxidoreductase_YfcG	non-industrial	industrial	non-industrial	3.41861e-44	2.06549
Nucleoid-associated_protein_YejK	non-industrial	industrial	non-industrial	3.59291e-44	1.733
Flagellar_hook-basal_body_complex_protein_FliE	non-industrial	industrial	non-industrial	3.68578e-44	0.985122
Succinate-acetate/proton_symporter_SatP	non-industrial	industrial	non-industrial	3.7878e-44	1.77314
Cytosine_deaminase	non-industrial	industrial	non-industrial	3.91449e-44	1.20965
Ribosomal_RNA_small_subunit_methyltransferase_G	non-industrial	industrial	non-industrial	3.9509e-44	0.402041
Endo-polygalacturonase	non-industrial	industrial	non-industrial	3.96924e-44	1.4664
2-aminohexano-6-lactam_racemase	non-industrial	industrial	non-industrial	4.26477e-44	2.13331
Inner_membrane_protein_YedR	non-industrial	industrial	non-industrial	4.33384e-44	1.96552
putative_minor_fimbrial_subunit_LpfD	non-industrial	industrial	non-industrial	4.53294e-44	2.64458
putative_protein_YnbC	non-industrial	industrial	non-industrial	4.92472e-44	2.0695
Carbamoyl-phosphate_synthase_arginine-specific_small_chain	non-industrial	industrial	non-industrial	4.93324e-44	1.40013
Nickel_import_ATP-binding_protein_NikD	non-industrial	industrial	non-industrial	5.25749e-44	2.03286
Glutathione-specific_gamma-glutamylcyclotransferase	non-industrial	industrial	non-industrial	5.33565e-44	2.30811
IS66_family_transposase_ISFpe1	non-industrial	industrial	non-industrial	5.37301e-44	1.76474
Flagellar_regulator_flk	non-industrial	industrial	non-industrial	5.77349e-44	1.93599
putative_copper-binding_protein_PcoE	non-industrial	industrial	non-industrial	5.88525e-44	2.21947
Putative_tartrate_transporter	non-industrial	industrial	non-industrial	6.18227e-44	1.83018
Silver-binding_protein_SilE	non-industrial	industrial	non-industrial	7.49555e-44	2.07832
Putative_metabolite_transport_protein_YjhB	non-industrial	industrial	non-industrial	7.65151e-44	0.820378
Inner_membrane_protein_YbjO	non-industrial	industrial	non-industrial	7.92113e-44	2.18799
Thiol:disulfide_interchange_protein_DsbC	non-industrial	industrial	non-industrial	8.14024e-44	1.90484
HTH-type_transcriptional_regulator_TauR	non-industrial	industrial	non-industrial	8.2653e-44	2.52771
putative_protein_YncE	non-industrial	industrial	non-industrial	8.33321e-44	2.09905
Serine-pyruvate_aminotransferase	non-industrial	industrial	non-industrial	8.66769e-44	1.01275
putative_fimbrial_chaperone_SfmC	non-industrial	industrial	non-industrial	8.71396e-44	2.07311
IS630_family_transposase_ISBrsp3	non-industrial	industrial	non-industrial	9.78588e-44	4.29667
Cytochrome_bo(3)_ubiquinol_oxidase_subunit_3	non-industrial	industrial	non-industrial	9.82109e-44	1.96245
Uroporphyrinogen-III_synthase	non-industrial	industrial	non-industrial	1.00088e-43	2.04407
Type_IV_secretion_system_protein_virB3	non-industrial	industrial	non-industrial	1.0222e-43	4.31875
Phosphatidylglycerophosphatase_C	non-industrial	industrial	non-industrial	1.04105e-43	2.09656
Flavodoxin_B	non-industrial	industrial	non-industrial	1.12155e-43	1.84144
Inner_membrane_protein_YidH	non-industrial	industrial	non-industrial	1.14193e-43	1.98265
Quinoprotein_glucose_dehydrogenase	non-industrial	industrial	non-industrial	1.18499e-43	2.12075
Primosomal_replication_protein_N''	non-industrial	industrial	non-industrial	1.18785e-43	1.99759
putative_[Fe-S]-dependent_transcriptional_repressor	non-industrial	industrial	non-industrial	1.24915e-43	3.80191
Nicotinamidase	non-industrial	industrial	non-industrial	1.25903e-43	1.09234
Soluble_cytochrome_b562	non-industrial	industrial	non-industrial	1.30242e-43	1.90359
IS1_family_transposase_IS1R	non-industrial	industrial	non-industrial	1.43167e-43	2.05306
Type_II_secretion_system_protein_N	non-industrial	industrial	non-industrial	1.44772e-43	4.35809
Isocitrate_lyase	non-industrial	industrial	non-industrial	1.45586e-43	1.92995
Dihydromonapterin_reductase	non-industrial	industrial	non-industrial	1.46828e-43	2.00514
Microbial_serine_proteinase	non-industrial	industrial	non-industrial	1.52089e-43	8.97633
Outer_membrane_usher_protein_YehB	non-industrial	industrial	non-industrial	1.52546e-43	2.30255
Melibiose_permease	non-industrial	industrial	non-industrial	1.53522e-43	3.85115
5-oxoprolinase_subunit_A_3	non-industrial	industrial	non-industrial	1.57572e-43	4.65658
Type_II_secretion_system_protein_G	non-industrial	industrial	non-industrial	1.62168e-43	1.7078
Nitrite_reductase_(NADH)_small_subunit	non-industrial	industrial	non-industrial	1.70325e-43	1.91886
AI-2_transport_protein_TqsA	non-industrial	industrial	non-industrial	1.7861e-43	1.81075
HTH-type_transcriptional_regulator_TsaR	non-industrial	industrial	non-industrial	1.95807e-43	1.50622
putative_transcriptional_regulatory_protein_YebC	non-industrial	industrial	non-industrial	1.95807e-43	1.04043
putative_zinc-binding_alcohol_dehydrogenase	non-industrial	industrial	non-industrial	2.01741e-43	1.70278
Maltose_6'-phosphate_phosphatase	non-industrial	industrial	non-industrial	2.02208e-43	1.25324
Inner_membrane_protein_YeeA	non-industrial	industrial	non-industrial	2.05161e-43	2.3229
Phosphoribulokinase,_chromosomal	non-industrial	industrial	non-industrial	2.06634e-43	2.51007
Outer_membrane_usher_protein_HtrE	non-industrial	industrial	non-industrial	2.21774e-43	1.83853
Flagellar_biosynthetic_protein_FlhB	non-industrial	industrial	non-industrial	2.32082e-43	1.01036
Inner_membrane_protein_YbhQ	non-industrial	industrial	non-industrial	2.37451e-43	2.04259
Purine_nucleoside_transport_protein_NupG	non-industrial	industrial	non-industrial	2.41836e-43	1.55798
Excinuclease_cho	non-industrial	industrial	non-industrial	2.46968e-43	2.1729
HTH-type_transcriptional_repressor_CytR	non-industrial	industrial	non-industrial	2.49771e-43	0.453791
Hydroxycarboxylate_dehydrogenase_A	non-industrial	industrial	non-industrial	2.53234e-43	1.42055
N-ethylmaleimide_reductase	non-industrial	industrial	non-industrial	2.5961e-43	2.5639
Multidrug_transporter_MdfA	non-industrial	industrial	non-industrial	2.60817e-43	1.87128
putative_L,D-transpeptidase_ErfK/SrfK	non-industrial	industrial	non-industrial	2.66466e-43	2.1545
Lipoprotein_BsmA	non-industrial	industrial	non-industrial	2.67446e-43	2.06384
putative_GST-like_protein_YibF	non-industrial	industrial	non-industrial	2.67546e-43	1.98934
Bifunctional_glutamine_synthetase_adenylyltransferase/adenylyl-removing_enzyme	non-industrial	industrial	non-industrial	2.81421e-43	1.90131
Oxygen-insensitive_NADPH_nitroreductase	non-industrial	industrial	non-industrial	2.93282e-43	1.6485
Small_toxic_protein_TisB	non-industrial	industrial	non-industrial	2.95159e-43	2.12069
Outer_membrane_protein_26	non-industrial	industrial	non-industrial	2.96665e-43	1.67681
CRISPR_system_Cascade_subunit_CasE	non-industrial	industrial	non-industrial	3.00714e-43	1.86278
IS1634_family_transposase_ISMmy1	non-industrial	industrial	non-industrial	3.1105e-43	0.735901
Ribonuclease_VapC1	non-industrial	industrial	non-industrial	3.13827e-43	1.79531
Dihydroxyacetone_kinase	non-industrial	industrial	non-industrial	3.16843e-43	4.16428
putative_quinol_monooxygenase_YgiN	non-industrial	industrial	non-industrial	3.25713e-43	1.95017
Chromosome_partition_protein_MukF	non-industrial	industrial	non-industrial	3.58919e-43	1.9373
Hydrogenase-4_component_A	non-industrial	industrial	non-industrial	3.60477e-43	1.72948
L-alanine_exporter_AlaE	non-industrial	industrial	non-industrial	3.60652e-43	2.10511
2-octaprenyl-6-methoxyphenol_hydroxylase	non-industrial	industrial	non-industrial	3.6778e-43	1.94548
4-hydroxy-3-prenylphenylpyruvate_oxygenase/4-hydroxy-3-prenylbenzoate_synthase	non-industrial	industrial	non-industrial	3.92921e-43	5.14366
Endonuclease_V	non-industrial	industrial	non-industrial	3.93592e-43	1.98418
Pirin-like_protein_YhaK	non-industrial	industrial	non-industrial	4.12627e-43	1.95336
Pterin_deaminase	non-industrial	industrial	non-industrial	4.40592e-43	4.68458
Type-2_restriction_enzyme_FokI	non-industrial	industrial	non-industrial	4.853e-43	1.64095
High-affinity_choline_transport_protein	non-industrial	industrial	non-industrial	4.8899e-43	2.09328
IS3_family_transposase_ISPa57	non-industrial	industrial	non-industrial	4.89169e-43	3.10469
Multifunctional_conjugation_protein_TraI	non-industrial	industrial	non-industrial	5.014e-43	2.03398
Transcriptional_repressor_RcnR	non-industrial	industrial	non-industrial	5.23049e-43	1.97245
putative_protein_YhhA	non-industrial	industrial	non-industrial	5.47829e-43	1.9268
2-methylcitrate_synthase_1	non-industrial	industrial	non-industrial	5.49252e-43	0.696463
IS256_family_transposase_ISWch1	non-industrial	industrial	non-industrial	5.57299e-43	18.178
ATP-dependent_DNA_helicase_RecG	non-industrial	industrial	non-industrial	5.6453e-43	0.227145
IS66_family_transposase_ISNisp6	non-industrial	industrial	non-industrial	6.0141e-43	3.06921
Bifunctional_protein_FolD_protein	non-industrial	industrial	non-industrial	6.0737e-43	0.299181
Protein_RibT	non-industrial	industrial	non-industrial	6.08295e-43	1.58482
Heat_shock_protein_C	non-industrial	industrial	non-industrial	6.21587e-43	2.03658
putative_fimbrial_chaperone_YcbF	non-industrial	industrial	non-industrial	6.26231e-43	1.91538
Inner_membrane_protein_YphA	non-industrial	industrial	non-industrial	6.56289e-43	2.0658
PEP-dependent_dihydroxyacetone_kinase,_phosphoryl_donor_subunit_DhaM	non-industrial	industrial	non-industrial	6.85548e-43	1.53896
Redox-sensitive_transcriptional_activator_SoxR	non-industrial	industrial	non-industrial	7.01413e-43	2.00305
Inner_membrane_transport_protein_YqeG	non-industrial	industrial	non-industrial	7.54899e-43	1.98893
Deferrochelatase/peroxidase_EfeB	non-industrial	industrial	non-industrial	7.78777e-43	1.94199
D-serine/D-alanine/glycine_transporter	non-industrial	industrial	non-industrial	7.97049e-43	1.3309
Diguanylate_cyclase_DgcZ	non-industrial	industrial	non-industrial	8.02526e-43	1.55472
IS982_family_transposase_ISAba6	non-industrial	industrial	non-industrial	8.03362e-43	24.3485
Protein_ChrB	non-industrial	industrial	non-industrial	8.62155e-43	4.23065
Flagellar_motor_switch_protein_FliN	non-industrial	industrial	non-industrial	8.6332e-43	0.988586
Sensory_histidine_kinase/phosphatase_NtrB	non-industrial	industrial	non-industrial	9.26567e-43	2.02119
Arabinose_5-phosphate_isomerase_GutQ	non-industrial	industrial	non-industrial	9.46112e-43	1.98655
Inner_membrane_protein_YohC	non-industrial	industrial	non-industrial	9.58737e-43	2.02163
putative_protein_YbbC	non-industrial	industrial	non-industrial	9.68604e-43	1.48517
IS3_family_transposase_ISEam1	non-industrial	industrial	non-industrial	9.80277e-43	3.99764
DnaA_initiator-associating_protein_DiaA	non-industrial	industrial	non-industrial	9.83286e-43	2.02627
Osmotically-inducible_lipoprotein_B	non-industrial	industrial	non-industrial	9.9332e-43	2.40405
Outer_membrane_porin_N	non-industrial	industrial	non-industrial	9.94326e-43	2.00031
Enterobactin_synthase_component_D	non-industrial	industrial	non-industrial	1.00359e-42	1.85655
Transcriptional_activator_protein_NhaR	non-industrial	industrial	non-industrial	1.03032e-42	1.88609
Methyl-accepting_chemotaxis_protein_McpA	non-industrial	industrial	non-industrial	1.03139e-42	1.43563
3-isopropylmalate_dehydratase_large_subunit	non-industrial	industrial	non-industrial	1.05037e-42	0.317299
General_secretion_pathway_protein_B	non-industrial	industrial	non-industrial	1.09442e-42	4.30652
IS110_family_transposase_ISCps8	non-industrial	industrial	non-industrial	1.222e-42	3.34693
Elongation_factor_G_2	non-industrial	industrial	non-industrial	1.23763e-42	1.30701
Protein-export_protein_SecB	non-industrial	industrial	non-industrial	1.23763e-42	1.76942
Protein_MtfA	non-industrial	industrial	non-industrial	1.24137e-42	1.91718
Inner_membrane_protein_YhcB	non-industrial	industrial	non-industrial	1.31824e-42	1.89985
Molybdenum_cofactor_insertion_chaperone_PaoD	non-industrial	industrial	non-industrial	1.39922e-42	1.96266
Cell_shape-determining_protein_MreB	non-industrial	industrial	non-industrial	1.41235e-42	0.32571
PTS_system_glucose-specific_EIIA_component	non-industrial	industrial	non-industrial	1.42526e-42	0.998868
Carbonic_anhydrase_2	non-industrial	industrial	non-industrial	1.44485e-42	1.56605
Molybdopterin_molybdenumtransferase_1	non-industrial	industrial	non-industrial	1.45194e-42	2.43594
Ferric_aerobactin_receptor	non-industrial	industrial	non-industrial	1.51092e-42	1.84232
Inner_membrane_protein_YijD	non-industrial	industrial	non-industrial	1.53506e-42	2.04058
ISAs1_family_transposase_ISPpr12	non-industrial	industrial	non-industrial	1.5371e-42	2.29782
Aldose_sugar_dehydrogenase_YliI	non-industrial	industrial	non-industrial	1.54662e-42	2.02205
Quinate/shikimate_dehydrogenase_(quinone)	non-industrial	industrial	non-industrial	1.5672e-42	4.22648
putative_lipoprotein_YbjP	non-industrial	industrial	non-industrial	1.56796e-42	1.97642
Acetolactate_synthase_isozyme_1_small_subunit	non-industrial	industrial	non-industrial	1.6049e-42	1.8143
Hydrogenase_3_maturation_protease	non-industrial	industrial	non-industrial	1.6295e-42	1.76481
Flagellar_hook_protein_FlgE	non-industrial	industrial	non-industrial	1.64119e-42	1.03475
Regulatory_protein_AfsR	non-industrial	industrial	non-industrial	1.75941e-42	5.79119
Putative_allantoin_permease	non-industrial	industrial	non-industrial	1.77154e-42	1.94662
putative_inner_membrane_protein_Smp	non-industrial	industrial	non-industrial	1.77865e-42	2.04115
Serine_protease_pet_autotransporter	non-industrial	industrial	non-industrial	1.79006e-42	2.62245
Hemin_import_ATP-binding_protein_HmuV	non-industrial	industrial	non-industrial	1.79747e-42	0.828098
Osmotically-inducible_protein_Y	non-industrial	industrial	non-industrial	1.98299e-42	1.93133
putative_protein_McbA	non-industrial	industrial	non-industrial	2.00087e-42	2.03527
Propionate_kinase	non-industrial	industrial	non-industrial	2.03229e-42	0.966199
Sec-independent_protein_translocase_protein_TatE	non-industrial	industrial	non-industrial	2.06605e-42	1.83627
Protein_RocB	non-industrial	industrial	non-industrial	2.24579e-42	1.50076
Putative_transporter_YdfJ	non-industrial	industrial	non-industrial	2.27885e-42	1.44667
IS5_family_transposase_ISKpn26	non-industrial	industrial	non-industrial	2.29059e-42	2.38576
Chaperone_protein_FimC	non-industrial	industrial	non-industrial	2.36666e-42	1.79584
IS4_family_transposase_ISDha5	non-industrial	industrial	non-industrial	2.3815e-42	2.74627
ISNCY_family_transposase_IS1202	non-industrial	industrial	non-industrial	2.66677e-42	1.68919
IS1_family_transposase_IS1F	non-industrial	industrial	non-industrial	2.69894e-42	2.35623
Inner_membrane_protein_YlaC	non-industrial	industrial	non-industrial	2.70313e-42	1.98004
Methyl-accepting_chemotaxis_protein_McpH	non-industrial	industrial	non-industrial	2.8092e-42	3.26631
IS5_family_transposase_ISPan1	non-industrial	industrial	non-industrial	2.91406e-42	2.34987
Endoribonuclease_toxin_ChpB	non-industrial	industrial	non-industrial	3.25082e-42	2.55706
Ribosome_maturation_factor_RimM	non-industrial	industrial	non-industrial	3.34803e-42	0.217929
IS30_family_transposase_ISPlu1	non-industrial	industrial	non-industrial	3.41006e-42	1.84195
Carboxymethylenebutenolidase	non-industrial	industrial	non-industrial	3.56313e-42	1.85596
Dihydrofolate_synthase/folylpolyglutamate_synthase	non-industrial	industrial	non-industrial	3.64912e-42	0.773946
Malate_synthase_A	non-industrial	industrial	non-industrial	3.80006e-42	1.80223
Bifunctional_glutathionylspermidine_synthetase/amidase	non-industrial	industrial	non-industrial	3.97726e-42	1.98
DNA-binding_protein_StpA	non-industrial	industrial	non-industrial	4.04526e-42	2.05166
IS3_family_transposase_IS103	non-industrial	industrial	non-industrial	4.15958e-42	0.625161
IS3_family_transposase_ISAcsp5	non-industrial	industrial	non-industrial	4.19639e-42	1.30594
Cell_division_protein_ZapD	non-industrial	industrial	non-industrial	4.27512e-42	2.20957
putative_protein_YnfD	non-industrial	industrial	non-industrial	4.44315e-42	2.40907
Nucleoside_permease_NupC	non-industrial	industrial	non-industrial	4.68142e-42	1.62497
Nitrate_regulatory_protein	non-industrial	industrial	non-industrial	4.99331e-42	3.9873
Low_molecular_weight_protein-tyrosine-phosphatase_Etp	non-industrial	industrial	non-industrial	5.13094e-42	1.89208
CTP_pyrophosphohydrolase	non-industrial	industrial	non-industrial	5.14786e-42	0.746441
DNA_polymerase_III_subunit_chi	non-industrial	industrial	non-industrial	5.64348e-42	1.96485
Cell_division_topological_determinant_MinJ	non-industrial	industrial	non-industrial	5.71537e-42	1.77329
Inner_membrane_ABC_transporter_permease_protein_YnjC	non-industrial	industrial	non-industrial	5.7503e-42	2.02469
putative_HTH-type_transcriptional_regulator_YbdO	non-industrial	industrial	non-industrial	5.89069e-42	1.74536
Succinate_semialdehyde_dehydrogenase_[NAD(P)+]_Sad	non-industrial	industrial	non-industrial	5.98744e-42	1.57947
putative_protein_YbfE	non-industrial	industrial	non-industrial	5.99009e-42	2.00085
IS3_family_transposase_ISEc36	non-industrial	industrial	non-industrial	6.70562e-42	1.75687
Peptidoglycan-associated_lipoprotein	non-industrial	industrial	non-industrial	6.84405e-42	0.930351
Fructose-1,6-bisphosphate_aldolase/phosphatase	non-industrial	industrial	non-industrial	6.93343e-42	2.08465
DNA-directed_RNA_polymerase_subunit_beta'	non-industrial	industrial	non-industrial	7.19269e-42	0.240884
IS110_family_transposase_ISCARN80	non-industrial	industrial	non-industrial	7.2608e-42	11.1051
IS200/IS605_family_transposase_ISMmu1	non-industrial	industrial	non-industrial	7.90135e-42	0.802355
Intermembrane_phospholipid_transport_system_binding_protein_MlaD	non-industrial	industrial	non-industrial	8.12517e-42	1.89652
Hydroxymethylglutaryl-CoA_synthase	non-industrial	industrial	non-industrial	8.1314e-42	1.60711
Riboflavin_transporter_RfnT	non-industrial	industrial	non-industrial	8.37876e-42	3.4527
Alternative_ribosome-rescue_factor_A	non-industrial	industrial	non-industrial	9.17261e-42	1.7552
Plasmid_segregation_protein_ParM	non-industrial	industrial	non-industrial	9.26049e-42	2.32519
Bifunctional_protein_TrpGD	non-industrial	industrial	non-industrial	9.26113e-42	1.43181
Sec_translocon_accessory_complex_subunit_YajC	non-industrial	industrial	non-industrial	9.5582e-42	0.487769
Multiple_stress_resistance_protein_BhsA	non-industrial	industrial	non-industrial	9.59688e-42	1.79375
Linearmycin_resistance_permease_protein_LnrN	non-industrial	industrial	non-industrial	1.00443e-41	1.55541
Arginine--tRNA_ligase	non-industrial	industrial	non-industrial	1.03664e-41	0.186383
NADP/NAD-dependent_aldehyde_dehydrogenase_PuuC	non-industrial	industrial	non-industrial	1.07681e-41	2.0425
Chemotaxis_protein_CheA	non-industrial	industrial	non-industrial	1.08933e-41	0.982424
putative_protein_YibL	non-industrial	industrial	non-industrial	1.10286e-41	1.8845
IS1634_family_transposase_ISCsa8	non-industrial	industrial	non-industrial	1.16551e-41	1.174
Ribonuclease_HII	non-industrial	industrial	non-industrial	1.16551e-41	0.184726
Der_GTPase-activating_protein_YihI	non-industrial	industrial	non-industrial	1.17898e-41	1.81878
DNA_gyrase_inhibitor_YacG	non-industrial	industrial	non-industrial	1.21904e-41	1.92067
DNA_polymerase_IV_1	non-industrial	industrial	non-industrial	1.23026e-41	0.769196
Ribosome_association_toxin_RatA	non-industrial	industrial	non-industrial	1.36949e-41	2.01592
Nucleoside-specific_channel-forming_protein_Tsx	non-industrial	industrial	non-industrial	1.37904e-41	1.82904
Gamma-glutamyl-L-1-hydroxyisopropylamide_hydrolase	non-industrial	industrial	non-industrial	1.42517e-41	4.50397
IS30_family_transposase_ISErh4	non-industrial	industrial	non-industrial	1.4322e-41	2.11742
putative_lipoprotein_YbaY	non-industrial	industrial	non-industrial	1.45016e-41	1.93143
DNA-directed_RNA_polymerase_subunit_gamma	non-industrial	industrial	non-industrial	1.46553e-41	3.09363
Penicillin-binding_protein_activator_LpoB	non-industrial	industrial	non-industrial	1.52152e-41	1.89216
Inner_membrane_protein_YqjE	non-industrial	industrial	non-industrial	1.56694e-41	1.90841
ISL3_family_transposase_ISLdl1	non-industrial	industrial	non-industrial	1.65163e-41	2.8548
Peptidyl-prolyl_cis-trans_isomerase_D	non-industrial	industrial	non-industrial	1.69349e-41	1.8199
NADH-quinone_oxidoreductase_subunit_D	non-industrial	industrial	non-industrial	1.732e-41	1.25799
2,3-dihydroxyphenylpropionate/2,3-dihydroxicinnamic_acid_1,2-dioxygenase	non-industrial	industrial	non-industrial	2.01305e-41	2.05837
HTH-type_transcriptional_repressor_BepR	non-industrial	industrial	non-industrial	2.0212e-41	0.913519
Deoxyguanosinetriphosphate_triphosphohydrolase-like_protein	non-industrial	industrial	non-industrial	2.0454e-41	0.447553
putative_protein_YeaR	non-industrial	industrial	non-industrial	2.05186e-41	2.24895
Protein_TusB	non-industrial	industrial	non-industrial	2.18091e-41	1.84967
Isocitrate_dehydrogenase_[NADP]	non-industrial	industrial	non-industrial	2.18799e-41	0.234646
putative_4-amino-4-deoxy-L-arabinose-phosphoundecaprenol_flippase_subunit_ArnF	non-industrial	industrial	non-industrial	2.2067e-41	2.19289
Inner_membrane_protein_YfeZ	non-industrial	industrial	non-industrial	2.32438e-41	1.99109
Glutarate_2-hydroxylase	non-industrial	industrial	non-industrial	2.32969e-41	1.79927
Dihydropteroate_synthase	non-industrial	industrial	non-industrial	2.64202e-41	0.403054
UDP-N-acetylmuramoyl-L-alanyl-D-glutamate--2,6-diaminopimelate_ligase	non-industrial	industrial	non-industrial	2.73859e-41	0.230935
Lactose_operon_repressor	non-industrial	industrial	non-industrial	2.80071e-41	1.34991
Porin_OmpL	non-industrial	industrial	non-industrial	2.80572e-41	1.60427
Type-2_restriction_enzyme_NlaIV	non-industrial	industrial	non-industrial	2.86494e-41	3.98199
Iron_uptake_system_component_EfeO	non-industrial	industrial	non-industrial	2.87427e-41	1.94098
Inner_membrane_protein_YbjM	non-industrial	industrial	non-industrial	3.08196e-41	2.05303
Proline--tRNA_ligase	non-industrial	industrial	non-industrial	3.21845e-41	0.602887
Osmotically-inducible_putative_lipoprotein_OsmE	non-industrial	industrial	non-industrial	3.32688e-41	2.27633
Acyl-homoserine_lactone_acylase_QuiP	non-industrial	industrial	non-industrial	3.38858e-41	9.47381
Primosomal_protein_1	non-industrial	industrial	non-industrial	3.43667e-41	1.9023
Sodium-potassium/proton_antiporter_ChaA	non-industrial	industrial	non-industrial	3.44086e-41	1.93596
IS4_family_transposase_ISVsp5	non-industrial	industrial	non-industrial	3.48364e-41	2.26458
Inner_membrane_protein_YghB	non-industrial	industrial	non-industrial	3.67393e-41	1.95791
multidrug_efflux_RND_transporter_permease_subunit_OqxB25	non-industrial	industrial	non-industrial	3.67793e-41	3.81818
putative_lipoprotein_YceB	non-industrial	industrial	non-industrial	3.67858e-41	1.9102
Magnetosome_protein_MamB	non-industrial	industrial	non-industrial	3.68161e-41	0.926879
S-methyl-5'-thioadenosine_phosphorylase	non-industrial	industrial	non-industrial	3.71474e-41	0.951885
Chorismate_pyruvate-lyase	non-industrial	industrial	non-industrial	3.74739e-41	1.78117
Type_2_topoisomerase_subunit_B	non-industrial	industrial	non-industrial	4.00865e-41	0.763098
Formate_dehydrogenase-O_major_subunit	non-industrial	industrial	non-industrial	4.02636e-41	1.92422
Serine_transporter	non-industrial	industrial	non-industrial	4.10842e-41	1.97189
Co-chaperone_protein_DjlA	non-industrial	industrial	non-industrial	4.17349e-41	0.902165
Multidrug_resistance-like_ATP-binding_protein_MdlB	non-industrial	industrial	non-industrial	4.17349e-41	1.2733
putative_4-deoxy-4-formamido-L-arabinose-phosphoundecaprenol_deformylase_ArnD	non-industrial	industrial	non-industrial	4.54173e-41	1.61137
3-keto-L-gulonate-6-phosphate_decarboxylase_UlaD	non-industrial	industrial	non-industrial	4.57609e-41	1.67178
Phosphate_regulon_sensor_protein_PhoR	non-industrial	industrial	non-industrial	4.58484e-41	0.587713
Guanine/hypoxanthine_permease_GhxP	non-industrial	industrial	non-industrial	4.66696e-41	1.92511
Putative_acyl-CoA_thioester_hydrolase_YbhC	non-industrial	industrial	non-industrial	4.7425e-41	1.91843
Type_II_secretion_system_protein_M	non-industrial	industrial	non-industrial	4.78176e-41	1.85262
4-cresol_dehydrogenase_[hydroxylating]_flavoprotein_subunit	non-industrial	industrial	non-industrial	4.86386e-41	1.53432
ISAs1_family_transposase_ISEc5	non-industrial	industrial	non-industrial	5.46684e-41	1.81048
IS1_family_transposase_IS1A	non-industrial	industrial	non-industrial	5.5273e-41	2.00227
Heat_shock_protein_HslJ	non-industrial	industrial	non-industrial	5.89146e-41	1.97849
ISAs1_family_transposase_ISRba7	non-industrial	industrial	non-industrial	6.05439e-41	4.94869
Dual-specificity_RNA_pseudouridine_synthase_RluA	non-industrial	industrial	non-industrial	6.07692e-41	0.62448
Opacity-associated_protein_OapA	non-industrial	industrial	non-industrial	6.17551e-41	1.98037
Class_B_acid_phosphatase	non-industrial	industrial	non-industrial	6.43656e-41	1.86583
2-halobenzoate_1,2-dioxygenase_small_subunit	non-industrial	industrial	non-industrial	6.65664e-41	4.0864
Glycine_cleavage_system_transcriptional_activator	non-industrial	industrial	non-industrial	7.01073e-41	1.89664
Threonine-rich_inner_membrane_protein_GfcA	non-industrial	industrial	non-industrial	7.01103e-41	1.86153
DNA_damage-inducible_protein_I	non-industrial	industrial	non-industrial	7.24822e-41	1.92903
Inner_membrane_protein_YdgK	non-industrial	industrial	non-industrial	7.45996e-41	2.20989
Transcriptional_activator_protein_BglJ	non-industrial	industrial	non-industrial	7.65843e-41	2.01546
Flagellum_site-determining_protein_YlxH	non-industrial	industrial	non-industrial	7.76899e-41	1.17148
Inner_membrane_protein_YedI	non-industrial	industrial	non-industrial	8.27688e-41	2.05291
Na(+)/H(+)_antiporter_NhaD	non-industrial	industrial	non-industrial	8.57037e-41	1.41973
Dihydroneopterin_triphosphate_2'-epimerase	non-industrial	industrial	non-industrial	8.94533e-41	1.94201
PTS_system_sorbose-specific_EIIA_component	non-industrial	industrial	non-industrial	9.08588e-41	1.49833
Flagellar_transcriptional_regulator_FlhC	non-industrial	industrial	non-industrial	9.09799e-41	1.96067
Succinate_dehydrogenase_hydrophobic_membrane_anchor_subunit	non-industrial	industrial	non-industrial	9.30501e-41	1.94198
Glycine_betaine_uptake_system_permease_protein_YehY	non-industrial	industrial	non-industrial	9.36637e-41	1.9056
putative_protein_YejG	non-industrial	industrial	non-industrial	9.86846e-41	1.97017
Bifunctional_polyhydroxybutyrate_synthase_/_ABC_transporter_periplasmic_binding_protein	non-industrial	industrial	non-industrial	1.04057e-40	2.02151
Inner_membrane_protein_YidG	non-industrial	industrial	non-industrial	1.04777e-40	1.95114
Alkanal_monooxygenase_alpha_chain	non-industrial	industrial	non-industrial	1.05965e-40	2.54438
Succinate_dehydrogenase_cytochrome_b556_subunit	non-industrial	industrial	non-industrial	1.07149e-40	1.91447
Phage_shock_protein_G	non-industrial	industrial	non-industrial	1.07423e-40	1.82709
8-demethylnovobiocic_acid_synthase	non-industrial	industrial	non-industrial	1.11387e-40	1.32799
IS1595_family_transposase_ISBsp7	non-industrial	industrial	non-industrial	1.1601e-40	4.22589
Chaperone_protein_caf1M	non-industrial	industrial	non-industrial	1.17445e-40	3.16071
Beta-lactamase_SHV-1	non-industrial	industrial	non-industrial	1.185e-40	4.317
putative_protein_YshB	non-industrial	industrial	non-industrial	1.22798e-40	2.07178
UDP-N-acetylmuramate--L-alanyl-gamma-D-glutamyl-meso-2,6-diaminoheptandioate_ligase	non-industrial	industrial	non-industrial	1.22969e-40	1.62383
Protein_adenylyltransferase_SelO	non-industrial	industrial	non-industrial	1.23452e-40	2.02723
Transcriptional_regulatory_protein_RcsA	non-industrial	industrial	non-industrial	1.23848e-40	2.12225
putative_ATP-dependent_Clp_protease_ATP-binding_subunit	non-industrial	industrial	non-industrial	1.25456e-40	0.909614
HTH-type_transcriptional_regulator_RutR	non-industrial	industrial	non-industrial	1.26618e-40	2.00992
Inner_membrane_protein_YdjM	non-industrial	industrial	non-industrial	1.28134e-40	2.00248
Chromosome_partition_protein_MukE	non-industrial	industrial	non-industrial	1.34043e-40	1.84766
IS110_family_transposase_ISEc66	non-industrial	industrial	non-industrial	1.34421e-40	1.78241
NADH-quinone_oxidoreductase_subunit_G	non-industrial	industrial	non-industrial	1.37426e-40	1.77295
putative_protein_YgaM	non-industrial	industrial	non-industrial	1.39933e-40	1.9961
Minor_cardiolipin_synthase_ClsB	non-industrial	industrial	non-industrial	1.43243e-40	1.80455
Lysine--tRNA_ligase	non-industrial	industrial	non-industrial	1.43701e-40	0.426356
Protein_SprT	non-industrial	industrial	non-industrial	1.54487e-40	1.90135
IS481_family_transposase_ISErsp1	non-industrial	industrial	non-industrial	1.55854e-40	1.95697
Flavodoxin_2	non-industrial	industrial	non-industrial	1.60604e-40	1.25349
O-acetylserine_sulfhydrylase	non-industrial	industrial	non-industrial	1.65682e-40	0.382449
Translational_regulator_CsrA1	non-industrial	industrial	non-industrial	1.66615e-40	2.26844
Methylated-DNA--protein-cysteine_methyltransferase,_constitutive	non-industrial	industrial	non-industrial	1.68655e-40	0.761751
Fimbrial_subunit_ElfA	non-industrial	industrial	non-industrial	1.88623e-40	1.77655
Intermembrane_phospholipid_transport_system_lipoprotein_MlaA	non-industrial	industrial	non-industrial	2.0968e-40	1.75709
Exodeoxyribonuclease_8	non-industrial	industrial	non-industrial	2.16403e-40	2.56194
putative_type_II_secretion_system_protein_HxcR	non-industrial	industrial	non-industrial	2.17266e-40	0.848863
IS110_family_transposase_ISSaen1	non-industrial	industrial	non-industrial	2.1896e-40	1.51134
Sucrose_porin	non-industrial	industrial	non-industrial	2.20584e-40	3.04793
IS3_family_transposase_ISEc14	non-industrial	industrial	non-industrial	2.27225e-40	3.5375
Histidine_transport_system_permease_protein_HisM	non-industrial	industrial	non-industrial	2.34235e-40	1.91386
D-alanyl-D-alanine-carboxypeptidase/endopeptidase_AmpH	non-industrial	industrial	non-industrial	2.47695e-40	2.05537
Protein_YnfQ	non-industrial	industrial	non-industrial	2.61983e-40	4.31295
ISNCY_family_transposase_ISVsa17	non-industrial	industrial	non-industrial	2.73065e-40	2.18375
putative_protein_YcbX	non-industrial	industrial	non-industrial	3.16157e-40	1.88001
tRNA_uridine_5-carboxymethylaminomethyl_modification_enzyme_MnmG	non-industrial	industrial	non-industrial	3.16777e-40	0.197083
Protein_YdgH	non-industrial	industrial	non-industrial	3.25173e-40	1.99446
Fimbria_adhesin_EcpD	non-industrial	industrial	non-industrial	3.39191e-40	1.6469
Sensor_histidine_kinase_GlrK	non-industrial	industrial	non-industrial	3.54458e-40	1.97832
Histidine_transport_system_permease_protein_HisQ	non-industrial	industrial	non-industrial	3.56382e-40	1.94222
putative_glutamine_ABC_transporter_permease_protein_GlnP	non-industrial	industrial	non-industrial	3.58616e-40	0.915795
tetracycline_efflux_MFS_transporter_TetA(P)	non-industrial	industrial	non-industrial	3.63449e-40	4.52766
IS1182_family_transposase_IS1182	non-industrial	industrial	non-industrial	3.64739e-40	5.38761
IS1634_family_transposase_ISVsp2	non-industrial	industrial	non-industrial	3.67112e-40	-0.726172
6-phospho-beta-glucosidase_BglB	non-industrial	industrial	non-industrial	4.02369e-40	1.59776
Intracellular_serine_protease	non-industrial	industrial	non-industrial	4.06465e-40	2.09428
multidrug_efflux_RND_transporter_permease_subunit_OqxB22	non-industrial	industrial	non-industrial	4.09267e-40	4.5332
Threonine/serine_transporter_TdcC	non-industrial	industrial	non-industrial	4.13892e-40	1.88078
Enterobactin_synthase_component_B	non-industrial	industrial	non-industrial	4.21761e-40	1.84704
putative_protein_YbjN	non-industrial	industrial	non-industrial	4.28219e-40	1.8581
Heat_shock_protein_HspQ	non-industrial	industrial	non-industrial	4.42356e-40	2.00872
Fructose-like_permease_IIC_component_1	non-industrial	industrial	non-industrial	4.52607e-40	2.03177
multidrug_efflux_RND_transporter_permease_subunit_OqxB6	non-industrial	industrial	non-industrial	4.55311e-40	3.98277
Membrane-bound_lysozyme_inhibitor_of_C-type_lysozyme	non-industrial	industrial	non-industrial	4.7602e-40	2.02811
Outer_membrane_protein_YedS	non-industrial	industrial	non-industrial	4.88873e-40	2.09489
Tn3_family_transposase_TnEc1	non-industrial	industrial	non-industrial	4.99329e-40	2.84239
Ferredoxin_YfhL	non-industrial	industrial	non-industrial	5.00554e-40	2.01495
2-hydroxychromene-2-carboxylate_isomerase	non-industrial	industrial	non-industrial	5.31506e-40	5.34681
DNA_polymerase_III_subunit_theta	non-industrial	industrial	non-industrial	5.5485e-40	2.12328
Chaperone_protein_YcdY	non-industrial	industrial	non-industrial	5.65676e-40	2.12059
Moderate_conductance_mechanosensitive_channel_YbiO	non-industrial	industrial	non-industrial	5.82294e-40	2.05067
IS3_family_transposase_ISAzo18	non-industrial	industrial	non-industrial	5.91657e-40	4.7495
IS630_family_transposase_ISEc33	non-industrial	industrial	non-industrial	5.92938e-40	2.30138
Nickel/cobalt_homeostasis_protein_RcnB	non-industrial	industrial	non-industrial	5.94806e-40	2.18934
Inner_membrane_protein_YaiY	non-industrial	industrial	non-industrial	6.0506e-40	1.94112
Surface_composition_regulator	non-industrial	industrial	non-industrial	6.34333e-40	1.80362
DNA_polymerase_III_subunit_psi	non-industrial	industrial	non-industrial	6.41686e-40	1.98602
Endoglucanase_F	non-industrial	industrial	non-industrial	6.45679e-40	1.8845
IS3_family_transposase_ISBcen15	non-industrial	industrial	non-industrial	6.80314e-40	2.99421
Glycine_cleavage_system_transcriptional_repressor	non-industrial	industrial	non-industrial	7.1215e-40	2.07235
Sugar_efflux_transporter_C	non-industrial	industrial	non-industrial	7.1515e-40	1.86147
Hydrogenase-4_component_C	non-industrial	industrial	non-industrial	7.94598e-40	1.63805
Chaperone_protein_PapD	non-industrial	industrial	non-industrial	8.04494e-40	2.05977
Protein-L-isoaspartate_O-methyltransferase	non-industrial	industrial	non-industrial	8.09263e-40	1.82819
IS1182_family_transposase_IS663	non-industrial	industrial	non-industrial	8.26062e-40	1.15405
Phosphoribosylformylglycinamidine_synthase_subunit_PurS	non-industrial	industrial	non-industrial	8.44804e-40	1.18757
Outer_membrane_porin_G	non-industrial	industrial	non-industrial	8.54904e-40	2.0309
ISL3_family_transposase_ISCARN77	non-industrial	industrial	non-industrial	8.67431e-40	4.48829
Pyrimidine_monooxygenase_RutA	non-industrial	industrial	non-industrial	8.7147e-40	1.85929
IS6_family_transposase_ISClte3	non-industrial	industrial	non-industrial	8.89926e-40	1.67104
Quinone_reductase	non-industrial	industrial	non-industrial	9.24412e-40	2.05105
Putrescine_export_system_ATP-binding_protein_SapF	non-industrial	industrial	non-industrial	9.39555e-40	1.83645
E3_ubiquitin-protein_ligase_SopA	non-industrial	industrial	non-industrial	9.55705e-40	1.57315
Acid_stress_protein_IbaG	non-industrial	industrial	non-industrial	9.56766e-40	2.06357
Acid_stress_chaperone_HdeB	non-industrial	industrial	non-industrial	9.72927e-40	1.99153
Lysine-specific_permease	non-industrial	industrial	non-industrial	1.02614e-39	1.54392
Cysteine_synthase_A	non-industrial	industrial	non-industrial	1.03064e-39	1.66684
putative_protein_YhcO	non-industrial	industrial	non-industrial	1.05088e-39	1.80568
p-hydroxybenzoic_acid_efflux_pump_subunit_AaeA	non-industrial	industrial	non-industrial	1.07708e-39	1.16825
Methyl-accepting_chemotaxis_protein_PctC	non-industrial	industrial	non-industrial	1.0913e-39	1.25955
putative_lipoprotein_ChiQ	non-industrial	industrial	non-industrial	1.10064e-39	1.81817
Bifunctional_NAD(P)H-hydrate_repair_enzyme_Nnr	non-industrial	industrial	non-industrial	1.10106e-39	0.238459
ComF_operon_protein_1	non-industrial	industrial	non-industrial	1.12557e-39	1.22042
Glutamate-pyruvate_aminotransferase_AlaA	non-industrial	industrial	non-industrial	1.1608e-39	0.877683
IS66_family_transposase_ISEc23	non-industrial	industrial	non-industrial	1.22153e-39	3.12968
dTDP-3-amino-3,6-dideoxy-alpha-D-galactopyranose_transaminase	non-industrial	industrial	non-industrial	1.24551e-39	0.993801
Regulator_of_nucleoside_diphosphate_kinase	non-industrial	industrial	non-industrial	1.24557e-39	1.76781
Inner_membrane_protein_YgfX	non-industrial	industrial	non-industrial	1.24779e-39	1.94288
Protein_RmlC_	non-industrial	industrial	non-industrial	1.25342e-39	2.61223
putative_protein_YfeY	non-industrial	industrial	non-industrial	1.31763e-39	1.86308
Enterobactin_biosynthesis_protein_YbdZ	non-industrial	industrial	non-industrial	1.38383e-39	1.99475
DNA-binding_transcriptional_regulator_BolA	non-industrial	industrial	non-industrial	1.41846e-39	1.9701
Formate_hydrogenlyase_regulatory_protein_HycA	non-industrial	industrial	non-industrial	1.49694e-39	1.91925
Elongation_factor_P_hydroxylase	non-industrial	industrial	non-industrial	1.52629e-39	2.00507
Copper_resistance_protein_D	non-industrial	industrial	non-industrial	1.54854e-39	2.15981
Putative_transcription_factor_YjjQ	non-industrial	industrial	non-industrial	1.55245e-39	1.87782
Outer_membrane_protein_W	non-industrial	industrial	non-industrial	1.70293e-39	2.13253
1-hydroxycarotenoid_3,4-desaturase	non-industrial	industrial	non-industrial	1.78147e-39	1.55828
Octopine_catabolism/uptake_operon_regulatory_protein_OccR	non-industrial	industrial	non-industrial	1.88773e-39	1.96029
Periplasmic_protein_CpxP	non-industrial	industrial	non-industrial	1.92563e-39	1.68155
IS481_family_transposase_ISKpn28	non-industrial	industrial	non-industrial	2.01311e-39	2.41661
putative_protein_YggR	non-industrial	industrial	non-industrial	2.20038e-39	1.28227
Antilisterial_bacteriocin_subtilosin_biosynthesis_protein_AlbE	non-industrial	industrial	non-industrial	2.21691e-39	4.85491
IS630_family_transposase_ISCARN106	non-industrial	industrial	non-industrial	2.2268e-39	-0.609694
IS630_family_transposase_ISAzs14	non-industrial	industrial	non-industrial	2.24043e-39	3.97021
Gamma-glutamylcyclotransferase_family_protein_YtfP	non-industrial	industrial	non-industrial	2.27704e-39	2.27013
Sigma_factor-binding_protein_Crl	non-industrial	industrial	non-industrial	2.32899e-39	1.83814
Fertility_inhibition_protein	non-industrial	industrial	non-industrial	2.39151e-39	2.27408
IS3_family_transposase_ISWci2	non-industrial	industrial	non-industrial	2.39163e-39	3.82154
IS110_family_transposase_ISCARN97	non-industrial	industrial	non-industrial	2.57726e-39	1.48127
putative_oxidoreductase_CzcO	non-industrial	industrial	non-industrial	2.61339e-39	2.72768
putative_protein_YdhT	non-industrial	industrial	non-industrial	2.79757e-39	2.54542
putative_membrane_protein_YhdT	non-industrial	industrial	non-industrial	3.04434e-39	2.05781
Protein_YecM	non-industrial	industrial	non-industrial	3.18066e-39	1.99498
Putative_glutamine_amidotransferase	non-industrial	industrial	non-industrial	3.18696e-39	0.568863
IS66_family_transposase_ISMrsp5	non-industrial	industrial	non-industrial	3.27449e-39	5.1303
Tn3_family_transposase_TnAs1	non-industrial	industrial	non-industrial	3.30135e-39	1.91173
Putative_oxidoreductase_YceM	non-industrial	industrial	non-industrial	3.54039e-39	1.94882
Protein_FimF	non-industrial	industrial	non-industrial	3.5415e-39	1.89697
Autolytic_lysozyme	non-industrial	industrial	non-industrial	3.6026e-39	1.0328
Fimbrial_protein	non-industrial	industrial	non-industrial	3.61805e-39	2.6007
PPi-type_phosphoenolpyruvate_carboxykinase	non-industrial	industrial	non-industrial	3.85344e-39	2.73652
ISNCY_family_transposase_ISBcen27	non-industrial	industrial	non-industrial	3.85511e-39	1.39549
putative_protein_YfgD	non-industrial	industrial	non-industrial	3.86885e-39	1.87286
Inner_membrane_protein_YdgC	non-industrial	industrial	non-industrial	4.12492e-39	2.03626
Inner_membrane_protein_YebZ	non-industrial	industrial	non-industrial	4.14257e-39	1.76595
Macrodomain_Ter_protein	non-industrial	industrial	non-industrial	4.30888e-39	1.80348
HTH-type_transcriptional_regulator_EcpR	non-industrial	industrial	non-industrial	4.40779e-39	1.80878
Methionyl-tRNA_formyltransferase	non-industrial	industrial	non-industrial	4.52274e-39	0.205175
Transcriptional_activatory_protein_BadR	non-industrial	industrial	non-industrial	4.84796e-39	2.88919
putative_lipoprotein_GfcB	non-industrial	industrial	non-industrial	5.13461e-39	1.93208
Chromosome_partition_protein_MukB	non-industrial	industrial	non-industrial	5.19876e-39	1.79736
Tryptophan-specific_transport_protein	non-industrial	industrial	non-industrial	5.24646e-39	1.9176
putative_protein_YccJ	non-industrial	industrial	non-industrial	5.27933e-39	2.15308
putative_outer_membrane_usher_protein_EcpC	non-industrial	industrial	non-industrial	5.30525e-39	1.62819
ISL3_family_transposase_ISEc38	non-industrial	industrial	non-industrial	5.56054e-39	2.48248
IS4_family_transposase_ISPto2	non-industrial	industrial	non-industrial	5.7704e-39	0.66228
Modulator_of_FtsH_protease_HflK	non-industrial	industrial	non-industrial	5.98166e-39	1.15425
Protein_MioC	non-industrial	industrial	non-industrial	6.07379e-39	1.96109
IS200/IS605_family_transposase_ISSod23	non-industrial	industrial	non-industrial	6.96758e-39	2.48824
IS110_family_transposase_IS1618	non-industrial	industrial	non-industrial	7.04999e-39	4.42532
Protein_TraS	non-industrial	industrial	non-industrial	7.10142e-39	2.44319
Zinc_resistance-associated_protein	non-industrial	industrial	non-industrial	7.42429e-39	1.83789
IS256_family_transposase_ISCARN45	non-industrial	industrial	non-industrial	7.58936e-39	3.32334
Crossover_junction_endodeoxyribonuclease_RusA	non-industrial	industrial	non-industrial	7.64353e-39	1.8705
Mannosylglycerate_hydrolase	non-industrial	industrial	non-industrial	7.7038e-39	4.80873
putative_protein_YdcY	non-industrial	industrial	non-industrial	7.77045e-39	2.06762
Protein_Smg	non-industrial	industrial	non-industrial	7.96827e-39	1.9685
Inner_membrane_protein_YgbE	non-industrial	industrial	non-industrial	7.9701e-39	2.02226
Aminodeoxychorismate_synthase_component_1	non-industrial	industrial	non-industrial	8.11748e-39	0.997374
NADH_oxidoreductase_HCR	non-industrial	industrial	non-industrial	8.22544e-39	1.69946
Secretion_monitor	non-industrial	industrial	non-industrial	9.25441e-39	1.78068
Proofreading_thioesterase_EntH	non-industrial	industrial	non-industrial	9.42573e-39	1.77731
Outer_membrane_protein_assembly_factor_BamE	non-industrial	industrial	non-industrial	1.04272e-38	1.85954
Glucose-1-phosphate_thymidylyltransferase_1	non-industrial	industrial	non-industrial	1.08678e-38	0.384446
tRNA_(guanine-N(1)-)-methyltransferase	non-industrial	industrial	non-industrial	1.15002e-38	0.238663
IS3_family_transposase_ISAzo10	non-industrial	industrial	non-industrial	1.1508e-38	8.67563
IS110_family_transposase_ISEc45	non-industrial	industrial	non-industrial	1.21342e-38	1.60553
Leukotoxin_export_ATP-binding_protein_LtxB	non-industrial	industrial	non-industrial	1.24367e-38	1.04857
Inner_membrane_protein_YdcZ	non-industrial	industrial	non-industrial	1.28155e-38	2.08994
Tellurite_resistance_protein_TehA	non-industrial	industrial	non-industrial	1.29105e-38	1.7037
Flagellar_motor_switch_protein_FliM	non-industrial	industrial	non-industrial	1.36256e-38	0.972164
1,4-beta-D-glucan_glucohydrolase	non-industrial	industrial	non-industrial	1.36849e-38	1.34167
Transcription_elongation_factor_GreA	non-industrial	industrial	non-industrial	1.38044e-38	0.316725
Type-1_fimbrial_protein,_A_chain	non-industrial	industrial	non-industrial	1.38213e-38	2.15343
Transcriptional_repressor_MprA	non-industrial	industrial	non-industrial	1.4694e-38	1.41747
Polyol:NADP_oxidoreductase	non-industrial	industrial	non-industrial	1.47341e-38	0.783115
Glucose-1-phosphate_thymidylyltransferase	non-industrial	industrial	non-industrial	1.50577e-38	0.516395
putative_serine_transporter	non-industrial	industrial	non-industrial	1.53582e-38	1.80479
UDP-N-acetylmuramate--L-alanine_ligase	non-industrial	industrial	non-industrial	1.5658e-38	0.182515
Nickel/cobalt_efflux_system_RcnA	non-industrial	industrial	non-industrial	1.62293e-38	2.02837
Lysozyme_M1	non-industrial	industrial	non-industrial	1.62821e-38	0.906735
Common_pilus_major_fimbrillin_subunit_EcpA	non-industrial	industrial	non-industrial	1.69963e-38	1.71596
Ribonucleoside-diphosphate_reductase_2_subunit_beta	non-industrial	industrial	non-industrial	1.73353e-38	1.84638
3-mercaptopropionate_dioxygenase	non-industrial	industrial	non-industrial	1.73382e-38	3.89992
Acetolactate_synthase_isozyme_2_small_subunit	non-industrial	industrial	non-industrial	1.75731e-38	1.88523
putative_lipoprotein_YajI	non-industrial	industrial	non-industrial	1.82599e-38	1.77436
putative_4-amino-4-deoxy-L-arabinose-phosphoundecaprenol_flippase_subunit_ArnE	non-industrial	industrial	non-industrial	1.8436e-38	1.99272
IS200/IS605_family_transposase_ISShes8	non-industrial	industrial	non-industrial	1.86411e-38	4.86994
Accessory_Sec_system_protein_Asp3	non-industrial	industrial	non-industrial	1.91477e-38	1.62087
putative_protein_YtfJ	non-industrial	industrial	non-industrial	1.95825e-38	1.87697
Protein_AaeX	non-industrial	industrial	non-industrial	1.97074e-38	2.03281
Constitutive_ornithine_decarboxylase	non-industrial	industrial	non-industrial	2.14006e-38	1.79361
Putative_sulfur_carrier_protein_YedF	non-industrial	industrial	non-industrial	2.14883e-38	2.2039
Vitamin_B12_transport_ATP-binding_protein_BacA	non-industrial	industrial	non-industrial	2.21562e-38	1.68863
PTS_system_N-acetylmuramic_acid-specific_EIIBC_component	non-industrial	industrial	non-industrial	2.23396e-38	1.765
Cellulose_synthase_catalytic_subunit_[UDP-forming]	non-industrial	industrial	non-industrial	2.23491e-38	2.22928
Chemotaxis_protein_PomA	non-industrial	industrial	non-industrial	2.33391e-38	1.07656
Gluconate_2-dehydrogenase_cytochrome_c_subunit	non-industrial	industrial	non-industrial	2.33965e-38	3.39376
Alpha-monoglucosyldiacylglycerol_synthase	non-industrial	industrial	non-industrial	2.47989e-38	0.800975
Multidrug_resistance_protein_MdtO	non-industrial	industrial	non-industrial	2.50738e-38	1.87114
Adhesin_YadA	non-industrial	industrial	non-industrial	2.51269e-38	2.40477
Microbial_collagenase	non-industrial	industrial	non-industrial	2.57017e-38	5.47592
Tn3_family_transposase_ISEc63	non-industrial	industrial	non-industrial	2.59239e-38	0.858114
Protein_YfdX	non-industrial	industrial	non-industrial	2.62362e-38	2.14819
Glutathione_S-transferase_GstA	non-industrial	industrial	non-industrial	2.64145e-38	1.90577
Secretin_GspD_2	non-industrial	industrial	non-industrial	2.73322e-38	1.96284
IS3_family_transposase_IS2	non-industrial	industrial	non-industrial	2.87086e-38	1.44268
Thiol:disulfide_interchange_protein_DsbG	non-industrial	industrial	non-industrial	2.92749e-38	1.58946
2-C-methyl-D-erythritol_2,4-cyclodiphosphate_synthase	non-industrial	industrial	non-industrial	3.00042e-38	0.265666
IS3_family_transposase_IS3F	non-industrial	industrial	non-industrial	3.14548e-38	2.38791
Transcriptional_regulatory_protein_RstA	non-industrial	industrial	non-industrial	3.19744e-38	1.85118
IS3_family_transposase_ISEc48	non-industrial	industrial	non-industrial	3.31236e-38	2.9776
ISAzo13_family_transposase_ISMfu1	non-industrial	industrial	non-industrial	3.5486e-38	5.02554
Ecotin	non-industrial	industrial	non-industrial	3.63358e-38	1.89285
IS3_family_transposase_ISDsp4	non-industrial	industrial	non-industrial	3.69084e-38	4.24144
Biofilm_regulator_BssS	non-industrial	industrial	non-industrial	4.00964e-38	1.82304
Xylose_transport_system_permease_protein_XylH	non-industrial	industrial	non-industrial	4.18593e-38	0.968604
Small_protein_MntS	non-industrial	industrial	non-industrial	4.41201e-38	2.30644
Alcohol_dehydrogenase,_propanol-preferring	non-industrial	industrial	non-industrial	4.44385e-38	2.0309
L-asparagine_permease_1	non-industrial	industrial	non-industrial	4.48997e-38	2.05619
IS3_family_transposase_ISEc15	non-industrial	industrial	non-industrial	4.49438e-38	3.77947
IS21_family_transposase_ISRsp2	non-industrial	industrial	non-industrial	4.60751e-38	3.84368
N-acetylmuramoyl-L-alanine_amidase_AmiB	non-industrial	industrial	non-industrial	4.72404e-38	1.44147
DNA_repair_protein_RecO	non-industrial	industrial	non-industrial	5.01836e-38	0.2076
Ribosome_modulation_factor	non-industrial	industrial	non-industrial	5.20368e-38	2.0866
Putative_cysteine_protease_YraA	non-industrial	industrial	non-industrial	5.33091e-38	1.17407
GTPase_HflX	non-industrial	industrial	non-industrial	5.56595e-38	0.26417
Protease_ElaD	non-industrial	industrial	non-industrial	5.58901e-38	1.92026
putative_DNA_endonuclease_SmrA	non-industrial	industrial	non-industrial	5.73357e-38	1.74973
Xanthine_permease_XanQ	non-industrial	industrial	non-industrial	5.93796e-38	0.661636
Thiosulfate_sulfurtransferase_YnjE	non-industrial	industrial	non-industrial	6.61356e-38	1.43178
Protein_SufA	non-industrial	industrial	non-industrial	6.70385e-38	1.8298
Release_factor_glutamine_methyltransferase	non-industrial	industrial	non-industrial	6.9948e-38	0.230326
Maltose/maltodextrin_transport_system_permease_protein_MalF	non-industrial	industrial	non-industrial	7.27134e-38	0.885154
Putative_type_II_secretion_system_protein_H	non-industrial	industrial	non-industrial	7.29505e-38	1.51973
Putative_ring-cleaving_dioxygenase_MhqA	non-industrial	industrial	non-industrial	7.52631e-38	4.6586
Mid-cell-anchored_protein_Z	non-industrial	industrial	non-industrial	7.64639e-38	2.3755
Multidrug_efflux_pump_accessory_protein_AcrZ	non-industrial	industrial	non-industrial	7.8101e-38	2.06168
Cytochrome_b561	non-industrial	industrial	non-industrial	7.86165e-38	1.81602
Cell_division_activator_CedA	non-industrial	industrial	non-industrial	8.07722e-38	1.97341
Hha_toxicity_modulator_TomB	non-industrial	industrial	non-industrial	8.26374e-38	1.79021
Phage_shock_protein_A	non-industrial	industrial	non-industrial	8.33665e-38	1.60583
Anaerobic_dimethyl_sulfoxide_reductase_chain_C	non-industrial	industrial	non-industrial	8.56377e-38	1.90197
ISAzo13_family_transposase_ISMme1	non-industrial	industrial	non-industrial	8.99712e-38	3.82975
putative_inner_membrane_transporter_YhbE	non-industrial	industrial	non-industrial	8.99759e-38	1.58191
Lipoprotein_YlpA	non-industrial	industrial	non-industrial	9.12441e-38	1.93394
Flagellin	non-industrial	industrial	non-industrial	9.33362e-38	1.11733
Extracellular_elastase	non-industrial	industrial	non-industrial	1.01203e-37	1.81832
Oxygen-insensitive_NAD(P)H_nitroreductase	non-industrial	industrial	non-industrial	1.03243e-37	1.88356
Low_molecular_weight_protein-tyrosine-phosphatase_Wzb	non-industrial	industrial	non-industrial	1.03278e-37	1.82448
Raffinose_permease	non-industrial	industrial	non-industrial	1.07066e-37	0.940684
Outer_membrane_protein_Omp38	non-industrial	industrial	non-industrial	1.08021e-37	1.47227
IS4_family_transposase_ISEc60	non-industrial	industrial	non-industrial	1.08386e-37	4.84145
putative_lipid_kinase_YegS	non-industrial	industrial	non-industrial	1.1267e-37	1.08541
Flavin-dependent_monooxygenase,_oxygenase_subunit_HsaA	non-industrial	industrial	non-industrial	1.14769e-37	5.01944
Transcriptional_regulatory_protein_DpiA	non-industrial	industrial	non-industrial	1.16269e-37	1.79054
Cytochrome_bo(3)_ubiquinol_oxidase_subunit_4	non-industrial	industrial	non-industrial	1.1711e-37	1.9102
2-keto-4-pentenoate_hydratase	non-industrial	industrial	non-industrial	1.18293e-37	1.68067
Protein_YdgA	non-industrial	industrial	non-industrial	1.22057e-37	1.61648
IS5_family_transposase_ISPa16	non-industrial	industrial	non-industrial	1.25645e-37	1.5078
Transcription_antitermination_protein_NusB	non-industrial	industrial	non-industrial	1.41603e-37	0.231326
Surface_presentation_of_antigens_protein_SpaO	non-industrial	industrial	non-industrial	1.4801e-37	1.91185
Flagellar_filament_core_protein_flaB2	non-industrial	industrial	non-industrial	1.49641e-37	2.51044
Aerobic_cobaltochelatase_subunit_CobS	non-industrial	industrial	non-industrial	1.54786e-37	2.66515
Methyl_viologen_resistance_protein_SmvA	non-industrial	industrial	non-industrial	1.57606e-37	3.64939
Protein_ElaB	non-industrial	industrial	non-industrial	1.62913e-37	2.01677
Cyanophycin_synthetase	non-industrial	industrial	non-industrial	1.68853e-37	2.37689
putative_fimbrial_subunit_LpfE	non-industrial	industrial	non-industrial	1.70369e-37	3.25068
Glyceraldehyde-3-phosphate_dehydrogenase_2	non-industrial	industrial	non-industrial	1.74019e-37	1.50867
PKHD-type_hydroxylase	non-industrial	industrial	non-industrial	1.75333e-37	2.01349
RutC_family_protein_YjgH	non-industrial	industrial	non-industrial	1.75877e-37	1.78122
Type-2_restriction_enzyme_AccI	non-industrial	industrial	non-industrial	1.89697e-37	2.9772
Nitrogen_regulatory_protein_P-II	non-industrial	industrial	non-industrial	2.15551e-37	0.773484
N-acetylglucosaminyltransferase	non-industrial	industrial	non-industrial	2.30027e-37	1.68544
3-phenylpropionate/cinnamic_acid_dioxygenase_subunit_beta	non-industrial	industrial	non-industrial	2.35853e-37	1.83636
HTH_domain-truncated_transcriptional_regulator_QseD	non-industrial	industrial	non-industrial	2.57465e-37	1.99218
DNA_relaxase_MbeA	non-industrial	industrial	non-industrial	2.66883e-37	0.920765
Recombination-promoting_nuclease_RpnA	non-industrial	industrial	non-industrial	2.70287e-37	1.82302
Pyrimidine/purine_nucleoside_phosphorylase	non-industrial	industrial	non-industrial	2.94118e-37	1.70952
Rubrerythrin-1	non-industrial	industrial	non-industrial	3.10086e-37	0.610201
Protein_YfgG	non-industrial	industrial	non-industrial	3.23873e-37	1.80002
Extracellular_matrix-binding_protein_EbhA	non-industrial	industrial	non-industrial	3.53939e-37	2.41545
putative_N-succinyldiaminopimelate_aminotransferase_DapC	non-industrial	industrial	non-industrial	3.6164e-37	1.25833
Cyanophycinase	non-industrial	industrial	non-industrial	3.62413e-37	2.41397
Benzoate_1,2-dioxygenase_electron_transfer_component	non-industrial	industrial	non-industrial	3.81378e-37	3.64023
Type-2_restriction_enzyme_Sau3AI	non-industrial	industrial	non-industrial	4.14575e-37	1.65349
Outer_membrane_protein_X	non-industrial	industrial	non-industrial	4.17248e-37	1.72762
Gamma-glutamylputrescine_oxidoreductase	non-industrial	industrial	non-industrial	4.18124e-37	1.86104
Protein_YchQ	non-industrial	industrial	non-industrial	4.26961e-37	1.9099
ISKra4_family_transposase_ISDesp4	non-industrial	industrial	non-industrial	4.78802e-37	4.53848
NAD-dependent_protein_lipoamidase_sirtuin-4,_mitochondrial	non-industrial	industrial	non-industrial	5.13366e-37	1.9437
Phage_shock_protein_D	non-industrial	industrial	non-industrial	5.18662e-37	1.89101
malonic_semialdehyde_reductase_RutE	non-industrial	industrial	non-industrial	5.19714e-37	0.908604
Molybdenum_cofactor_biosynthesis_protein_B	non-industrial	industrial	non-industrial	5.58655e-37	1.31764
Inner_membrane_protein_YagU	non-industrial	industrial	non-industrial	5.60936e-37	1.64396
2',3'-cyclic-nucleotide_2'-phosphodiesterase/3'-nucleotidase	non-industrial	industrial	non-industrial	5.95624e-37	0.965898
Protein_HokA	non-industrial	industrial	non-industrial	6.04241e-37	1.82785
Alpha-ketoglutaric_semialdehyde_dehydrogenase_1	non-industrial	industrial	non-industrial	6.26241e-37	5.12684
Decarboxylase_NovR	non-industrial	industrial	non-industrial	6.46958e-37	3.89721
IS66_family_transposase_IS679	non-industrial	industrial	non-industrial	6.60339e-37	2.45685
ISNCY_family_transposase_ISLad2	non-industrial	industrial	non-industrial	6.77001e-37	2.61932
Copper_resistance_protein_C	non-industrial	industrial	non-industrial	6.78954e-37	2.26158
Putative_transposase_InsK_for_insertion_sequence_element_IS150	non-industrial	industrial	non-industrial	7.21371e-37	0.613232
Oxaloacetate_decarboxylase_gamma_chain	non-industrial	industrial	non-industrial	7.25746e-37	3.23638
putative_protein_YphB	non-industrial	industrial	non-industrial	7.41196e-37	1.93733
IS256_family_transposase_ISXax1	non-industrial	industrial	non-industrial	7.53034e-37	8.60008
Cyclic-di-GMP-binding_biofilm_dispersal_mediator_protein	non-industrial	industrial	non-industrial	7.95097e-37	2.0259
putative_major_fimbrial_subunit_LpfA	non-industrial	industrial	non-industrial	8.45093e-37	2.00731
Putative_aldehyde_dehydrogenase	non-industrial	industrial	non-industrial	8.73274e-37	2.66363
Anti-sigma-B_factor_antagonist	non-industrial	industrial	non-industrial	8.82784e-37	1.48693
Cell_division_inhibitor_SulA	non-industrial	industrial	non-industrial	9.31846e-37	1.82546
Lipid_II_flippase_Amj	non-industrial	industrial	non-industrial	9.4874e-37	5.16172
Putative_glutamine_amidotransferase_YafJ	non-industrial	industrial	non-industrial	9.82931e-37	1.98801
Homoserine_O-succinyltransferase	non-industrial	industrial	non-industrial	9.88015e-37	0.721233
Bacterioferritin-associated_ferredoxin	non-industrial	industrial	non-industrial	1.04507e-36	1.98494
Surface_presentation_of_antigens_protein_SpaS	non-industrial	industrial	non-industrial	1.14184e-36	2.16936
Putative_cation_transport_regulator_ChaB	non-industrial	industrial	non-industrial	1.14967e-36	1.99995
Peroxiredoxin_OsmC	non-industrial	industrial	non-industrial	1.15252e-36	2.10265
Protein_HdeD	non-industrial	industrial	non-industrial	1.17021e-36	1.88178
Endonuclease_III	non-industrial	industrial	non-industrial	1.17086e-36	0.215814
CRISPR_system_Cascade_subunit_CasB	non-industrial	industrial	non-industrial	1.18192e-36	1.02502
IS5_family_transposase_ISThsp21	non-industrial	industrial	non-industrial	1.21521e-36	3.03906
F420-dependent_glucose-6-phosphate_dehydrogenase	non-industrial	industrial	non-industrial	1.24965e-36	1.88765
Methyl-accepting_chemotaxis_protein_PctA	non-industrial	industrial	non-industrial	1.26501e-36	1.75945
putative_HTH-type_transcriptional_regulator_YahB	non-industrial	industrial	non-industrial	1.44086e-36	1.50628
Uracil_phosphoribosyltransferase	non-industrial	industrial	non-industrial	1.44126e-36	0.174148
PTS_system_N,N'-diacetylchitobiose-specific_EIIB_component	non-industrial	industrial	non-industrial	1.44491e-36	1.44814
Hydrogenase-2_operon_protein_HybE	non-industrial	industrial	non-industrial	1.60869e-36	1.6878
putative_fimbrial_chaperone_EcpE	non-industrial	industrial	non-industrial	1.70669e-36	1.63804
Orphan_toxin_OrtT	non-industrial	industrial	non-industrial	1.77504e-36	1.91698
HTH-type_transcriptional_regulator_GmuR	non-industrial	industrial	non-industrial	1.95502e-36	1.34419
Anti-adapter_protein_IraP	non-industrial	industrial	non-industrial	1.97057e-36	1.82317
IS982_family_transposase_ISXne5	non-industrial	industrial	non-industrial	2.05962e-36	23.3177
Catalase-peroxidase_2	non-industrial	industrial	non-industrial	2.07243e-36	6.20231
Cytochrome_b561_	non-industrial	industrial	non-industrial	2.21351e-36	2.02959
IS3_family_transposase_ISMex7	non-industrial	industrial	non-industrial	2.26438e-36	10.3848
Maltose/maltodextrin_transport_system_permease_protein_MalG	non-industrial	industrial	non-industrial	2.29584e-36	0.902221
D-2-hydroxyisocaproate_dehydrogenase	non-industrial	industrial	non-industrial	2.37414e-36	2.30747
Protein_Sxy	non-industrial	industrial	non-industrial	2.3775e-36	1.715
Enoyl-[acyl-carrier-protein]_reductase_[NADH]_1	non-industrial	industrial	non-industrial	2.38476e-36	2.26308
Outer_membrane_protein_Slp	non-industrial	industrial	non-industrial	2.64245e-36	1.83158
Inner_membrane_protein_YqjA	non-industrial	industrial	non-industrial	2.7071e-36	1.21797
3-keto-L-gulonate-6-phosphate_decarboxylase_SgbH	non-industrial	industrial	non-industrial	2.71412e-36	2.03047
Phosphoribosylformylglycinamidine_synthase_subunit_PurL	non-industrial	industrial	non-industrial	2.76487e-36	1.29723
Acetaldehyde_dehydrogenase	non-industrial	industrial	non-industrial	2.77976e-36	1.75087
Cyclic_di-GMP_phosphodiesterase_PdeL	non-industrial	industrial	non-industrial	2.82982e-36	1.50098
Phthalate_dioxygenase_reductase	non-industrial	industrial	non-industrial	2.90651e-36	2.12086
ISAzo13_family_transposase_ISLsp4	non-industrial	industrial	non-industrial	2.93894e-36	1.34618
IS3_family_transposase_ISEc25	non-industrial	industrial	non-industrial	2.9597e-36	2.71683
putative_9-O-acetyl-N-acetylneuraminic_acid_deacetylase	non-industrial	industrial	non-industrial	3.1123e-36	1.90757
IS5_family_transposase_ISBmu20	non-industrial	industrial	non-industrial	3.12285e-36	7.16656
IS4_family_transposase_ISSfl9	non-industrial	industrial	non-industrial	3.39944e-36	4.12223
Glutaredoxin_1	non-industrial	industrial	non-industrial	3.5104e-36	2.03145
Chromosome-partitioning_ATPase_Soj	non-industrial	industrial	non-industrial	3.6068e-36	0.9461
Arsenic_resistance_transcriptional_regulator_ArsR2	non-industrial	industrial	non-industrial	3.64371e-36	1.85982
cAMP-activated_global_transcriptional_regulator_CRP	non-industrial	industrial	non-industrial	3.80999e-36	1.44552
30S_ribosome-binding_factor	non-industrial	industrial	non-industrial	3.84224e-36	0.531948
Protein_rof	non-industrial	industrial	non-industrial	3.85992e-36	1.63021
IS110_family_transposase_ISAar17	non-industrial	industrial	non-industrial	3.92704e-36	1.0286
18_kDa_heat_shock_protein	non-industrial	industrial	non-industrial	4.12759e-36	0.689825
Arginine_transport_ATP-binding_protein_ArtM	non-industrial	industrial	non-industrial	4.45272e-36	0.503441
Glycine_betaine-binding_periplasmic_protein_OusX	non-industrial	industrial	non-industrial	4.55133e-36	3.34071
Translational_regulator_CsrA	non-industrial	industrial	non-industrial	4.66382e-36	0.945707
Indole-3-pyruvate_decarboxylase	non-industrial	industrial	non-industrial	4.75941e-36	1.99151
IS1634_family_transposase_ISBli9	non-industrial	industrial	non-industrial	5.29052e-36	1.26805
Ribosome-associated_inhibitor_A	non-industrial	industrial	non-industrial	5.29476e-36	1.85474
putative_protein_YebV	non-industrial	industrial	non-industrial	5.57917e-36	1.97604
Uric_acid_permease_PucK	non-industrial	industrial	non-industrial	5.85353e-36	0.971247
Protein_YobA	non-industrial	industrial	non-industrial	6.46288e-36	1.87554
Protein_YihD	non-industrial	industrial	non-industrial	6.68629e-36	1.62664
IS4_family_transposase_ISCja2	non-industrial	industrial	non-industrial	6.82375e-36	1.20659
IS6_family_transposase_ISTeha2	non-industrial	industrial	non-industrial	7.49129e-36	4.74636
TDP-4-oxo-6-deoxy-alpha-D-glucose-3,4-oxoisomerase	non-industrial	industrial	non-industrial	8.26071e-36	0.984913
IS256_family_transposase_ISEic2	non-industrial	industrial	non-industrial	8.5234e-36	1.69174
Zinc/cadmium/lead-transporting_P-type_ATPase	non-industrial	industrial	non-industrial	9.749e-36	1.7039
Vanillin_dehydrogenase	non-industrial	industrial	non-industrial	1.04312e-35	2.24708
Protein_YdaY	non-industrial	industrial	non-industrial	1.06299e-35	1.715
IS1_family_transposase_IS1N	non-industrial	industrial	non-industrial	1.09412e-35	1.63193
Fatty_acid_oxidation_complex_subunit_alpha	non-industrial	industrial	non-industrial	1.10325e-35	1.5564
IS256_family_transposase_ISTsu1	non-industrial	industrial	non-industrial	1.10896e-35	1.61801
5-formyltetrahydrofolate_cyclo-ligase	non-industrial	industrial	non-industrial	1.15045e-35	0.468628
Putative_thiamine_biosynthesis_protein	non-industrial	industrial	non-industrial	1.17051e-35	2.05276
Tellurite_methyltransferase	non-industrial	industrial	non-industrial	1.29151e-35	1.83706
Modification_methylase_HpaII	non-industrial	industrial	non-industrial	1.29357e-35	1.29341
putative_fimbrial-like_protein_SfmH	non-industrial	industrial	non-industrial	1.35449e-35	1.81867
Disulfide-bond_oxidoreductase_YghU	non-industrial	industrial	non-industrial	1.3805e-35	1.85092
Glycolate_permease_GlcA	non-industrial	industrial	non-industrial	1.38895e-35	1.21069
Universal_stress_protein_C	non-industrial	industrial	non-industrial	1.41845e-35	1.68872
Clamp-binding_protein_CrfC	non-industrial	industrial	non-industrial	1.47835e-35	1.52116
HTH-type_transcriptional_regulator_GlnR	non-industrial	industrial	non-industrial	1.51666e-35	2.13659
Inner_membrane_protein_YiaA	non-industrial	industrial	non-industrial	1.65148e-35	1.9379
Amino-acid_carrier_protein_AlsT	non-industrial	industrial	non-industrial	1.67656e-35	0.367981
IS5_family_transposase_IS5B	non-industrial	industrial	non-industrial	1.68067e-35	0.745014
Flagella_basal_body_P-ring_formation_protein_FlgA	non-industrial	industrial	non-industrial	1.72015e-35	2.18304
Putative_ABC_transporter_arginine-binding_protein_2	non-industrial	industrial	non-industrial	1.78502e-35	0.994112
HTH-type_transcriptional_regulator_MhqR	non-industrial	industrial	non-industrial	1.79842e-35	2.2555
Endo-beta-1,4-xylanase_Xyn10C	non-industrial	industrial	non-industrial	1.86094e-35	1.65463
Oxalate_oxidoreductase_subunit_beta	non-industrial	industrial	non-industrial	1.87679e-35	2.51284
Protocatechuate_3,4-dioxygenase_alpha_chain	non-industrial	industrial	non-industrial	1.96674e-35	3.54318
Aldehyde_reductase_YahK	non-industrial	industrial	non-industrial	2.04148e-35	2.24116
putative_MFS-type_transporter	non-industrial	industrial	non-industrial	2.16608e-35	2.47675
Acetolactate_synthase,_catabolic	non-industrial	industrial	non-industrial	2.17211e-35	1.19481
putative_fimbrial-like_protein_YcbU	non-industrial	industrial	non-industrial	2.25494e-35	1.91297
putative_protein_YaiA	non-industrial	industrial	non-industrial	2.38917e-35	1.97269
Nickel_import_ATP-binding_protein_NikO	non-industrial	industrial	non-industrial	2.83072e-35	0.960942
putative_fimbrial-like_protein_YbgD	non-industrial	industrial	non-industrial	2.84684e-35	1.68144
N5-carboxyaminoimidazole_ribonucleotide_mutase	non-industrial	industrial	non-industrial	2.94502e-35	0.24101
GMP/IMP_nucleotidase_YrfG	non-industrial	industrial	non-industrial	3.02712e-35	1.76758
RNA_polymerase_sigma-D_factor	non-industrial	industrial	non-industrial	3.21423e-35	0.858672
Oligoribonuclease_NrnB	non-industrial	industrial	non-industrial	3.37875e-35	1.55464
Protein_YhjR	non-industrial	industrial	non-industrial	3.63259e-35	1.77926
Type_II_secretion_system_protein_C_2	non-industrial	industrial	non-industrial	3.71787e-35	1.9518
N-acetyldiaminopimelate_deacetylase	non-industrial	industrial	non-industrial	3.94134e-35	0.910415
Biotin_carboxyl_carrier_protein_of_acetyl-CoA_carboxylase	non-industrial	industrial	non-industrial	4.14302e-35	0.479063
IS21_family_transposase_ISCbe3	non-industrial	industrial	non-industrial	4.16027e-35	1.81008
Glutamate-1-semialdehyde_2,1-aminomutase_1	non-industrial	industrial	non-industrial	4.31725e-35	3.07291
putative_protein_YhfG	non-industrial	industrial	non-industrial	4.40848e-35	1.92392
Carbon_monoxide_dehydrogenase/acetyl-CoA_synthase_subunit_beta	non-industrial	industrial	non-industrial	4.49342e-35	1.33277
putative_protein_YjgL	non-industrial	industrial	non-industrial	4.50284e-35	1.95907
Extracellular_ribonuclease	non-industrial	industrial	non-industrial	4.65138e-35	1.19619
Outer_membrane_protein_alpha	non-industrial	industrial	non-industrial	4.9738e-35	1.77226
ADP-ribose_pyrophosphatase	non-industrial	industrial	non-industrial	5.20685e-35	0.292304
IS5_family_transposase_ISAli1	non-industrial	industrial	non-industrial	5.27879e-35	3.95177
Acyl-homoserine-lactone_synthase	non-industrial	industrial	non-industrial	5.52325e-35	7.20466
Sulfofructosephosphate_aldolase	non-industrial	industrial	non-industrial	5.54467e-35	1.57719
IS481_family_transposase_ISAisp3	non-industrial	industrial	non-industrial	5.62644e-35	8.51138
p-cumate_2,3-dioxygenase_system,_ferredoxin--NAD(+)_reductase_component	non-industrial	industrial	non-industrial	5.70595e-35	3.23192
Ferric_enterobactin_transport_protein_FepE	non-industrial	industrial	non-industrial	5.82654e-35	1.86476
Putative_selenoprotein_YdfZ	non-industrial	industrial	non-industrial	6.08003e-35	2.67734
IS481_family_transposase_ISGebe1	non-industrial	industrial	non-industrial	6.51365e-35	1.74335
Glutathione_hydrolase-like_YwrD_proenzyme	non-industrial	industrial	non-industrial	6.93288e-35	1.39134
Lipopolysaccharide_core_heptosyltransferase_RfaQ	non-industrial	industrial	non-industrial	7.13701e-35	1.03258
Galactokinase	non-industrial	industrial	non-industrial	7.68977e-35	0.222382
Citrate_lyase_alpha_chain	non-industrial	industrial	non-industrial	7.81827e-35	0.626768
IS110_family_transposase_ISCARN91	non-industrial	industrial	non-industrial	8.17989e-35	2.38945
Sensor_protein_PhoQ	non-industrial	industrial	non-industrial	8.43065e-35	1.7366
Type_1_fimbrin_D-mannose_specific_adhesin	non-industrial	industrial	non-industrial	8.79497e-35	1.93161
putative_protein_YdiE	non-industrial	industrial	non-industrial	9.52729e-35	2.01171
Transcriptional_repressor_FrmR	non-industrial	industrial	non-industrial	9.56631e-35	1.99096
IS66_family_transposase_ISArch14	non-industrial	industrial	non-industrial	9.69643e-35	1.91326
Aspartate--tRNA_ligase	non-industrial	industrial	non-industrial	9.89915e-35	0.276377
Cytokinin_riboside_5'-monophosphate_phosphoribohydrolase	non-industrial	industrial	non-industrial	1.1023e-34	0.656793
Muconolactone_Delta-isomerase	non-industrial	industrial	non-industrial	1.11701e-34	3.81485
HTH-type_transcriptional_regulator_GbpR	non-industrial	industrial	non-industrial	1.22621e-34	2.27694
Isoxanthopterin_deaminase	non-industrial	industrial	non-industrial	1.23879e-34	3.19197
Thioredoxin-like_protein_YdbP	non-industrial	industrial	non-industrial	1.29399e-34	2.53532
Flagellin_B	non-industrial	industrial	non-industrial	1.30581e-34	1.22791
IS4_family_transposase_ISPcc1	non-industrial	industrial	non-industrial	1.33268e-34	5.98757
ComG_operon_protein_1	non-industrial	industrial	non-industrial	1.41824e-34	1.33737
Phosphoserine_aminotransferase	non-industrial	industrial	non-industrial	1.43002e-34	0.188531
Outer_membrane_usher_protein_PapC	non-industrial	industrial	non-industrial	1.43799e-34	1.87432
Glutaredoxin_3	non-industrial	industrial	non-industrial	1.53404e-34	1.77521
IS3_family_transposase_ISEc27	non-industrial	industrial	non-industrial	1.55418e-34	1.70603
IS256_family_transposase_ISSba9	non-industrial	industrial	non-industrial	1.693e-34	0.482454
Nitric_oxide_reductase_FlRd-NAD(+)_reductase	non-industrial	industrial	non-industrial	1.70061e-34	0.843971
Serine/threonine_protein_kinase_RdoA	non-industrial	industrial	non-industrial	1.70325e-34	2.57604
IS630_family_transposase_IS630	non-industrial	industrial	non-industrial	1.71671e-34	0.611876
HTH-type_transcriptional_regulator_HexR	non-industrial	industrial	non-industrial	1.76492e-34	0.765623
Toxin_CdiA	non-industrial	industrial	non-industrial	1.76611e-34	0.993042
Protein_DsrB	non-industrial	industrial	non-industrial	1.83189e-34	1.86083
Elongation_factor_G_1	non-industrial	industrial	non-industrial	1.89304e-34	0.836203
ISNCY_family_transposase_ISKpn21	non-industrial	industrial	non-industrial	1.98819e-34	2.94932
Two-component_system_WalR/WalK_regulatory_protein_YycI	non-industrial	industrial	non-industrial	2.07955e-34	1.22366
Exopolysaccharide_glucosyl_ketal-pyruvate-transferase	non-industrial	industrial	non-industrial	2.16928e-34	2.61132
Formaldehyde_dismutase	non-industrial	industrial	non-industrial	2.17573e-34	2.0447
1-deoxy-D-xylulose_5-phosphate_reductoisomerase	non-industrial	industrial	non-industrial	2.19569e-34	0.164323
IS256_family_transposase_ISAli6	non-industrial	industrial	non-industrial	2.25504e-34	3.98873
Phage_shock_protein_B	non-industrial	industrial	non-industrial	2.29495e-34	1.96008
Bifunctional_riboflavin_kinase/FMN_adenylyltransferase	non-industrial	industrial	non-industrial	2.3069e-34	0.210863
Major_exported_protein	non-industrial	industrial	non-industrial	2.31283e-34	2.68419
Homoserine_kinase	non-industrial	industrial	non-industrial	2.38414e-34	0.676485
Phosphatase/phosphodiesterase	non-industrial	industrial	non-industrial	2.39322e-34	1.49562
putative_protein_YslB	non-industrial	industrial	non-industrial	2.77842e-34	-0.159231
L-arabinose-binding_periplasmic_protein	non-industrial	industrial	non-industrial	2.79872e-34	1.48571
putative_FAD-linked_oxidoreductase_YvdP	non-industrial	industrial	non-industrial	2.80406e-34	2.22411
Signal_transduction_histidine-protein_kinase/phosphatase_UhpB	non-industrial	industrial	non-industrial	2.95268e-34	1.52261
Bacteriocin_ubericin-A	non-industrial	industrial	non-industrial	3.18175e-34	5.39819
Toxin_YjjJ	non-industrial	industrial	non-industrial	3.27859e-34	1.25495
IS3_family_transposase_IS1400	non-industrial	industrial	non-industrial	3.28312e-34	1.86194
Formate_dehydrogenase_H	non-industrial	industrial	non-industrial	3.28571e-34	1.23353
IS256_family_transposase_ISSoEn2	non-industrial	industrial	non-industrial	3.46308e-34	1.91539
DNA_repair_protein_RecN	non-industrial	industrial	non-industrial	3.46593e-34	0.198261
(S)-ureidoglycine--glyoxylate_transaminase	non-industrial	industrial	non-industrial	3.50785e-34	1.43126
Cytochrome_bd-I_ubiquinol_oxidase_subunit_1	non-industrial	industrial	non-industrial	3.59643e-34	1.02127
Lactate_racemization_regulatory_protein	non-industrial	industrial	non-industrial	3.62299e-34	1.26734
Relaxosome_protein_TraM	non-industrial	industrial	non-industrial	3.67406e-34	1.73855
Flagellar_biosynthetic_protein_FliQ	non-industrial	industrial	non-industrial	3.68612e-34	1.02451
GDP-mannose_mannosyl_hydrolase	non-industrial	industrial	non-industrial	3.68635e-34	1.99718
Persistence_and_stress-resistance_toxin_PasT	non-industrial	industrial	non-industrial	4.20257e-34	2.17602
Bacteriocin_pediocin_PA-1	non-industrial	industrial	non-industrial	4.2429e-34	3.64753
putative_protein_YjjI	non-industrial	industrial	non-industrial	4.24658e-34	1.90233
putative_fimbrial-like_protein_SfmA	non-industrial	industrial	non-industrial	4.26198e-34	2.01864
Killing_protein_KilR	non-industrial	industrial	non-industrial	4.2678e-34	0.995725
Glucose-1-phosphatase	non-industrial	industrial	non-industrial	4.38552e-34	1.2923
Histone_H1-like_protein_HC2	non-industrial	industrial	non-industrial	4.46966e-34	4.92864
IS110_family_transposase_IS5075	non-industrial	industrial	non-industrial	4.53853e-34	1.7337
Multidrug_efflux_pump_subunit_AcrB	non-industrial	industrial	non-industrial	4.77321e-34	1.83942
IS3_family_transposase_IS1203	non-industrial	industrial	non-industrial	5.03847e-34	3.30756
Acireductone_dioxygenase	non-industrial	industrial	non-industrial	5.38493e-34	4.18193
ISAzo13_family_transposase_ISAzo13	non-industrial	industrial	non-industrial	5.86038e-34	4.00938
Arginine_ABC_transporter_permease_protein_ArtM	non-industrial	industrial	non-industrial	5.86282e-34	1.83868
IS200/IS605_family_transposase_ISSen6	non-industrial	industrial	non-industrial	5.89744e-34	1.35167
(Z)-2-((N-methylformamido)methylene)-5-hydroxybutyrolactone_dehydrogenase	non-industrial	industrial	non-industrial	6.06124e-34	2.7128
Long-chain_fatty_acid_transport_protein	non-industrial	industrial	non-industrial	6.10293e-34	1.49012
4-hydroxybenzoate_octaprenyltransferase	non-industrial	industrial	non-industrial	6.10713e-34	1.82094
ISL3_family_transposase_ISAba43	non-industrial	industrial	non-industrial	6.21212e-34	0.932176
Prophage_integrase_IntA	non-industrial	industrial	non-industrial	6.33205e-34	1.88633
IS3_family_transposase_IS861	non-industrial	industrial	non-industrial	6.48752e-34	3.50119
Flagellar_assembly_protein_FliH	non-industrial	industrial	non-industrial	6.83481e-34	1.94575
IS3_family_transposase_ISPar1	non-industrial	industrial	non-industrial	6.98699e-34	3.67062
Immunogenic_protein_MPT70	non-industrial	industrial	non-industrial	7.04762e-34	4.2423
IS3_family_transposase_ISVpa4	non-industrial	industrial	non-industrial	7.3058e-34	2.00445
3-ketoacyl-CoA_thiolase_FadA	non-industrial	industrial	non-industrial	7.42554e-34	1.84384
Stationary-phase-induced_ribosome-associated_protein	non-industrial	industrial	non-industrial	7.64203e-34	2.11177
Autotransporter_adhesin_EhaG	non-industrial	industrial	non-industrial	8.20413e-34	1.56252
Attachment_invasion_locus_protein	non-industrial	industrial	non-industrial	8.26116e-34	4.25938
Methyl-accepting_chemotaxis_protein_McpU	non-industrial	industrial	non-industrial	9.1224e-34	2.3562
IS3_family_transposase_ISGxy1	non-industrial	industrial	non-industrial	9.1884e-34	4.58418
IS481_family_transposase_ISAs19	non-industrial	industrial	non-industrial	1.01026e-33	4.6972
Phosphoglycerate_transport_system_sensor_protein_PgtB	non-industrial	industrial	non-industrial	1.01752e-33	2.04168
Hemin-binding_periplasmic_protein_HmuT	non-industrial	industrial	non-industrial	1.02187e-33	1.66307
DNA_damage-responsive_serine/threonine-protein_kinase_RqkA	non-industrial	industrial	non-industrial	1.06236e-33	3.63648
8-oxo-dGTP_diphosphatase	non-industrial	industrial	non-industrial	1.09921e-33	0.642184
4-hydroxy-3-methylbut-2-enyl_diphosphate_reductase	non-industrial	industrial	non-industrial	1.1037e-33	0.161498
tRNA_threonylcarbamoyladenosine_biosynthesis_protein_TsaE	non-industrial	industrial	non-industrial	1.12185e-33	0.156054
tRNA_(cytidine/uridine-2'-O-)-methyltransferase_TrmJ	non-industrial	industrial	non-industrial	1.13143e-33	1.85177
Flagellar_basal-body_rod_protein_FlgG	non-industrial	industrial	non-industrial	1.21222e-33	0.842652
Protein_translocase_subunit_SecF	non-industrial	industrial	non-industrial	1.30449e-33	0.433473
2-iminobutanoate/2-iminopropanoate_deaminase	non-industrial	industrial	non-industrial	1.32053e-33	0.243905
3-hydroxybenzoate_6-hydroxylase	non-industrial	industrial	non-industrial	1.37966e-33	2.46437
IS110_family_transposase_ISKpn43	non-industrial	industrial	non-industrial	1.40796e-33	3.02457
Transcriptional_regulator_HilA	non-industrial	industrial	non-industrial	1.42718e-33	1.77522
2-methyl-aconitate_isomerase	non-industrial	industrial	non-industrial	1.56414e-33	3.23437
Antitoxin_YfjZ	non-industrial	industrial	non-industrial	1.60426e-33	0.0652138
IS3_family_transposase_ISLgar1	non-industrial	industrial	non-industrial	1.65138e-33	3.45322
Cold_shock-like_protein_CspE	non-industrial	industrial	non-industrial	1.72307e-33	1.68513
putative_two-component-system_connector_protein_AriR	non-industrial	industrial	non-industrial	1.73356e-33	1.87263
6-phosphogluconate_phosphatase	non-industrial	industrial	non-industrial	1.78116e-33	1.82852
ISKra4_family_transposase_ISCep1	non-industrial	industrial	non-industrial	1.80791e-33	1.91932
ABC_transporter_ATP-binding_protein_RamB	non-industrial	industrial	non-industrial	1.89049e-33	4.09925
Phosphate-binding_protein_PstS_1	non-industrial	industrial	non-industrial	1.91245e-33	0.643545
IS5_family_transposase_ISCARN38	non-industrial	industrial	non-industrial	1.91817e-33	2.71801
Ribonuclease_J_1	non-industrial	industrial	non-industrial	1.98371e-33	0.94947
Maltokinase	non-industrial	industrial	non-industrial	1.98645e-33	3.76316
Proline/betaine_transporter	non-industrial	industrial	non-industrial	2.01621e-33	1.81137
Citrate_lyase_subunit_beta	non-industrial	industrial	non-industrial	2.1958e-33	0.80528
Response_regulator_receiver_protein	non-industrial	industrial	non-industrial	2.23889e-33	4.92022
Regulatory_protein_RecX	non-industrial	industrial	non-industrial	2.24085e-33	0.198015
Acetolactate_synthase	non-industrial	industrial	non-industrial	2.26831e-33	1.16963
Delta-aminolevulinic_acid_dehydratase	non-industrial	industrial	non-industrial	2.37193e-33	0.698207
Phosphoribulokinase_1	non-industrial	industrial	non-industrial	2.40506e-33	4.55754
D-lactate/D-glycerate_dehydrogenase	non-industrial	industrial	non-industrial	2.42105e-33	0.209339
IS200/IS605_family_transposase_ISAeme9	non-industrial	industrial	non-industrial	2.52331e-33	2.88592
Major_curlin_subunit	non-industrial	industrial	non-industrial	2.57717e-33	1.97225
putative_two-component-system_connector_protein_YcgZ	non-industrial	industrial	non-industrial	2.60646e-33	1.61602
putative_fimbrial-like_protein_YadL	non-industrial	industrial	non-industrial	2.65283e-33	1.80876
Quinone-reactive_Ni/Fe-hydrogenase_small_chain	non-industrial	industrial	non-industrial	2.65352e-33	2.17869
Virulence_transcriptional_regulatory_protein_PhoP	non-industrial	industrial	non-industrial	2.68743e-33	2.53311
Regulatory_protein_SoxS	non-industrial	industrial	non-industrial	2.80128e-33	0.673896
IS110_family_transposase_ISBli6	non-industrial	industrial	non-industrial	2.86611e-33	1.81011
Penicillin-binding_protein_2x	non-industrial	industrial	non-industrial	2.91265e-33	2.10276
phosphoethanolamine--lipid_A_transferase_MCR-9.1	non-industrial	industrial	non-industrial	3.00982e-33	5.65781
Muconate_cycloisomerase_1	non-industrial	industrial	non-industrial	3.14292e-33	2.39769
Inner_membrane_protein_YdcO	non-industrial	industrial	non-industrial	3.14364e-33	1.8087
Regulator_of_sigma_S_factor_FliZ	non-industrial	industrial	non-industrial	3.28289e-33	1.74175
Deoxyribonuclease_CdiA	non-industrial	industrial	non-industrial	3.53528e-33	0.830789
Diaminopimelate_epimerase	non-industrial	industrial	non-industrial	3.54362e-33	0.155188
Mating_pair_stabilization_protein_TraN	non-industrial	industrial	non-industrial	3.73638e-33	2.17088
C4-dicarboxylate_transport_transcriptional_regulatory_protein_DctD	non-industrial	industrial	non-industrial	3.937e-33	1.18444
Lipid_A_biosynthesis_palmitoleoyltransferase	non-industrial	industrial	non-industrial	4.00125e-33	1.27437
PEP-dependent_dihydroxyacetone_kinase_2,_phosphoryl_donor_subunit_DhaM	non-industrial	industrial	non-industrial	4.03457e-33	2.39624
Glutamate--tRNA_ligase_1	non-industrial	industrial	non-industrial	4.16649e-33	0.778866
1,6-anhydro-N-acetylmuramyl-L-alanine_amidase_AmpD	non-industrial	industrial	non-industrial	4.28616e-33	2.00553
Phosphoglycerate_transport_regulatory_protein_PgtC	non-industrial	industrial	non-industrial	4.30712e-33	2.22148
HTH-type_transcriptional_activator_AllS	non-industrial	industrial	non-industrial	4.85144e-33	1.79279
Aspartate--ammonia_ligase	non-industrial	industrial	non-industrial	5.35345e-33	0.195462
ISNCY_family_transposase_ISRor2	non-industrial	industrial	non-industrial	5.415e-33	2.09999
Inner_membrane_protein_YiaB	non-industrial	industrial	non-industrial	6.0028e-33	1.56117
putative_[Fe-S]-dependent_transcriptional_repressor_FeoC	non-industrial	industrial	non-industrial	6.30626e-33	1.84865
ISNCY_family_transposase_ISKol11	non-industrial	industrial	non-industrial	6.82242e-33	9.27402
Narbonolide/10-deoxymethynolide_synthase_PikA2,_modules_3_and_4	non-industrial	industrial	non-industrial	6.8989e-33	3.51121
Thermostable_neutral_protease_NprT	non-industrial	industrial	non-industrial	6.93491e-33	4.77916
Putative_4-hydroxy-4-methyl-2-oxoglutarate_aldolase	non-industrial	industrial	non-industrial	7.74233e-33	4.11392
Flagellar_transcriptional_regulator_FlhD	non-industrial	industrial	non-industrial	8.22307e-33	1.63715
Nitroreductase_NfnB	non-industrial	industrial	non-industrial	8.27445e-33	1.20345
HTH-type_transcriptional_repressor_NicS	non-industrial	industrial	non-industrial	9.51411e-33	1.79679
putative_protein_YceO	non-industrial	industrial	non-industrial	1.02148e-32	1.78856
ISNCY_family_transposase_ISSen7	non-industrial	industrial	non-industrial	1.02549e-32	1.80768
Protein_YoaG	non-industrial	industrial	non-industrial	1.0274e-32	1.82928
Spore_coat_polysaccharide_biosynthesis_protein_SpsE	non-industrial	industrial	non-industrial	1.03953e-32	2.08164
Stress_response_kinase_A	non-industrial	industrial	non-industrial	1.05385e-32	1.24996
putative_fimbrial-like_protein_YfcQ	non-industrial	industrial	non-industrial	1.06883e-32	1.52175
Cytochrome_bd-I_ubiquinol_oxidase_subunit_X	non-industrial	industrial	non-industrial	1.08562e-32	1.91089
Carboxypeptidase_G2	non-industrial	industrial	non-industrial	1.11043e-32	0.994061
PTS_system_glucoside-specific_EIICBA_component	non-industrial	industrial	non-industrial	1.13755e-32	0.789155
Endoglucanase_1	non-industrial	industrial	non-industrial	1.14149e-32	0.958504
ATP-dependent_RNA_helicase_SrmB	non-industrial	industrial	non-industrial	1.15599e-32	0.610258
IS200/IS605_family_transposase_IS657	non-industrial	industrial	non-industrial	1.17729e-32	1.7736
NAD(P)H-quinone_oxidoreductase_subunit_I	non-industrial	industrial	non-industrial	1.2109e-32	1.6255
multidrug_efflux_RND_transporter_permease_subunit_OqxB12	non-industrial	industrial	non-industrial	1.23047e-32	3.08689
IS5_family_transposase_ISEcl3	non-industrial	industrial	non-industrial	1.29487e-32	5.50392
Purine_ribonucleoside_efflux_pump_NepI	non-industrial	industrial	non-industrial	1.31871e-32	1.89282
phosphoglycerate_mutase_GpmB	non-industrial	industrial	non-industrial	1.38514e-32	0.733523
Ubiquinone_hydroxylase_UbiM	non-industrial	industrial	non-industrial	1.38556e-32	8.84767
Curli_production_assembly/transport_component_CsgE	non-industrial	industrial	non-industrial	1.41207e-32	2.00398
IS30_family_transposase_ISCfr4	non-industrial	industrial	non-industrial	1.534e-32	2.15788
Autoinducer-2_kinase	non-industrial	industrial	non-industrial	1.5941e-32	0.957609
putative_mRNA_interferase_toxin_HicA	non-industrial	industrial	non-industrial	1.60304e-32	2.16618
Glucarate_dehydratase-related_protein	non-industrial	industrial	non-industrial	1.61649e-32	1.86921
Alkaline_phosphatase_H	non-industrial	industrial	non-industrial	1.6199e-32	1.60718
putative_membrane_transporter_protein_YfcA	non-industrial	industrial	non-industrial	1.7836e-32	0.722474
Neutral_metalloprotease_ShpI	non-industrial	industrial	non-industrial	1.81092e-32	3.58218
IS630_family_transposase_ISMae22	non-industrial	industrial	non-industrial	1.85803e-32	2.24606
Inner_membrane_transport_protein_RhmT	non-industrial	industrial	non-industrial	1.89125e-32	1.72154
IS21_family_transposase_ISAar33	non-industrial	industrial	non-industrial	1.90014e-32	1.71472
Zinc_transporter_ZupT	non-industrial	industrial	non-industrial	2.14469e-32	0.464525
Ethanolamine_utilization_protein_EutK	non-industrial	industrial	non-industrial	2.33789e-32	1.83517
Biotin_biosynthesis_cytochrome_P450	non-industrial	industrial	non-industrial	2.34509e-32	6.45525
IS982_family_transposase_ISSsu12	non-industrial	industrial	non-industrial	2.35407e-32	4.77323
Uridine_kinase	non-industrial	industrial	non-industrial	2.36103e-32	0.384006
RCS-specific_HTH-type_transcriptional_activator_RclR	non-industrial	industrial	non-industrial	2.38955e-32	1.02475
IS3_family_transposase_IS629	non-industrial	industrial	non-industrial	2.40121e-32	2.35826
Aryl-phospho-beta-D-glucosidase_BglA	non-industrial	industrial	non-industrial	2.51717e-32	0.856313
Nitrile_hydratase_subunit_beta	non-industrial	industrial	non-industrial	2.55444e-32	4.30542
IS200/IS605_family_transposase_ISPin5	non-industrial	industrial	non-industrial	2.63826e-32	3.05846
Urease_subunit_gamma	non-industrial	industrial	non-industrial	2.66751e-32	1.47967
Citrate_lyase_acyl_carrier_protein	non-industrial	industrial	non-industrial	2.73777e-32	0.80959
Fosmidomycin_resistance_protein	non-industrial	industrial	non-industrial	2.78192e-32	0.779917
Carbon_storage_regulator	non-industrial	industrial	non-industrial	2.78537e-32	1.8515
Naphthalene_1,2-dioxygenase_system,_ferredoxin_component	non-industrial	industrial	non-industrial	2.84665e-32	4.4728
Putative_isomerase_YbhH	non-industrial	industrial	non-industrial	2.85133e-32	1.76685
Invasin	non-industrial	industrial	non-industrial	2.96516e-32	2.12817
putative_cyclic_di-GMP_phosphodiesterase_PdeG	non-industrial	industrial	non-industrial	3.24472e-32	1.34495
IS110_family_transposase_ISAzo28	non-industrial	industrial	non-industrial	3.46578e-32	1.51032
Toxic_protein_HokE	non-industrial	industrial	non-industrial	3.64369e-32	1.94322
Gamma-aminobutyraldehyde_dehydrogenase	non-industrial	industrial	non-industrial	3.77971e-32	1.34885
5-methylthioribulose-1-phosphate_isomerase	non-industrial	industrial	non-industrial	4.13862e-32	1.51634
Antitoxin_HicB	non-industrial	industrial	non-industrial	4.21415e-32	1.7524
NAD_kinase	non-industrial	industrial	non-industrial	4.35101e-32	0.150429
PTS_system_EIIBC_component	non-industrial	industrial	non-industrial	4.50999e-32	0.99404
Flagellar_protein_FlhE	non-industrial	industrial	non-industrial	4.65977e-32	1.91321
putative_transcriptional_regulatory_protein_YeeN	non-industrial	industrial	non-industrial	4.76883e-32	1.16405
manganese-dependent_inorganic_pyrophosphatase	non-industrial	industrial	non-industrial	4.76884e-32	1.10118
Protein_Syd	non-industrial	industrial	non-industrial	4.8175e-32	1.67635
IgA-specific_serine_endopeptidase_autotransporter	non-industrial	industrial	non-industrial	5.53908e-32	2.80746
IS3_family_transposase_IS911	non-industrial	industrial	non-industrial	6.0014e-32	1.30875
putative_autotransporter_YfaL	non-industrial	industrial	non-industrial	6.03719e-32	1.63994
Flagellar_biosynthesis_protein_FlhF	non-industrial	industrial	non-industrial	6.1531e-32	0.986329
ISL3_family_transposase_ISGme6	non-industrial	industrial	non-industrial	6.56179e-32	-0.0997154
putative_fimbrial-like_protein_YadM	non-industrial	industrial	non-industrial	6.63164e-32	1.57392
IS110_family_transposase_ISCARN28	non-industrial	industrial	non-industrial	6.63629e-32	2.25329
Ribosomal_RNA_large_subunit_methyltransferase_G	non-industrial	industrial	non-industrial	6.97345e-32	1.70203
PFL-like_enzyme_TdcE	non-industrial	industrial	non-industrial	7.27187e-32	1.37233
UDP-N-acetylglucosamine_1-carboxyvinyltransferase	non-industrial	industrial	non-industrial	7.47704e-32	0.254322
Chain_length_determinant_protein	non-industrial	industrial	non-industrial	7.99916e-32	1.79031
putative_MscS_family_protein_YkuT	non-industrial	industrial	non-industrial	8.4233e-32	1.04838
PTS_system_lactose-specific_EIICB_component	non-industrial	industrial	non-industrial	8.42346e-32	1.14436
Alanine_racemase	non-industrial	industrial	non-industrial	8.86969e-32	0.322842
Biopolymer_transport_protein_ExbD	non-industrial	industrial	non-industrial	9.04747e-32	0.918854
Virulence_sensor_histidine_kinase_PhoQ	non-industrial	industrial	non-industrial	9.67372e-32	2.92287
ATP-dependent_zinc_metalloprotease_FtsH	non-industrial	industrial	non-industrial	9.91215e-32	0.272431
dITP/XTP_pyrophosphatase	non-industrial	industrial	non-industrial	9.99111e-32	0.203192
Lipoprotein_YafY	non-industrial	industrial	non-industrial	1.02541e-31	-0.258603
Tn3_family_transposase_ISPa42	non-industrial	industrial	non-industrial	1.07759e-31	9.95455
Divalent-cation_tolerance_protein_CutA	non-industrial	industrial	non-industrial	1.10791e-31	1.60289
ISL3_family_transposase_ISPa61	non-industrial	industrial	non-industrial	1.18508e-31	0.205439
putative_protein_YjfB	non-industrial	industrial	non-industrial	1.19836e-31	2.15091
Sodium/proline_symporter	non-industrial	industrial	non-industrial	1.27241e-31	0.591265
IS21_family_transposase_IS5376	non-industrial	industrial	non-industrial	1.29147e-31	1.29684
HTH-type_transcriptional_repressor_CsqR	non-industrial	industrial	non-industrial	1.33432e-31	1.47689
Ion-translocating_oxidoreductase_complex_subunit_D	non-industrial	industrial	non-industrial	1.36642e-31	0.708385
Oxidoreductase_NdmD	non-industrial	industrial	non-industrial	1.36819e-31	4.43728
Periplasmic_nitrate_reductase,_electron_transfer_subunit	non-industrial	industrial	non-industrial	1.37272e-31	1.71849
PTS_system_oligo-beta-mannoside-specific_EIIC_component	non-industrial	industrial	non-industrial	1.54478e-31	1.07643
60_kDa_chaperonin	non-industrial	industrial	non-industrial	1.57564e-31	0.202892
IS982_family_transposase_ISPsa1	non-industrial	industrial	non-industrial	1.59499e-31	0.516694
Accessory_Sec_system_protein_translocase_subunit_SecY2	non-industrial	industrial	non-industrial	1.62387e-31	1.33116
L-ribulose-5-phosphate_4-epimerase_SgbE	non-industrial	industrial	non-industrial	1.63273e-31	0.879896
IS110_family_transposase_ISVisp2	non-industrial	industrial	non-industrial	1.65448e-31	1.75248
Type-2_restriction_enzyme_MboI	non-industrial	industrial	non-industrial	1.7411e-31	1.91617
putative_HTH-type_transcriptional_regulator/GBAA_1941/BAS1801	non-industrial	industrial	non-industrial	1.76271e-31	1.09373
Colicin-E2_immunity_protein	non-industrial	industrial	non-industrial	1.88255e-31	0.745938
Adenine_deaminase_2	non-industrial	industrial	non-industrial	2.03192e-31	1.92963
Flagella_synthesis_protein_FlgN	non-industrial	industrial	non-industrial	2.06579e-31	2.06093
PTS_system_glucose-specific_EIICBA_component	non-industrial	industrial	non-industrial	2.07779e-31	0.647762
IS110_family_transposase_ISCARN18	non-industrial	industrial	non-industrial	2.16546e-31	2.06633
ISL3_family_transposase_ISMbu4	non-industrial	industrial	non-industrial	2.1782e-31	3.17103
IS1380_family_transposase_IS942	non-industrial	industrial	non-industrial	2.21084e-31	0.369817
multidrug_efflux_RND_transporter_permease_subunit_OqxB	non-industrial	industrial	non-industrial	2.25825e-31	2.80586
ISAs1_family_transposase_ISEc1	non-industrial	industrial	non-industrial	2.33679e-31	1.71667
Fe(3+)_dicitrate_transport_system_permease_protein_FecC	non-industrial	industrial	non-industrial	2.36684e-31	0.995814
2-nitroimidazole_transporter	non-industrial	industrial	non-industrial	2.46155e-31	1.85929
Methylmalonyl-CoA_decarboxylase	non-industrial	industrial	non-industrial	2.4783e-31	1.96527
Modification_methylase_HindIII	non-industrial	industrial	non-industrial	2.52089e-31	1.06074
Small_toxic_polypeptide_LdrA	non-industrial	industrial	non-industrial	2.5469e-31	2.04501
putative_fimbrial-like_protein_YadC	non-industrial	industrial	non-industrial	2.55934e-31	1.85173
Aminodeoxychorismate_lyase	non-industrial	industrial	non-industrial	2.65306e-31	1.77268
IS66_family_transposase_ISSfl3	non-industrial	industrial	non-industrial	2.65876e-31	3.64619
Arginine_exporter_protein_ArgO	non-industrial	industrial	non-industrial	2.68519e-31	1.0183
IS110_family_transposase_ISArsp3	non-industrial	industrial	non-industrial	2.84452e-31	1.74081
Triosephosphate_isomerase	non-industrial	industrial	non-industrial	2.89399e-31	0.164137
IS110_family_transposase_ISL4	non-industrial	industrial	non-industrial	2.9596e-31	-0.71017
multidrug_efflux_RND_transporter_permease_subunit_OqxB19	non-industrial	industrial	non-industrial	3.03319e-31	4.21904
Carnitine_operon_protein_CaiE	non-industrial	industrial	non-industrial	3.4011e-31	0.65726
Ribonuclease_3	non-industrial	industrial	non-industrial	3.4011e-31	0.173871
Antitoxin_HigA1	non-industrial	industrial	non-industrial	3.41975e-31	1.10761
Arginine/ornithine_antiporter_ArcD1	non-industrial	industrial	non-industrial	3.54967e-31	1.98327
putative_3-phenylpropionic_acid_transporter	non-industrial	industrial	non-industrial	3.57962e-31	1.49575
putative_ABC_transporter_ATP-binding/permease_protein	non-industrial	industrial	non-industrial	3.75269e-31	0.615342
Molybdenum-pterin-binding_protein_MopB	non-industrial	industrial	non-industrial	3.8985e-31	2.31811
Flagellar_protein_FliT	non-industrial	industrial	non-industrial	3.97499e-31	1.91354
HTH-type_transcriptional_regulator_FarR	non-industrial	industrial	non-industrial	4.44217e-31	2.23579
ISNCY_family_transposase_ISMst1	non-industrial	industrial	non-industrial	4.55425e-31	2.95449
Catecholate_siderophore_receptor_Fiu	non-industrial	industrial	non-industrial	4.79044e-31	1.62359
O-antigen_chain_terminator_bifunctional_methyltransferase/kinase_WbdD	non-industrial	industrial	non-industrial	5.08886e-31	3.05934
IS200/IS605_family_transposase_ISShwo2	non-industrial	industrial	non-industrial	5.29578e-31	3.5476
Sarcosine/dimethylglycine_N-methyltransferase	non-industrial	industrial	non-industrial	5.36579e-31	1.52027
putative_protein_YdfO	non-industrial	industrial	non-industrial	5.49728e-31	1.23369
FKBP-type_peptidyl-prolyl_cis-trans_isomerase_FkpA	non-industrial	industrial	non-industrial	5.51508e-31	1.53212
Nitrate/nitrite_transporter_NarU	non-industrial	industrial	non-industrial	6.5003e-31	1.75921
putative_amino-acid-binding_protein_YxeM	non-industrial	industrial	non-industrial	6.55379e-31	0.931117
Signal_transduction_protein_PmrD	non-industrial	industrial	non-industrial	6.8537e-31	1.77456
Non-specific_ribonucleoside_hydrolase_RihC	non-industrial	industrial	non-industrial	6.93697e-31	1.05092
IS3_family_transposase_ISPeat2	non-industrial	industrial	non-industrial	7.17892e-31	3.14371
Proteasome_subunit_beta	non-industrial	industrial	non-industrial	7.29406e-31	1.13781
Fumarase_D	non-industrial	industrial	non-industrial	7.32278e-31	1.43174
Putative_membrane_protein_IgaA_	non-industrial	industrial	non-industrial	7.33939e-31	1.79423
Cytosol_aminopeptidase	non-industrial	industrial	non-industrial	7.34241e-31	1.12144
Protein_TraJ	non-industrial	industrial	non-industrial	7.82178e-31	1.10108
IS630_family_transposase_ISPsy32	non-industrial	industrial	non-industrial	7.96046e-31	4.55598
Iron-uptake_system_permease_protein_FeuB	non-industrial	industrial	non-industrial	8.1931e-31	0.740495
Propanediol_dehydratase_large_subunit	non-industrial	industrial	non-industrial	8.28628e-31	2.26286
Homoisocitrate_dehydrogenase	non-industrial	industrial	non-industrial	8.355e-31	0.81755
Cysteine--tRNA_ligase	non-industrial	industrial	non-industrial	8.38776e-31	0.160826
Tryptophan--tRNA_ligase_2	non-industrial	industrial	non-industrial	8.38776e-31	0.218407
Tropinesterase	non-industrial	industrial	non-industrial	8.48547e-31	1.2405
IS1380_family_transposase_ISAzs3	non-industrial	industrial	non-industrial	8.55574e-31	11.6465
Osmoprotectant_import_ATP-binding_protein_OsmV	non-industrial	industrial	non-industrial	8.75647e-31	1.18593
ISL3_family_transposase_ISSsu6	non-industrial	industrial	non-industrial	8.82952e-31	1.16361
putative_N-acetyltransferase_YjcF	non-industrial	industrial	non-industrial	9.27807e-31	1.25897
RNA-binding_protein_Hfq	non-industrial	industrial	non-industrial	1.0482e-30	0.902966
HTH-type_transcriptional_regulator_CatM	non-industrial	industrial	non-industrial	1.08997e-30	0.526642
putative_cyclic_di-GMP_phosphodiesterase_PdeK	non-industrial	industrial	non-industrial	1.16479e-30	1.13401
L-cystine_uptake_protein_TcyP	non-industrial	industrial	non-industrial	1.17852e-30	1.08943
IS3_family_transposase_ISStin7	non-industrial	industrial	non-industrial	1.19113e-30	4.03791
Pectate_lyase_A	non-industrial	industrial	non-industrial	1.2154e-30	6.93181
Hemolysin_expression-modulating_protein_Hha	non-industrial	industrial	non-industrial	1.23806e-30	1.92338
Curli_production_assembly/transport_component_CsgG	non-industrial	industrial	non-industrial	1.25622e-30	1.86746
ADP-ribosyl-[dinitrogen_reductase]_glycohydrolase	non-industrial	industrial	non-industrial	1.2842e-30	1.02623
DNA-binding_protein_H-NS,_plasmid	non-industrial	industrial	non-industrial	1.30119e-30	3.45467
Protein_YmgM	non-industrial	industrial	non-industrial	1.31971e-30	2.21936
Murein_peptide_amidase_A	non-industrial	industrial	non-industrial	1.32995e-30	1.87566
ATP-binding/permease_protein_CydD	non-industrial	industrial	non-industrial	1.40475e-30	0.852942
Multiple_sugar-binding_periplasmic_receptor_ChvE	non-industrial	industrial	non-industrial	1.53655e-30	1.53739
Protein-export_membrane_protein_SecG	non-industrial	industrial	non-industrial	1.56061e-30	1.37766
Competence_protein_CoiA	non-industrial	industrial	non-industrial	1.56553e-30	2.4062
HTH-type_transcriptional_regulator_RcdA	non-industrial	industrial	non-industrial	1.60279e-30	1.91214
IS110_family_transposase_ISSsu7	non-industrial	industrial	non-industrial	1.69158e-30	3.13121
Cystathionine_gamma-synthase/O-acetylhomoserine_(thiol)-lyase	non-industrial	industrial	non-industrial	1.76102e-30	1.39623
14.7_kDa_ribonuclease_H-like_protein	non-industrial	industrial	non-industrial	1.8201e-30	1.36832
Ammonia_channel	non-industrial	industrial	non-industrial	1.82383e-30	0.359543
Prophage_integrase_IntS	non-industrial	industrial	non-industrial	1.85968e-30	2.14904
IS3_family_transposase_ISRso16	non-industrial	industrial	non-industrial	1.88145e-30	2.3134
Regulator_of_ribonuclease_activity_B	non-industrial	industrial	non-industrial	1.96371e-30	0.756897
putative_ABC_transporter_permease	non-industrial	industrial	non-industrial	1.97901e-30	1.45734
Tetrachlorobenzoquinone_reductase	non-industrial	industrial	non-industrial	2.0311e-30	3.9862
PTS-dependent_dihydroxyacetone_kinase_operon_regulatory_protein	non-industrial	industrial	non-industrial	2.13516e-30	1.27167
Fructose-1,6-bisphosphatase_2_class_2	non-industrial	industrial	non-industrial	2.35826e-30	1.69951
Inner_membrane_transporter_YgjI	non-industrial	industrial	non-industrial	2.58806e-30	1.4543
Protein_PsiB	non-industrial	industrial	non-industrial	2.84772e-30	2.22192
Oxygen-regulated_invasion_protein_OrgA	non-industrial	industrial	non-industrial	2.84837e-30	1.75614
IS3_family_transposase_IS150	non-industrial	industrial	non-industrial	2.86781e-30	0.784725
Glycine_betaine_transporter	non-industrial	industrial	non-industrial	3.01986e-30	1.97154
IS66_family_transposase_ISEc47	non-industrial	industrial	non-industrial	3.03095e-30	2.24968
Tn3_family_transposase_ISYps3	non-industrial	industrial	non-industrial	3.05642e-30	1.34171
putative_multidrug_resistance_protein_EmrY	non-industrial	industrial	non-industrial	3.22269e-30	1.50797
Septation_ring_formation_regulator_EzrA	non-industrial	industrial	non-industrial	3.33081e-30	1.03731
Phosphoribosyl_isomerase_A	non-industrial	industrial	non-industrial	3.68328e-30	1.08535
Methyl-accepting_chemotaxis_protein_1	non-industrial	industrial	non-industrial	3.77027e-30	1.16838
P-loop_guanosine_triphosphatase_YjiA	non-industrial	industrial	non-industrial	4.05869e-30	0.901932
Bacterial_hemoglobin	non-industrial	industrial	non-industrial	4.30091e-30	1.95942
Ferric-anguibactin_receptor_FatA	non-industrial	industrial	non-industrial	4.318e-30	1.00461
[truncated: 5,847 more rows]

## Sheet: Tab4-CAZyme
ID	log2fc_paleofeces_non-industrial	log2fc_paleofeces_industrial	log2fc_non-industrial_industrial	padj_paleofeces_non-industrial (two-tailed Wilcoxon test, FDR correction)	padj_paleofeces_industrial (two-tailed Wilcoxon test, FDR correction)	padj_non-industrial_industrial (two-tailed Wilcoxon test, FDR correction)	broad_category
CBM18	29.0015	29.0015	3.20343e-15	4.90817e-51	1.54844e-57	1	chitin
CBM43	28.6369	28.6369	3.20343e-15	4.90817e-51	1.54844e-57	1	hemicellulose
AA13	28.0928	28.0928	3.20343e-15	7.79074e-41	3.81275e-46	1	starch/glycogen
GT55	26.9485	26.9485	3.20343e-15	1.107e-30	1.14242e-34	1	other
PL14_2	26.2322	26.2322	3.20343e-15	1.1606e-20	2.60877e-23	1	alginate/fucose/agarose/carrageenan/ulvan/laminarin
AA15	26.3354	26.3354	3.20343e-15	1.1606e-20	2.60877e-23	1	cellulose
GT106	26.438	26.438	3.20343e-15	1.1606e-20	2.60877e-23	1	pectin
GT69	5.83794	3.16533	-2.67261	3.28238e-16	0.00342163	1.28451e-09	other
CBM17	25.2073	25.2073	3.20343e-15	1.27832e-10	6.13742e-12	1	cellulose
CBM19	25.2158	25.2158	3.20343e-15	1.27832e-10	6.13742e-12	1	chitin
GH56	25.5951	25.5951	3.20343e-15	1.27832e-10	6.13742e-12	1	mucin
GT93	25.2073	25.2073	3.20343e-15	1.27832e-10	6.13742e-12	1	mucin
GT54	25.4575	25.4575	3.20343e-15	1.27832e-10	6.13742e-12	1	other
CBM52	25.2019	25.2019	3.20343e-15	1.27832e-10	6.13742e-12	1	other
CBM14	25.4575	5.48557	-19.9719	1.27832e-10	4.99095e-06	0.374339	chitin
GH96	25.5951	2.89896	-22.6961	1.27832e-10	0.0268799	0.025391	alginate/fucose/agarose/carrageenan/ulvan/laminarin
CBM59	3.18714	4.41303	1.2259	3.48392e-10	1.66819e-11	0.913898	hemicellulose
PL2_2	2.36454	5.1609	2.79636	9.54529e-09	7.852e-26	0.00706626	pectin
PL2_1	2.39386	4.67423	2.28037	9.54529e-09	1.82458e-22	0.0173782	pectin
GT63	3.19606	5.93216	2.73609	4.73182e-07	1.73804e-20	0.0239072	other
GT60	2.70811	2.09545	-0.612657	7.01167e-07	0.00038989	0.000121993	other
GT31	2.25655	0.0553192	-2.20123	1.60541e-06	0.319878	4.305e-16	mucin
PL4_4	1.90712	1.47362	-0.433492	7.78218e-06	0.00208979	6.95758e-08	pectin
CBM3	2.29596	2.19055	-0.10541	8.06405e-06	6.92083e-05	0.00113136	cellulose
GH13_24	-1.22024	-0.444334	0.775907	2.46263e-05	0.00768248	6.58641e-85	starch/glycogen
GH13_15	-0.829785	-0.354531	0.475253	3.22947e-05	0.00274512	2.23111e-68	starch/glycogen
GH18	0.780203	0.192773	-0.58743	3.73479e-05	0.0346055	5.467e-77	chitin
GH13_27	-0.621351	-0.207434	0.413917	5.1534e-05	0.0770149	1.13485e-63	starch/glycogen
GT21	-0.66264	-0.439543	0.223096	6.1261e-05	0.000138293	5.59345e-31	other
CBM26	-1.29317	0.104551	1.39772	0.000142578	0.636958	4.81921e-92	starch/glycogen
GH13_7	-0.43787	0.0225581	0.460429	0.000142578	0.730016	7.6629e-85	starch/glycogen
GH13_5	-0.379445	0.0169459	0.396391	0.000149934	0.861952	3.444e-84	starch/glycogen
GH5_11	1.9038	1.33295	-0.570844	0.000200746	0.00109293	3.56157e-12	chitin
GH13_6	-0.32299	0.0701035	0.393093	0.000315218	0.401327	1.20459e-80	starch/glycogen
CE4	0.588684	0.820191	0.231506	0.000395203	2.71482e-05	4.02522e-14	chitin
CBM68	1.68196	2.4823	0.800348	0.000396303	5.04984e-05	0.438274	other
GH158	-0.490863	-0.727821	-0.236958	0.00040538	2.30618e-05	2.28903e-28	other
GH13_28	-0.289033	0.0620061	0.351039	0.00055521	0.578681	4.38023e-70	starch/glycogen
GH24	-1.02148	-0.141733	0.879747	0.000596237	0.427577	1.68635e-54	other
GH13_19	-0.259607	0.100695	0.360302	0.00071296	0.234652	4.7642e-77	starch/glycogen
GH13_8	-0.25685	0.0273254	0.284175	0.000921005	0.920743	2.51419e-50	starch/glycogen
GH13_32	-0.227151	0.147694	0.374845	0.00120971	0.108211	3.88605e-75	starch/glycogen
PL2	1.01608	0.529102	-0.486981	0.00123947	0.0592575	0.00159756	pectin
GT12	-0.782476	-0.576629	0.205846	0.00127791	0.00107948	3.22078e-08	other
GH120	1.21211	0.167917	-1.04419	0.00127791	0.332348	9.92786e-41	hemicellulose
CBM63	1.41337	5.1145	3.70114	0.00147277	1.49562e-23	5.74e-13	cellulose
GH79	0.964079	0.493913	-0.470167	0.00149162	0.0475754	2.08553e-17	mucin
CBM79	1.14898	1.43216	0.283182	0.00165995	0.000240134	0.374339	cellulose
GT30	-0.955246	-0.500592	0.454654	0.00184708	0.019282	7.96616e-24	other
GT27	-0.40905	-0.220363	0.188687	0.00192608	0.0121792	3.44927e-35	mucin
GT28	0.426137	1.08009	0.653953	0.00224479	1.19309e-05	1.90536e-79	other
GT24	-1.02354	-0.52584	0.497699	0.00225412	0.0209414	2.5417e-22	other
GT7	-1.57945	-1.31665	0.262798	0.00226166	0.0014943	0.097688	mucin
GH71	2.04838	1.25947	-0.788919	0.00226166	0.0463882	5.12155e-18	other
GH13_22	-0.399792	-0.0353214	0.36447	0.00226166	0.809058	4.32077e-45	other
GH13_29	-0.196678	0.127592	0.32427	0.00321143	0.154061	1.0906e-63	starch/glycogen
GH107	2.21352	4.35885	2.14533	0.00342928	1.812e-08	4.16189e-07	alginate/fucose/agarose/carrageenan/ulvan/laminarin
GH13_12	-0.197741	0.146425	0.344166	0.0037736	0.134703	3.13091e-65	starch/glycogen
GH31	0.273945	0.421449	0.147504	0.00383652	3.77796e-05	4.5791e-23	starch/glycogen
GH3	0.289918	0.152087	-0.13783	0.00393845	0.00532812	5.4549e-17	cellulose
GH13_38	-0.244065	0.128769	0.372834	0.00393845	0.145832	3.45735e-75	starch/glycogen
GT84	1.38748	1.5698	0.182326	0.00397033	0.00218681	0.615265	other
SLH	1.24935	1.22374	-0.0256091	0.00397732	0.00314002	0.00697696
GH146	0.524863	0.086388	-0.438475	0.00409164	0.553386	1.05109e-55	pectin
GH5_20	1.43648	1.22266	-0.213822	0.00421296	0.00762502	0.000122256	cellulose
GH13_2	-0.164583	0.221897	0.386481	0.00432963	0.0125695	2.87675e-75	starch/glycogen
GH127	0.499745	0.0576249	-0.44212	0.00442433	0.644507	2.20799e-57	pectin
GH157	1.36262	-0.124701	-1.48733	0.00470423	0.99377	2.58822e-21	other
CBM48	-0.281945	-0.0597645	0.222181	0.00489454	0.525417	2.17947e-23	starch/glycogen
GT81	-0.306383	0.0329487	0.339332	0.00491965	0.953419	2.67867e-62	other
CBM36	1.23203	0.0401533	-1.19188	0.00497745	0.961941	2.56914e-58	hemicellulose
GH13_30	-0.189843	0.11424	0.304083	0.00508056	0.212481	1.19614e-55	starch/glycogen
GT17	1.46333	1.78902	0.325693	0.00514811	0.000893623	0.824513	other
GH13_31	-0.168178	0.186484	0.354662	0.00519315	0.0254345	1.42648e-70	starch/glycogen
GH129	1.05696	1.49813	0.441173	0.00584242	0.000184266	0.0452414	mucin
PL22_1	-0.944514	-1.07055	-0.126033	0.00607845	0.000366263	0.000126729	pectin
GH119	0.663152	0.969691	0.306539	0.00638793	0.000185776	0.00742911	starch/glycogen
GH13_11	-0.184396	0.088226	0.272622	0.00694457	0.435206	4.62903e-44	starch/glycogen
GT66	0.886564	1.31295	0.426387	0.00695765	0.000387811	0.374339	other
GH28	-0.345596	-0.354649	-0.00905306	0.00709489	0.00175093	0.883806	pectin
GH13_1	-0.15615	0.236709	0.392859	0.00721114	0.00678738	5.54101e-78	starch/glycogen
CBM76	1.04479	1.8136	0.768813	0.00771417	0.000143856	0.0560108	hemicellulose
GH13_37	-0.176839	0.14284	0.319679	0.00906684	0.152609	4.13905e-58	starch/glycogen
GH53	-0.531011	0.33539	0.866401	0.00915408	0.0386901	6.72022e-83	pectin
GH13_13	-0.155477	0.197322	0.3528	0.00940189	0.0321258	1.62549e-68	other
CBM47	-0.749495	-1.11525	-0.365754	0.0095525	0.000133551	3.49655e-20	alginate/fucose/agarose/carrageenan/ulvan/laminarin
CE8	-0.4999	-0.075476	0.424424	0.010572	0.546144	1.60987e-35	pectin
GH139	-0.540267	-1.00016	-0.459895	0.0108538	4.79207e-05	1.34387e-36	pectin
GH85	-1.29762	-0.774769	0.522852	0.0119793	0.0467739	3.08677e-12	other
GH43_29	0.27331	-0.512982	-0.786291	0.0131112	0.000103645	8.41867e-105	pectin
GH43_35	0.390399	-0.745143	-1.13554	0.0143812	0.000167918	1.50675e-104	pectin
GT45	-0.458732	-0.413827	0.0449054	0.0145254	0.00859781	0.0669257	other
GH13_17	-0.161511	0.142484	0.303995	0.0145254	0.122355	1.30684e-54	starch/glycogen
GT22	1.58035	3.4166	1.83625	0.0157941	2.44993e-05	4.72307e-27	other
CBM80	1.52828	1.19143	-0.336852	0.0157941	0.0171167	0.74769	hemicellulose
GH78	0.350841	0.480996	0.130156	0.0162502	0.000102824	0.0163152	pectin
PL16	3.85124	4.18495	0.33371	0.0162502	0.0385028	0.518769	mucin
GH4	0.581684	0.845761	0.264077	0.0165783	0.000923284	5.47508e-06	starch/glycogen
GH43_31	0.270488	-0.57581	-0.846298	0.0168305	8.38675e-05	9.22705e-106	hemicellulose
GH141	0.684722	-0.284008	-0.968731	0.0168305	0.121886	3.81931e-77	pectin
GH13_4	-0.182255	0.0456046	0.227859	0.0168305	0.711884	2.01263e-30	starch/glycogen
GT76	0.766056	1.26992	0.503863	0.016955	0.000643242	7.9451e-11	other
GH156	-0.734078	-0.262268	0.47181	0.0173481	0.374311	5.08275e-24	other
GH5_51	1.01221	1.39111	0.378904	0.0178434	0.000700783	0.0167497	cellulose
PL22	-0.633149	-0.694229	-0.0610803	0.0179117	0.00293649	0.0091864	pectin
GH84	-0.997614	-0.696481	0.301133	0.0179117	0.0191777	3.85633e-06	mucin
GT33	0.916803	1.24915	0.332349	0.0209379	0.00189699	0.0543819	other
GH13_40	-0.149471	0.130153	0.279624	0.0215011	0.116065	4.025e-54	starch/glycogen
GT32	-0.429967	-0.301691	0.128276	0.0218227	0.0126412	0.000187544	other
GT35	0.218467	0.748619	0.530152	0.0244144	1.80498e-05	4.45011e-75	starch/glycogen
GT83	-0.426084	0.0139634	0.440047	0.0244144	0.898094	6.7598e-40	other
GH50	0.802512	0.387108	-0.415404	0.0247884	0.334801	6.16206e-22	alginate/fucose/agarose/carrageenan/ulvan/laminarin
GH13_42	-0.206772	0.115817	0.322589	0.0248987	0.294573	5.43305e-44	starch/glycogen
GH13_41	-0.12459	0.239936	0.364526	0.0261325	0.00923815	3.05008e-70	other
GT41	-0.425378	-0.0957746	0.329604	0.0265154	0.47733	1.42482e-20	other
GH5_17	1.92769	1.78934	-0.138345	0.0268517	0.115616	0.000736218	hemicellulose
GH150	0.634814	-1.54616	-2.18097	0.030605	0.105649	3.06857e-44	alginate/fucose/agarose/carrageenan/ulvan/laminarin
PL9_2	0.430117	-0.360805	-0.790923	0.0308667	0.0123532	6.4862e-71	other
GH30_2	0.460346	-0.21234	-0.672686	0.0308847	0.129995	1.20355e-64	hemicellulose
GH43_32	0.244126	-0.557909	-0.802035	0.0313297	0.000102354	1.07034e-103	hemicellulose
GH13_14	-0.118127	0.240499	0.358626	0.031468	0.0086487	9.65364e-69	other
GT19	-0.446105	0.480772	0.926877	0.0317976	0.000261346	1.65961e-92	other
PL26	0.882609	0.0167655	-0.865843	0.032227	0.908463	2.42975e-38	pectin
GH13_3	-0.152568	0.146395	0.298963	0.0324143	0.146365	3.46438e-51	disaccharide
GH43_30	0.253606	-0.590763	-0.844368	0.0325757	9.53301e-05	6.60818e-105	hemicellulose
GH30	0.345245	-0.151935	-0.49718	0.0336578	0.435206	5.94259e-51	hemicellulose
GH13_9	-0.128105	0.175995	0.304101	0.0337652	0.0592575	1.33455e-54	starch/glycogen
PL37	1.03636	-0.118469	-1.15483	0.0337652	0.909094	4.88026e-32	mucin
GH25	-0.285523	0.806599	1.09212	0.0342754	3.28502e-05	1.0619e-113	other
GH5_43	0.683042	1.72925	1.04621	0.0342754	0.000113857	3.28e-06	cellulose
GH13_10	-0.14677	0.190161	0.336931	0.0342754	0.0773468	3.80229e-55	starch/glycogen
GH111	2.51187	0.586571	-1.92529	0.0353656	0.593028	0.000639735	hemicellulose
GH13_21	-0.105698	0.295876	0.401575	0.0354955	0.000713322	1.58533e-83	starch/glycogen
CBM77	-0.934442	1.17824	2.11268	0.0362671	0.00110282	1.63741e-72	pectin
GH5_24	0.749185	0.595162	-0.154023	0.037793	0.0423893	8.9175e-06	cellulose
GH123	0.466733	0.373255	-0.0934781	0.0383917	0.0127134	4.08065e-11	other
GH110	0.421962	-0.0846584	-0.506621	0.0392857	0.683102	1.63962e-35	mucin
GH86	0.867853	2.0675	1.19965	0.0408654	0.00035003	1.98262e-08	alginate/fucose/agarose/carrageenan/ulvan/laminarin
GH43	0.209285	-0.373309	-0.582594	0.0409595	0.000212441	2.85261e-99	hemicellulose
GH97	-0.513231	-0.73036	-0.217129	0.041531	0.000478415	1.57533e-14	starch/glycogen
GH13_23	-0.109095	0.224573	0.333668	0.0417356	0.00821726	3.62526e-63	starch/glycogen
GH30_9	0.503356	-0.426408	-0.929763	0.0423112	0.0191777	1.87621e-81	hemicellulose
GH36	0.206081	0.402185	0.196104	0.0423574	0.000241016	3.26075e-36	mucin
CBM20	-0.629261	0.134578	0.763839	0.0423574	0.578681	1.06986e-42	starch/glycogen
CBM27	-1.78845	-0.504416	1.28403	0.0448019	0.634263	3.78639e-20	hemicellulose
GH43_3	0.226706	-0.459403	-0.686109	0.0481999	0.000137393	1.04226e-102	hemicellulose
GH5_53	0.930657	-0.0504746	-0.981132	0.0487583	0.489941	1.07782e-31	cellulose
GH59	0.55675	-0.782868	-1.33962	0.0538353	0.00145813	9.45121e-86	other
GT3	-0.493891	-0.137724	0.356168	0.0538353	0.165407	2.87e-13	starch/glycogen
GH92	-0.551681	-1.36139	-0.809708	0.055976	4.67059e-05	1.41334e-69	other
GH43_26	0.233908	-0.635275	-0.869182	0.0581888	8.96736e-05	3.3538e-104	pectin
GH30_3	0.310475	-0.285182	-0.595656	0.0584617	0.0492222	2.65953e-65	hemicellulose
GH43_34	0.203093	-0.411623	-0.614716	0.0585168	0.000153422	1.6072e-101	pectin
GH13_36	-0.0958691	0.305345	0.401215	0.0585168	0.00106867	8.79636e-78	starch/glycogen
GT40	-0.406385	0.121339	0.527724	0.0597952	0.453138	7.65333e-37	other
PL17	-0.595607	-1.30661	-0.711006	0.0622318	0.000124554	1.50458e-39	alginate/fucose/agarose/carrageenan/ulvan/laminarin
CBM46	0.763708	0.45136	-0.312348	0.0622318	0.181623	0.000809763	cellulose
GH94	0.344316	0.796581	0.452265	0.0646082	0.0014481	6.61655e-39	cellulose
GH115	-0.406004	-0.339787	0.0662169	0.0682218	0.0190268	0.28786	hemicellulose
cohesin	0.683256	1.19006	0.506806	0.0682786	0.00361276	7.60077e-08	other
GH55	0.530788	-0.0676598	-0.598448	0.0682786	0.967192	1.28436e-45	other
CBM74	-1.05173	0.101543	1.15328	0.0682955	0.920743	6.82108e-33	starch/glycogen
GH124	1.30257	2.36224	1.05968	0.0729754	0.000626189	4.57536e-10	cellulose
PL22_2	-0.917078	-1.2872	-0.370119	0.0737684	0.00053476	1.99143e-10	pectin
CBM83	-1.41597	-1.07587	0.340098	0.0737684	0.0247554	0.00254335	starch/glycogen
GH70	-0.674178	-0.776271	-0.102093	0.0743291	0.00867185	0.00149618	disaccharide
GH89	-0.496407	-0.702367	-0.20596	0.0758921	0.000300414	7.15068e-09	mucin
GH38	0.511577	0.164578	-0.346999	0.0762247	0.849166	5.52076e-20	other
CBM54	0.870508	0.194297	-0.676211	0.0767458	0.663161	6.85718e-18	chitin
GH43_33	0.190003	-0.678327	-0.86833	0.07694	6.16943e-05	6.60818e-105	pectin
GH52	0.596342	1.88415	1.28781	0.0795005	0.00052007	0.0223999	hemicellulose
CBM32	-0.362672	-0.94883	-0.586158	0.0795402	5.86235e-05	1.83589e-64	other
CBM50	0.155778	0.677965	0.522187	0.079624	1.24483e-05	4.27311e-93	other
GH43_27	0.334978	-0.82377	-1.15875	0.079624	0.000140389	3.48815e-101	pectin
GH9	0.43872	0.277048	-0.161672	0.0819279	0.314386	8.35202e-09	cellulose
GH13_20	-0.0892387	0.315393	0.404632	0.0842867	0.000940183	5.64937e-78	starch/glycogen
GH43_16	0.211927	-0.606701	-0.818627	0.0846748	8.96736e-05	2.97436e-102	hemicellulose
GH5_14	0.345712	0.479927	0.134214	0.0846748	0.00368007	0.0113409	cellulose
GT104	-1.16194	0.612103	1.77405	0.0846748	0.149441	2.7738e-48	pectin
PL6_3	0.7728	-0.941094	-1.71389	0.0846748	0.294573	1.93641e-26	mucin
GH43_1	0.221694	-0.743217	-0.964911	0.0848519	7.75458e-05	5.31574e-102	hemicellulose
GH13_35	-0.13363	0.171105	0.304735	0.085623	0.0823262	4.1984e-49	starch/glycogen
GH164	0.33367	0.0251737	-0.308497	0.085623	0.604449	2.92125e-11	other
CBM82	-2.94971	-2.71227	0.237441	0.0885653	0.0179446	0.826072	starch/glycogen
GH13_16	-0.100302	0.198589	0.298892	0.0885653	0.0284883	3.24377e-50	disaccharide
GH30_1	0.303297	-0.29125	-0.594547	0.0885653	0.0441128	2.41259e-64	cellulose
GH113	-0.490022	0.279613	0.769635	0.0885653	0.299765	4.12181e-43	hemicellulose
GT38	0.10459	-1.00445	-1.10904	0.090659	0.470468	0.0224671	other
CBM78	0.626108	1.06472	0.438609	0.0929239	0.0903338	0.939652
GH5_45	0.300736	0.585582	0.284845	0.104392	0.00221455	1.39492e-08	cellulose
GH42	0.34508	0.300384	-0.0446956	0.104853	0.270437	2.16377e-06	disaccharide
GH13_26	-0.150213	0.0618783	0.212091	0.104967	0.677658	1.77364e-19	disaccharide
GH29	0.220716	0.00388619	-0.21683	0.104967	0.731011	4.79671e-20	alginate/fucose/agarose/carrageenan/ulvan/laminarin
GH30_7	0.293915	-0.314723	-0.608638	0.108313	0.0423124	8.72667e-65	hemicellulose
GH14	-2.79345	-1.7522	1.04124	0.108313	0.264308	1.24125e-08	starch/glycogen
PL12_1	-0.40241	-1.10307	-0.700659	0.108747	0.000284274	2.14708e-36	mucin
GH5_44	0.310502	0.557728	0.247225	0.114268	0.0014943	7.3569e-09	chitin
PL1	-0.440035	-0.720144	-0.280109	0.117362	0.00163211	1.54074e-10	pectin
GH5_21	-0.685302	0.31976	1.00506	0.127877	0.294573	1.53899e-37	hemicellulose
CBM69	-1.58106	-0.298009	1.28305	0.138253	0.941465	2.04464e-16	starch/glycogen
GH136	0.335966	0.196624	-0.139342	0.152768	0.278024	0.000167439	other
GH105	-0.219131	-0.793021	-0.57389	0.154473	4.03785e-05	7.72692e-70	pectin
GH5_15	0.308348	0.594499	0.286152	0.157264	0.00343429	7.18654e-07	cellulose
GH98	0.511909	0.915278	0.403369	0.15928	0.0123532	0.000227126	mucin
GH159	0.302276	-1.35537	-1.65765	0.159513	3.9864e-05	6.60818e-105	hemicellulose
PL24	0.337094	-2.95574	-3.29283	0.161916	2.70515e-05	2.60022e-112	alginate/fucose/agarose/carrageenan/ulvan/laminarin
PL21	0.575209	-1.40152	-1.97672	0.172392	0.111243	5.11174e-39	mucin
GH43_2	0.17118	-0.689139	-0.860318	0.174915	7.38222e-05	2.97436e-102	pectin
GH5_9	0.22207	0.347706	0.125635	0.179211	0.0227242	0.0343871	cellulose
GH128	0.44696	0.927934	0.480974	0.180744	0.00200163	3.16322e-13	alginate/fucose/agarose/carrageenan/ulvan/laminarin
GT23	-0.377953	-0.129313	0.248641	0.183018	0.614248	2.02781e-09	mucin
CBM40	0.636758	-0.659568	-1.29633	0.190698	0.029322	8.364e-70	other
GH5_1	0.393638	0.516241	0.122603	0.193298	0.0393522	0.0166001	cellulose
GH43_10	0.165305	-0.582438	-0.747744	0.194011	8.96621e-05	2.01676e-98	hemicellulose
GT82	0.618676	-1.07293	-1.6916	0.198595	0.308654	6.18978e-23	other
PL1_2	-0.451227	-1.3723	-0.921074	0.202916	0.000168369	3.82667e-47	pectin
CBM56	0.364008	1.06824	0.70423	0.202916	0.00254607	2.12466e-11	other
GH163	0.211122	1.03748	0.826354	0.202916	0.00630322	0.000662116	other
GH91	1.12868	-0.746795	-1.87548	0.202916	0.11648	5.32461e-57	other
CBM75	0.423907	-0.438042	-0.861949	0.202916	0.305783	9.95531e-27	hemicellulose
GH43_19	0.148684	-0.57644	-0.725124	0.205141	6.16943e-05	1.28619e-100	pectin
GH57	-0.319052	0.113862	0.432913	0.205888	0.250263	1.72862e-24	starch/glycogen
CBM72	-2.99175	-3.49397	-0.502215	0.207763	0.000384062	1.33316e-15	cellulose
GH13_25	-0.229648	0.125623	0.355271	0.207763	0.310529	3.03152e-31	starch/glycogen
PL21_1	0.524319	-0.975314	-1.49963	0.207763	0.341241	1.12843e-23	mucin
PL1_1	-0.534588	1.82455	2.35914	0.209467	3.6838e-05	4.7355e-74	pectin
GH130	-0.133361	-0.489931	-0.35657	0.216739	4.75973e-05	1.82475e-54	mucin
GT11	-0.30331	-0.203101	0.10021	0.221921	0.18351	0.193836
GT92	-0.792869	-0.23919	0.553678	0.221921	0.863439	4.67468e-08	other
GH5_32	-1.03312	-0.612498	0.420626	0.222947	0.187563	0.0066716	cellulose
GH35	0.20032	-0.318429	-0.518749	0.228641	0.00946269	2.26888e-64	disaccharide
GH5_27	-0.265497	0.0808119	0.346309	0.22945	0.926816	2.97488e-17	other
GH13_39	-0.0788454	0.292247	0.371093	0.23468	0.00114719	2.08453e-68	starch/glycogen
GH133	-0.242115	0.349257	0.591372	0.237824	0.0111173	3.91585e-67	starch/glycogen
GH43_9	0.157409	-0.594798	-0.752207	0.238658	6.92083e-05	8.13167e-103	pectin
CBM22	0.348567	0.645475	0.296908	0.239458	0.0190268	1.08388e-06	hemicellulose
GH137	0.366362	-1.03629	-1.40265	0.241172	0.000474957	1.25132e-90	pectin
GH30_8	0.274272	-0.361332	-0.635604	0.241172	0.0263915	1.68986e-64	hemicellulose
GH165	0.349776	-0.119065	-0.46884	0.246782	0.788347	1.54629e-18	disaccharide
CE12	0.14525	0.239318	0.0940676	0.248296	0.022845	4.11268e-06	pectin
CE6	-0.283969	-0.928292	-0.644323	0.250701	9.44436e-05	4.38257e-58	hemicellulose
CBM65	0.369221	-0.272347	-0.641568	0.253776	0.923293	9.65364e-07	hemicellulose
GH5_50	0.234719	0.462716	0.227998	0.25958	0.00634172	1.95853e-06	hemicellulose
CBM4	-0.473572	0.49571	0.969282	0.260481	0.0643133	1.01669e-56	hemicellulose
GH20	-0.240599	-0.610623	-0.370024	0.260672	0.000748443	1.10463e-32	mucin
GH126	0.265642	1.20958	0.94394	0.26373	0.0082638	1.7048e-07	starch/glycogen
GH30_6	0.265315	-0.350888	-0.616203	0.26373	0.0374473	3.58542e-61	cellulose
CBM9	0.15697	0.570654	0.413684	0.26373	0.272011	1.89884e-05	hemicellulose
PL10_1	0.346589	-0.880336	-1.22693	0.280899	0.00089668	5.17376e-78	pectin
GH160	-0.829771	-0.693828	0.135943	0.28646	0.278024	0.478442
GH5_36	0.31428	0.613577	0.299297	0.29022	0.0179499	1.14975e-12	hemicellulose
GH5_28	0.355527	0.480534	0.125008	0.29022	0.13098	0.216612
GH5_41	-0.390432	-0.441336	-0.0509036	0.292763	0.0432522	0.0444736	hemicellulose
GH43_17	0.128678	-0.765514	-0.894193	0.295578	4.42042e-05	1.07912e-104	pectin
GH43_24	0.152057	-0.737646	-0.889702	0.30808	5.77156e-05	6.888e-104	hemicellulose
PL1_12	-0.422611	1.59048	2.01309	0.308906	5.76545e-05	2.73181e-69	pectin
GH148	0.548532	1.32856	0.780029	0.308906	0.898094	3.03574e-12	other
GH101	0.523103	-0.432774	-0.955877	0.321338	0.550098	4.77041e-18	mucin
GH5	0.0804107	0.3492	0.268789	0.324977	0.000535585	1.8452e-38	other
GH5_12	0.15376	0.525352	0.371592	0.331676	0.0198714	0.000462882	other
GH88	-0.255842	-1.11327	-0.857426	0.336556	5.66831e-05	6.44156e-75	mucin
GH76	-0.202938	-0.863448	-0.660511	0.336556	7.28e-05	5.86213e-74	hemicellulose
GH13_34	-0.0806216	0.226385	0.307006	0.33949	0.0576262	3.52227e-34	starch/glycogen
GH154	0.266494	-0.342616	-0.609109	0.340526	0.0470042	2.11542e-48	mucin
PL29	-0.416969	-1.8048	-1.38783	0.353593	0.00016308	2.67183e-75	mucin
GH13_18	-0.0906576	0.201447	0.292104	0.356173	0.119178	3.02944e-27	disaccharide
GH82	-0.996751	-2.11642	-1.11967	0.359178	4.77617e-05	5.4325e-52	alginate/fucose/agarose/carrageenan/ulvan/laminarin
PL17_1	-0.921089	-1.82201	-0.900918	0.364406	0.000891113	1.64898e-20	alginate/fucose/agarose/carrageenan/ulvan/laminarin
GH77	0.0568198	0.876957	0.820137	0.366415	1.42371e-05	1.50388e-111	starch/glycogen
PL9	0.168495	-0.36119	-0.529685	0.3695	0.00678738	4.28771e-52	pectin
GH5_31	0.206577	-0.166179	-0.372757	0.3737	0.699945	6.51131e-14	hemicellulose
CBM37	0.363765	0.565083	0.201318	0.38089	0.104738	0.00156918	hemicellulose
CBM61	-0.26781	-0.0594689	0.208341	0.38089	0.826544	1.59024e-06	pectin
GH13	-0.0399001	0.388731	0.428631	0.386115	0.000137393	2.38569e-83	starch/glycogen
GH2	0.0716346	-0.264171	-0.335805	0.396678	0.00199081	1.91913e-71	hemicellulose
PL12	-0.208783	-1.1762	-0.967418	0.399904	0.000200935	2.88962e-67	mucin
CBM53	-0.959107	1.59133	2.55043	0.40218	0.00183314	2.0191e-05	starch/glycogen
CBM34	-0.177566	0.172536	0.350102	0.40218	0.430438	7.53146e-15	starch/glycogen
GT49	-0.924692	-1.76886	-0.844173	0.402304	0.123486	0.118066
GH149	0.188067	0.172663	-0.0154042	0.406332	0.562085	0.206983
CBM85	-0.487773	0.671372	1.15915	0.412305	0.114451	3.62137e-31	cellulose
CBM84	-0.487773	0.671372	1.15915	0.412305	0.114451	3.62137e-31	other
GH13_33	-1.72238	-0.201925	1.52045	0.412305	0.411698	8.71899e-15	disaccharide
GT56	-0.808412	0.024394	0.832806	0.412305	0.65776	7.07371e-11	other
GH108	-0.752349	-0.427952	0.324397	0.414666	0.302802	0.939182
GT73	-0.700816	-0.289	0.411816	0.420563	0.631108	0.0029399	other
GT8	-0.147593	0.306817	0.45441	0.423767	0.0393522	4.46114e-42	other
GT80	1.02907	-1.62752	-2.6566	0.428894	0.0391921	2.25799e-57	mucin
GT10	0.196391	-0.25678	-0.45317	0.429245	0.637972	2.01072e-11	other
GT68	-1.85405	-2.21307	-0.359023	0.433999	0.000319513	3.34678e-16	other
GH5_10	0.664006	1.02585	0.361841	0.434199	0.241512	0.108533
GT51	-0.0924098	0.367637	0.460047	0.451914	0.00107617	4.94632e-77	other
GH27	0.197625	0.394035	0.196411	0.455368	0.0350477	3.50268e-15	mucin
GH43_8	0.116881	-0.688696	-0.805577	0.456451	6.98503e-05	2.56004e-102	hemicellulose
CBM30	0.176705	1.51829	1.34158	0.456451	0.00157977	5.38125e-30	cellulose
CE13	0.959054	2.31071	1.35165	0.46009	0.0558307	7.92262e-05	pectin
GH66	-0.363364	-0.0582622	0.305102	0.465956	0.862832	5.05802e-05	other
GH43_23	-0.159904	-0.951122	-0.791218	0.474056	5.33219e-05	8.06621e-86	pectin
PL32	-0.000421671	-3.02865	-3.02823	0.474793	0.000277783	4.29574e-84	alginate/fucose/agarose/carrageenan/ulvan/laminarin
AA6	0.0637713	0.0721116	0.00834031	0.478973	0.455116	0.723638
GH43_4	0.104942	-0.674291	-0.779234	0.479132	7.01289e-05	2.06281e-99	hemicellulose
GH63	0.0452907	-0.0118026	-0.0570933	0.479132	0.927605	0.000178256	other
PL12_2	0.211946	-1.42114	-1.63309	0.488341	0.00045407	7.6506e-81	mucin
GH161	0.191703	-0.0893396	-0.281043	0.489652	0.874954	1.34844e-06	other
GH72	0.34297	0.547164	0.204194	0.491806	0.443456	0.79806
GH43_18	-0.0977537	-0.853711	-0.755958	0.493538	2.23549e-05	3.02307e-100	pectin
GH43_20	-0.159567	-0.604459	-0.444892	0.493538	0.00183314	1.148e-32	pectin
PL1_10	-0.316155	1.75553	2.07168	0.495875	5.77156e-05	9.87694e-69	pectin
CBM49	0.124969	1.83921	1.71424	0.497074	0.0423173	0.000333832	cellulose
PL6	-0.375283	-0.581043	-0.205759	0.504317	0.0560323	3.25865e-06	alginate/fucose/agarose/carrageenan/ulvan/laminarin
CBM23	-0.502277	-0.447074	0.055203	0.504317	0.247851	0.99288
GH5_48	0.127195	0.251121	0.123926	0.505723	0.177587	0.292803
GH5_5	0.210542	0.576619	0.366077	0.507011	0.0191301	9.225e-21	cellulose
GH30_5	0.181065	-0.414636	-0.595701	0.525109	0.0166005	1.33677e-57	hemicellulose
PL13	0.229465	-2.41089	-2.64035	0.528805	0.000306448	2.04237e-93	mucin
GH5_42	-0.186806	-0.263156	-0.0763495	0.534914	0.0575086	0.000196028	other
CBM70	-0.17071	0.773812	0.944522	0.547511	0.123231	0.00364412	mucin
PL34	-1.40532	-2.39046	-0.985143	0.548738	0.0031575	4.94e-20	alginate/fucose/agarose/carrageenan/ulvan/laminarin
GH32	0.140598	-0.515107	-0.655705	0.557227	0.000301575	4.62221e-97	other
GH5_8	0.211784	0.657118	0.445335	0.561	0.0123888	8.036e-28	hemicellulose
GH49	0.013566	-1.67849	-1.69206	0.561516	4.00008e-05	2.34485e-92	other
PL17_2	-1.95672	-3.86019	-1.90348	0.574791	0.00259041	1.32526e-38	alginate/fucose/agarose/carrageenan/ulvan/laminarin
GH5_55	0.469956	0.565907	0.0959505	0.576319	0.532828	0.903368
dockerin	-0.0361248	1.47819	1.51431	0.586432	0.00107948	4.35548e-39	other
GH99	-0.221218	-0.448061	-0.226843	0.586432	0.162932	5.38586e-06	other
GH8	-0.283213	0.318984	0.602197	0.594117	0.0916991	6.9204e-28	chitin
PL33_1	0.0574737	-0.247579	-0.305053	0.61987	0.203668	1.50421e-15	mucin
CBM67	-0.142943	-0.516938	-0.373995	0.621185	0.00670586	5.44564e-31	pectin
GH5_7	0.0639843	0.274414	0.21043	0.626837	0.707508	0.171377
GT72	-25.2378	-22.527	2.71079	0.634478	0.788347	0.0036213	other
PL9_1	0.092954	-0.485987	-0.578941	0.6474	0.0014481	4.82682e-49	pectin
GT74	-1.6634	-1.51427	0.149137	0.654871	0.205538	0.163258
GH43_25	-0.184107	-1.08186	-0.897756	0.663232	0.000109914	7.10443e-65	pectin
GH43_22	0.0727783	-0.813139	-0.885917	0.665965	4.29874e-05	8.21538e-104	hemicellulose
CBM41	-0.4078	1.143	1.5508	0.669951	0.0329565	4.91212e-37	other
GH43_12	0.0741309	-0.720951	-0.795082	0.686031	6.63972e-05	3.25829e-99	pectin
CBM11	0.0573754	-0.475841	-0.533216	0.689878	0.341841	9.08833e-10	cellulose
GH43_7	-0.142146	-0.568817	-0.426671	0.696785	0.0037593	7.82727e-30	hemicellulose
GH43_15	-0.084782	-1.04103	-0.956246	0.706267	2.48982e-05	8.13167e-102	hemicellulose
GH43_14	-0.0921138	-0.921406	-0.829293	0.707577	3.9864e-05	3.198e-94	hemicellulose
GH5_33	0.113752	0.21359	0.0998385	0.712877	0.476327	0.292803
GT37	-2.19017	-2.09315	0.0970193	0.714418	0.65776	0.926702
GH5_47	-0.054299	0.171436	0.225735	0.732023	0.550098	5.1096e-10	other
GH5_52	0.169307	0.559196	0.389888	0.741624	0.0281958	2.13106e-24	cellulose
GH117	0.0814787	-0.957171	-1.03865	0.745519	5.27906e-05	5.49892e-105	other
GH37	-0.167387	-0.0595989	0.107788	0.745519	0.788347	0.316228
CBM28	-0.188992	4.2845	4.47349	0.761159	1.58994e-07	8.99445e-14	hemicellulose
GH43_36	-0.0638724	-0.878695	-0.814822	0.766087	3.6838e-05	3.88755e-93	hemicellulose
PL8_3	0.152673	-1.50441	-1.65709	0.769267	0.000191823	9.16192e-89	mucin
GT44	-3.03974	-3.69338	-0.653642	0.769463	0.61783	2.07158e-05	other
GH43_28	0.0539165	-0.780323	-0.834239	0.775531	5.06581e-05	1.5006e-100	hemicellulose
GH30_4	0.0891112	-0.423319	-0.51243	0.779606	0.0255679	5.18072e-41	alginate/fucose/agarose/carrageenan/ulvan/laminarin
CBM62	-0.156283	-1.7819	-1.62561	0.783641	2.65235e-05	1.50675e-104	hemicellulose
GH73	0.0270056	0.41982	0.392814	0.786241	0.0103227	2.97543e-29	other
GH151	0.0848503	-0.531877	-0.616727	0.787515	0.00867185	1.2251e-62	alginate/fucose/agarose/carrageenan/ulvan/laminarin
GH5_49	0.0385281	-0.0870973	-0.125625	0.794347	0.796341	0.00029689	cellulose
GH142	-0.170431	-0.263579	-0.0931483	0.795656	0.105576	6.60614e-06	pectin
CBM57	-0.226564	-1.12215	-0.895584	0.802721	0.000171548	3.1975e-54	cellulose
PL27	0.0532728	-0.687358	-0.74063	0.802721	0.0576854	3.11118e-30	pectin
GH43_13	-0.0619109	-0.932378	-0.870467	0.804237	3.6838e-05	9.96528e-99	pectin
PL8	0.0994418	-1.5163	-1.61574	0.804237	0.000168369	1.33933e-87	mucin
GT6	-0.325425	-0.42301	-0.0975851	0.804237	0.130454	3.07379e-11	other
GH5_26	0.163708	0.33847	0.174761	0.804237	0.285573	1.08973e-05	cellulose
PL15_2	-1.04389	-3.17064	-2.12676	0.817794	7.41273e-05	7.12313e-76	mucin
PL9_3	0.0307925	-0.442384	-0.473177	0.817794	0.00644076	7.67851e-32	pectin
PL15	-0.210353	-2.4	-2.18965	0.820237	8.24692e-05	1.53789e-88	mucin
GT13	-0.0740327	-0.554343	-0.480311	0.822076	0.0576262	1.50455e-18	other
CBM71	-0.785793	-1.40297	-0.617173	0.83019	0.000172837	3.62643e-26	disaccharide
GH26	-0.026723	0.33037	0.357093	0.840181	0.199688	3.38462e-19	hemicellulose
GT26	-0.0320127	0.429615	0.461628	0.845411	0.000214065	3.35501e-64	other
CBM25	-0.190563	0.586402	0.776965	0.845411	0.644507	2.6195e-05	starch/glycogen
GT77	-0.990582	-1.5046	-0.514017	0.848248	0.82866	0.903368
PL30	-0.0223949	-1.65224	-1.62984	0.848449	8.96621e-05	5.27875e-86	mucin
GH125	0.0578114	-0.256788	-0.3146	0.852248	0.0710031	7.53375e-33	other
GH58	-22.4854	-23.6255	-1.14014	0.852248	0.683102	0.0610092
GH5_25	0.132786	0.644336	0.51155	0.85547	0.0179499	4.7642e-39	cellulose
PL8_2	0.0556367	-1.62897	-1.6846	0.85615	0.000160317	3.72537e-89	mucin
GH5_40	-0.0143743	0.0883316	0.102706	0.85632	0.97024	0.104707
PL10_2	-0.152282	-1.29417	-1.14188	0.857082	6.16943e-05	2.41558e-72	pectin
GT102	-0.456251	-0.264173	0.192077	0.867119	0.84078	0.216678
GH5_22	0.0958307	0.520401	0.42457	0.874902	0.0260447	4.34703e-30	hemicellulose
GH5_4	0.147476	0.678677	0.5312	0.876084	0.00859781	2.33655e-44	cellulose
GH1	0.0466249	1.00325	0.95662	0.88079	0.000118039	4.39582e-77	cellulose
GH106	-0.0106031	-0.4772	-0.466597	0.88079	0.000558395	5.0225e-59	pectin
PL33	0.00453283	-0.375922	-0.380455	0.88079	0.0741198	1.06221e-20	mucin
GH147	-0.176264	0.125097	0.301361	0.88193	0.579715	0.0146013	disaccharide
PL15_1	-0.311756	-2.41708	-2.10532	0.884875	0.000130923	3.68035e-81	alginate/fucose/agarose/carrageenan/ulvan/laminarin
GH116	-0.029593	-0.854192	-0.824599	0.892377	0.000272811	2.84592e-59	hemicellulose
GH5_39	0.107844	0.552968	0.445125	0.892377	0.0259091	6.80009e-34	cellulose
CBM39	-21.2706	-23.1739	-1.90334	0.892377	0.75047	0.10184
GH118	-21.5218	-23.1414	-1.61962	0.892377	0.75047	0.10184
GH95	0.00400026	-0.0194176	-0.0234178	0.892377	0.964136	0.131066
PL8_4	-0.036673	-1.37918	-1.34251	0.896386	0.00116769	3.5588e-60	mucin
GH5_23	-0.211359	-0.0466458	0.164713	0.897547	0.618422	0.342913
GH5_38	0.0694704	0.480759	0.411289	0.899693	0.0229665	6.20212e-31	hemicellulose
PL5	-3.38266	-6.62843	-3.24577	0.899893	5.33767e-05	2.31e-94	alginate/fucose/agarose/carrageenan/ulvan/laminarin
GH5_37	0.0791993	0.561911	0.482712	0.90737	0.017659	6.13782e-39	cellulose
CBM16	-0.169847	0.187478	0.357324	0.908494	0.316753	0.00440269	cellulose
CBM58	-0.483681	-2.06039	-1.57671	0.920782	0.000277783	9.17562e-62	starch/glycogen
PL12_3	-0.0736822	-1.35472	-1.28104	0.921891	0.00019781	5.15983e-74	mucin
GH43_21	0.0336637	-0.61124	-0.644904	0.921891	0.00218489	3.29885e-49	pectin
GH112	-0.0689089	0.375035	0.443944	0.921891	0.0325406	1.83042e-22	other
PL35	-0.0655475	-0.357016	-0.291469	0.921891	0.105576	5.00049e-13	mucin
GT29	-0.832099	-0.757118	0.0749812	0.921891	0.929904	0.388473
GT91	-20.1266	-1.1212e-15	20.1266	0.921891	1	0.315802
CBM55	-21.1266	-1.1212e-15	21.1266	0.921891	1	0.315802
GT101	-0.0153979	0.180073	0.195471	0.924907	0.61748	0.0248849	other
PL33_2	-0.0269071	-0.360226	-0.333319	0.939387	0.0971745	9.44079e-17	mucin
GH43_37	0.0353367	-0.952857	-0.988194	0.951137	4.16705e-05	1.96926e-104	hemicellulose
PL1_4	-0.146525	1.96852	2.11504	0.962813	3.88788e-05	3.43978e-62	pectin
GH5_19	-0.0545974	-0.148983	-0.0943856	0.969234	0.287807	6.89751e-08	other
CE2	0.00610063	0.393897	0.387796	0.970257	0.00141304	2.34855e-59	hemicellulose
GH5_46	0.0610453	0.507496	0.44645	0.973937	0.0250988	4.82804e-36	cellulose
GH43_11	0.0102519	-0.781228	-0.79148	0.980263	5.76752e-05	7.66805e-97	hemicellulose
PL8_1	-0.0493914	-1.49306	-1.44367	0.986486	0.000479833	1.11286e-71	mucin
GH5_2	0.0803805	0.450242	0.369862	0.986894	0.0971745	2.12705e-23	cellulose
GH5_29	-0.00226256	0.346598	0.34886	0.986894	0.1469	1.52515e-15	other
GH5_30	-0.0433868	0.135431	0.178818	0.986894	0.772788	0.108533
PL10_3	-0.0674475	-1.26034	-1.19289	0.990818	6.98503e-05	2.88262e-74	pectin
GH43_5	0.0241291	-0.675968	-0.700097	0.990818	7.31158e-05	8.96143e-91	hemicellulose
GH5_54	0.0514556	0.393596	0.34214	0.990818	0.0971745	3.14975e-21	cellulose
GT14	-0.0120143	0.15193	0.163944	0.990818	0.455116	2.3821e-05	mucin
GT67	-4.32463e-15	-23.0809	-23.0809	1	0.734719	0.0059201	other
GH80	-4.32463e-15	-20.0907	-20.0907	1	0.923293	0.374339
GH90	-4.32463e-15	-19.8051	-19.8051	1	0.923293	0.374339
GT98	-4.32463e-15	-19.6272	-19.6272	1	0.923293	0.374339
GT61	-4.32463e-15	-1.1212e-15	3.20343e-15	1	1	1
GT97	-4.32463e-15	-1.1212e-15	3.20343e-15	1	1	1

## Sheet: Tab5-transposases
Paleofeces			Non-industrial			Industrial
Gene	Number of occurrence		Gene	Number of occurrence		Gene	Number of occurrence
Low molecular weight protein-tyrosine-phosphatase YfkJ	40		Low molecular weight protein-tyrosine-phosphatase YfkJ	851		Low molecular weight protein-tyrosine-phosphatase YfkJ	1257
Tyrosine recombinase XerC	31		Tyrosine recombinase XerC	373		Thymidylate synthase	686
Thymidylate synthase	30		Tyrosine recombinase XerD	187		Tyrosine recombinase XerC	661
Oligopeptide transport ATP-binding protein OppF	11		Insertion sequence IS5376 putative ATP-binding protein	142		Methionine--tRNA ligase	387
Thymidylate synthase 2	9		Thymidylate synthase	137		Orotate phosphoribosyltransferase	249
Tyrosine recombinase XerD	9		Methionine--tRNA ligase	136		Tyrosine recombinase XerD	232
DNA-3-methyladenine glycosylase 1	8		Very short patch repair protein	126		HTH-type transcriptional regulator ImmR	181
putative protein	8		Thymidylate synthase 2	120		HTH-type transcriptional activator RhaR	154
Thymidylate synthase 1	8		putative [Fe-S]-dependent transcriptional repressor FeoC	119		Thymidylate synthase 1	146
DNA-invertase hin	7		Pimeloyl-[acyl-carrier protein] methyl ester esterase	114		Insertion sequence IS5376 putative ATP-binding protein	129
Imidazole glycerol phosphate synthase subunit HisH	7		Epimerase family protein	107		Very short patch repair protein	129
Insertion element IS6110 uncharacterized 12.0 kDa protein	7		Aspartate 1-decarboxylase	102		Alpha-D-glucose 1-phosphate phosphatase YihX	124
Insertion sequence IS5376 putative ATP-binding protein	7		DNA-invertase hin	98		LexA repressor	120
Spermidine/spermine N(1)-acetyltransferase	7		Orotate phosphoribosyltransferase	96		Elongation factor Ts	114
Very short patch repair protein	7		HTH-type transcriptional activator RhaR	95		Tyrosine phenol-lyase	107
LexA repressor	6		Histidine transport ATP-binding protein HisP	93		Mycothiol acetyltransferase	101
DNA-binding protein HU	5		Pantothenate synthetase	91		putative protein	100
Endoribonuclease EndoA	5		Single-stranded DNA-binding protein	84		5'-methylthioadenosine/S-adenosylhomocysteine nucleosidase	98
HTH-type transcriptional activator RhaR	5		Elongation factor Ts	82		Accessory gene regulator protein B	94
Orotate phosphoribosyltransferase	5		Imidazole glycerol phosphate synthase subunit HisH	76		putative N-acetyltransferase YafP	89
Phosphoglycolate phosphatase	5		Thymidylate synthase 1	76		Endoribonuclease EndoA	86
Putative nuclease YhcG	5		LexA repressor	73		Imidazole glycerol phosphate synthase subunit HisH	86
Sporulation initiation inhibitor protein Soj	5		2-keto-3-deoxy-L-rhamnonate aldolase	70		Stage 0 sporulation protein A	85
2-methoxy-6-polyprenyl-1%2C4-benzoquinol methylase%2C mitochondrial	4		Insertion element IS6110 uncharacterized 12.0 kDa protein	69		DNA-binding protein HU	84
2-succinyl-6-hydroxy-2%2C4-cyclohexadiene-1-carboxylate synthase	4		putative protein	69		putative Hsp20 family chaperone	83
3-oxoacyl-[acyl-carrier-protein] reductase FabG	4		Release factor glutamine methyltransferase	64		O-acetyl-ADP-ribose deacetylase	82
5-amino-6-(5-phospho-D-ribitylamino)uracil phosphatase YbjI	4		HTH-type transcriptional regulator ImmR	63		Aspartate 1-decarboxylase	80
Acyl carrier protein	4		Cold shock protein YdfK	62		Cytokinin riboside 5'-monophosphate phosphoribohydrolase	76
Arginine transport ATP-binding protein ArtM	4		Endoribonuclease EndoA	62		Thymidylate synthase 2	74
Chaperone protein ClpB	4		Sporulation initiation inhibitor protein Soj	62		Acid shock protein	73
DNA repair protein RadA	4		Mycothiol acetyltransferase	60		DNA-invertase hin	73
Elongation factor P	4		O-acetyl-ADP-ribose deacetylase	58		Cell division suppressor protein YneA	72
Modification methylase DpnIIB	4		putative deoxyuridine 5'-triphosphate nucleotidohydrolase YncF	57		Release factor glutamine methyltransferase	72
pothetical protein	4		rRNA adenine N-6-methyltransferase	57		Putative nuclease YhcG	70
putative ABC transporter ATP-binding protein	4		Accessory gene regulator protein B	56		2%2C3%2C4%2C5-tetrahydropyridine-2%2C6-dicarboxylate N-acetyltransferase	69
Putative acetyltransferase EpsM	4		tRNA1(Val) (adenine(37)-N6)-methyltransferase	50		Cytidine deaminase	69
putative deoxyuridine 5'-triphosphate nucleotidohydrolase YncF	4		Transcriptional regulator SlyA	48		Peptide deformylase	69
Putative prophage phiRv2 integrase	4		2%2C3%2C4%2C5-tetrahydropyridine-2%2C6-dicarboxylate N-acetyltransferase	47		Streptomycin 3''-adenylyltransferase	66
Putative septation protein SpoVG	4		Nucleoid occlusion protein	47		Glutamine--fructose-6-phosphate aminotransferase [isomerizing]	65
Spore cortex-lytic enzyme	4		HTH-type transcriptional activator RhaS	46		2-methoxy-6-polyprenyl-1%2C4-benzoquinol methylase%2C mitochondrial	64
Streptothricin acetyltransferase A	4		putative Hsp20 family chaperone	46		3-alpha-hydroxycholanate dehydrogenase (NADP(+))	64
UDP-2-acetamido-2%2C6-beta-L-arabino-hexul-4-ose reductase	4		Deoxyuridine 5'-triphosphate nucleotidohydrolase	45		putative [Fe-S]-dependent transcriptional repressor FeoC	64
2-keto-3-deoxy-L-rhamnonate aldolase	3		DNA-binding protein HU	45		Sporulation initiation inhibitor protein Soj	64
30S ribosomal protein S9	3		Transcriptional regulatory protein NatR	45		DNA polymerase IV	63
5'-nucleotidase	3		Antitoxin	43		Pimeloyl-[acyl-carrier protein] methyl ester esterase	63
ABC-type transporter ATP-binding protein EcsA	3		Homoserine/homoserine lactone efflux protein	43		Single-stranded DNA-binding protein	63
Accessory gene regulator protein B	3		Phosphinothricin N-acetyltransferase	43		putative N-acetyltransferase YvbK	59
Acetyltransferase	3		Stage 0 sporulation protein A	43		Regulatory protein AsnC	58
Antitoxin	3		Cytidylate kinase	42		DNA topoisomerase 3	57
D-aminoacyl-tRNA deacylase	3		DnaA regulatory inactivator Hda	42		Epimerase family protein	54

## Sheet: Tab6-map_genes_to_taxa
SusD-like protein P2
Paleofeces			Non-Industrial			Industrial
Taxon	Number of SGBs		Taxon	Number of SGBs		Taxon	Number of SGBs
g__Prevotella	2		g__Prevotella	14		f__Prevotellaceae	11
o__Bacteroidales	2		s__Prevotella_sp	8		g__Prevotella	10
s__Prevotella_sp	2		f__Prevotellaceae	7		f__Bacteroidaceae	7
f__Paludibacteraceae	1		o__Bacteroidales	5		g__Bacteroides	5
s__Bacteroides_plebeius	1		g__Alistipes	2		g__Capnocytophaga	5
s__Barnesiella_intestinihominis	1		s__Bacteroides_plebeius	2		s__Prevotella_sp	5
s__Turicibacter_sp	1		s__Bacteroides_sp	2		g__Alloprevotella	3
			s__Prevotella_copri	2		f__Flavobacteriaceae	2
			f__Bacteroidaceae	1		f__Porphyromonadaceae	2
			f__Muribaculaceae	1		f__Rikenellaceae	2
			f__Paludibacteraceae	1		f__Tannerellaceae	2
			g__Bacteroides	1		g__Butyricimonas	2
			g__Parabacteroides	1		f__Eubacteriaceae	1
			g__Prevotellamassilia	1		f__Odoribacteraceae	1
			s__Alistipes_obesi	1		g__Parabacteroides	1
			s__Alistipes_onderdonkii	1		g__Solobacterium	1
			s__Alistipes_shahii	1		g__Tannerella	1
			s__Bacteroides_coprocola	1		s__Bacteroides_sartorii	1
			s__Bacteroides_coprophilus	1		s__Bacteroides_sp	1
			s__Bacteroides_fragilis	1		s__Candidatus_Bacteroides_periocalifornicus	1
			s__Bacteroides_intestinalis	1		s__Capnocytophaga_haemolytica	1
			s__Bacteroides_ovatus	1		s__Capnocytophaga_leadbetteri	1
			s__Bacteroides_stercoris	1		s__Capnocytophaga_sp	1
			s__Bacteroides_uniformis	1		s__Capnocytophaga_sputigena	1
			s__Bacteroides_vulgatus	1		s__Odoribacter_sp	1
			s__Barnesiella_intestinihominis	1		s__Paraprevotella_xylaniphila	1
			s__Muribaculum_sp	1		s__Porphyromonas_catoniae	1
			s__Odoribacter_laneus	1		s__Prevotella_buccalis	1
			s__Odoribacter_splanchnicus	1		s__Prevotella_loescheii	1
			s__Parabacteroides_distasonis	1		s__Prevotella_maculosa	1
			s__Parabacteroides_merdae	1		s__Prevotella_melaninogenica	1
			s__Parabacteroides_sp	1		s__Prevotella_oralis	1
			s__Paraprevotella_clara	1		s__Prevotella_pleuritidis	1
			s__Prevotella_stercorea	1		s__Prevotella_saccharolytica	1
						s__Prevotella_salivae	1
SusD-like protein P25
Paleofeces			Non-Industrial			Industrial
Taxon	Number of SGBs		Taxon	Number of SGBs		Taxon	Number of SGBs
f__Paludibacteraceae	1		g__Prevotella	10		g__Capnocytophaga	6
o__Bacteroidales	1		o__Bacteroidales	6		g__Prevotella	6
s__Bacteroides_plebeius	1		s__Prevotella_sp	5		f__Bacteroidaceae	4
s__Barnesiella_intestinihominis	1		f__Prevotellaceae	3		f__Prevotellaceae	4
s__Prevotella_sp	1		g__Alistipes	2		g__Bacteroides	3
			s__Bacteroides_sp	2		s__Prevotella_sp	3
			g__Bacteroides	1		f__Rikenellaceae	2
			g__Parabacteroides	1		f__Tannerellaceae	2
			s__Alistipes_obesi	1		g__Butyricimonas	2
			s__Alistipes_shahii	1		s__Capnocytophaga_sp	2
			s__Bacteroides_coprocola	1		f__Flavobacteriaceae	1
			s__Bacteroides_coprophilus	1		f__Odoribacteraceae	1
			s__Bacteroides_intestinalis	1		f__Porphyromonadaceae	1
			s__Bacteroides_ovatus	1		g__Parabacteroides	1
			s__Bacteroides_plebeius	1		g__Tannerella	1
			s__Bacteroides_stercoris	1		s__Bacteroides_sartorii	1
			s__Bacteroides_uniformis	1		s__Capnocytophaga_haemolytica	1
			s__Bacteroides_vulgatus	1		s__Capnocytophaga_leadbetteri	1
			s__Barnesiella_intestinihominis	1		s__Capnocytophaga_sputigena	1
			s__Parabacteroides_distasonis	1		s__Odoribacter_sp	1
			s__Parabacteroides_merdae	1		s__Paraprevotella_xylaniphila	1
			s__Parabacteroides_sp	1		s__Prevotella_buccalis	1
			s__Prevotella_stercorea	1		s__Prevotella_loescheii	1
			s__Tidjanibacter_inops	1		s__Prevotella_maculosa	1
						s__Prevotella_melaninogenica	1
						s__Prevotella_pleuritidis	1
						s__Prevotella_saccharolytica	1
						s__Prevotella_salivae	1
SusD-like protein P38
Paleofeces			Non-Industrial			Industrial
Taxon	Number of SGBs		Taxon	Number of SGBs		Taxon	Number of SGBs
g__Prevotella	3		g__Prevotella	8		f__Flavobacteriaceae	8
f__Paludibacteraceae	1		s__Prevotella_sp	6		g__Prevotella	6
o__Bacteroidales	1		f__Prevotellaceae	4		f__Bacteroidaceae	4
s__Barnesiella_intestinihominis	1		o__Bacteroidales	3		f__Prevotellaceae	4
s__Paraprevotella_clara	1		s__Bacteroides_plebeius	2		g__Bacteroides	4
			s__Bacteroides_sp	2		g__Capnocytophaga	4
			s__Prevotella_copri	2		f__Porphyromonadaceae	3
			f__Paludibacteraceae	1		f__Tannerellaceae	2
			g__Alistipes	1		g__Butyricimonas	2
			g__Alloprevotella	1		s__Capnocytophaga_sp	2
			g__Bacteroides	1		f__Eubacteriaceae	1
			g__Parabacteroides	1		f__Odoribacteraceae	1
			g__Porphyromonas	1		f__Rikenellaceae	1
			s__Alistipes_obesi	1		g__Dialister	1
			s__Alistipes_onderdonkii	1		g__Granulicatella	1
			s__Alistipes_putredinis	1		g__Parabacteroides	1
			s__Alistipes_shahii	1		g__Porphyromonas	1
			s__Bacteroides_coprocola	1		g__Tannerella	1
			s__Bacteroides_coprophilus	1		s__Bacteroides_sartorii	1
			s__Bacteroides_fragilis	1		s__Bacteroides_sp	1
			s__Bacteroides_intestinalis	1		s__Candidatus_Bacteroides_periocalifornicus	1
			s__Bacteroides_ovatus	1		s__Capnocytophaga_haemolytica	1
			s__Bacteroides_stercoris	1		s__Capnocytophaga_leadbetteri	1
			s__Bacteroides_uniformis	1		s__Capnocytophaga_sputigena	1
			s__Bacteroides_vulgatus	1		s__Odoribacter_sp	1
			s__Barnesiella_intestinihominis	1		s__Paraprevotella_xylaniphila	1
			s__Odoribacter_laneus	1		s__Porphyromonadaceae_bacterium	1
			s__Odoribacter_splanchnicus	1		s__Porphyromonas_catoniae	1
			s__Parabacteroides_distasonis	1		s__Porphyromonas_sp	1
			s__Parabacteroides_merdae	1		s__Prevotella_buccalis	1
			s__Parabacteroides_sp	1		s__Prevotella_melaninogenica	1
			s__Paraprevotella_clara	1		s__Prevotella_oralis	1
						s__Prevotella_pleuritidis	1
						s__Prevotella_salivae	1
						s__Tannerella_sp	1
Endo-4-O-sulfatase
Paleofeces			Non-Industrial			Industrial
Taxon	Number of SGBs		Taxon	Number of SGBs		Taxon	Number of SGBs
g__Blautia	1		f__Prevotellaceae	3		f__Lachnospiraceae	3
g__Hungatella	1		s__Bacteroides_plebeius	2		f__Prevotellaceae	3
s__Prevotella_sp	1		g__Bacteroides	1		g__Lachnoanaerobaculum	3
			g__Prevotella	1		f__Bacteroidaceae	2
			s__Alistipes_shahii	1		f__Tannerellaceae	2
			s__Bacteroides_coprophilus	1		g__Bacteroides	2
			s__Bacteroides_fragilis	1		s__Lachnoanaerobaculum_saburreum	2
			s__Bacteroides_intestinalis	1		f__Spirochaetaceae	1
			s__Bacteroides_ovatus	1		g__Catonella	1
			s__Bacteroides_sp	1		s__Catonella_morbi	1
			s__Bacteroides_stercoris	1		s__Lachnoanaerobaculum_sp	1
			s__Bacteroides_uniformis	1		s__Lachnospiraceae_bacterium_oral_taxon_500	1
			s__Bacteroides_vulgatus	1		s__Leptotrichia_goodfellowii	1
			s__Parabacteroides_merdae	1		s__Odoribacter_sp	1
						s__Prevotella_maculosa	1
						s__Prevotella_pleuritidis	1
						s__Prevotella_saccharolytica	1
						s__Prevotella_salivae	1
						s__Prevotella_sp	1
						s__Providencia_rettgeri	1
						s__Treponema_lecithinolyticum	1
[truncated: 22 more rows]

## Sheet: Tab7-chitin_cazymes
Paleofeces			Non-industrial			Industrial
[truncated: 210 more rows]
