# Supplementary material for: Reconstruction of ancient microbial genomes from the human gut
Source: Nature. 2021 May 12;594(7862):234–9. doi: 10.1038/s41586-021-03532-0 (PMC8189908; doi:10.1038/s41586-021-03532-0)
Supplement: Supplementary file 11 — Details of all samples used in SourceTracker2 analysis. Related to Extended Data Fig. 1e. [file 41586_2021_3532_MOESM12_ESM.xlsx]

## Sheet: source
Sample origin	Sample name	source	studyID	subjectID	NCBI_accession
curatedMetagenomicsData	ZeeviD_2015.metaphlan_bugs_list.stool:PNP_Main_265	industrialized_human	ZeeviD_2015.metaphlan_bugs_list.stool	PNP_Main_265	ERR1137421;ERR1137210
curatedMetagenomicsData	VatanenT_2016.metaphlan_bugs_list.stool:G80343	industrialized_human	VatanenT_2016.metaphlan_bugs_list.stool	T012312	SRR4408154
curatedMetagenomicsData	NielsenHB_2014.metaphlan_bugs_list.stool:MH0039	industrialized_human	NielsenHB_2014.metaphlan_bugs_list.stool	MH0039	ERR209997;ERR209996;ERR209145;ERR209144
curatedMetagenomicsData	LiJ_2014.metaphlan_bugs_list.stool:O2.UC37-1	industrialized_human	LiJ_2014.metaphlan_bugs_list.stool	O2.UC37-1	ERR414670;ERR414389
curatedMetagenomicsData	ChengpingW_2017.metaphlan_bugs_list.stool:AS96raw	industrialized_human	ChengpingW_2017.metaphlan_bugs_list.stool	AS96raw	SRR5279244
curatedMetagenomicsData	LouisS_2016.metaphlan_bugs_list.stool:AS64_3	industrialized_human	LouisS_2016.metaphlan_bugs_list.stool	AS64	SRR2155373
curatedMetagenomicsData	HMP_2012.metaphlan_bugs_list.stool:SRS014613	industrialized_human	HMP_2012.metaphlan_bugs_list.stool	HMP_2012_763840445	SRR061226;SRR061229
curatedMetagenomicsData	NielsenHB_2014.metaphlan_bugs_list.stool:O2_UC31_0	industrialized_human	NielsenHB_2014.metaphlan_bugs_list.stool	O2_UC31	ERR210447;ERR210446;ERR210445;ERR209595;ERR209594;ERR209593
curatedMetagenomicsData	NielsenHB_2014.metaphlan_bugs_list.stool:MH0146	industrialized_human	NielsenHB_2014.metaphlan_bugs_list.stool	MH0146	ERR210312;ERR209460
curatedMetagenomicsData	ThomasAM_2018b.metaphlan_bugs_list.stool:CRC_MR_SBJ55C_17	industrialized_human	ThomasAM_2018b.metaphlan_bugs_list.stool	SBJ55C
curatedMetagenomicsData	VogtmannE_2016.metaphlan_bugs_list.stool:MMRS59699117ST-27-0-0	industrialized_human	VogtmannE_2016.metaphlan_bugs_list.stool	MMRS59699117ST-27-0-0	ERR1293576;ERR1293575;ERR1293574;ERR1293573;ERR1293135;ERR1293134;ERR1293133;ERR1293132
curatedMetagenomicsData	BackhedF_2015.metaphlan_bugs_list.stool:SID622_M	industrialized_human	BackhedF_2015.metaphlan_bugs_list.stool	SID622_mo	ERR526039
curatedMetagenomicsData	LiSS_2016.metaphlan_bugs_list.stool:FAT_015-22-0-0	industrialized_human	LiSS_2016.metaphlan_bugs_list.stool	FAT_015	ERR1297809;ERR1297756;ERR1297725;ERR1297691;ERR1297613;ERR1297574;ERR1297493;ERR1297470
curatedMetagenomicsData	LiJ_2017.metaphlan_bugs_list.stool:H3M516909	industrialized_human	LiJ_2017.metaphlan_bugs_list.stool	H3M516909	ERR1398103
curatedMetagenomicsData	QinJ_2012.metaphlan_bugs_list.stool:T2D-005	industrialized_human	QinJ_2012.metaphlan_bugs_list.stool	T2D-005
curatedMetagenomicsData	VincentC_2016.metaphlan_bugs_list.stool:MM094.2	industrialized_human	VincentC_2016.metaphlan_bugs_list.stool	MM094	SRR2565952
curatedMetagenomicsData	LoombaR_2017.metaphlan_bugs_list.stool:SID1019_aas	industrialized_human	LoombaR_2017.metaphlan_bugs_list.stool	loombaSUB_subject-1019	SRR5275463
curatedMetagenomicsData	ZeeviD_2015.metaphlan_bugs_list.stool:PNP_Main_346	industrialized_human	ZeeviD_2015.metaphlan_bugs_list.stool	PNP_Main_346	ERR1137139;ERR1136605
curatedMetagenomicsData	BackhedF_2015.metaphlan_bugs_list.stool:SID18_12M	industrialized_human	BackhedF_2015.metaphlan_bugs_list.stool	SID18	ERR525743
curatedMetagenomicsData	NielsenHB_2014.metaphlan_bugs_list.stool:V1_UC50_1	industrialized_human	NielsenHB_2014.metaphlan_bugs_list.stool	V1_UC50	ERR210714;ERR210713;ERR209862;ERR209861
curatedMetagenomicsData	BackhedF_2015.metaphlan_bugs_list.stool:SID7_4M	industrialized_human	BackhedF_2015.metaphlan_bugs_list.stool	SID7	ERR526069
curatedMetagenomicsData	JieZ_2017.metaphlan_bugs_list.stool:SAMEA104142139	industrialized_human	JieZ_2017.metaphlan_bugs_list.stool	SAMEA104142139	ERR2017547
curatedMetagenomicsData	BackhedF_2015.metaphlan_bugs_list.stool:SID70_12M	industrialized_human	BackhedF_2015.metaphlan_bugs_list.stool	SID70	ERR526064
curatedMetagenomicsData	KarlssonFH_2013.metaphlan_bugs_list.stool:S353	industrialized_human	KarlssonFH_2013.metaphlan_bugs_list.stool	S353	ERR260144
curatedMetagenomicsData	NielsenHB_2014.metaphlan_bugs_list.stool:O2_UC2_0	industrialized_human	NielsenHB_2014.metaphlan_bugs_list.stool	O2_UC2	ERR210414;ERR210413;ERR210412;ERR209562;ERR209561;ERR209560
curatedMetagenomicsData	VatanenT_2016.metaphlan_bugs_list.stool:G78843	industrialized_human	VatanenT_2016.metaphlan_bugs_list.stool	P007649	SRR4305343
curatedMetagenomicsData	LiSS_2016.metaphlan_bugs_list.stool:FAT_012-22-42-0	industrialized_human	LiSS_2016.metaphlan_bugs_list.stool	FAT_012	ERR1297743;ERR1297742;ERR1297689;ERR1297621;ERR1297491;ERR1297457
curatedMetagenomicsData	VatanenT_2016.metaphlan_bugs_list.stool:G69160	industrialized_human	VatanenT_2016.metaphlan_bugs_list.stool	P006862	SRR4305066
curatedMetagenomicsData	ZeeviD_2015.metaphlan_bugs_list.stool:PNP_Main_596	industrialized_human	ZeeviD_2015.metaphlan_bugs_list.stool	PNP_Main_596	ERR1137441
curatedMetagenomicsData	FengQ_2015.metaphlan_bugs_list.stool:SID530315	industrialized_human	FengQ_2015.metaphlan_bugs_list.stool	SID530315	ERR688612;ERR688465
curatedMetagenomicsData	XieH_2016.metaphlan_bugs_list.stool:YSZC12003_35550	industrialized_human	XieH_2016.metaphlan_bugs_list.stool	YSZC12003_35550	ERR911964
curatedMetagenomicsData	NielsenHB_2014.metaphlan_bugs_list.stool:O2_UC29_2	industrialized_human	NielsenHB_2014.metaphlan_bugs_list.stool	O2_UC29	ERR210437;ERR210436;ERR209585;ERR209584
curatedMetagenomicsData	MatsonV_2018.metaphlan_bugs_list.stool:SAM_14	industrialized_human	MatsonV_2018.metaphlan_bugs_list.stool	SAM_P14	SRR6000890
curatedMetagenomicsData	ZeeviD_2015.metaphlan_bugs_list.stool:PNP_Main_704	industrialized_human	ZeeviD_2015.metaphlan_bugs_list.stool	PNP_Main_704	ERR1137515
curatedMetagenomicsData	VogtmannE_2016.metaphlan_bugs_list.stool:MMRS40913371ST-27-0-0	industrialized_human	VogtmannE_2016.metaphlan_bugs_list.stool	MMRS40913371ST-27-0-0	ERR1293873;ERR1293872;ERR1293871;ERR1293870;ERR1293432;ERR1293431;ERR1293430;ERR1293429
curatedMetagenomicsData	LiJ_2017.metaphlan_bugs_list.stool:H2M514108	industrialized_human	LiJ_2017.metaphlan_bugs_list.stool	H2M514108	ERR1398095
curatedMetagenomicsData	JieZ_2017.metaphlan_bugs_list.stool:SAMEA104142184	industrialized_human	JieZ_2017.metaphlan_bugs_list.stool	SAMEA104142184	ERR2017704
curatedMetagenomicsData	BackhedF_2015.metaphlan_bugs_list.stool:SID276_4M	industrialized_human	BackhedF_2015.metaphlan_bugs_list.stool	SID276	ERR525829
curatedMetagenomicsData	LeChatelierE_2013.metaphlan_bugs_list.stool:MH0114	industrialized_human	LeChatelierE_2013.metaphlan_bugs_list.stool	MH0114	ERR321376;ERR321375;ERR321374;ERR321373;ERR321372
curatedMetagenomicsData	ChengpingW_2017.metaphlan_bugs_list.stool:AS109raw	industrialized_human	ChengpingW_2017.metaphlan_bugs_list.stool	AS109raw	SRR5279310
curatedMetagenomicsData	CosteaPI_2017.metaphlan_bugs_list.stool:SID713A029-11-90-0	non_industrialized_human	CosteaPI_2017.metaphlan_bugs_list.stool	KAZ14	ERR1729267;ERR1729266;ERR1729265;ERR1729264;ERR1728145;ERR1728144;ERR1728143;ERR1728142
curatedMetagenomicsData	PasolliE_2018.metaphlan_bugs_list.stool:V12_01_2FE	non_industrialized_human	PasolliE_2018.metaphlan_bugs_list.stool	V12_01_2FE	SRR7658580
curatedMetagenomicsData	CosteaPI_2017.metaphlan_bugs_list.stool:SID713A004-11-0-0	non_industrialized_human	CosteaPI_2017.metaphlan_bugs_list.stool	KAZ2	ERR1728969;ERR1728968;ERR1728967;ERR1728966
curatedMetagenomicsData	RampelliS_2015.metaphlan_bugs_list.stool:H24	non_industrialized_human	RampelliS_2015.metaphlan_bugs_list.stool	H24	SRR1930141
curatedMetagenomicsData	BritoIL_2016.metaphlan_bugs_list.stool:W1.21.ST	non_industrialized_human	BritoIL_2016.metaphlan_bugs_list.stool	W1.21	SRR2246291;SRR2250393;SRR2225698;SRR2225709;SRR2225712;SRR2225726;SRR2225731;SRR2225735;SRR2222401;SRR2222403;SRR2222407;SRR2222412;SRR2222513;SRR2222533;SRR2222550;SRR2222414
curatedMetagenomicsData	PasolliE_2018.metaphlan_bugs_list.stool:A48_01_1FE	non_industrialized_human	PasolliE_2018.metaphlan_bugs_list.stool	A48_01_1FE	SRR7658685
curatedMetagenomicsData	PehrssonE_2016.metaphlan_bugs_list.stool:SID08I_170	non_industrialized_human	PehrssonE_2016.metaphlan_bugs_list.stool	SID08I	SRR2938401;SRR2938123
curatedMetagenomicsData	PasolliE_2018.metaphlan_bugs_list.stool:V31_01_2FE	non_industrialized_human	PasolliE_2018.metaphlan_bugs_list.stool	V31_01_2FE	SRR7658665
curatedMetagenomicsData	TettAJ_2019_b.metaphlan_bugs_list.stool:C16-20244-GH	non_industrialized_human	TettAJ_2019_b.metaphlan_bugs_list.stool	C16-10312-GH_S2	SRR8791380
curatedMetagenomicsData	BritoIL_2016.metaphlan_bugs_list.stool:WL.32.ST	non_industrialized_human	BritoIL_2016.metaphlan_bugs_list.stool	WL.32	SRR2248190;SRR2249219;SRR2227857;SRR2228284;SRR2228287;SRR2228572;SRR2228580;SRR2228779;SRR2244341;SRR2247055;SRR2249343;SRR2250338;SRR2250585;SRR2250854;SRR2251076;SRR2251580
curatedMetagenomicsData	TettAJ_2019_a.metaphlan_bugs_list.stool:C16-20647-TZ	non_industrialized_human	TettAJ_2019_a.metaphlan_bugs_list.stool	C16-10463-TZ_S1	SRR8803235
curatedMetagenomicsData	BritoIL_2016.metaphlan_bugs_list.stool:W1.22.ST	non_industrialized_human	BritoIL_2016.metaphlan_bugs_list.stool	W1.22	SRR2222622;SRR2222656;SRR2221963;SRR2221974;SRR2222073;SRR2222182;SRR2222365;SRR2222387;SRR2249320;SRR2249365;SRR2249758;SRR2250407;SRR2250664;SRR2250670;SRR2251142;SRR2251601
curatedMetagenomicsData	PasolliE_2018.metaphlan_bugs_list.stool:A91_01_1FE	non_industrialized_human	PasolliE_2018.metaphlan_bugs_list.stool	A91_01_1FE	SRR7658623
curatedMetagenomicsData	CosteaPI_2017.metaphlan_bugs_list.stool:SID713A058-11-90-0	non_industrialized_human	CosteaPI_2017.metaphlan_bugs_list.stool	KAZ30	ERR1728428;ERR1728427;ERR1728426;ERR1728425
curatedMetagenomicsData	PasolliE_2018.metaphlan_bugs_list.stool:A91_02_1FE	non_industrialized_human	PasolliE_2018.metaphlan_bugs_list.stool	A91_02_1FE	SRR7658595
curatedMetagenomicsData	Obregon-TitoAJ_2015.metaphlan_bugs_list.stool:SM11	non_industrialized_human	Obregon-TitoAJ_2015.metaphlan_bugs_list.stool	SM11	SRR1761760;SRR1761702
curatedMetagenomicsData	BritoIL_2016.metaphlan_bugs_list.stool:W1.38.ST	non_industrialized_human	BritoIL_2016.metaphlan_bugs_list.stool	W1.38	SRR2246370;SRR2247064;SRR2250298;SRR2250463;SRR2250501;SRR2251662;SRR2244449;SRR2246562;SRR2247089;SRR2249222;SRR2249375;SRR2250392;SRR2250602;SRR2250635;SRR2227819;SRR2227368
curatedMetagenomicsData	SmitsSA_2017.metaphlan_bugs_list.stool:TZ_39371	non_industrialized_human	SmitsSA_2017.metaphlan_bugs_list.stool	TZ_39371	SRR5763479
curatedMetagenomicsData	TettAJ_2019_a.metaphlan_bugs_list.stool:C16-20473-TZ	non_industrialized_human	TettAJ_2019_a.metaphlan_bugs_list.stool	C16-10266-TZ_A1	SRR8803209
curatedMetagenomicsData	CosteaPI_2017.metaphlan_bugs_list.stool:SID713B037-11-0-0	non_industrialized_human	CosteaPI_2017.metaphlan_bugs_list.stool	KAZ62	ERR1728583;ERR1728582;ERR1728581;ERR1728580
curatedMetagenomicsData	BritoIL_2016.metaphlan_bugs_list.stool:W1.6.ST	non_industrialized_human	BritoIL_2016.metaphlan_bugs_list.stool	W1.6	SRR2232423;SRR2199147;SRR2199312;SRR2199620;SRR2199648;SRR2199653;SRR2199657;SRR2199663;SRR2199666;SRR2188203;SRR2188450;SRR2188459;SRR2188462;SRR2188473;SRR2188482;SRR2188493;SRR2188516;SRR2227443;SRR2228525
curatedMetagenomicsData	BritoIL_2016.metaphlan_bugs_list.stool:W2.19.ST	non_industrialized_human	BritoIL_2016.metaphlan_bugs_list.stool	W2.19	SRR2246303;SRR2191101;SRR2191111;SRR2191114;SRR2191119;SRR2191127;SRR2191156;SRR2191160;SRR2191459;SRR2228391;SRR2228782;SRR2191083;SRR2191085;SRR2191086;SRR2191132;SRR2191141;SRR2191144;SRR2191482;SRR2191486
curatedMetagenomicsData	TettAJ_2019_b.metaphlan_bugs_list.stool:C16-20275-GH	non_industrialized_human	TettAJ_2019_b.metaphlan_bugs_list.stool	C16-10328-GH_S1	SRR8791374
curatedMetagenomicsData	CosteaPI_2017.metaphlan_bugs_list.stool:SID713B046-11-0-0	non_industrialized_human	CosteaPI_2017.metaphlan_bugs_list.stool	KAZ68	ERR1728833;ERR1728832;ERR1728831;ERR1728830
curatedMetagenomicsData	Obregon-TitoAJ_2015.metaphlan_bugs_list.stool:SM25	non_industrialized_human	Obregon-TitoAJ_2015.metaphlan_bugs_list.stool	SM25	SRR1761765;SRR1761707
curatedMetagenomicsData	SmitsSA_2017.metaphlan_bugs_list.stool:TZ_21618	non_industrialized_human	SmitsSA_2017.metaphlan_bugs_list.stool	TZ_21618	SRR5763480
curatedMetagenomicsData	RampelliS_2015.metaphlan_bugs_list.stool:H20	non_industrialized_human	RampelliS_2015.metaphlan_bugs_list.stool	H20	SRR1930134
curatedMetagenomicsData	TettAJ_2019_a.metaphlan_bugs_list.stool:C16-20374-TZ	non_industrialized_human	TettAJ_2019_a.metaphlan_bugs_list.stool	C16-10177-TZ_S3	SRR8803184
curatedMetagenomicsData	LiuW_2016.metaphlan_bugs_list.stool:SRR3992994	non_industrialized_human	LiuW_2016.metaphlan_bugs_list.stool	SRR3992994	SRR3992994
curatedMetagenomicsData	CosteaPI_2017.metaphlan_bugs_list.stool:SID713B030-11-0-0	non_industrialized_human	CosteaPI_2017.metaphlan_bugs_list.stool	KAZ58	ERR1728805
curatedMetagenomicsData	BritoIL_2016.metaphlan_bugs_list.stool:M1.57.ST	non_industrialized_human	BritoIL_2016.metaphlan_bugs_list.stool	M1.57	SRR2231151;SRR2231823;SRR2225618;SRR2198961;SRR2198972;SRR2199221;SRR2199244;SRR2199256;SRR2199454;SRR2199458;SRR2199631;SRR2198952;SRR2198971;SRR2199241;SRR2199314;SRR2199369;SRR2199603;SRR2199638;SRR2199650
curatedMetagenomicsData	BritoIL_2016.metaphlan_bugs_list.stool:M1.65.ST	non_industrialized_human	BritoIL_2016.metaphlan_bugs_list.stool	M1.65	SRR2225747;SRR2248180;SRR2250282;SRR2192800;SRR2192817;SRR2193322;SRR2193635;SRR2193644;SRR2193659;SRR2194649;SRR2194947;SRR2188722;SRR2188724;SRR2188731;SRR2188771;SRR2188773;SRR2188978;SRR2188998;SRR2189019
curatedMetagenomicsData	PasolliE_2018.metaphlan_bugs_list.stool:A89_02_1FE	non_industrialized_human	PasolliE_2018.metaphlan_bugs_list.stool	A89_02_1FE	SRR7658671
curatedMetagenomicsData	CosteaPI_2017.metaphlan_bugs_list.stool:SID713A076-11-0-0	non_industrialized_human	CosteaPI_2017.metaphlan_bugs_list.stool	KAZ37	ERR1728759;ERR1728758;ERR1728757;ERR1728756
curatedMetagenomicsData	PasolliE_2018.metaphlan_bugs_list.stool:A42_02_1FE	non_industrialized_human	PasolliE_2018.metaphlan_bugs_list.stool	A42_02_1FE	SRR7658634
curatedMetagenomicsData	PehrssonE_2016.metaphlan_bugs_list.stool:SID240301	non_industrialized_human	PehrssonE_2016.metaphlan_bugs_list.stool	SID24_3	SRR2938488;SRR2938203
curatedMetagenomicsData	TettAJ_2019_c.metaphlan_bugs_list.stool:CM_D26_M0_18	non_industrialized_human	TettAJ_2019_c.metaphlan_bugs_list.stool	CM_D26_M0	SRR8784360
curatedMetagenomicsData	TettAJ_2019_b.metaphlan_bugs_list.stool:C16-20049-GH	non_industrialized_human	TettAJ_2019_b.metaphlan_bugs_list.stool	C16-10074-GH_S1	SRR8791373
curatedMetagenomicsData	PehrssonE_2016.metaphlan_bugs_list.stool:SID09E_519	non_industrialized_human	PehrssonE_2016.metaphlan_bugs_list.stool	SID09E	SRR2938551;SRR2938266
curatedMetagenomicsData	PehrssonE_2016.metaphlan_bugs_list.stool:SID08C_021	non_industrialized_human	PehrssonE_2016.metaphlan_bugs_list.stool	SID08C	SRR2938380;SRR2938102
ENA Slon_et_al_2017	ERR1883623	Archeological sediment	PRJEB18629		ERR1883623
ENA Slon_et_al_2017	ERR1883556	Archeological sediment	PRJEB18629		ERR1883556
ENA Slon_et_al_2017	ERR1883448	Archeological sediment	PRJEB18629		ERR1883448
ENA Slon_et_al_2017	ERR1883403	Archeological sediment	PRJEB18629		ERR1883403
ENA Slon_et_al_2017	ERR1883529	Archeological sediment	PRJEB18629		ERR1883529
ENA Slon_et_al_2017	ERR1883543	Archeological sediment	PRJEB18629		ERR1883543
ENA Slon_et_al_2017	ERR1883460	Archeological sediment	PRJEB18629		ERR1883460
ENA Slon_et_al_2017	ERR1883427	Archeological sediment	PRJEB18629		ERR1883427
ENA Slon_et_al_2017	ERR1883665	Archeological sediment	PRJEB18629		ERR1883665
ENA Slon_et_al_2017	ERR1883811	Archeological sediment	PRJEB18629		ERR1883811
ENA Slon_et_al_2017	ERR1883583	Archeological sediment	PRJEB18629		ERR1883583
ENA Slon_et_al_2017	ERR1883612	Archeological sediment	PRJEB18629		ERR1883612
ENA Slon_et_al_2017	ERR1883540	Archeological sediment	PRJEB18629		ERR1883540
ENA Slon_et_al_2017	ERR1883784	Archeological sediment	PRJEB18629		ERR1883784
ENA Slon_et_al_2017	ERR1883598	Archeological sediment	PRJEB18629		ERR1883598
ENA Slon_et_al_2017	ERR1883642	Archeological sediment	PRJEB18629		ERR1883642
ENA Slon_et_al_2017	ERR1883482	Archeological sediment	PRJEB18629		ERR1883482
ENA Slon_et_al_2017	ERR1883511	Archeological sediment	PRJEB18629		ERR1883511
ENA Slon_et_al_2017	ERR1883479	Archeological sediment	PRJEB18629		ERR1883479
ENA Slon_et_al_2017	ERR1883794	Archeological sediment	PRJEB18629		ERR1883794
ENA Slon_et_al_2017	ERR1883647	Archeological sediment	PRJEB18629		ERR1883647
ENA Slon_et_al_2017	ERR1883476	Archeological sediment	PRJEB18629		ERR1883476
ENA Slon_et_al_2017	ERR1883466	Archeological sediment	PRJEB18629		ERR1883466
ENA Slon_et_al_2017	ERR1883551	Archeological sediment	PRJEB18629		ERR1883551
ENA Slon_et_al_2017	ERR1883418	Archeological sediment	PRJEB18629		ERR1883418
ENA Slon_et_al_2017	ERR1883689	Archeological sediment	PRJEB18629		ERR1883689
ENA Slon_et_al_2017	ERR1883810	Archeological sediment	PRJEB18629		ERR1883810
ENA Slon_et_al_2017	ERR1883473	Archeological sediment	PRJEB18629		ERR1883473
ENA Slon_et_al_2017	ERR1883519	Archeological sediment	PRJEB18629		ERR1883519
ENA Slon_et_al_2017	ERR1883661	Archeological sediment	PRJEB18629		ERR1883661
ENA Slon_et_al_2017	ERR1883475	Archeological sediment	PRJEB18629		ERR1883475
ENA Slon_et_al_2017	ERR1883710	Archeological sediment	PRJEB18629		ERR1883710
ENA Slon_et_al_2017	ERR1883406	Archeological sediment	PRJEB18629		ERR1883406
ENA Slon_et_al_2017	ERR1883584	Archeological sediment	PRJEB18629		ERR1883584
ENA Slon_et_al_2017	ERR1883601	Archeological sediment	PRJEB18629		ERR1883601
ENA Slon_et_al_2017	ERR1883726	Archeological sediment	PRJEB18629		ERR1883726
ENA Slon_et_al_2017	ERR1883713	Archeological sediment	PRJEB18629		ERR1883713
ENA Slon_et_al_2017	ERR1883714	Archeological sediment	PRJEB18629		ERR1883714
ENA Slon_et_al_2017	ERR1883408	Archeological sediment	PRJEB18629		ERR1883408
ENA Slon_et_al_2017	ERR1883740	Archeological sediment	PRJEB18629		ERR1883740
ENA Borry_et_al_2020	CBA001	Archeological sediment	PRJEB35362	CBA001	ERR3761401
ENA Borry_et_al_2020	ECO004	Archeological sediment	PRJEB35362	ECO004	ERR3761404
ENA Borry_et_al_2020	DRL001	Archeological sediment	PRJEB35362	DRL001	ERR3761403
ENA Borry_et_al_2020	BRF001	Archeological sediment	PRJEB35362	BRF001	ERR3761400
ENA Borry_et_al_2020	LEI010	Archeological sediment	PRJEB35362	LEI010	ERR3761405
ENA Borry_et_al_2020	MLP001	Archeological sediment	PRJEB35362	MLP001	ERR3761406
ENA Borry_et_al_2020	CMN001	Archeological sediment	PRJEB35362	CMN001	ERR3761402
