# Supplementary material for: Reconstruction of ancient microbial genomes from the human gut
Source: Nature. 2021 May 12;594(7862):234–9. doi: 10.1038/s41586-021-03532-0 (PMC8189908; doi:10.1038/s41586-021-03532-0)
Supplement: Supplementary file 12 — Comparison of assembly results and species composition between UDG-treated and non-UDG treated libraries. Related to Extended Data Fig. 5c-e. [file 41586_2021_3532_MOESM13_ESM.xlsx]

## Sheet: Tab1-udg_vs_non_udg
Sample ID	Sample type	Site	# read pairs		# contigs		Largest contig		# identified species		# annotated genes		# MQ reconstructed genomes		# HQ reconstructed genomes
			downsampled non-UDG	UDG	downsampled non-UDG	UDG	downsampled non-UDG	UDG	downsampled non-UDG	UDG	downsampled non-UDG	UDG	downsampled non-UDG	UDG	downsampled non-UDG	UDG
UT30.3	Paleofeces	Boomerang	16377829	16377829	405127	107499	400342	39850	67	43	294220	61980	19	3	11	0
UT2.12	Paleofeces	Boomerang	66874844	66874844	336668	182204	646494	445190	94	84	228624	102406	3	1	2	1
UT43.2	Paleofeces	Boomerang	4372269	4372269	106745	22258	41281	8100	37	29	49847	8773	1	0	0	0
AW107	Paleofeces	Arid West Cave	37536448	37536448	482644	286642	68406	37180	64	51	282858	161873	13	7	3	0
AW108	Paleofeces	Arid West Cave	55312250	55312250	387107	243854	112793	15595	56	48	259073	149575	8	1	6	0
AW110A	Paleofeces	Arid West Cave	54901779	54901779	354765	245221	87194	36005	113	101	250553	141443	18	4	3	0
Zape1	Paleofeces	Zape	40478990	40478990	469345	324026	83824	49733	67	64	298316	189893	17	4	2	0
Zape2	Paleofeces	Zape	28086247	28086247	248299	205766	125116	37693	110	88	150930	100282	2	1	3	0
Zape3	Paleofeces	Zape	63832240	63832240	404836	297103	240997	106121	130	101	298088	205317	10	8	7	3
Statistics	# contigs	Largest contig	# identified species	# annotated genes	# MQ reconstructed genomes	# HQ reconstructed genomes
Non-UDG average	355060	200716	82	234723	10.1111	4.11111
Non-UDG standard deviation	116590	200971	30.9597	83663.9	7.07892	3.33333
UDG average	212730	86163	67.6667	124616	3.22222	0.444444
UDG standard deviation	97035.1	137436	26.6552	62745.7	2.81859	1.01379

## Sheet: Tab2-MetaPhlAn2_udg_vs_non_udg
	UT30.3	UT30.3_udg	UT2.12	UT2.12_udg	UT43.2	UT43.2_udg	AW107	AW107_udg	AW108	AW108_udg	AW110A	AW110A_udg	Zape1	Zape1_udg	Zape2	Zape2_udg	Zape3	Zape3_udg
k__Archaea	2.67366	0.38993	0.00405	0.00435	6.50103	6.55536	3.5207	5.45428	0.082	0.06242	0.3494	0.83107	0.64326	1.28001	0.00557	0	0.0249	0.00476
k__Archaea|p__Euryarchaeota	2.67366	0.38993	0.00405	0.00435	6.50103	6.55536	3.5207	5.45428	0.082	0.06242	0.3494	0.83107	0.64326	1.28001	0.00557	0	0.0249	0.00476
k__Archaea|p__Euryarchaeota|c__Halobacteria	0	0	0	0	0	0	0	0	0	0	0	0	0	0	0	0	0.0249	0.00476
k__Archaea|p__Euryarchaeota|c__Halobacteria|o__Halobacteriales	0	0	0	0	0	0	0	0	0	0	0	0	0	0	0	0	0.0249	0.00476
k__Archaea|p__Euryarchaeota|c__Halobacteria|o__Halobacteriales|f__Halobacteriaceae	0	0	0	0	0	0	0	0	0	0	0	0	0	0	0	0	0.0249	0.00476
k__Archaea|p__Euryarchaeota|c__Halobacteria|o__Halobacteriales|f__Halobacteriaceae|g__Halobacterium	0	0	0	0	0	0	0	0	0	0	0	0	0	0	0	0	0.00153	0
k__Archaea|p__Euryarchaeota|c__Halobacteria|o__Halobacteriales|f__Halobacteriaceae|g__Halobacterium|s__Halobacterium_unclassified	0	0	0	0	0	0	0	0	0	0	0	0	0	0	0	0	0.00153	0
k__Archaea|p__Euryarchaeota|c__Halobacteria|o__Halobacteriales|f__Halobacteriaceae|g__Halococcus	0	0	0	0	0	0	0	0	0	0	0	0	0	0	0	0	0.02338	0.00476
k__Archaea|p__Euryarchaeota|c__Halobacteria|o__Halobacteriales|f__Halobacteriaceae|g__Halococcus|s__Halococcus_unclassified	0	0	0	0	0	0	0	0	0	0	0	0	0	0	0	0	0.02338	0.00476
k__Archaea|p__Euryarchaeota|c__Methanobacteria	2.67366	0.38993	0.00405	0.00435	6.50103	6.55536	3.5207	5.45428	0.082	0.06242	0.3494	0.83107	0.64326	1.28001	0.00557	0	0	0
k__Archaea|p__Euryarchaeota|c__Methanobacteria|o__Methanobacteriales	2.67366	0.38993	0.00405	0.00435	6.50103	6.55536	3.5207	5.45428	0.082	0.06242	0.3494	0.83107	0.64326	1.28001	0.00557	0	0	0
k__Archaea|p__Euryarchaeota|c__Methanobacteria|o__Methanobacteriales|f__Methanobacteriaceae	2.67366	0.38993	0.00405	0.00435	6.50103	6.55536	3.5207	5.45428	0.082	0.06242	0.3494	0.83107	0.64326	1.28001	0.00557	0	0	0
k__Archaea|p__Euryarchaeota|c__Methanobacteria|o__Methanobacteriales|f__Methanobacteriaceae|g__Methanobrevibacter	2.67366	0.38993	0.00405	0.00435	6.50103	6.55536	3.0145	4.77741	0.082	0.06242	0.3494	0.83107	0.64326	1.28001	0	0	0	0
k__Archaea|p__Euryarchaeota|c__Methanobacteria|o__Methanobacteriales|f__Methanobacteriaceae|g__Methanobrevibacter|s__Methanobrevibacter_smithii	2.67366	0.15623	0.00405	0	6.50103	5.78221	1.60988	2.99187	0.082	0.06242	0.24697	0.29232	0.35069	0.7093	0	0	0	0
k__Archaea|p__Euryarchaeota|c__Methanobacteria|o__Methanobacteriales|f__Methanobacteriaceae|g__Methanobrevibacter|s__Methanobrevibacter_smithii|t__Methanobrevibacter_smithii_unclassified	2.67366	0.15623	0.00405	0	6.50103	5.78221	1.60988	2.99187	0.082	0.06242	0.24697	0.29232	0.35069	0.7093	0	0	0	0
k__Archaea|p__Euryarchaeota|c__Methanobacteria|o__Methanobacteriales|f__Methanobacteriaceae|g__Methanobrevibacter|s__Methanobrevibacter_unclassified	0	0.2337	0	0.00435	0	0.77315	1.40462	1.78555	0	0	0.10243	0.53875	0.29257	0.57071	0	0	0	0
k__Archaea|p__Euryarchaeota|c__Methanobacteria|o__Methanobacteriales|f__Methanobacteriaceae|g__Methanosphaera	0	0	0	0	0	0	0.5062	0.67687	0	0	0	0	0	0	0.00557	0	0	0
k__Archaea|p__Euryarchaeota|c__Methanobacteria|o__Methanobacteriales|f__Methanobacteriaceae|g__Methanosphaera|s__Methanosphaera_stadtmanae	0	0	0	0	0	0	0.5062	0.67687	0	0	0	0	0	0	0.00557	0	0	0
k__Archaea|p__Euryarchaeota|c__Methanobacteria|o__Methanobacteriales|f__Methanobacteriaceae|g__Methanosphaera|s__Methanosphaera_stadtmanae|t__GCF_000012545	0	0	0	0	0	0	0.5062	0.67687	0	0	0	0	0	0	0.00557	0	0	0
k__Bacteria	97.3018	99.5694	99.8956	99.8171	93.499	93.4446	96.1182	94.378	76.4605	78.2826	99.645	99.1689	99.3268	98.7011	96.0376	96.0745	99.2369	99.4429
k__Bacteria|p__Acidobacteria	0	0	0	0	0	0	0	0	0	0	0	0	0	0	0	0	0.01538	0
k__Bacteria|p__Acidobacteria|c__Acidobacteriia	0	0	0	0	0	0	0	0	0	0	0	0	0	0	0	0	0.01538	0
k__Bacteria|p__Acidobacteria|c__Acidobacteriia|o__Acidobacteriales	0	0	0	0	0	0	0	0	0	0	0	0	0	0	0	0	0.01538	0
k__Bacteria|p__Acidobacteria|c__Acidobacteriia|o__Acidobacteriales|f__Acidobacteriaceae	0	0	0	0	0	0	0	0	0	0	0	0	0	0	0	0	0.01538	0
k__Bacteria|p__Acidobacteria|c__Acidobacteriia|o__Acidobacteriales|f__Acidobacteriaceae|g__Acidobacteriaceae_unclassified	0	0	0	0	0	0	0	0	0	0	0	0	0	0	0	0	0.01538	0
k__Bacteria|p__Actinobacteria	0.07395	0.10662	0.10164	0.12423	3.87891	2.9258	1.47107	1.05326	3.40707	2.59483	5.20619	4.88676	0.59757	0.43756	9.57843	6.25412	5.6126	3.26264
k__Bacteria|p__Actinobacteria|c__Actinobacteria	0.07395	0.10662	0.10164	0.12423	3.87891	2.9258	1.47107	1.05326	3.40707	2.59483	5.20619	4.88676	0.59757	0.43756	9.57843	6.25412	5.6126	3.26264
k__Bacteria|p__Actinobacteria|c__Actinobacteria|o__Actinomycetales	0.06163	0.0187	0.10117	0.12289	3.87891	2.9258	1.18722	0.94028	2.66633	1.62532	0.24025	0.27288	0.47627	0.33869	3.09456	1.2071	4.76083	2.62621
k__Bacteria|p__Actinobacteria|c__Actinobacteria|o__Actinomycetales|f__Actinomycetaceae	0	0	0	0	0	0	0	0	0	0	0.05032	0.0413	0	0	0	0	0	0
k__Bacteria|p__Actinobacteria|c__Actinobacteria|o__Actinomycetales|f__Actinomycetaceae|g__Actinomyces	0	0	0	0	0	0	0	0	0	0	0.05032	0.0413	0	0	0	0	0	0
k__Bacteria|p__Actinobacteria|c__Actinobacteria|o__Actinomycetales|f__Actinomycetaceae|g__Actinomyces|s__Actinomyces_odontolyticus	0	0	0	0	0	0	0	0	0	0	0.05032	0.0413	0	0	0	0	0	0
k__Bacteria|p__Actinobacteria|c__Actinobacteria|o__Actinomycetales|f__Actinomycetaceae|g__Actinomyces|s__Actinomyces_odontolyticus|t__Actinomyces_odontolyticus_unclassified	0	0	0	0	0	0	0	0	0	0	0.05032	0.0413	0	0	0	0	0	0
k__Bacteria|p__Actinobacteria|c__Actinobacteria|o__Actinomycetales|f__Brevibacteriaceae	0	0	0	0	0	0	0	0	0	0	0	0	0	0	0.03095	0	0	0
k__Bacteria|p__Actinobacteria|c__Actinobacteria|o__Actinomycetales|f__Brevibacteriaceae|g__Brevibacterium	0	0	0	0	0	0	0	0	0	0	0	0	0	0	0.03095	0	0	0
k__Bacteria|p__Actinobacteria|c__Actinobacteria|o__Actinomycetales|f__Brevibacteriaceae|g__Brevibacterium|s__Brevibacterium_unclassified	0	0	0	0	0	0	0	0	0	0	0	0	0	0	0.03095	0	0	0
k__Bacteria|p__Actinobacteria|c__Actinobacteria|o__Actinomycetales|f__Corynebacteriaceae	0	0	0	0	0	0	0.01601	0	0.0381	0.21842	0.00828	0	0.13436	0.09866	0.11055	0.21346	1.43513	0.91882
k__Bacteria|p__Actinobacteria|c__Actinobacteria|o__Actinomycetales|f__Corynebacteriaceae|g__Corynebacterium	0	0	0	0	0	0	0.01601	0	0.0381	0.21842	0.00828	0	0.13436	0.09866	0.11055	0.21346	1.43513	0.91882
k__Bacteria|p__Actinobacteria|c__Actinobacteria|o__Actinomycetales|f__Corynebacteriaceae|g__Corynebacterium|s__Corynebacterium_casei	0	0	0	0	0	0	0	0	0	0	0	0	0	0	0.00832	0	0.03574	0.01013
k__Bacteria|p__Actinobacteria|c__Actinobacteria|o__Actinomycetales|f__Corynebacteriaceae|g__Corynebacterium|s__Corynebacterium_casei|t__GCF_000234765	0	0	0	0	0	0	0	0	0	0	0	0	0	0	0.00832	0	0.03574	0.01013
k__Bacteria|p__Actinobacteria|c__Actinobacteria|o__Actinomycetales|f__Corynebacteriaceae|g__Corynebacterium|s__Corynebacterium_crenatum	0	0	0	0	0	0	0	0	0.03416	0.21842	0	0	0	0	0	0.11898	0.04331	0.10726
k__Bacteria|p__Actinobacteria|c__Actinobacteria|o__Actinomycetales|f__Corynebacteriaceae|g__Corynebacterium|s__Corynebacterium_crenatum|t__GCF_000380545	0	0	0	0	0	0	0	0	0.03416	0.21842	0	0	0	0	0	0.11898	0.04331	0.10726
k__Bacteria|p__Actinobacteria|c__Actinobacteria|o__Actinomycetales|f__Corynebacteriaceae|g__Corynebacterium|s__Corynebacterium_efficiens	0	0	0	0	0	0	0.01601	0	0.00394	0	0.00828	0	0.13436	0.09866	0.09736	0.09448	0.54643	0.35498
k__Bacteria|p__Actinobacteria|c__Actinobacteria|o__Actinomycetales|f__Corynebacteriaceae|g__Corynebacterium|s__Corynebacterium_efficiens|t__Corynebacterium_efficiens_unclassified	0	0	0	0	0	0	0.01601	0	0.00394	0	0.00828	0	0.13436	0.09866	0.09736	0.09448	0.54643	0.35498
k__Bacteria|p__Actinobacteria|c__Actinobacteria|o__Actinomycetales|f__Corynebacteriaceae|g__Corynebacterium|s__Corynebacterium_halotolerans	0	0	0	0	0	0	0	0	0	0	0	0	0	0	0.00487	0	0.79521	0.44645
k__Bacteria|p__Actinobacteria|c__Actinobacteria|o__Actinomycetales|f__Corynebacteriaceae|g__Corynebacterium|s__Corynebacterium_halotolerans|t__GCF_000341345	0	0	0	0	0	0	0	0	0	0	0	0	0	0	0.00487	0	0.79521	0.44645
k__Bacteria|p__Actinobacteria|c__Actinobacteria|o__Actinomycetales|f__Corynebacteriaceae|g__Corynebacterium|s__Corynebacterium_maris	0	0	0	0	0	0	0	0	0	0	0	0	0	0	0	0	0.01443	0
k__Bacteria|p__Actinobacteria|c__Actinobacteria|o__Actinomycetales|f__Corynebacteriaceae|g__Corynebacterium|s__Corynebacterium_maris|t__GCF_000442645	0	0	0	0	0	0	0	0	0	0	0	0	0	0	0	0	0.01443	0
k__Bacteria|p__Actinobacteria|c__Actinobacteria|o__Actinomycetales|f__Dermabacteraceae	0	0	0.00437	0.00623	3.3809	2.40338	0	0	0	0	0	0	0.00954	0	0.69767	0.58967	0.58259	0.79008
k__Bacteria|p__Actinobacteria|c__Actinobacteria|o__Actinomycetales|f__Dermabacteraceae|g__Brachybacterium	0	0	0.00437	0.00623	0.47236	0.95581	0	0	0	0	0	0	0.00954	0	0.69767	0.58967	0.52836	0.28834
k__Bacteria|p__Actinobacteria|c__Actinobacteria|o__Actinomycetales|f__Dermabacteraceae|g__Brachybacterium|s__Brachybacterium_paraconglomeratum	0	0	0	0	0	0	0	0	0	0	0	0	0	0	0.17671	0.106	0.07333	0.03098
k__Bacteria|p__Actinobacteria|c__Actinobacteria|o__Actinomycetales|f__Dermabacteraceae|g__Brachybacterium|s__Brachybacterium_paraconglomeratum|t__GCF_000233655	0	0	0	0	0	0	0	0	0	0	0	0	0	0	0.17671	0.106	0.07333	0.03098
k__Bacteria|p__Actinobacteria|c__Actinobacteria|o__Actinomycetales|f__Dermabacteraceae|g__Brachybacterium|s__Brachybacterium_unclassified	0	0	0.00437	0.00623	0.47236	0.95581	0	0	0	0	0	0	0.00954	0	0.52096	0.48367	0.45503	0.25736
k__Bacteria|p__Actinobacteria|c__Actinobacteria|o__Actinomycetales|f__Dermabacteraceae|g__Dermabacteraceae_unclassified	0	0	0	0	2.90854	1.44756	0	0	0	0	0	0	0	0	0	0	0.05423	0.50175
k__Bacteria|p__Actinobacteria|c__Actinobacteria|o__Actinomycetales|f__Dermatophilaceae	0	0	0.0053	0	0	0	0	0	0	0	0	0	0	0	0.02838	0	0	0
k__Bacteria|p__Actinobacteria|c__Actinobacteria|o__Actinomycetales|f__Dermatophilaceae|g__Dermatophilaceae_unclassified	0	0	0.0053	0	0	0	0	0	0	0	0	0	0	0	0.02838	0	0	0
k__Bacteria|p__Actinobacteria|c__Actinobacteria|o__Actinomycetales|f__Dietziaceae	0	0	0	0.00033	0	0	0	0	0	0	0	0	0	0	0.02071	0	0.13819	0.07344
k__Bacteria|p__Actinobacteria|c__Actinobacteria|o__Actinomycetales|f__Dietziaceae|g__Dietzia	0	0	0	0.00033	0	0	0	0	0	0	0	0	0	0	0.02071	0	0.13819	0.07344
k__Bacteria|p__Actinobacteria|c__Actinobacteria|o__Actinomycetales|f__Dietziaceae|g__Dietzia|s__Dietzia_cinnamea	0	0	0	0	0	0	0	0	0	0	0	0	0	0	0	0	0.02564	0
k__Bacteria|p__Actinobacteria|c__Actinobacteria|o__Actinomycetales|f__Dietziaceae|g__Dietzia|s__Dietzia_cinnamea|t__GCF_000186325	0	0	0	0	0	0	0	0	0	0	0	0	0	0	0	0	0.02564	0
k__Bacteria|p__Actinobacteria|c__Actinobacteria|o__Actinomycetales|f__Dietziaceae|g__Dietzia|s__Dietzia_unclassified	0	0	0	0.00033	0	0	0	0	0	0	0	0	0	0	0.02071	0	0.11255	0.07344
k__Bacteria|p__Actinobacteria|c__Actinobacteria|o__Actinomycetales|f__Geodermatophilaceae	0	0	0	0	0	0	0	0	0	0	0	0	0	0	0	0	0.00483	0
k__Bacteria|p__Actinobacteria|c__Actinobacteria|o__Actinomycetales|f__Geodermatophilaceae|g__Geodermatophilaceae_unclassified	0	0	0	0	0	0	0	0	0	0	0	0	0	0	0	0	0.00483	0
k__Bacteria|p__Actinobacteria|c__Actinobacteria|o__Actinomycetales|f__Intrasporangiaceae	0	0	0	0	0	0	0	0	0	0	0	0	0	0	0	0	0.01872	0
k__Bacteria|p__Actinobacteria|c__Actinobacteria|o__Actinomycetales|f__Intrasporangiaceae|g__Serinicoccus	0	0	0	0	0	0	0	0	0	0	0	0	0	0	0	0	0.01872	0
k__Bacteria|p__Actinobacteria|c__Actinobacteria|o__Actinomycetales|f__Intrasporangiaceae|g__Serinicoccus|s__Serinicoccus_unclassified	0	0	0	0	0	0	0	0	0	0	0	0	0	0	0	0	0.01872	0
k__Bacteria|p__Actinobacteria|c__Actinobacteria|o__Actinomycetales|f__Microbacteriaceae	0	0.0187	0.00322	0.00673	0	0	0	0	0	0	0.00104	0	0	0	0.04036	0.0176	0.03636	0.01107
k__Bacteria|p__Actinobacteria|c__Actinobacteria|o__Actinomycetales|f__Microbacteriaceae|g__Agrococcus	0	0	0	0.00533	0	0	0	0	0	0	0	0	0	0	0.04036	0.0176	0.0152	0
k__Bacteria|p__Actinobacteria|c__Actinobacteria|o__Actinomycetales|f__Microbacteriaceae|g__Agrococcus|s__Agrococcus_pavilionensis	0	0	0	0.00533	0	0	0	0	0	0	0	0	0	0	0.04036	0.0176	0.0152	0
k__Bacteria|p__Actinobacteria|c__Actinobacteria|o__Actinomycetales|f__Microbacteriaceae|g__Agrococcus|s__Agrococcus_pavilionensis|t__GCF_000400485	0	0	0	0.00533	0	0	0	0	0	0	0	0	0	0	0.04036	0.0176	0.0152	0
k__Bacteria|p__Actinobacteria|c__Actinobacteria|o__Actinomycetales|f__Microbacteriaceae|g__Agromyces	0	0.0187	0	0.00139	0	0	0	0	0	0	0	0	0	0	0	0	0	0.01107
k__Bacteria|p__Actinobacteria|c__Actinobacteria|o__Actinomycetales|f__Microbacteriaceae|g__Agromyces|s__Agromyces_unclassified	0	0.0187	0	0.00139	0	0	0	0	0	0	0	0	0	0	0	0	0	0.01107
k__Bacteria|p__Actinobacteria|c__Actinobacteria|o__Actinomycetales|f__Microbacteriaceae|g__Clavibacter	0	0	0	0	0	0	0	0	0	0	0.00104	0	0	0	0	0	0	0
k__Bacteria|p__Actinobacteria|c__Actinobacteria|o__Actinomycetales|f__Microbacteriaceae|g__Clavibacter|s__Clavibacter_michiganensis	0	0	0	0	0	0	0	0	0	0	0.00104	0	0	0	0	0	0	0
k__Bacteria|p__Actinobacteria|c__Actinobacteria|o__Actinomycetales|f__Microbacteriaceae|g__Clavibacter|s__Clavibacter_michiganensis|t__Clavibacter_michiganensis_unclassified	0	0	0	0	0	0	0	0	0	0	0.00104	0	0	0	0	0	0	0
k__Bacteria|p__Actinobacteria|c__Actinobacteria|o__Actinomycetales|f__Microbacteriaceae|g__Curtobacterium	0	0	0	0	0	0	0	0	0	0	0	0	0	0	0	0	0.01449	0
k__Bacteria|p__Actinobacteria|c__Actinobacteria|o__Actinomycetales|f__Microbacteriaceae|g__Curtobacterium|s__Curtobacterium_unclassified	0	0	0	0	0	0	0	0	0	0	0	0	0	0	0	0	0.01449	0
k__Bacteria|p__Actinobacteria|c__Actinobacteria|o__Actinomycetales|f__Microbacteriaceae|g__Leucobacter	0	0	0.00322	0	0	0	0	0	0	0	0	0	0	0	0	0	0.00667	0
k__Bacteria|p__Actinobacteria|c__Actinobacteria|o__Actinomycetales|f__Microbacteriaceae|g__Leucobacter|s__Leucobacter_unclassified	0	0	0.00322	0	0	0	0	0	0	0	0	0	0	0	0	0	0.00667	0
k__Bacteria|p__Actinobacteria|c__Actinobacteria|o__Actinomycetales|f__Micrococcaceae	0.06163	0	0.04668	0.05889	0.14078	0	1.17121	0.94028	2.62823	1.40691	0.18062	0.23158	0.33237	0.24003	2.06653	0.34111	2.45287	0.79444
k__Bacteria|p__Actinobacteria|c__Actinobacteria|o__Actinomycetales|f__Micrococcaceae|g__Arthrobacter	0	0	0.02198	0.02727	0	0	0	0	0	0	0	0	0.309	0.19841	0.01889	0.00602	0.64365	0.5155
k__Bacteria|p__Actinobacteria|c__Actinobacteria|o__Actinomycetales|f__Micrococcaceae|g__Arthrobacter|s__Arthrobacter_arilaitensis	0	0	0.02198	0.02727	0	0	0	0	0	0	0	0	0.309	0.19841	0.01889	0.00602	0.64365	0.5155
k__Bacteria|p__Actinobacteria|c__Actinobacteria|o__Actinomycetales|f__Micrococcaceae|g__Arthrobacter|s__Arthrobacter_arilaitensis|t__GCF_000197735	0	0	0.02198	0.02727	0	0	0	0	0	0	0	0	0.309	0.19841	0.01889	0.00602	0.64365	0.5155
k__Bacteria|p__Actinobacteria|c__Actinobacteria|o__Actinomycetales|f__Micrococcaceae|g__Kocuria	0	0	0.00793	0.00781	0	0	0.01571	0	0	0	0.03905	0	0	0.02949	2.01915	0.33509	1.4037	0.07769
k__Bacteria|p__Actinobacteria|c__Actinobacteria|o__Actinomycetales|f__Micrococcaceae|g__Kocuria|s__Kocuria_atrinae	0	0	0	0	0	0	0.01571	0	0	0	0	0	0	0	0.12774	0.10663	0.11626	0.06064
k__Bacteria|p__Actinobacteria|c__Actinobacteria|o__Actinomycetales|f__Micrococcaceae|g__Kocuria|s__Kocuria_atrinae|t__GCF_000286355	0	0	0	0	0	0	0.01571	0	0	0	0	0	0	0	0.12774	0.10663	0.11626	0.06064
k__Bacteria|p__Actinobacteria|c__Actinobacteria|o__Actinomycetales|f__Micrococcaceae|g__Kocuria|s__Kocuria_rhizophila	0	0	0	0	0	0	0	0	0	0	0	0	0	0	0	0	0.00406	0
k__Bacteria|p__Actinobacteria|c__Actinobacteria|o__Actinomycetales|f__Micrococcaceae|g__Kocuria|s__Kocuria_rhizophila|t__Kocuria_rhizophila_unclassified	0	0	0	0	0	0	0	0	0	0	0	0	0	0	0	0	0.00406	0
k__Bacteria|p__Actinobacteria|c__Actinobacteria|o__Actinomycetales|f__Micrococcaceae|g__Kocuria|s__Kocuria_sp_UCD_OTCP	0	0	0	0	0	0	0	0	0	0	0	0	0	0	1.89141	0	1.28338	0
k__Bacteria|p__Actinobacteria|c__Actinobacteria|o__Actinomycetales|f__Micrococcaceae|g__Kocuria|s__Kocuria_sp_UCD_OTCP|t__GCF_000349605	0	0	0	0	0	0	0	0	0	0	0	0	0	0	1.89141	0	1.28338	0
k__Bacteria|p__Actinobacteria|c__Actinobacteria|o__Actinomycetales|f__Micrococcaceae|g__Kocuria|s__Kocuria_unclassified	0	0	0.00793	0.00781	0	0	0	0	0	0	0.03905	0	0	0.02949	0	0.22847	0	0.01705
k__Bacteria|p__Actinobacteria|c__Actinobacteria|o__Actinomycetales|f__Micrococcaceae|g__Micrococcus	0	0	0	0	0	0	0	0	0	0	0	0	0	0	0.01304	0	0.09756	0.03326
k__Bacteria|p__Actinobacteria|c__Actinobacteria|o__Actinomycetales|f__Micrococcaceae|g__Micrococcus|s__Micrococcus_luteus	0	0	0	0	0	0	0	0	0	0	0	0	0	0	0.01304	0	0.09756	0.03326
k__Bacteria|p__Actinobacteria|c__Actinobacteria|o__Actinomycetales|f__Micrococcaceae|g__Micrococcus|s__Micrococcus_luteus|t__Micrococcus_luteus_unclassified	0	0	0	0	0	0	0	0	0	0	0	0	0	0	0.01304	0	0.09756	0.03326
k__Bacteria|p__Actinobacteria|c__Actinobacteria|o__Actinomycetales|f__Micrococcaceae|g__Rothia	0.06163	0	0.01677	0.02382	0.14078	0	1.1555	0.94028	2.62823	1.40691	0.14157	0.23158	0.02337	0.01213	0.01545	0	0.30796	0.16799
k__Bacteria|p__Actinobacteria|c__Actinobacteria|o__Actinomycetales|f__Micrococcaceae|g__Rothia|s__Rothia_dentocariosa	0	0	0	0	0	0	0	0	0	0	0	0	0	0	0	0	0.0011	0
k__Bacteria|p__Actinobacteria|c__Actinobacteria|o__Actinomycetales|f__Micrococcaceae|g__Rothia|s__Rothia_dentocariosa|t__Rothia_dentocariosa_unclassified	0	0	0	0	0	0	0	0	0	0	0	0	0	0	0	0	0.0011	0
k__Bacteria|p__Actinobacteria|c__Actinobacteria|o__Actinomycetales|f__Micrococcaceae|g__Rothia|s__Rothia_mucilaginosa	0.0273	0	0.01677	0.02382	0.14078	0	1.1555	0.94028	2.62823	1.40691	0.14157	0.23158	0.02337	0.01213	0	0	0.30686	0.16799
k__Bacteria|p__Actinobacteria|c__Actinobacteria|o__Actinomycetales|f__Micrococcaceae|g__Rothia|s__Rothia_mucilaginosa|t__Rothia_mucilaginosa_unclassified	0.0273	0	0.01677	0.02382	0.14078	0	1.1555	0.94028	2.62823	1.40691	0.14157	0.23158	0.02337	0.01213	0	0	0.30686	0.16799
k__Bacteria|p__Actinobacteria|c__Actinobacteria|o__Actinomycetales|f__Micrococcaceae|g__Rothia|s__Rothia_unclassified	0.03433	0	0	0	0	0	0	0	0	0	0	0	0	0	0.01545	0	0	0
k__Bacteria|p__Actinobacteria|c__Actinobacteria|o__Actinomycetales|f__Nocardiaceae	0	0	0.00469	0.00969	0	0	0	0	0	0	0	0	0	0	0	0	0	0
k__Bacteria|p__Actinobacteria|c__Actinobacteria|o__Actinomycetales|f__Nocardiaceae|g__Rhodococcus	0	0	0.00469	0.00969	0	0	0	0	0	0	0	0	0	0	0	0	0	0
k__Bacteria|p__Actinobacteria|c__Actinobacteria|o__Actinomycetales|f__Nocardiaceae|g__Rhodococcus|s__Rhodococcus_pyridinivorans	0	0	0.00114	0.00398	0	0	0	0	0	0	0	0	0	0	0	0	0	0
k__Bacteria|p__Actinobacteria|c__Actinobacteria|o__Actinomycetales|f__Nocardiaceae|g__Rhodococcus|s__Rhodococcus_pyridinivorans|t__GCF_000236965	0	0	0.00114	0.00398	0	0	0	0	0	0	0	0	0	0	0	0	0	0
k__Bacteria|p__Actinobacteria|c__Actinobacteria|o__Actinomycetales|f__Nocardiaceae|g__Rhodococcus|s__Rhodococcus_rhodochrous	0	0	0.00356	0.00571	0	0	0	0	0	0	0	0	0	0	0	0	0	0
k__Bacteria|p__Actinobacteria|c__Actinobacteria|o__Actinomycetales|f__Nocardiaceae|g__Rhodococcus|s__Rhodococcus_rhodochrous|t__GCF_000239135	0	0	0.00356	0.00571	0	0	0	0	0	0	0	0	0	0	0	0	0	0
k__Bacteria|p__Actinobacteria|c__Actinobacteria|o__Actinomycetales|f__Nocardioidaceae	0	0	0	0	0	0	0	0	0	0	0	0	0	0	0	0	0.00566	0
k__Bacteria|p__Actinobacteria|c__Actinobacteria|o__Actinomycetales|f__Nocardioidaceae|g__Nocardioides	0	0	0	0	0	0	0	0	0	0	0	0	0	0	0	0	0.00566	0
k__Bacteria|p__Actinobacteria|c__Actinobacteria|o__Actinomycetales|f__Nocardioidaceae|g__Nocardioides|s__Nocardioides_unclassified	0	0	0	0	0	0	0	0	0	0	0	0	0	0	0	0	0.00566	0
k__Bacteria|p__Actinobacteria|c__Actinobacteria|o__Actinomycetales|f__Nocardiopsaceae	0	0	0.00452	0.00954	0	0	0	0	0	0	0	0	0	0	0	0	0.00216	0
k__Bacteria|p__Actinobacteria|c__Actinobacteria|o__Actinomycetales|f__Nocardiopsaceae|g__Nocardiopsis	0	0	0.00452	0.00954	0	0	0	0	0	0	0	0	0	0	0	0	0.00216	0
k__Bacteria|p__Actinobacteria|c__Actinobacteria|o__Actinomycetales|f__Nocardiopsaceae|g__Nocardiopsis|s__Nocardiopsis_dassonvillei	0	0	0.00452	0.00954	0	0	0	0	0	0	0	0	0	0	0	0	0	0
k__Bacteria|p__Actinobacteria|c__Actinobacteria|o__Actinomycetales|f__Nocardiopsaceae|g__Nocardiopsis|s__Nocardiopsis_dassonvillei|t__GCF_000092985	0	0	0.00452	0.00954	0	0	0	0	0	0	0	0	0	0	0	0	0	0
k__Bacteria|p__Actinobacteria|c__Actinobacteria|o__Actinomycetales|f__Nocardiopsaceae|g__Nocardiopsis|s__Nocardiopsis_halotolerans	0	0	0	0	0	0	0	0	0	0	0	0	0	0	0	0	0.00216	0
k__Bacteria|p__Actinobacteria|c__Actinobacteria|o__Actinomycetales|f__Nocardiopsaceae|g__Nocardiopsis|s__Nocardiopsis_halotolerans|t__GCF_000341065	0	0	0	0	0	0	0	0	0	0	0	0	0	0	0	0	0.00216	0
k__Bacteria|p__Actinobacteria|c__Actinobacteria|o__Actinomycetales|f__Promicromonosporaceae	0	0	0.01838	0.00913	0	0	0	0	0	0	0	0	0	0	0	0	0.02022	0
k__Bacteria|p__Actinobacteria|c__Actinobacteria|o__Actinomycetales|f__Promicromonosporaceae|g__Promicromonosporaceae_unclassified	0	0	0.01838	0.00913	0	0	0	0	0	0	0	0	0	0	0	0	0.02022	0
k__Bacteria|p__Actinobacteria|c__Actinobacteria|o__Actinomycetales|f__Pseudonocardiaceae	0	0	0.00968	0.01303	0	0	0	0	0	0	0	0	0	0	0.08145	0.0412	0.05548	0.03835
k__Bacteria|p__Actinobacteria|c__Actinobacteria|o__Actinomycetales|f__Pseudonocardiaceae|g__Saccharomonospora	0	0	0.00968	0.01303	0	0	0	0	0	0	0	0	0	0	0.06659	0.0412	0.05548	0.03835
k__Bacteria|p__Actinobacteria|c__Actinobacteria|o__Actinomycetales|f__Pseudonocardiaceae|g__Saccharomonospora|s__Saccharomonospora_azurea	0	0	0.00968	0.01303	0	0	0	0	0	0	0	0	0	0	0	0	0	0
k__Bacteria|p__Actinobacteria|c__Actinobacteria|o__Actinomycetales|f__Pseudonocardiaceae|g__Saccharomonospora|s__Saccharomonospora_azurea|t__Saccharomonospora_azurea_unclassified	0	0	0.00968	0.01303	0	0	0	0	0	0	0	0	0	0	0	0	0	0
k__Bacteria|p__Actinobacteria|c__Actinobacteria|o__Actinomycetales|f__Pseudonocardiaceae|g__Saccharomonospora|s__Saccharomonospora_unclassified	0	0	0	0	0	0	0	0	0	0	0	0	0	0	0.06659	0.0412	0.05548	0.03835
k__Bacteria|p__Actinobacteria|c__Actinobacteria|o__Actinomycetales|f__Pseudonocardiaceae|g__Saccharopolyspora	0	0	0	0	0	0	0	0	0	0	0	0	0	0	0.01486	0	0	0
k__Bacteria|p__Actinobacteria|c__Actinobacteria|o__Actinomycetales|f__Pseudonocardiaceae|g__Saccharopolyspora|s__Saccharopolyspora_unclassified	0	0	0	0	0	0	0	0	0	0	0	0	0	0	0.01486	0	0	0
k__Bacteria|p__Actinobacteria|c__Actinobacteria|o__Actinomycetales|f__Sanguibacteraceae	0	0	0	0	0.35723	0.52242	0	0	0	0	0	0	0	0	0.01147	0.00405	0	0
k__Bacteria|p__Actinobacteria|c__Actinobacteria|o__Actinomycetales|f__Sanguibacteraceae|g__Sanguibacter	0	0	0	0	0.35723	0.52242	0	0	0	0	0	0	0	0	0.01147	0.00405	0	0
k__Bacteria|p__Actinobacteria|c__Actinobacteria|o__Actinomycetales|f__Sanguibacteraceae|g__Sanguibacter|s__Sanguibacter_keddieii	0	0	0	0	0.35723	0.52242	0	0	0	0	0	0	0	0	0.01147	0.00405	0	0
k__Bacteria|p__Actinobacteria|c__Actinobacteria|o__Actinomycetales|f__Sanguibacteraceae|g__Sanguibacter|s__Sanguibacter_keddieii|t__GCF_000024925	0	0	0	0	0.35723	0.52242	0	0	0	0	0	0	0	0	0.01147	0.00405	0	0
k__Bacteria|p__Actinobacteria|c__Actinobacteria|o__Actinomycetales|f__Streptomycetaceae	0	0	0.00432	0.00931	0	0	0	0	0	0	0	0	0	0	0.0065	0	0.00476	0
k__Bacteria|p__Actinobacteria|c__Actinobacteria|o__Actinomycetales|f__Streptomycetaceae|g__Streptomyces	0	0	0.00432	0.00931	0	0	0	0	0	0	0	0	0	0	0.0065	0	0.00476	0
k__Bacteria|p__Actinobacteria|c__Actinobacteria|o__Actinomycetales|f__Streptomycetaceae|g__Streptomyces|s__Streptomyces_albus	0	0	0	0	0	0	0	0	0	0	0	0	0	0	0.0065	0	0	0
k__Bacteria|p__Actinobacteria|c__Actinobacteria|o__Actinomycetales|f__Streptomycetaceae|g__Streptomyces|s__Streptomyces_albus|t__Streptomyces_albus_unclassified	0	0	0	0	0	0	0	0	0	0	0	0	0	0	0.0065	0	0	0
k__Bacteria|p__Actinobacteria|c__Actinobacteria|o__Actinomycetales|f__Streptomycetaceae|g__Streptomyces|s__Streptomyces_chartreusis	0	0	0.00095	0.00275	0	0	0	0	0	0	0	0	0	0	0	0	0.00476	0
k__Bacteria|p__Actinobacteria|c__Actinobacteria|o__Actinomycetales|f__Streptomycetaceae|g__Streptomyces|s__Streptomyces_chartreusis|t__Streptomyces_chartreusis_unclassified	0	0	0.00095	0.00275	0	0	0	0	0	0	0	0	0	0	0	0	0.00476	0
k__Bacteria|p__Actinobacteria|c__Actinobacteria|o__Actinomycetales|f__Streptomycetaceae|g__Streptomyces|s__Streptomyces_lividans	0	0	0.00338	0.00655	0	0	0	0	0	0	0	0	0	0	0	0	0	0
k__Bacteria|p__Actinobacteria|c__Actinobacteria|o__Actinomycetales|f__Streptomycetaceae|g__Streptomyces|s__Streptomyces_lividans|t__Streptomyces_lividans_unclassified	0	0	0.00338	0.00655	0	0	0	0	0	0	0	0	0	0	0	0	0	0
k__Bacteria|p__Actinobacteria|c__Actinobacteria|o__Actinomycetales|f__Thermomonosporaceae	0	0	0	0	0	0	0	0	0	0	0	0	0	0	0	0	0.00388	0
k__Bacteria|p__Actinobacteria|c__Actinobacteria|o__Actinomycetales|f__Thermomonosporaceae|g__Thermomonosporaceae_unclassified	0	0	0	0	0	0	0	0	0	0	0	0	0	0	0	0	0.00388	0
k__Bacteria|p__Actinobacteria|c__Actinobacteria|o__Bifidobacteriales	0	0	0	0	0	0	0	0	0	0	4.27315	3.86406	0.00308	0	4.86426	3.70367	0.23025	0.15804
k__Bacteria|p__Actinobacteria|c__Actinobacteria|o__Bifidobacteriales|f__Bifidobacteriaceae	0	0	0	0	0	0	0	0	0	0	4.27315	3.86406	0.00308	0	4.86426	3.70367	0.23025	0.15804
k__Bacteria|p__Actinobacteria|c__Actinobacteria|o__Bifidobacteriales|f__Bifidobacteriaceae|g__Alloscardovia	0	0	0	0	0	0	0	0	0	0	0.11418	0.15504	0	0	0	0	0	0
k__Bacteria|p__Actinobacteria|c__Actinobacteria|o__Bifidobacteriales|f__Bifidobacteriaceae|g__Alloscardovia|s__Alloscardovia_omnicolens	0	0	0	0	0	0	0	0	0	0	0.11418	0.15504	0	0	0	0	0	0
k__Bacteria|p__Actinobacteria|c__Actinobacteria|o__Bifidobacteriales|f__Bifidobacteriaceae|g__Alloscardovia|s__Alloscardovia_omnicolens|t__Alloscardovia_omnicolens_unclassified	0	0	0	0	0	0	0	0	0	0	0.11418	0.15504	0	0	0	0	0	0
k__Bacteria|p__Actinobacteria|c__Actinobacteria|o__Bifidobacteriales|f__Bifidobacteriaceae|g__Bifidobacterium	0	0	0	0	0	0	0	0	0	0	4.15898	3.70903	0.00308	0	4.86426	3.70367	0.23025	0.15804
k__Bacteria|p__Actinobacteria|c__Actinobacteria|o__Bifidobacteriales|f__Bifidobacteriaceae|g__Bifidobacterium|s__Bifidobacterium_bifidum	0	0	0	0	0	0	0	0	0	0	0.00155	0	0	0	0.01037	0	0	0
k__Bacteria|p__Actinobacteria|c__Actinobacteria|o__Bifidobacteriales|f__Bifidobacteriaceae|g__Bifidobacterium|s__Bifidobacterium_bifidum|t__Bifidobacterium_bifidum_unclassified	0	0	0	0	0	0	0	0	0	0	0.00155	0	0	0	0.01037	0	0	0
k__Bacteria|p__Actinobacteria|c__Actinobacteria|o__Bifidobacteriales|f__Bifidobacteriaceae|g__Bifidobacterium|s__Bifidobacterium_breve	0	0	0	0	0	0	0	0	0	0	0.32475	0.31141	0	0	0.07504	0.07556	0.02587	0.00779
k__Bacteria|p__Actinobacteria|c__Actinobacteria|o__Bifidobacteriales|f__Bifidobacteriaceae|g__Bifidobacterium|s__Bifidobacterium_breve|t__Bifidobacterium_breve_unclassified	0	0	0	0	0	0	0	0	0	0	0.32475	0.31141	0	0	0.07504	0.07556	0.02587	0.00779
k__Bacteria|p__Actinobacteria|c__Actinobacteria|o__Bifidobacteriales|f__Bifidobacteriaceae|g__Bifidobacterium|s__Bifidobacterium_catenulatum	0	0	0	0	0	0	0	0	0	0	0.01262	0	0	0	0	0	0	0
k__Bacteria|p__Actinobacteria|c__Actinobacteria|o__Bifidobacteriales|f__Bifidobacteriaceae|g__Bifidobacterium|s__Bifidobacterium_catenulatum|t__GCF_000173455	0	0	0	0	0	0	0	0	0	0	0.01262	0	0	0	0	0	0	0
k__Bacteria|p__Actinobacteria|c__Actinobacteria|o__Bifidobacteriales|f__Bifidobacteriaceae|g__Bifidobacterium|s__Bifidobacterium_longum	0	0	0	0	0	0	0	0	0	0	3.82006	3.39762	0.00308	0	4.77885	3.62811	0.20438	0.15025
k__Bacteria|p__Actinobacteria|c__Actinobacteria|o__Bifidobacteriales|f__Bifidobacteriaceae|g__Bifidobacterium|s__Bifidobacterium_longum|t__Bifidobacterium_longum_unclassified	0	0	0	0	0	0	0	0	0	0	3.82006	3.39762	0.00308	0	4.77885	3.62811	0.20438	0.15025
k__Bacteria|p__Actinobacteria|c__Actinobacteria|o__Coriobacteriales	0.01232	0.08792	0.00047	0.00134	0	0	0.28384	0.11298	0.74074	0.96951	0.69278	0.74981	0.11822	0.09886	1.6196	1.34335	0.62152	0.47839
k__Bacteria|p__Actinobacteria|c__Actinobacteria|o__Coriobacteriales|f__Coriobacteriaceae	0.01232	0.08792	0.00047	0.00134	0	0	0.28384	0.11298	0.74074	0.96951	0.69278	0.74981	0.11822	0.09886	1.6196	1.34335	0.62152	0.47839
k__Bacteria|p__Actinobacteria|c__Actinobacteria|o__Coriobacteriales|f__Coriobacteriaceae|g__Collinsella	0.01232	0.08792	0.00047	0.00134	0	0	0.27788	0.11298	0.73211	0.96013	0.65772	0.7057	0.10296	0.09126	1.61329	1.34335	0.60901	0.47361
k__Bacteria|p__Actinobacteria|c__Actinobacteria|o__Coriobacteriales|f__Coriobacteriaceae|g__Collinsella|s__Collinsella_aerofaciens	0	0.05408	0	0	0	0	0.14535	0.08037	0.40756	0.53618	0.47285	0.48045	0.04864	0.03647	0.12832	0.11979	0.39318	0.27007
k__Bacteria|p__Actinobacteria|c__Actinobacteria|o__Coriobacteriales|f__Coriobacteriaceae|g__Collinsella|s__Collinsella_aerofaciens|t__GCF_000169035	0	0.05408	0	0	0	0	0.14535	0.08037	0.40756	0.53618	0.47285	0.48045	0.04864	0.03647	0.12832	0.11979	0.39318	0.27007
k__Bacteria|p__Actinobacteria|c__Actinobacteria|o__Coriobacteriales|f__Coriobacteriaceae|g__Collinsella|s__Collinsella_intestinalis	0	0	0	0	0	0	0	0	0	0	0	0	0	0	0.75558	0.59837	0	0
k__Bacteria|p__Actinobacteria|c__Actinobacteria|o__Coriobacteriales|f__Coriobacteriaceae|g__Collinsella|s__Collinsella_intestinalis|t__GCF_000156175	0	0	0	0	0	0	0	0	0	0	0	0	0	0	0.75558	0.59837	0	0
k__Bacteria|p__Actinobacteria|c__Actinobacteria|o__Coriobacteriales|f__Coriobacteriaceae|g__Collinsella|s__Collinsella_unclassified	0.01232	0.03385	0.00047	0.00134	0	0	0.13254	0.03261	0.32456	0.42395	0.18488	0.22525	0.05432	0.05479	0.72939	0.62519	0.21583	0.20354
k__Bacteria|p__Actinobacteria|c__Actinobacteria|o__Coriobacteriales|f__Coriobacteriaceae|g__Olsenella	0	0	0	0	0	0	0.00596	0	0.00863	0.00938	0.00706	0.02096	0.01526	0.00761	0.00631	0	0.0125	0.00478
k__Bacteria|p__Actinobacteria|c__Actinobacteria|o__Coriobacteriales|f__Coriobacteriaceae|g__Olsenella|s__Olsenella_unclassified	0	0	0	0	0	0	0.00596	0	0.00863	0.00938	0.00706	0.02096	0.01526	0.00761	0.00631	0	0.0125	0.00478
k__Bacteria|p__Actinobacteria|c__Actinobacteria|o__Coriobacteriales|f__Coriobacteriaceae|g__Slackia	0	0	0	0	0	0	0	0	0	0	0.028	0.02315	0	0	0	0	0	0
k__Bacteria|p__Actinobacteria|c__Actinobacteria|o__Coriobacteriales|f__Coriobacteriaceae|g__Slackia|s__Slackia_piriformis	0	0	0	0	0	0	0	0	0	0	0.028	0.02315	0	0	0	0	0	0
k__Bacteria|p__Actinobacteria|c__Actinobacteria|o__Coriobacteriales|f__Coriobacteriaceae|g__Slackia|s__Slackia_piriformis|t__GCF_000296445	0	0	0	0	0	0	0	0	0	0	0.028	0.02315	0	0	0	0	0	0
k__Bacteria|p__Bacteroidetes	2.86697	2.26136	0.13159	0.10101	6.66724	8.23734	25.2911	27.0418	8.58753	10.1215	21.4359	22.3463	12.8133	12.2857	11.6642	12.1732	12.8432	13.8595
k__Bacteria|p__Bacteroidetes|c__Bacteroidia	2.86697	2.26136	0.06852	0.07222	6.66724	8.23734	25.2911	27.0418	8.58753	10.1215	21.4359	22.3463	12.8133	12.2857	11.6642	12.1732	12.8432	13.8595
k__Bacteria|p__Bacteroidetes|c__Bacteroidia|o__Bacteroidales	2.86697	2.26136	0.06852	0.07222	6.66724	8.23734	25.2911	27.0418	8.58753	10.1215	21.4359	22.3463	12.8133	12.2857	11.6642	12.1732	12.8432	13.8595
k__Bacteria|p__Bacteroidetes|c__Bacteroidia|o__Bacteroidales|f__Bacteroidaceae	0.1997	0.19371	0.02181	0.02232	5.17288	6.63624	0	0	0.0051	0	3.97732	3.94724	0.03717	0.01527	2.81568	2.87895	0.30341	0.29647
k__Bacteria|p__Bacteroidetes|c__Bacteroidia|o__Bacteroidales|f__Bacteroidaceae|g__Bacteroides	0.1997	0.19371	0.02181	0.02232	5.17288	6.63624	0	0	0.0051	0	3.97732	3.94724	0.03717	0.01527	2.81568	2.87895	0.30341	0.29647
k__Bacteria|p__Bacteroidetes|c__Bacteroidia|o__Bacteroidales|f__Bacteroidaceae|g__Bacteroides|s__Bacteroides_caccae	0	0	0	0	0	0	0	0	0	0	0	0	0	0	0.04507	0.04157	0	0
k__Bacteria|p__Bacteroidetes|c__Bacteroidia|o__Bacteroidales|f__Bacteroidaceae|g__Bacteroides|s__Bacteroides_caccae|t__Bacteroides_caccae_unclassified	0	0	0	0	0	0	0	0	0	0	0	0	0	0	0.04507	0.04157	0	0
k__Bacteria|p__Bacteroidetes|c__Bacteroidia|o__Bacteroidales|f__Bacteroidaceae|g__Bacteroides|s__Bacteroides_cellulosilyticus	0	0	0.00512	0.00529	0	0	0	0	0	0	0	0	0	0	0	0	0.08433	0.09176
k__Bacteria|p__Bacteroidetes|c__Bacteroidia|o__Bacteroidales|f__Bacteroidaceae|g__Bacteroides|s__Bacteroides_cellulosilyticus|t__Bacteroides_cellulosilyticus_unclassified	0	0	0.00512	0.00529	0	0	0	0	0	0	0	0	0	0	0	0	0.08433	0.09176
k__Bacteria|p__Bacteroidetes|c__Bacteroidia|o__Bacteroidales|f__Bacteroidaceae|g__Bacteroides|s__Bacteroides_coprocola	0	0	0	0	0	0	0	0	0	0	0.1275	0.14376	0	0	0.56378	0.67064	0	0
k__Bacteria|p__Bacteroidetes|c__Bacteroidia|o__Bacteroidales|f__Bacteroidaceae|g__Bacteroides|s__Bacteroides_coprocola|t__GCF_000154845	0	0	0	0	0	0	0	0	0	0	0.1275	0.14376	0	0	0.56378	0.67064	0	0
k__Bacteria|p__Bacteroidetes|c__Bacteroidia|o__Bacteroidales|f__Bacteroidaceae|g__Bacteroides|s__Bacteroides_coprophilus	0	0	0	0	0	0	0	0	0	0	0	0	0	0	0.3932	0.40127	0	0
k__Bacteria|p__Bacteroidetes|c__Bacteroidia|o__Bacteroidales|f__Bacteroidaceae|g__Bacteroides|s__Bacteroides_coprophilus|t__GCF_000157915	0	0	0	0	0	0	0	0	0	0	0	0	0	0	0.3932	0.40127	0	0
k__Bacteria|p__Bacteroidetes|c__Bacteroidia|o__Bacteroidales|f__Bacteroidaceae|g__Bacteroides|s__Bacteroides_dorei	0.06434	0	0	0	0	0	0	0	0	0	0	0	0.01029	0.00936	0.01911	0.00253	0.02158	0.00921
k__Bacteria|p__Bacteroidetes|c__Bacteroidia|o__Bacteroidales|f__Bacteroidaceae|g__Bacteroides|s__Bacteroides_dorei|t__Bacteroides_dorei_unclassified	0.06434	0	0	0	0	0	0	0	0	0	0	0	0.01029	0.00936	0.01911	0.00253	0.02158	0.00921
k__Bacteria|p__Bacteroidetes|c__Bacteroidia|o__Bacteroidales|f__Bacteroidaceae|g__Bacteroides|s__Bacteroides_faecis	0	0	0	0	0	0	0	0	0.0051	0	0.0101	0.01271	0	0	0	0	0.00666	0.00375
k__Bacteria|p__Bacteroidetes|c__Bacteroidia|o__Bacteroidales|f__Bacteroidaceae|g__Bacteroides|s__Bacteroides_faecis|t__GCF_000226135	0	0	0	0	0	0	0	0	0.0051	0	0.0101	0.01271	0	0	0	0	0.00666	0.00375
k__Bacteria|p__Bacteroidetes|c__Bacteroidia|o__Bacteroidales|f__Bacteroidaceae|g__Bacteroides|s__Bacteroides_finegoldii	0	0	0	0	0	0	0	0	0	0	0.01444	0.00105	0	0	0.0153	0.00642	0.002	0.00307
k__Bacteria|p__Bacteroidetes|c__Bacteroidia|o__Bacteroidales|f__Bacteroidaceae|g__Bacteroides|s__Bacteroides_finegoldii|t__Bacteroides_finegoldii_unclassified	0	0	0	0	0	0	0	0	0	0	0.01444	0.00105	0	0	0.0153	0.00642	0.002	0.00307
k__Bacteria|p__Bacteroidetes|c__Bacteroidia|o__Bacteroidales|f__Bacteroidaceae|g__Bacteroides|s__Bacteroides_intestinalis	0	0	0	0	0	0	0	0	0	0	0	0	0	0	0	0	0.03497	0.02892
k__Bacteria|p__Bacteroidetes|c__Bacteroidia|o__Bacteroidales|f__Bacteroidaceae|g__Bacteroides|s__Bacteroides_intestinalis|t__GCF_000172175	0	0	0	0	0	0	0	0	0	0	0	0	0	0	0	0	0.03497	0.02892
k__Bacteria|p__Bacteroidetes|c__Bacteroidia|o__Bacteroidales|f__Bacteroidaceae|g__Bacteroides|s__Bacteroides_ovatus	0	0.19371	0.00849	0.00864	0.01351	0	0	0	0	0	0.02113	0.01863	0	0	0.00195	0	0.07646	0.08736
k__Bacteria|p__Bacteroidetes|c__Bacteroidia|o__Bacteroidales|f__Bacteroidaceae|g__Bacteroides|s__Bacteroides_ovatus|t__Bacteroides_ovatus_unclassified	0	0.19371	0.00849	0.00864	0.01351	0	0	0	0	0	0.02113	0.01863	0	0	0.00195	0	0.07646	0.08736
k__Bacteria|p__Bacteroidetes|c__Bacteroidia|o__Bacteroidales|f__Bacteroidaceae|g__Bacteroides|s__Bacteroides_plebeius	0	0	0	0	0	0	0	0	0	0	1.32229	1.31744	0	0	0.48548	0.48449	0	0
k__Bacteria|p__Bacteroidetes|c__Bacteroidia|o__Bacteroidales|f__Bacteroidaceae|g__Bacteroides|s__Bacteroides_plebeius|t__GCF_000187895	0	0	0	0	0	0	0	0	0	0	1.32229	1.31744	0	0	0.48548	0.48449	0	0
k__Bacteria|p__Bacteroidetes|c__Bacteroidia|o__Bacteroidales|f__Bacteroidaceae|g__Bacteroides|s__Bacteroides_stercoris	0	0	0	0	0	0	0	0	0	0	0	0	0	0	0.40009	0.40217	0	0
k__Bacteria|p__Bacteroidetes|c__Bacteroidia|o__Bacteroidales|f__Bacteroidaceae|g__Bacteroides|s__Bacteroides_stercoris|t__Bacteroides_stercoris_unclassified	0	0	0	0	0	0	0	0	0	0	0	0	0	0	0.40009	0.40217	0	0
k__Bacteria|p__Bacteroidetes|c__Bacteroidia|o__Bacteroidales|f__Bacteroidaceae|g__Bacteroides|s__Bacteroides_thetaiotaomicron	0	0	0	0	0	0	0	0	0	0	0	0	0	0	0.00282	0	0.04846	0.05028
k__Bacteria|p__Bacteroidetes|c__Bacteroidia|o__Bacteroidales|f__Bacteroidaceae|g__Bacteroides|s__Bacteroides_thetaiotaomicron|t__Bacteroides_thetaiotaomicron_unclassified	0	0	0	0	0	0	0	0	0	0	0	0	0	0	0.00282	0	0.04846	0.05028
k__Bacteria|p__Bacteroidetes|c__Bacteroidia|o__Bacteroidales|f__Bacteroidaceae|g__Bacteroides|s__Bacteroides_uniformis	0.13536	0	0.0082	0.00838	5.15937	6.63624	0	0	0	0	2.46594	2.43706	0.02688	0.00591	0.74069	0.73385	0.02895	0.02211
k__Bacteria|p__Bacteroidetes|c__Bacteroidia|o__Bacteroidales|f__Bacteroidaceae|g__Bacteroides|s__Bacteroides_uniformis|t__Bacteroides_uniformis_unclassified	0.13536	0	0.0082	0.00838	5.15937	6.63624	0	0	0	0	2.46594	2.43706	0.02688	0.00591	0.74069	0.73385	0.02895	0.02211
k__Bacteria|p__Bacteroidetes|c__Bacteroidia|o__Bacteroidales|f__Bacteroidaceae|g__Bacteroides|s__Bacteroides_vulgatus	0	0	0	0	0	0	0	0	0	0	0.01591	0.0166	0	0	0.1482	0.13603	0	0
k__Bacteria|p__Bacteroidetes|c__Bacteroidia|o__Bacteroidales|f__Bacteroidaceae|g__Bacteroides|s__Bacteroides_vulgatus|t__Bacteroides_vulgatus_unclassified	0	0	0	0	0	0	0	0	0	0	0.01591	0.0166	0	0	0.1482	0.13603	0	0
k__Bacteria|p__Bacteroidetes|c__Bacteroidia|o__Bacteroidales|f__Porphyromonadaceae	0.3081	0	0	0	0.79378	0.76116	0.03747	0	0.10257	0.13596	1.11447	1.37284	0.06246	0.01024	3.01644	3.37433	0.05458	0.05209
k__Bacteria|p__Bacteroidetes|c__Bacteroidia|o__Bacteroidales|f__Porphyromonadaceae|g__Barnesiella	0	0	0	0	0	0	0	0	0	0	0.48049	0.48502	0	0	2.46952	2.90067	0.05458	0.04365
k__Bacteria|p__Bacteroidetes|c__Bacteroidia|o__Bacteroidales|f__Porphyromonadaceae|g__Barnesiella|s__Barnesiella_intestinihominis	0	0	0	0	0	0	0	0	0	0	0.48049	0.48502	0	0	2.46952	2.90067	0.05458	0.04365
k__Bacteria|p__Bacteroidetes|c__Bacteroidia|o__Bacteroidales|f__Porphyromonadaceae|g__Barnesiella|s__Barnesiella_intestinihominis|t__GCF_000296465	0	0	0	0	0	0	0	0	0	0	0.48049	0.48502	0	0	2.46952	2.90067	0.05458	0.04365
k__Bacteria|p__Bacteroidetes|c__Bacteroidia|o__Bacteroidales|f__Porphyromonadaceae|g__Coprobacter	0	0	0	0	0	0	0	0	0	0	0	0	0	0	0.00315	0.00328	0	0
k__Bacteria|p__Bacteroidetes|c__Bacteroidia|o__Bacteroidales|f__Porphyromonadaceae|g__Coprobacter|s__Coprobacter_fastidiosus	0	0	0	0	0	0	0	0	0	0	0	0	0	0	0.00315	0.00328	0	0
k__Bacteria|p__Bacteroidetes|c__Bacteroidia|o__Bacteroidales|f__Porphyromonadaceae|g__Coprobacter|s__Coprobacter_fastidiosus|t__GCF_000473955	0	0	0	0	0	0	0	0	0	0	0	0	0	0	0.00315	0.00328	0	0
k__Bacteria|p__Bacteroidetes|c__Bacteroidia|o__Bacteroidales|f__Porphyromonadaceae|g__Odoribacter	0	0	0	0	0	0	0	0	0	0	0.09124	0.10847	0	0	0.0123	0	0	0
k__Bacteria|p__Bacteroidetes|c__Bacteroidia|o__Bacteroidales|f__Porphyromonadaceae|g__Odoribacter|s__Odoribacter_unclassified	0	0	0	0	0	0	0	0	0	0	0.09124	0.10847	0	0	0.0123	0	0	0
k__Bacteria|p__Bacteroidetes|c__Bacteroidia|o__Bacteroidales|f__Porphyromonadaceae|g__Parabacteroides	0.3081	0	0	0	0.79378	0.76116	0.03747	0	0.10257	0.13596	0.54275	0.77935	0.06246	0.01024	0.53147	0.47038	0	0.00844
k__Bacteria|p__Bacteroidetes|c__Bacteroidia|o__Bacteroidales|f__Porphyromonadaceae|g__Parabacteroides|s__Parabacteroides_distasonis	0	0	0	0	0	0	0	0	0.00915	0	0	0	0	0	0.02895	0.02909	0	0
k__Bacteria|p__Bacteroidetes|c__Bacteroidia|o__Bacteroidales|f__Porphyromonadaceae|g__Parabacteroides|s__Parabacteroides_distasonis|t__Parabacteroides_distasonis_unclassified	0	0	0	0	0	0	0	0	0.00915	0	0	0	0	0	0.02895	0.02909	0	0
k__Bacteria|p__Bacteroidetes|c__Bacteroidia|o__Bacteroidales|f__Porphyromonadaceae|g__Parabacteroides|s__Parabacteroides_johnsonii	0.07981	0	0	0	0.5685	0.76116	0	0	0	0	0	0	0	0	0.01303	0.003	0	0
k__Bacteria|p__Bacteroidetes|c__Bacteroidia|o__Bacteroidales|f__Porphyromonadaceae|g__Parabacteroides|s__Parabacteroides_johnsonii|t__Parabacteroides_johnsonii_unclassified	0.07981	0	0	0	0.5685	0.76116	0	0	0	0	0	0	0	0	0.01303	0.003	0	0
k__Bacteria|p__Bacteroidetes|c__Bacteroidia|o__Bacteroidales|f__Porphyromonadaceae|g__Parabacteroides|s__Parabacteroides_merdae	0	0	0	0	0	0	0	0	0	0	0.54275	0.4585	0	0	0.38826	0.43828	0	0
k__Bacteria|p__Bacteroidetes|c__Bacteroidia|o__Bacteroidales|f__Porphyromonadaceae|g__Parabacteroides|s__Parabacteroides_merdae|t__Parabacteroides_merdae_unclassified	0	0	0	0	0	0	0	0	0	0	0.54275	0.4585	0	0	0.38826	0.43828	0	0
k__Bacteria|p__Bacteroidetes|c__Bacteroidia|o__Bacteroidales|f__Porphyromonadaceae|g__Parabacteroides|s__Parabacteroides_unclassified	0.22829	0	0	0	0.22528	0	0.03747	0	0.09342	0.13596	0	0.32085	0.06246	0.01024	0.10124	0	0	0.00844
k__Bacteria|p__Bacteroidetes|c__Bacteroidia|o__Bacteroidales|f__Prevotellaceae	2.24905	2.06765	0.04672	0.04991	0.66517	0.83994	25.2536	27.0418	8.47986	9.98554	15.0451	15.9004	12.6717	12.2518	4.28332	4.58214	12.4335	13.4905
k__Bacteria|p__Bacteroidetes|c__Bacteroidia|o__Bacteroidales|f__Prevotellaceae|g__Alloprevotella	0	0	0	0	0	0	0	0	0	0	0.00663	0.01253	0	0	0	0	0	0
k__Bacteria|p__Bacteroidetes|c__Bacteroidia|o__Bacteroidales|f__Prevotellaceae|g__Alloprevotella|s__Alloprevotella_unclassified	0	0	0	0	0	0	0	0	0	0	0.00663	0.01253	0	0	0	0	0	0
k__Bacteria|p__Bacteroidetes|c__Bacteroidia|o__Bacteroidales|f__Prevotellaceae|g__Paraprevotella	0.31874	0	0	0	0.17437	0.0544	0	0	0	0	1.77747	1.65233	0.2238	0.1552	2.27641	2.35239	0.00138	0
k__Bacteria|p__Bacteroidetes|c__Bacteroidia|o__Bacteroidales|f__Prevotellaceae|g__Paraprevotella|s__Paraprevotella_clara	0.03741	0	0	0	0	0	0	0	0	0	0.14696	0.09917	0.02684	0.01157	0.14097	0.16724	0	0
k__Bacteria|p__Bacteroidetes|c__Bacteroidia|o__Bacteroidales|f__Prevotellaceae|g__Paraprevotella|s__Paraprevotella_clara|t__GCF_000233955	0.03741	0	0	0	0	0	0	0	0	0	0.14696	0.09917	0.02684	0.01157	0.14097	0.16724	0	0
k__Bacteria|p__Bacteroidetes|c__Bacteroidia|o__Bacteroidales|f__Prevotellaceae|g__Paraprevotella|s__Paraprevotella_unclassified	0.28133	0	0	0	0.17437	0.0544	0	0	0	0	1.62478	1.55182	0.19696	0.14363	2.08755	2.12838	0.00138	0
k__Bacteria|p__Bacteroidetes|c__Bacteroidia|o__Bacteroidales|f__Prevotellaceae|g__Paraprevotella|s__Paraprevotella_xylaniphila	0	0	0	0	0	0	0	0	0	0	0.00574	0.00135	0	0	0.04789	0.05678	0	0
k__Bacteria|p__Bacteroidetes|c__Bacteroidia|o__Bacteroidales|f__Prevotellaceae|g__Paraprevotella|s__Paraprevotella_xylaniphila|t__GCF_000205165	0	0	0	0	0	0	0	0	0	0	0.00574	0.00135	0	0	0.04789	0.05678	0	0
k__Bacteria|p__Bacteroidetes|c__Bacteroidia|o__Bacteroidales|f__Prevotellaceae|g__Prevotella	1.93031	2.06765	0.04672	0.04991	0.4908	0.78554	25.2536	27.0418	8.47986	9.98554	13.261	14.2355	12.448	12.0966	2.00691	2.22975	12.4322	13.4905
k__Bacteria|p__Bacteroidetes|c__Bacteroidia|o__Bacteroidales|f__Prevotellaceae|g__Prevotella|s__Prevotella_copri	1.4579	1.87357	0.02742	0.02599	0.29664	0.67213	24.8954	26.6997	7.88797	9.34485	12.8211	13.8141	10.5557	10.798	1.9994	2.22975	12.1221	13.2973
k__Bacteria|p__Bacteroidetes|c__Bacteroidia|o__Bacteroidales|f__Prevotellaceae|g__Prevotella|s__Prevotella_copri|t__GCF_000157935	1.4579	1.87357	0.02742	0.02599	0.29664	0.67213	24.8954	26.6997	7.88797	9.34485	12.8211	13.8141	10.5557	10.798	1.9994	2.22975	12.1221	13.2973
k__Bacteria|p__Bacteroidetes|c__Bacteroidia|o__Bacteroidales|f__Prevotellaceae|g__Prevotella|s__Prevotella_stercorea	0.47241	0.19408	0.01929	0.02391	0.19417	0.1134	0.3582	0.34217	0.59189	0.64069	0.4399	0.42142	1.89222	1.2986	0.00751	0	0.31008	0.1932
k__Bacteria|p__Bacteroidetes|c__Bacteroidia|o__Bacteroidales|f__Prevotellaceae|g__Prevotella|s__Prevotella_stercorea|t__GCF_000235885	0.47241	0.19408	0.01929	0.02391	0.19417	0.1134	0.3582	0.34217	0.59189	0.64069	0.4399	0.42142	1.89222	1.2986	0.00751	0	0.31008	0.1932
k__Bacteria|p__Bacteroidetes|c__Bacteroidia|o__Bacteroidales|f__Rikenellaceae	0.11013	0	0	0	0.03541	0	0	0	0	0	1.29902	1.12582	0.04195	0.00844	1.54881	1.33782	0.05169	0.02045
k__Bacteria|p__Bacteroidetes|c__Bacteroidia|o__Bacteroidales|f__Rikenellaceae|g__Alistipes	0.11013	0	0	0	0.03541	0	0	0	0	0	1.29902	1.12582	0.04195	0.00844	1.54881	1.33782	0.05169	0.02045
k__Bacteria|p__Bacteroidetes|c__Bacteroidia|o__Bacteroidales|f__Rikenellaceae|g__Alistipes|s__Alistipes_indistinctus	0	0	0	0	0	0	0	0	0	0	0	0	0.04195	0.00844	0	0	0	0
k__Bacteria|p__Bacteroidetes|c__Bacteroidia|o__Bacteroidales|f__Rikenellaceae|g__Alistipes|s__Alistipes_indistinctus|t__GCF_000231275	0	0	0	0	0	0	0	0	0	0	0	0	0.04195	0.00844	0	0	0	0
k__Bacteria|p__Bacteroidetes|c__Bacteroidia|o__Bacteroidales|f__Rikenellaceae|g__Alistipes|s__Alistipes_onderdonkii	0	0	0	0	0	0	0	0	0	0	0	0	0	0	0.03501	0.02403	0	0
k__Bacteria|p__Bacteroidetes|c__Bacteroidia|o__Bacteroidales|f__Rikenellaceae|g__Alistipes|s__Alistipes_onderdonkii|t__GCF_000374505	0	0	0	0	0	0	0	0	0	0	0	0	0	0	0.03501	0.02403	0	0
k__Bacteria|p__Bacteroidetes|c__Bacteroidia|o__Bacteroidales|f__Rikenellaceae|g__Alistipes|s__Alistipes_putredinis	0	0	0	0	0	0	0	0	0	0	0	0	0	0	0.36738	0.37999	0	0
k__Bacteria|p__Bacteroidetes|c__Bacteroidia|o__Bacteroidales|f__Rikenellaceae|g__Alistipes|s__Alistipes_putredinis|t__GCF_000154465	0	0	0	0	0	0	0	0	0	0	0	0	0	0	0.36738	0.37999	0	0
k__Bacteria|p__Bacteroidetes|c__Bacteroidia|o__Bacteroidales|f__Rikenellaceae|g__Alistipes|s__Alistipes_senegalensis	0	0	0	0	0	0	0	0	0	0	0.00534	0.00225	0	0	0.00752	0.00573	0.00893	0
k__Bacteria|p__Bacteroidetes|c__Bacteroidia|o__Bacteroidales|f__Rikenellaceae|g__Alistipes|s__Alistipes_senegalensis|t__GCF_000312145	0	0	0	0	0	0	0	0	0	0	0.00534	0.00225	0	0	0.00752	0.00573	0.00893	0
k__Bacteria|p__Bacteroidetes|c__Bacteroidia|o__Bacteroidales|f__Rikenellaceae|g__Alistipes|s__Alistipes_shahii	0	0	0	0	0	0	0	0	0	0	0.27975	0.3003	0	0	0.60407	0.54925	0	0
k__Bacteria|p__Bacteroidetes|c__Bacteroidia|o__Bacteroidales|f__Rikenellaceae|g__Alistipes|s__Alistipes_shahii|t__GCF_000210575	0	0	0	0	0	0	0	0	0	0	0.27975	0.3003	0	0	0.60407	0.54925	0	0
k__Bacteria|p__Bacteroidetes|c__Bacteroidia|o__Bacteroidales|f__Rikenellaceae|g__Alistipes|s__Alistipes_sp_AP11	0	0	0	0	0	0	0	0	0	0	0	0	0	0	0.46282	0	0	0
k__Bacteria|p__Bacteroidetes|c__Bacteroidia|o__Bacteroidales|f__Rikenellaceae|g__Alistipes|s__Alistipes_sp_AP11|t__GCF_000321205	0	0	0	0	0	0	0	0	0	0	0	0	0	0	0.46282	0	0	0
k__Bacteria|p__Bacteroidetes|c__Bacteroidia|o__Bacteroidales|f__Rikenellaceae|g__Alistipes|s__Alistipes_unclassified	0.11013	0	0	0	0.03541	0	0	0	0	0	1.01393	0.82327	0	0	0.07202	0.37883	0.04276	0.02045
k__Bacteria|p__Bacteroidetes|c__Sphingobacteriia	0	0	0.06306	0.02879	0	0	0	0	0	0	0	0	0	0	0	0	0	0
k__Bacteria|p__Bacteroidetes|c__Sphingobacteriia|o__Sphingobacteriales	0	0	0.06306	0.02879	0	0	0	0	0	0	0	0	0	0	0	0	0	0
k__Bacteria|p__Bacteroidetes|c__Sphingobacteriia|o__Sphingobacteriales|f__Sphingobacteriaceae	0	0	0.06306	0.02879	0	0	0	0	0	0	0	0	0	0	0	0	0	0
k__Bacteria|p__Bacteroidetes|c__Sphingobacteriia|o__Sphingobacteriales|f__Sphingobacteriaceae|g__Sphingobacterium	0	0	0.06306	0.02879	0	0	0	0	0	0	0	0	0	0	0	0	0	0
k__Bacteria|p__Bacteroidetes|c__Sphingobacteriia|o__Sphingobacteriales|f__Sphingobacteriaceae|g__Sphingobacterium|s__Sphingobacterium_unclassified	0	0	0.06306	0.02879	0	0	0	0	0	0	0	0	0	0	0	0	0	0
k__Bacteria|p__Firmicutes	66.645	25.1374	1.62686	1.313	71.7061	73.5834	60.6197	57.0138	62.3129	62.9456	63.7344	64.7207	74.7984	75.7772	36.2947	43.9346	74.1221	76.3582
k__Bacteria|p__Firmicutes|c__Bacilli	16.4401	3.44198	0.76505	0.3821	3.15785	1.22648	3.48868	4.19387	7.12817	4.39493	19.5728	19.0281	8.94561	8.02455	21.9626	28.1984	41.913	44.238
k__Bacteria|p__Firmicutes|c__Bacilli|o__Bacillales	1.12982	0	0.1302	0.06878	2.70421	1.22648	0.02789	0.01459	0.01176	0	0	0	5.83331	4.80295	0.21258	0.18174	0.4234	0.24765
k__Bacteria|p__Firmicutes|c__Bacilli|o__Bacillales|f__Bacillaceae	0.66736	0	0.07381	0.02902	0	0	0.02352	0.01459	0	0	0	0	0.01699	0	0.15136	0.10013	0.03644	0.05661
k__Bacteria|p__Firmicutes|c__Bacilli|o__Bacillales|f__Bacillaceae|g__Bacillus	0.66736	0	0.0727	0.02902	0	0	0.02352	0.01459	0	0	0	0	0.01699	0	0.14649	0.10013	0.03644	0.05661
k__Bacteria|p__Firmicutes|c__Bacilli|o__Bacillales|f__Bacillaceae|g__Bacillus|s__Bacillus_alcalophilus	0	0	0	0	0	0	0	0	0	0	0	0	0	0	0.03823	0.01568	0	0
k__Bacteria|p__Firmicutes|c__Bacilli|o__Bacillales|f__Bacillaceae|g__Bacillus|s__Bacillus_alcalophilus|t__GCF_000292245	0	0	0	0	0	0	0	0	0	0	0	0	0	0	0.03823	0.01568	0	0
k__Bacteria|p__Firmicutes|c__Bacilli|o__Bacillales|f__Bacillaceae|g__Bacillus|s__Bacillus_cereus_thuringiensis	0	0	0	0	0	0	0	0	0	0	0	0	0	0	0	0	0.03644	0.05661
k__Bacteria|p__Firmicutes|c__Bacilli|o__Bacillales|f__Bacillaceae|g__Bacillus|s__Bacillus_cereus_thuringiensis|t__Bacillus_cereus_thuringiensis_unclassified	0	0	0	0	0	0	0	0	0	0	0	0	0	0	0	0	0.03644	0.05661
k__Bacteria|p__Firmicutes|c__Bacilli|o__Bacillales|f__Bacillaceae|g__Bacillus|s__Bacillus_isronensis	0.66736	0	0.05999	0.02902	0	0	0.02352	0.01459	0	0	0	0	0.01699	0	0.10826	0.08445	0	0
k__Bacteria|p__Firmicutes|c__Bacilli|o__Bacillales|f__Bacillaceae|g__Bacillus|s__Bacillus_isronensis|t__GCF_000298255	0.66736	0	0.05999	0.02902	0	0	0.02352	0.01459	0	0	0	0	0.01699	0	0.10826	0.08445	0	0
k__Bacteria|p__Firmicutes|c__Bacilli|o__Bacillales|f__Bacillaceae|g__Bacillus|s__Bacillus_oceanisediminis	0	0	0.0127	0	0	0	0	0	0	0	0	0	0	0	0	0	0	0
k__Bacteria|p__Firmicutes|c__Bacilli|o__Bacillales|f__Bacillaceae|g__Bacillus|s__Bacillus_oceanisediminis|t__GCF_000294775	0	0	0.0127	0	0	0	0	0	0	0	0	0	0	0	0	0	0	0
k__Bacteria|p__Firmicutes|c__Bacilli|o__Bacillales|f__Bacillaceae|g__Lysinibacillus	0	0	0.00046	0	0	0	0	0	0	0	0	0	0	0	0.00487	0	0	0
k__Bacteria|p__Firmicutes|c__Bacilli|o__Bacillales|f__Bacillaceae|g__Lysinibacillus|s__Lysinibacillus_sphaericus	0	0	0.00046	0	0	0	0	0	0	0	0	0	0	0	0.00487	0	0	0
k__Bacteria|p__Firmicutes|c__Bacilli|o__Bacillales|f__Bacillaceae|g__Lysinibacillus|s__Lysinibacillus_sphaericus|t__Lysinibacillus_sphaericus_unclassified	0	0	0.00046	0	0	0	0	0	0	0	0	0	0	0	0.00487	0	0	0
k__Bacteria|p__Firmicutes|c__Bacilli|o__Bacillales|f__Bacillaceae|g__Ornithinibacillus	0	0	0.00065	0	0	0	0	0	0	0	0	0	0	0	0	0	0	0
k__Bacteria|p__Firmicutes|c__Bacilli|o__Bacillales|f__Bacillaceae|g__Ornithinibacillus|s__Ornithinibacillus_scapharcae	0	0	0.00065	0	0	0	0	0	0	0	0	0	0	0	0	0	0	0
k__Bacteria|p__Firmicutes|c__Bacilli|o__Bacillales|f__Bacillaceae|g__Ornithinibacillus|s__Ornithinibacillus_scapharcae|t__GCF_000190475	0	0	0.00065	0	0	0	0	0	0	0	0	0	0	0	0	0	0	0
k__Bacteria|p__Firmicutes|c__Bacilli|o__Bacillales|f__Bacillales_noname	0	0	0.03772	0.03089	0.91554	0.17175	0	0	0.01176	0	0	0	0	0	0	0	0.00212	0
k__Bacteria|p__Firmicutes|c__Bacilli|o__Bacillales|f__Bacillales_noname|g__Bhargavaea	0	0	0.03772	0.03089	0	0	0	0	0.01176	0	0	0	0	0	0	0	0.00212	0
k__Bacteria|p__Firmicutes|c__Bacilli|o__Bacillales|f__Bacillales_noname|g__Bhargavaea|s__Bhargavaea_cecembensis	0	0	0.03772	0.03089	0	0	0	0	0.01176	0	0	0	0	0	0	0	0.00212	0
k__Bacteria|p__Firmicutes|c__Bacilli|o__Bacillales|f__Bacillales_noname|g__Bhargavaea|s__Bhargavaea_cecembensis|t__GCF_000348905	0	0	0.03772	0.03089	0	0	0	0	0.01176	0	0	0	0	0	0	0	0.00212	0
k__Bacteria|p__Firmicutes|c__Bacilli|o__Bacillales|f__Bacillales_noname|g__Exiguobacterium	0	0	0	0	0.91554	0.17175	0	0	0	0	0	0	0	0	0	0	0	0
k__Bacteria|p__Firmicutes|c__Bacilli|o__Bacillales|f__Bacillales_noname|g__Exiguobacterium|s__Exiguobacterium_pavilionensis	0	0	0	0	0.91554	0.17175	0	0	0	0	0	0	0	0	0	0	0	0
k__Bacteria|p__Firmicutes|c__Bacilli|o__Bacillales|f__Bacillales_noname|g__Exiguobacterium|s__Exiguobacterium_pavilionensis|t__GCF_000416965	0	0	0	0	0.91554	0.17175	0	0	0	0	0	0	0	0	0	0	0	0
k__Bacteria|p__Firmicutes|c__Bacilli|o__Bacillales|f__Planococcaceae	0.46246	0	0.01867	0.00887	1.78867	1.05473	0.00437	0	0	0	0	0	5.81632	4.80295	0.06121	0.08161	0.02073	0.00891
k__Bacteria|p__Firmicutes|c__Bacilli|o__Bacillales|f__Planococcaceae|g__Kurthia	0	0	0	0	0	0	0	0	0	0	0	0	5.80842	4.80295	0	0	0.01896	0.00891
k__Bacteria|p__Firmicutes|c__Bacilli|o__Bacillales|f__Planococcaceae|g__Kurthia|s__Kurthia_sp_Dielmo	0	0	0	0	0	0	0	0	0	0	0	0	5.80842	4.80295	0	0	0	0
k__Bacteria|p__Firmicutes|c__Bacilli|o__Bacillales|f__Planococcaceae|g__Kurthia|s__Kurthia_sp_Dielmo|t__GCF_000307285	0	0	0	0	0	0	0	0	0	0	0	0	5.80842	4.80295	0	0	0	0
k__Bacteria|p__Firmicutes|c__Bacilli|o__Bacillales|f__Planococcaceae|g__Kurthia|s__Kurthia_unclassified	0	0	0	0	0	0	0	0	0	0	0	0	0	0	0	0	0.01896	0.00891
k__Bacteria|p__Firmicutes|c__Bacilli|o__Bacillales|f__Planococcaceae|g__Planococcus	0.12077	0	0	0	1.78867	1.05473	0	0	0	0	0	0	0	0	0	0	0.00177	0
k__Bacteria|p__Firmicutes|c__Bacilli|o__Bacillales|f__Planococcaceae|g__Planococcus|s__Planococcus_antarcticus	0.05461	0	0	0	0.31073	0.06241	0	0	0	0	0	0	0	0	0	0	0	0
k__Bacteria|p__Firmicutes|c__Bacilli|o__Bacillales|f__Planococcaceae|g__Planococcus|s__Planococcus_antarcticus|t__GCF_000264415	0.05461	0	0	0	0.31073	0.06241	0	0	0	0	0	0	0	0	0	0	0	0
k__Bacteria|p__Firmicutes|c__Bacilli|o__Bacillales|f__Planococcaceae|g__Planococcus|s__Planococcus_unclassified	0.06616	0	0	0	1.47795	0.99233	0	0	0	0	0	0	0	0	0	0	0.00177	0
k__Bacteria|p__Firmicutes|c__Bacilli|o__Bacillales|f__Planococcaceae|g__Solibacillus	0.3417	0	0.01867	0.00887	0	0	0.00437	0	0	0	0	0	0.0079	0	0.06121	0.08161	0	0
k__Bacteria|p__Firmicutes|c__Bacilli|o__Bacillales|f__Planococcaceae|g__Solibacillus|s__Solibacillus_silvestris	0.3417	0	0.01867	0.00887	0	0	0.00437	0	0	0	0	0	0.0079	0	0.06121	0.08161	0	0
k__Bacteria|p__Firmicutes|c__Bacilli|o__Bacillales|f__Planococcaceae|g__Solibacillus|s__Solibacillus_silvestris|t__GCF_000271325	0.3417	0	0.01867	0.00887	0	0	0.00437	0	0	0	0	0	0.0079	0	0.06121	0.08161	0	0
k__Bacteria|p__Firmicutes|c__Bacilli|o__Bacillales|f__Staphylococcaceae	0	0	0	0	0	0	0	0	0	0	0	0	0	0	0	0	0.3641	0.18214
k__Bacteria|p__Firmicutes|c__Bacilli|o__Bacillales|f__Staphylococcaceae|g__Macrococcus	0	0	0	0	0	0	0	0	0	0	0	0	0	0	0	0	0.00367	0
k__Bacteria|p__Firmicutes|c__Bacilli|o__Bacillales|f__Staphylococcaceae|g__Macrococcus|s__Macrococcus_caseolyticus	0	0	0	0	0	0	0	0	0	0	0	0	0	0	0	0	0.00367	0
k__Bacteria|p__Firmicutes|c__Bacilli|o__Bacillales|f__Staphylococcaceae|g__Macrococcus|s__Macrococcus_caseolyticus|t__GCF_000010585	0	0	0	0	0	0	0	0	0	0	0	0	0	0	0	0	0.00367	0
k__Bacteria|p__Firmicutes|c__Bacilli|o__Bacillales|f__Staphylococcaceae|g__Salinicoccus	0	0	0	0	0	0	0	0	0	0	0	0	0	0	0	0	0.26581	0.12699
k__Bacteria|p__Firmicutes|c__Bacilli|o__Bacillales|f__Staphylococcaceae|g__Salinicoccus|s__Salinicoccus_carnicancri	0	0	0	0	0	0	0	0	0	0	0	0	0	0	0	0	0.00068	0
k__Bacteria|p__Firmicutes|c__Bacilli|o__Bacillales|f__Staphylococcaceae|g__Salinicoccus|s__Salinicoccus_carnicancri|t__GCF_000330705	0	0	0	0	0	0	0	0	0	0	0	0	0	0	0	0	0.00068	0
k__Bacteria|p__Firmicutes|c__Bacilli|o__Bacillales|f__Staphylococcaceae|g__Salinicoccus|s__Salinicoccus_unclassified	0	0	0	0	0	0	0	0	0	0	0	0	0	0	0	0	0.26514	0.12699
k__Bacteria|p__Firmicutes|c__Bacilli|o__Bacillales|f__Staphylococcaceae|g__Staphylococcus	0	0	0	0	0	0	0	0	0	0	0	0	0	0	0	0	0.09462	0.05514
k__Bacteria|p__Firmicutes|c__Bacilli|o__Bacillales|f__Staphylococcaceae|g__Staphylococcus|s__Staphylococcus_equorum	0	0	0	0	0	0	0	0	0	0	0	0	0	0	0	0	0.04633	0.01858
k__Bacteria|p__Firmicutes|c__Bacilli|o__Bacillales|f__Staphylococcaceae|g__Staphylococcus|s__Staphylococcus_equorum|t__Staphylococcus_equorum_unclassified	0	0	0	0	0	0	0	0	0	0	0	0	0	0	0	0	0.04633	0.01858
k__Bacteria|p__Firmicutes|c__Bacilli|o__Bacillales|f__Staphylococcaceae|g__Staphylococcus|s__Staphylococcus_hominis	0	0	0	0	0	0	0	0	0	0	0	0	0	0	0	0	0.02858	0.02359
k__Bacteria|p__Firmicutes|c__Bacilli|o__Bacillales|f__Staphylococcaceae|g__Staphylococcus|s__Staphylococcus_hominis|t__Staphylococcus_hominis_unclassified	0	0	0	0	0	0	0	0	0	0	0	0	0	0	0	0	0.02858	0.02359
k__Bacteria|p__Firmicutes|c__Bacilli|o__Bacillales|f__Staphylococcaceae|g__Staphylococcus|s__Staphylococcus_xylosus	0	0	0	0	0	0	0	0	0	0	0	0	0	0	0	0	0.01971	0.01298
k__Bacteria|p__Firmicutes|c__Bacilli|o__Bacillales|f__Staphylococcaceae|g__Staphylococcus|s__Staphylococcus_xylosus|t__GCF_000338275	0	0	0	0	0	0	0	0	0	0	0	0	0	0	0	0	0.01971	0.01298
k__Bacteria|p__Firmicutes|c__Bacilli|o__Lactobacillales	15.3102	3.44198	0.63485	0.31332	0.45364	0	3.46079	4.17928	7.11641	4.39493	19.5728	19.0281	3.1123	3.2216	21.75	28.0166	41.4897	43.9903
k__Bacteria|p__Firmicutes|c__Bacilli|o__Lactobacillales|f__Aerococcaceae	0	0	0	0	0	0	0	0	0	0	0	0	0	0	0.02249	0.01712	0.60645	0.64983
k__Bacteria|p__Firmicutes|c__Bacilli|o__Lactobacillales|f__Aerococcaceae|g__Aerococcus	0	0	0	0	0	0	0	0	0	0	0	0	0	0	0.02249	0.01712	0.60645	0.64983
k__Bacteria|p__Firmicutes|c__Bacilli|o__Lactobacillales|f__Aerococcaceae|g__Aerococcus|s__Aerococcus_viridans	0	0	0	0	0	0	0	0	0	0	0	0	0	0	0.02249	0.01712	0.60645	0.64983
k__Bacteria|p__Firmicutes|c__Bacilli|o__Lactobacillales|f__Aerococcaceae|g__Aerococcus|s__Aerococcus_viridans|t__Aerococcus_viridans_unclassified	0	0	0	0	0	0	0	0	0	0	0	0	0	0	0.02249	0.01712	0.60645	0.64983
k__Bacteria|p__Firmicutes|c__Bacilli|o__Lactobacillales|f__Enterococcaceae	15.0431	3.43498	0.63313	0.31332	0.45364	0	3.09933	3.76774	7.04633	4.36792	5.22787	3.45715	3.11128	3.2216	21.5178	27.7836	5.43276	6.60124
k__Bacteria|p__Firmicutes|c__Bacilli|o__Lactobacillales|f__Enterococcaceae|g__Enterococcus	15.0431	3.43498	0.63313	0.31332	0.45364	0	3.09933	3.76774	7.04633	4.36792	5.22787	3.45715	3.11128	3.2216	21.5178	27.7836	5.43276	6.60124
k__Bacteria|p__Firmicutes|c__Bacilli|o__Lactobacillales|f__Enterococcaceae|g__Enterococcus|s__Enterococcus_avium	0	0	0	0	0	0	0	0	0	0	0	0	0	0	0.48679	0.48284	0	0
k__Bacteria|p__Firmicutes|c__Bacilli|o__Lactobacillales|f__Enterococcaceae|g__Enterococcus|s__Enterococcus_avium|t__Enterococcus_avium_unclassified	0	0	0	0	0	0	0	0	0	0	0	0	0	0	0.48679	0.48284	0	0
k__Bacteria|p__Firmicutes|c__Bacilli|o__Lactobacillales|f__Enterococcaceae|g__Enterococcus|s__Enterococcus_casseliflavus	0.93374	2.96799	0.48298	0.23848	0.45364	0	0	0	0	0	0.05751	0.01092	0	0	0.48213	0.35635	0.10424	0.06776
k__Bacteria|p__Firmicutes|c__Bacilli|o__Lactobacillales|f__Enterococcaceae|g__Enterococcus|s__Enterococcus_casseliflavus|t__Enterococcus_casseliflavus_unclassified	0.93374	2.96799	0.48298	0.23848	0.45364	0	0	0	0	0	0.05751	0.01092	0	0	0.48213	0.35635	0.10424	0.06776
k__Bacteria|p__Firmicutes|c__Bacilli|o__Lactobacillales|f__Enterococcaceae|g__Enterococcus|s__Enterococcus_faecalis	0	0	0.00819	0.00279	0	0	0	0	0	0	0.02184	0	0.0114	0.03448	1.19304	1.59468	0.07758	0.08799
k__Bacteria|p__Firmicutes|c__Bacilli|o__Lactobacillales|f__Enterococcaceae|g__Enterococcus|s__Enterococcus_faecalis|t__Enterococcus_faecalis_unclassified	0	0	0.00819	0.00279	0	0	0	0	0	0	0.02184	0	0.0114	0.03448	1.19304	1.59468	0.07758	0.08799
k__Bacteria|p__Firmicutes|c__Bacilli|o__Lactobacillales|f__Enterococcaceae|g__Enterococcus|s__Enterococcus_faecium	13.9892	0.35299	0.02043	0.00649	0	0	0.86157	0.96403	3.17519	1.97845	4.22913	2.94268	0.25702	0.21177	17.8699	23.2107	2.29881	3.06068
k__Bacteria|p__Firmicutes|c__Bacilli|o__Lactobacillales|f__Enterococcaceae|g__Enterococcus|s__Enterococcus_faecium|t__Enterococcus_faecium_unclassified	13.9892	0.35299	0.02043	0.00649	0	0	0.86157	0.96403	0	1.97845	4.22913	2.94268	0.25702	0.21177	17.8699	23.2107	2.29881	3.06068
k__Bacteria|p__Firmicutes|c__Bacilli|o__Lactobacillales|f__Enterococcaceae|g__Enterococcus|s__Enterococcus_faecium|t__GCF_000391765	0	0	0	0	0	0	0	0	3.17519	0	0	0	0	0	0	0	0	0
k__Bacteria|p__Firmicutes|c__Bacilli|o__Lactobacillales|f__Enterococcaceae|g__Enterococcus|s__Enterococcus_hirae	0.12022	0	0.0082	0.00511	0	0	1.78325	2.43281	2.33889	1.11185	0.4272	0.28445	0.01164	0.06917	1.39118	2.05529	0.70573	0.80868
k__Bacteria|p__Firmicutes|c__Bacilli|o__Lactobacillales|f__Enterococcaceae|g__Enterococcus|s__Enterococcus_hirae|t__Enterococcus_hirae_unclassified	0.12022	0	0.0082	0.00511	0	0	1.78325	2.43281	2.33889	1.11185	0.4272	0.28445	0.01164	0.06917	1.39118	2.05529	0.70573	0.80868
k__Bacteria|p__Firmicutes|c__Bacilli|o__Lactobacillales|f__Enterococcaceae|g__Enterococcus|s__Enterococcus_mundtii	0	0.114	0.11333	0.06045	0	0	0.4545	0.3709	1.53225	1.27762	0.49219	0.2191	2.83122	2.90619	0.0947	0.08377	2.24641	2.57613
k__Bacteria|p__Firmicutes|c__Bacilli|o__Lactobacillales|f__Enterococcaceae|g__Enterococcus|s__Enterococcus_mundtii|t__Enterococcus_mundtii_unclassified	0	0.114	0.11333	0.06045	0	0	0.4545	0.3709	1.53225	1.27762	0.49219	0.2191	1.37944	1.07069	0.0947	0.08377	0.80997	0.57625
k__Bacteria|p__Firmicutes|c__Bacilli|o__Lactobacillales|f__Enterococcaceae|g__Enterococcus|s__Enterococcus_mundtii|t__GCF_000233395	0	0	0	0	0	0	0	0	0	0	0	0	1.45178	1.8355	0	0	1.43644	1.99989
k__Bacteria|p__Firmicutes|c__Bacilli|o__Lactobacillales|f__Lactobacillaceae	0	0	0	0	0	0	0.26037	0.29156	0	0	12.6779	13.6837	0	0	0.11761	0.09934	25.1816	27.7531
k__Bacteria|p__Firmicutes|c__Bacilli|o__Lactobacillales|f__Lactobacillaceae|g__Lactobacillus	0	0	0	0	0	0	0.26037	0.29156	0	0	12.6779	13.6837	0	0	0.11761	0.09934	25.1662	27.7531
k__Bacteria|p__Firmicutes|c__Bacilli|o__Lactobacillales|f__Lactobacillaceae|g__Lactobacillus|s__Lactobacillus_animalis	0	0	0	0	0	0	0	0	0	0	10.5359	10.948	0	0	0	0	0	0
k__Bacteria|p__Firmicutes|c__Bacilli|o__Lactobacillales|f__Lactobacillaceae|g__Lactobacillus|s__Lactobacillus_animalis|t__GCF_000183825	0	0	0	0	0	0	0	0	0	0	10.5359	10.948	0	0	0	0	0	0
k__Bacteria|p__Firmicutes|c__Bacilli|o__Lactobacillales|f__Lactobacillaceae|g__Lactobacillus|s__Lactobacillus_mucosae	0	0	0	0	0	0	0	0	0	0	0.43429	0.53805	0	0	0	0	0.23028	0.18603
k__Bacteria|p__Firmicutes|c__Bacilli|o__Lactobacillales|f__Lactobacillaceae|g__Lactobacillus|s__Lactobacillus_mucosae|t__GCF_000248095	0	0	0	0	0	0	0	0	0	0	0.43429	0.53805	0	0	0	0	0.23028	0.18603
k__Bacteria|p__Firmicutes|c__Bacilli|o__Lactobacillales|f__Lactobacillaceae|g__Lactobacillus|s__Lactobacillus_murinus	0	0	0	0	0	0	0	0	0	0	0.0437	0.02439	0	0	0	0	0	0
k__Bacteria|p__Firmicutes|c__Bacilli|o__Lactobacillales|f__Lactobacillaceae|g__Lactobacillus|s__Lactobacillus_murinus|t__GCF_000364205	0	0	0	0	0	0	0	0	0	0	0.0437	0.02439	0	0	0	0	0	0
k__Bacteria|p__Firmicutes|c__Bacilli|o__Lactobacillales|f__Lactobacillaceae|g__Lactobacillus|s__Lactobacillus_plantarum	0	0	0	0	0	0	0	0	0	0	0	0	0	0	0	0	0.00379	0
k__Bacteria|p__Firmicutes|c__Bacilli|o__Lactobacillales|f__Lactobacillaceae|g__Lactobacillus|s__Lactobacillus_plantarum|t__Lactobacillus_plantarum_unclassified	0	0	0	0	0	0	0	0	0	0	0	0	0	0	0	0	0.00379	0
k__Bacteria|p__Firmicutes|c__Bacilli|o__Lactobacillales|f__Lactobacillaceae|g__Lactobacillus|s__Lactobacillus_ruminis	0	0	0	0	0	0	0.26037	0.29156	0	0	1.66406	2.17328	0	0	0.11761	0.09934	24.9321	27.5671
k__Bacteria|p__Firmicutes|c__Bacilli|o__Lactobacillales|f__Lactobacillaceae|g__Lactobacillus|s__Lactobacillus_ruminis|t__Lactobacillus_ruminis_unclassified	0	0	0	0	0	0	0.26037	0.29156	0	0	1.66406	2.17328	0	0	0.11761	0.09934	24.9321	27.5671
k__Bacteria|p__Firmicutes|c__Bacilli|o__Lactobacillales|f__Lactobacillaceae|g__Pediococcus	0	0	0	0	0	0	0	0	0	0	0	0	0	0	0	0	0.01545	0
k__Bacteria|p__Firmicutes|c__Bacilli|o__Lactobacillales|f__Lactobacillaceae|g__Pediococcus|s__Pediococcus_unclassified	0	0	0	0	0	0	0	0	0	0	0	0	0	0	0	0	0.01545	0
k__Bacteria|p__Firmicutes|c__Bacilli|o__Lactobacillales|f__Leuconostocaceae	0	0	0	0	0	0	0	0	0	0	0	0	0	0	0	0	10.2288	8.93924
k__Bacteria|p__Firmicutes|c__Bacilli|o__Lactobacillales|f__Leuconostocaceae|g__Leuconostoc	0	0	0	0	0	0	0	0	0	0	0	0	0	0	0	0	0.00156	0
k__Bacteria|p__Firmicutes|c__Bacilli|o__Lactobacillales|f__Leuconostocaceae|g__Leuconostoc|s__Leuconostoc_citreum	0	0	0	0	0	0	0	0	0	0	0	0	0	0	0	0	0.00156	0
k__Bacteria|p__Firmicutes|c__Bacilli|o__Lactobacillales|f__Leuconostocaceae|g__Leuconostoc|s__Leuconostoc_citreum|t__Leuconostoc_citreum_unclassified	0	0	0	0	0	0	0	0	0	0	0	0	0	0	0	0	0.00156	0
k__Bacteria|p__Firmicutes|c__Bacilli|o__Lactobacillales|f__Leuconostocaceae|g__Weissella	0	0	0	0	0	0	0	0	0	0	0	0	0	0	0	0	10.2273	8.93924
k__Bacteria|p__Firmicutes|c__Bacilli|o__Lactobacillales|f__Leuconostocaceae|g__Weissella|s__Weissella_cibaria	0	0	0	0	0	0	0	0	0	0	0	0	0	0	0	0	8.88117	7.83661
k__Bacteria|p__Firmicutes|c__Bacilli|o__Lactobacillales|f__Leuconostocaceae|g__Weissella|s__Weissella_cibaria|t__GCF_000193635	0	0	0	0	0	0	0	0	0	0	0	0	0	0	0	0	8.88117	7.83661
k__Bacteria|p__Firmicutes|c__Bacilli|o__Lactobacillales|f__Leuconostocaceae|g__Weissella|s__Weissella_confusa	0	0	0	0	0	0	0	0	0	0	0	0	0	0	0	0	1.34611	1.10263
k__Bacteria|p__Firmicutes|c__Bacilli|o__Lactobacillales|f__Leuconostocaceae|g__Weissella|s__Weissella_confusa|t__GCF_000239955	0	0	0	0	0	0	0	0	0	0	0	0	0	0	0	0	1.34611	1.10263
k__Bacteria|p__Firmicutes|c__Bacilli|o__Lactobacillales|f__Streptococcaceae	0.26712	0.007	0.00172	0	0	0	0.1011	0.11998	0.07008	0.02701	1.66703	1.88728	0.00103	0	0.09214	0.11653	0.03998	0.04691
k__Bacteria|p__Firmicutes|c__Bacilli|o__Lactobacillales|f__Streptococcaceae|g__Lactococcus	0	0	0	0	0	0	0	0	0	0	0	0	0	0	0	0	0.02692	0.02585
k__Bacteria|p__Firmicutes|c__Bacilli|o__Lactobacillales|f__Streptococcaceae|g__Lactococcus|s__Lactococcus_garvieae	0	0	0	0	0	0	0	0	0	0	0	0	0	0	0	0	0.00463	0.00341
k__Bacteria|p__Firmicutes|c__Bacilli|o__Lactobacillales|f__Streptococcaceae|g__Lactococcus|s__Lactococcus_garvieae|t__Lactococcus_garvieae_unclassified	0	0	0	0	0	0	0	0	0	0	0	0	0	0	0	0	0.00463	0.00341
k__Bacteria|p__Firmicutes|c__Bacilli|o__Lactobacillales|f__Streptococcaceae|g__Lactococcus|s__Lactococcus_lactis	0	0	0	0	0	0	0	0	0	0	0	0	0	0	0	0	0.02228	0.02244
k__Bacteria|p__Firmicutes|c__Bacilli|o__Lactobacillales|f__Streptococcaceae|g__Lactococcus|s__Lactococcus_lactis|t__Lactococcus_lactis_unclassified	0	0	0	0	0	0	0	0	0	0	0	0	0	0	0	0	0.02228	0.02244
k__Bacteria|p__Firmicutes|c__Bacilli|o__Lactobacillales|f__Streptococcaceae|g__Streptococcus	0.26712	0.007	0.00172	0	0	0	0.1011	0.11998	0.07008	0.02701	1.66703	1.88728	0.00103	0	0.09214	0.11653	0.01306	0.02106
k__Bacteria|p__Firmicutes|c__Bacilli|o__Lactobacillales|f__Streptococcaceae|g__Streptococcus|s__Streptococcus_anginosus	0	0	0	0	0	0	0	0	0	0	0.08254	0.07927	0	0	0	0	0	0
k__Bacteria|p__Firmicutes|c__Bacilli|o__Lactobacillales|f__Streptococcaceae|g__Streptococcus|s__Streptococcus_anginosus|t__Streptococcus_anginosus_unclassified	0	0	0	0	0	0	0	0	0	0	0.08254	0.07927	0	0	0	0	0	0
k__Bacteria|p__Firmicutes|c__Bacilli|o__Lactobacillales|f__Streptococcaceae|g__Streptococcus|s__Streptococcus_australis	0	0	0	0	0	0	0	0	0	0	0.01076	0.02071	0	0	0	0	0	0
k__Bacteria|p__Firmicutes|c__Bacilli|o__Lactobacillales|f__Streptococcaceae|g__Streptococcus|s__Streptococcus_australis|t__Streptococcus_australis_unclassified	0	0	0	0	0	0	0	0	0	0	0.01076	0.02071	0	0	0	0	0	0
k__Bacteria|p__Firmicutes|c__Bacilli|o__Lactobacillales|f__Streptococcaceae|g__Streptococcus|s__Streptococcus_gallolyticus	0	0	0	0	0	0	0	0	0	0	0.05787	0.05646	0	0	0	0	0	0
k__Bacteria|p__Firmicutes|c__Bacilli|o__Lactobacillales|f__Streptococcaceae|g__Streptococcus|s__Streptococcus_gallolyticus|t__Streptococcus_gallolyticus_unclassified	0	0	0	0	0	0	0	0	0	0	0.05787	0.05646	0	0	0	0	0	0
k__Bacteria|p__Firmicutes|c__Bacilli|o__Lactobacillales|f__Streptococcaceae|g__Streptococcus|s__Streptococcus_gordonii	0	0	0	0	0	0	0	0	0	0	0.00364	0.01027	0	0	0	0	0	0
k__Bacteria|p__Firmicutes|c__Bacilli|o__Lactobacillales|f__Streptococcaceae|g__Streptococcus|s__Streptococcus_gordonii|t__GCF_000017005	0	0	0	0	0	0	0	0	0	0	0.00364	0.01027	0	0	0	0	0	0
k__Bacteria|p__Firmicutes|c__Bacilli|o__Lactobacillales|f__Streptococcaceae|g__Streptococcus|s__Streptococcus_infantarius	0	0	0	0	0	0	0	0	0	0	0.03538	0.03617	0	0	0.03011	0.02858	0	0
k__Bacteria|p__Firmicutes|c__Bacilli|o__Lactobacillales|f__Streptococcaceae|g__Streptococcus|s__Streptococcus_infantarius|t__Streptococcus_infantarius_unclassified	0	0	0	0	0	0	0	0	0	0	0.03538	0.03617	0	0	0.03011	0.02858	0	0
k__Bacteria|p__Firmicutes|c__Bacilli|o__Lactobacillales|f__Streptococcaceae|g__Streptococcus|s__Streptococcus_infantis	0	0	0	0	0	0	0	0	0	0	0	0.00735	0	0	0	0	0	0
k__Bacteria|p__Firmicutes|c__Bacilli|o__Lactobacillales|f__Streptococcaceae|g__Streptococcus|s__Streptococcus_infantis|t__Streptococcus_infantis_unclassified	0	0	0	0	0	0	0	0	0	0	0	0.00735	0	0	0	0	0	0
k__Bacteria|p__Firmicutes|c__Bacilli|o__Lactobacillales|f__Streptococcaceae|g__Streptococcus|s__Streptococcus_lutetiensis	0	0	0	0	0	0	0	0	0	0	0.92626	0.87646	0	0	0.05479	0.07712	0	0
k__Bacteria|p__Firmicutes|c__Bacilli|o__Lactobacillales|f__Streptococcaceae|g__Streptococcus|s__Streptococcus_lutetiensis|t__GCF_000441535	0	0	0	0	0	0	0	0	0	0	0.92626	0.87646	0	0	0.05479	0.07712	0	0
k__Bacteria|p__Firmicutes|c__Bacilli|o__Lactobacillales|f__Streptococcaceae|g__Streptococcus|s__Streptococcus_macedonicus	0	0	0	0	0	0	0	0	0	0	0.07746	0.04533	0	0	0.00724	0.01084	0	0
k__Bacteria|p__Firmicutes|c__Bacilli|o__Lactobacillales|f__Streptococcaceae|g__Streptococcus|s__Streptococcus_macedonicus|t__GCF_000283635	0	0	0	0	0	0	0	0	0	0	0.07746	0.04533	0	0	0.00724	0.01084	0	0
k__Bacteria|p__Firmicutes|c__Bacilli|o__Lactobacillales|f__Streptococcaceae|g__Streptococcus|s__Streptococcus_parasanguinis	0.10587	0	0	0	0	0	0	0	0	0	0.09099	0.17077	0	0	0	0	0	0
k__Bacteria|p__Firmicutes|c__Bacilli|o__Lactobacillales|f__Streptococcaceae|g__Streptococcus|s__Streptococcus_parasanguinis|t__Streptococcus_parasanguinis_unclassified	0.10587	0	0	0	0	0	0	0	0	0	0.09099	0.17077	0	0	0	0	0	0
k__Bacteria|p__Firmicutes|c__Bacilli|o__Lactobacillales|f__Streptococcaceae|g__Streptococcus|s__Streptococcus_pasteurianus	0	0	0	0	0	0	0	0	0	0	0.00613	0	0	0	0	0	0	0
k__Bacteria|p__Firmicutes|c__Bacilli|o__Lactobacillales|f__Streptococcaceae|g__Streptococcus|s__Streptococcus_pasteurianus|t__GCF_000270165	0	0	0	0	0	0	0	0	0	0	0.00613	0	0	0	0	0	0	0
k__Bacteria|p__Firmicutes|c__Bacilli|o__Lactobacillales|f__Streptococcaceae|g__Streptococcus|s__Streptococcus_salivarius	0.11039	0.007	0.00132	0	0	0	0.07157	0.06797	0.04306	0.02701	0.17661	0.37664	0.00103	0	0	0	0.01306	0.02106
k__Bacteria|p__Firmicutes|c__Bacilli|o__Lactobacillales|f__Streptococcaceae|g__Streptococcus|s__Streptococcus_salivarius|t__Streptococcus_salivarius_unclassified	0.11039	0.007	0.00132	0	0	0	0.07157	0.06797	0.04306	0.02701	0.17661	0.37664	0.00103	0	0	0	0.01306	0.02106
k__Bacteria|p__Firmicutes|c__Bacilli|o__Lactobacillales|f__Streptococcaceae|g__Streptococcus|s__Streptococcus_thermophilus	0.02611	0	0.0004	0	0	0	0.02953	0.01443	0.02702	0	0.19938	0.17233	0	0	0	0	0	0
k__Bacteria|p__Firmicutes|c__Bacilli|o__Lactobacillales|f__Streptococcaceae|g__Streptococcus|s__Streptococcus_thermophilus|t__Streptococcus_thermophilus_unclassified	0.02611	0	0.0004	0	0	0	0.02953	0.01443	0.02702	0	0.19938	0.17233	0	0	0	0	0	0
k__Bacteria|p__Firmicutes|c__Bacilli|o__Lactobacillales|f__Streptococcaceae|g__Streptococcus|s__Streptococcus_vestibularis	0.02474	0	0	0	0	0	0	0.03758	0	0	0	0.03553	0	0	0	0	0	0
k__Bacteria|p__Firmicutes|c__Bacilli|o__Lactobacillales|f__Streptococcaceae|g__Streptococcus|s__Streptococcus_vestibularis|t__Streptococcus_vestibularis_unclassified	0.02474	0	0	0	0	0	0	0.03758	0	0	0	0.03553	0	0	0	0	0	0
k__Bacteria|p__Firmicutes|c__Clostridia	43.0928	19.1162	0.66582	0.74351	64.6553	69.6325	52.0222	47.1048	40.7765	47.3692	34.2876	36.0034	59.1758	60.4743	11.2721	12.251	28.7636	28.2633
k__Bacteria|p__Firmicutes|c__Clostridia|o__Clostridiales	43.0928	19.1162	0.66582	0.74351	64.6553	69.6325	52.0222	47.1048	40.7765	47.3692	34.2876	36.0034	59.1758	60.4743	11.2721	12.251	28.7636	28.2633
k__Bacteria|p__Firmicutes|c__Clostridia|o__Clostridiales|f__Clostridiaceae	0	0	0	0	0	0	0	0	0	0	0.12148	0.08811	0.00572	0	0.60301	0.57352	0	0
k__Bacteria|p__Firmicutes|c__Clostridia|o__Clostridiales|f__Clostridiaceae|g__Clostridium	0	0	0	0	0	0	0	0	0	0	0.12148	0.08811	0.00572	0	0.60301	0.57352	0	0
k__Bacteria|p__Firmicutes|c__Clostridia|o__Clostridiales|f__Clostridiaceae|g__Clostridium|s__Clostridium_celatum	0	0	0	0	0	0	0	0	0	0	0.02377	0.01693	0	0	0.56607	0.55051	0	0
k__Bacteria|p__Firmicutes|c__Clostridia|o__Clostridiales|f__Clostridiaceae|g__Clostridium|s__Clostridium_celatum|t__GCF_000320405	0	0	0	0	0	0	0	0	0	0	0.02377	0.01693	0	0	0.56607	0.55051	0	0
k__Bacteria|p__Firmicutes|c__Clostridia|o__Clostridiales|f__Clostridiaceae|g__Clostridium|s__Clostridium_leptum	0	0	0	0	0	0	0	0	0	0	0	0	0.00572	0	0	0	0	0
k__Bacteria|p__Firmicutes|c__Clostridia|o__Clostridiales|f__Clostridiaceae|g__Clostridium|s__Clostridium_leptum|t__GCF_000154345	0	0	0	0	0	0	0	0	0	0	0	0	0.00572	0	0	0	0	0
k__Bacteria|p__Firmicutes|c__Clostridia|o__Clostridiales|f__Clostridiaceae|g__Clostridium|s__Clostridium_nexile	0	0	0	0	0	0	0	0	0	0	0	0	0	0	0.03694	0.02301	0	0
k__Bacteria|p__Firmicutes|c__Clostridia|o__Clostridiales|f__Clostridiaceae|g__Clostridium|s__Clostridium_nexile|t__GCF_000156035	0	0	0	0	0	0	0	0	0	0	0	0	0	0	0.03694	0.02301	0	0
k__Bacteria|p__Firmicutes|c__Clostridia|o__Clostridiales|f__Clostridiaceae|g__Clostridium|s__Clostridium_perfringens	0	0	0	0	0	0	0	0	0	0	0.09771	0.07119	0	0	0	0	0	0
k__Bacteria|p__Firmicutes|c__Clostridia|o__Clostridiales|f__Clostridiaceae|g__Clostridium|s__Clostridium_perfringens|t__Clostridium_perfringens_unclassified	0	0	0	0	0	0	0	0	0	0	0.09771	0.07119	0	0	0	0	0	0
k__Bacteria|p__Firmicutes|c__Clostridia|o__Clostridiales|f__Clostridiales_Family_XIII_Incertae_Sedis	0.02725	0	0	0	0	0	0	0	0	0	0	0	0	0	0	0	0	0
k__Bacteria|p__Firmicutes|c__Clostridia|o__Clostridiales|f__Clostridiales_Family_XIII_Incertae_Sedis|g__Clostridiales_Family_XIII_Incertae_Sedis_unclassified	0.02725	0	0	0	0	0	0	0	0	0	0	0	0	0	0	0	0	0
k__Bacteria|p__Firmicutes|c__Clostridia|o__Clostridiales|f__Clostridiales_noname	0.15651	0	0	0.00101	0	0	0.00903	0	1.15264	0.89986	0	0	0	0	0	0	0.00065	0
k__Bacteria|p__Firmicutes|c__Clostridia|o__Clostridiales|f__Clostridiales_noname|g__Clostridiales_noname	0.15651	0	0	0	0	0	0.00903	0	1.15264	0.89986	0	0	0	0	0	0	0.00065	0
k__Bacteria|p__Firmicutes|c__Clostridia|o__Clostridiales|f__Clostridiales_noname|g__Clostridiales_noname|s__Bacteroides_pectinophilus	0.15651	0	0	0	0	0	0.00903	0	1.15264	0.89986	0	0	0	0	0	0	0.00065	0
k__Bacteria|p__Firmicutes|c__Clostridia|o__Clostridiales|f__Clostridiales_noname|g__Clostridiales_noname|s__Bacteroides_pectinophilus|t__GCF_000155855	0.15651	0	0	0	0	0	0.00903	0	1.15264	0.89986	0	0	0	0	0	0	0.00065	0
k__Bacteria|p__Firmicutes|c__Clostridia|o__Clostridiales|f__Clostridiales_noname|g__Pseudoflavonifractor	0	0	0	0.00101	0	0	0	0	0	0	0	0	0	0	0	0	0	0
k__Bacteria|p__Firmicutes|c__Clostridia|o__Clostridiales|f__Clostridiales_noname|g__Pseudoflavonifractor|s__Pseudoflavonifractor_capillosus	0	0	0	0.00101	0	0	0	0	0	0	0	0	0	0	0	0	0	0
k__Bacteria|p__Firmicutes|c__Clostridia|o__Clostridiales|f__Clostridiales_noname|g__Pseudoflavonifractor|s__Pseudoflavonifractor_capillosus|t__GCF_000169255	0	0	0	0.00101	0	0	0	0	0	0	0	0	0	0	0	0	0	0
k__Bacteria|p__Firmicutes|c__Clostridia|o__Clostridiales|f__Eubacteriaceae	9.40599	5.17812	0.07079	0.05384	31.6361	30.2594	6.34562	6.82383	5.45961	5.43821	18.7753	19.674	10.6036	11.3826	2.38186	2.78169	2.58109	2.76058
k__Bacteria|p__Firmicutes|c__Clostridia|o__Clostridiales|f__Eubacteriaceae|g__Eubacterium	9.40599	5.17812	0.07079	0.05384	31.6361	30.2594	6.34562	6.82383	5.45961	5.43821	18.7753	19.674	10.6036	11.3826	2.38186	2.78169	2.58109	2.76058
k__Bacteria|p__Firmicutes|c__Clostridia|o__Clostridiales|f__Eubacteriaceae|g__Eubacterium|s__Eubacterium_eligens	3.6746	0.63723	0.00155	0	0.89016	0.29698	0.45839	0.59391	1.02519	0.72166	0.04191	0.02933	0.82473	0.9108	1.8812	2.28013	0.40406	0.44061
k__Bacteria|p__Firmicutes|c__Clostridia|o__Clostridiales|f__Eubacteriaceae|g__Eubacterium|s__Eubacterium_eligens|t__GCF_000146185	3.6746	0.63723	0.00155	0	0.89016	0.29698	0.45839	0.59391	1.02519	0.72166	0.04191	0.02933	0.82473	0.9108	1.8812	2.28013	0.40406	0.44061
k__Bacteria|p__Firmicutes|c__Clostridia|o__Clostridiales|f__Eubacteriaceae|g__Eubacterium|s__Eubacterium_hallii	1.56671	0.24135	0.00711	0.00044	0.24262	0	0.63089	0.7536	0.33464	0.27747	0.26924	0.30135	0.22499	0.37202	0.02586	0.02763	0.27584	0.39515
k__Bacteria|p__Firmicutes|c__Clostridia|o__Clostridiales|f__Eubacteriaceae|g__Eubacterium|s__Eubacterium_hallii|t__GCF_000173975	1.56671	0.24135	0.00711	0.00044	0.24262	0	0.63089	0.7536	0.33464	0.27747	0.26924	0.30135	0.22499	0.37202	0.02586	0.02763	0.27584	0.39515
k__Bacteria|p__Firmicutes|c__Clostridia|o__Clostridiales|f__Eubacteriaceae|g__Eubacterium|s__Eubacterium_ramulus	1.02017	0.02897	0.00287	0.00163	0.65915	0.36012	0.17055	0.15581	0.15444	0.16497	0.03558	0.05628	0.39016	0.48751	0	0	0.02314	0.01786
k__Bacteria|p__Firmicutes|c__Clostridia|o__Clostridiales|f__Eubacteriaceae|g__Eubacterium|s__Eubacterium_ramulus|t__GCF_000469345	1.02017	0.02897	0.00287	0.00163	0.65915	0.36012	0.17055	0.15581	0.15444	0.16497	0.03558	0.05628	0.39016	0.48751	0	0	0.02314	0.01786
k__Bacteria|p__Firmicutes|c__Clostridia|o__Clostridiales|f__Eubacteriaceae|g__Eubacterium|s__Eubacterium_rectale	3.05959	4.22912	0.04651	0.04401	0.03768	0.1651	2.52326	2.65617	2.78835	3.05791	18.4252	19.287	8.12183	8.50134	0.29518	0.28111	1.87264	1.90696
k__Bacteria|p__Firmicutes|c__Clostridia|o__Clostridiales|f__Eubacteriaceae|g__Eubacterium|s__Eubacterium_rectale|t__Eubacterium_rectale_unclassified	3.05959	4.22912	0.04651	0.04401	0.03768	0.1651	2.52326	2.65617	2.78835	3.05791	18.4252	19.287	8.12183	8.50134	0.29518	0.28111	1.87264	1.90696
k__Bacteria|p__Firmicutes|c__Clostridia|o__Clostridiales|f__Eubacteriaceae|g__Eubacterium|s__Eubacterium_siraeum	0.08491	0.01636	0.01275	0.00777	29.8065	29.4372	2.55005	2.64988	1.0533	1.12359	0.00332	0	1.04192	1.11097	0.17961	0.19282	0.0054	0
k__Bacteria|p__Firmicutes|c__Clostridia|o__Clostridiales|f__Eubacteriaceae|g__Eubacterium|s__Eubacterium_siraeum|t__Eubacterium_siraeum_unclassified	0.08491	0.01636	0.01275	0.00777	29.8065	29.4372	2.55005	2.64988	1.0533	1.12359	0.00332	0	1.04192	1.11097	0.17961	0.19282	0.0054	0
k__Bacteria|p__Firmicutes|c__Clostridia|o__Clostridiales|f__Eubacteriaceae|g__Eubacterium|s__Eubacterium_ventriosum	0	0.02509	0	0	0	0	0.01248	0.01445	0.10371	0.09261	0	0	0	0	0	0	0	0
k__Bacteria|p__Firmicutes|c__Clostridia|o__Clostridiales|f__Eubacteriaceae|g__Eubacterium|s__Eubacterium_ventriosum|t__GCF_000153885	0	0.02509	0	0	0	0	0.01248	0.01445	0.10371	0.09261	0	0	0	0	0	0	0	0
k__Bacteria|p__Firmicutes|c__Clostridia|o__Clostridiales|f__Lachnospiraceae	5.64147	3.28446	0.04777	0.04309	3.54445	3.39621	4.45606	5.34398	10.8058	11.7078	8.00196	9.02576	11.6611	14.2591	2.60777	3.67481	18.9102	18.2197
k__Bacteria|p__Firmicutes|c__Clostridia|o__Clostridiales|f__Lachnospiraceae|g__Blautia	1.96731	0.79326	0.02057	0.02464	0.43645	1.28454	1.164	1.80914	1.92273	1.64986	2.57933	2.66982	2.03871	2.36684	1.74191	2.67564	0.61563	0.78573
k__Bacteria|p__Firmicutes|c__Clostridia|o__Clostridiales|f__Lachnospiraceae|g__Blautia|s__Blautia_hansenii	0	0	0	0	0	0	0	0	0	0	0.00769	0.00867	0	0	0	0	0	0
k__Bacteria|p__Firmicutes|c__Clostridia|o__Clostridiales|f__Lachnospiraceae|g__Blautia|s__Blautia_hansenii|t__GCF_000156675	0	0	0	0	0	0	0	0	0	0	0.00769	0.00867	0	0	0	0	0	0
k__Bacteria|p__Firmicutes|c__Clostridia|o__Clostridiales|f__Lachnospiraceae|g__Blautia|s__Ruminococcus_gnavus	0	0	0	0	0	0	0	0	0	0	0	0	0	0	0.01209	0.00967	0	0
k__Bacteria|p__Firmicutes|c__Clostridia|o__Clostridiales|f__Lachnospiraceae|g__Blautia|s__Ruminococcus_gnavus|t__Ruminococcus_gnavus_unclassified	0	0	0	0	0	0	0	0	0	0	0	0	0	0	0.01209	0.00967	0	0
k__Bacteria|p__Firmicutes|c__Clostridia|o__Clostridiales|f__Lachnospiraceae|g__Blautia|s__Ruminococcus_obeum	1.15779	0.69156	0.01536	0.0172	0.43645	0.28294	0.31231	0.39499	0.38348	0.4653	0.35391	0.48649	0.70344	0.73073	0.11277	0.11263	0.49002	0.56798
k__Bacteria|p__Firmicutes|c__Clostridia|o__Clostridiales|f__Lachnospiraceae|g__Blautia|s__Ruminococcus_obeum|t__Ruminococcus_obeum_unclassified	1.15779	0.69156	0.01536	0.0172	0.43645	0.28294	0.31231	0.39499	0.38348	0.4653	0.35391	0.48649	0.70344	0.73073	0.11277	0.11263	0.49002	0.56798
k__Bacteria|p__Firmicutes|c__Clostridia|o__Clostridiales|f__Lachnospiraceae|g__Blautia|s__Ruminococcus_torques	0.80952	0.1017	0.00521	0.00745	0	1.0016	0.85169	1.41415	1.53925	1.18457	2.21774	2.17466	1.33527	1.63611	1.61705	2.55334	0.12561	0.21775
k__Bacteria|p__Firmicutes|c__Clostridia|o__Clostridiales|f__Lachnospiraceae|g__Blautia|s__Ruminococcus_torques|t__Ruminococcus_torques_unclassified	0.80952	0.1017	0.00521	0.00745	0	1.0016	0.85169	1.41415	1.53925	1.18457	2.21774	2.17466	1.33527	1.63611	1.61705	2.55334	0.12561	0.21775
k__Bacteria|p__Firmicutes|c__Clostridia|o__Clostridiales|f__Lachnospiraceae|g__Butyrivibrio	0.03968	0.13367	0	0	0	0	0.04382	0.0274	0.20833	0.16585	0.02234	0	1.08255	1.11794	0	0	0.0091	0.00304
k__Bacteria|p__Firmicutes|c__Clostridia|o__Clostridiales|f__Lachnospiraceae|g__Butyrivibrio|s__Butyrivibrio_crossotus	0.03968	0.13367	0	0	0	0	0.04382	0.0274	0.20833	0.16585	0.00346	0	1.08255	1.11794	0	0	0.0091	0.00304
k__Bacteria|p__Firmicutes|c__Clostridia|o__Clostridiales|f__Lachnospiraceae|g__Butyrivibrio|s__Butyrivibrio_crossotus|t__GCF_000156015	0.03968	0.13367	0	0	0	0	0.04382	0.0274	0.20833	0.16585	0.00346	0	1.08255	1.11794	0	0	0.0091	0.00304
k__Bacteria|p__Firmicutes|c__Clostridia|o__Clostridiales|f__Lachnospiraceae|g__Butyrivibrio|s__Butyrivibrio_unclassified	0	0	0	0	0	0	0	0	0	0	0.01888	0	0	0	0	0	0	0
k__Bacteria|p__Firmicutes|c__Clostridia|o__Clostridiales|f__Lachnospiraceae|g__Coprococcus	0.38249	0.40411	0.00256	0.00135	1.0707	0.73927	1.39735	1.48831	2.38088	2.83167	2.48191	3.00733	3.07105	3.78522	0.43837	0.51105	1.04183	1.14277
k__Bacteria|p__Firmicutes|c__Clostridia|o__Clostridiales|f__Lachnospiraceae|g__Coprococcus|s__Coprococcus_catus	0.31875	0.1545	0.00077	0.00057	0.99199	0.73927	0.36739	0.39361	0.31496	0.35345	2.08159	2.41514	0.69077	0.74138	0.23505	0.29717	0.11337	0.11174
k__Bacteria|p__Firmicutes|c__Clostridia|o__Clostridiales|f__Lachnospiraceae|g__Coprococcus|s__Coprococcus_catus|t__GCF_000210555	0.31875	0.1545	0.00077	0.00057	0.99199	0.73927	0.36739	0.39361	0.31496	0.35345	2.08159	2.41514	0.69077	0.74138	0.23505	0.29717	0.11337	0.11174
k__Bacteria|p__Firmicutes|c__Clostridia|o__Clostridiales|f__Lachnospiraceae|g__Coprococcus|s__Coprococcus_comes	0.06374	0.24961	0.00179	0.00078	0.07871	0	0.86266	0.90156	1.8949	2.34314	0.35763	0.54446	2.38028	3.04384	0.13358	0.14248	0.03739	0.03174
k__Bacteria|p__Firmicutes|c__Clostridia|o__Clostridiales|f__Lachnospiraceae|g__Coprococcus|s__Coprococcus_comes|t__GCF_000155875	0.06374	0.24961	0.00179	0.00078	0.07871	0	0.86266	0.90156	1.8949	2.34314	0.35763	0.54446	2.38028	3.04384	0.13358	0.14248	0.03739	0.03174
k__Bacteria|p__Firmicutes|c__Clostridia|o__Clostridiales|f__Lachnospiraceae|g__Coprococcus|s__Coprococcus_eutactus	0	0	0	0	0	0	0.1673	0.19314	0.17102	0.13509	0.04269	0.04772	0	0	0.06973	0.0714	0.89107	0.99929
k__Bacteria|p__Firmicutes|c__Clostridia|o__Clostridiales|f__Lachnospiraceae|g__Coprococcus|s__Coprococcus_eutactus|t__GCF_000154425	0	0	0	0	0	0	0.1673	0.19314	0.17102	0.13509	0.04269	0.04772	0	0	0.06973	0.0714	0.89107	0.99929
k__Bacteria|p__Firmicutes|c__Clostridia|o__Clostridiales|f__Lachnospiraceae|g__Dorea	1.93033	1.89839	0.02086	0.01557	1.83159	0.92643	0.69662	0.88703	4.15373	4.72206	2.24861	2.75249	4.08787	5.28908	0.37817	0.41534	0.45286	0.49203
k__Bacteria|p__Firmicutes|c__Clostridia|o__Clostridiales|f__Lachnospiraceae|g__Dorea|s__Dorea_formicigenerans	1.68923	0.75004	0.01321	0.00899	0.35674	0.10102	0.31842	0.38292	0.75769	0.9666	1.28418	1.58409	0.43865	0.53102	0.29521	0.35164	0.15328	0.18074
k__Bacteria|p__Firmicutes|c__Clostridia|o__Clostridiales|f__Lachnospiraceae|g__Dorea|s__Dorea_formicigenerans|t__Dorea_formicigenerans_unclassified	1.68923	0.75004	0.01321	0.00899	0.35674	0.10102	0.31842	0.38292	0.75769	0.9666	1.28418	1.58409	0.43865	0.53102	0.29521	0.35164	0.15328	0.18074
k__Bacteria|p__Firmicutes|c__Clostridia|o__Clostridiales|f__Lachnospiraceae|g__Dorea|s__Dorea_longicatena	0.2411	1.14835	0.00764	0.00658	0.97809	0.59858	0.3782	0.5041	3.39604	3.75546	0.96443	1.1684	3.64922	4.75805	0.08297	0.0637	0.29958	0.31129
k__Bacteria|p__Firmicutes|c__Clostridia|o__Clostridiales|f__Lachnospiraceae|g__Dorea|s__Dorea_longicatena|t__GCF_000154065	0.2411	1.14835	0.00764	0.00658	0.97809	0.59858	0.3782	0.5041	3.39604	3.75546	0.96443	1.1684	3.64922	4.75805	0.08297	0.0637	0.29958	0.31129
k__Bacteria|p__Firmicutes|c__Clostridia|o__Clostridiales|f__Lachnospiraceae|g__Dorea|s__Dorea_unclassified	0	0	0	0	0.49676	0.22683	0	0	0	0	0	0	0	0	0	0	0	0
k__Bacteria|p__Firmicutes|c__Clostridia|o__Clostridiales|f__Lachnospiraceae|g__Lachnospiraceae_noname	1.03105	0.03783	0	0	0	0	0.57233	0.55143	0.08054	0.07173	0.46433	0.42928	0.44365	0.78143	0.03876	0.07278	0.40649	1.19027
k__Bacteria|p__Firmicutes|c__Clostridia|o__Clostridiales|f__Lachnospiraceae|g__Lachnospiraceae_noname|s__Lachnospiraceae_bacterium_1_1_57FAA	0	0	0	0	0	0	0	0	0	0	0.05792	0.07228	0	0	0	0	0	0.01375
k__Bacteria|p__Firmicutes|c__Clostridia|o__Clostridiales|f__Lachnospiraceae|g__Lachnospiraceae_noname|s__Lachnospiraceae_bacterium_1_1_57FAA|t__GCF_000218445	0	0	0	0	0	0	0	0	0	0	0.05792	0.07228	0	0	0	0	0	0.01375
k__Bacteria|p__Firmicutes|c__Clostridia|o__Clostridiales|f__Lachnospiraceae|g__Lachnospiraceae_noname|s__Lachnospiraceae_bacterium_3_1_46FAA	0.05787	0	0	0	0	0	0.02238	0	0	0	0	0	0.02033	0.00342	0	0	0.00124	0
k__Bacteria|p__Firmicutes|c__Clostridia|o__Clostridiales|f__Lachnospiraceae|g__Lachnospiraceae_noname|s__Lachnospiraceae_bacterium_3_1_46FAA|t__GCF_000209405	0.05787	0	0	0	0	0	0.02238	0	0	0	0	0	0.02033	0.00342	0	0	0.00124	0
k__Bacteria|p__Firmicutes|c__Clostridia|o__Clostridiales|f__Lachnospiraceae|g__Lachnospiraceae_noname|s__Lachnospiraceae_bacterium_4_1_37FAA	0.01957	0	0	0	0	0	0.02997	0.00638	0.01335	0.01018	0.06192	0.05034	0	0.00724	0.01455	0.00483	0.00073	0.00363
k__Bacteria|p__Firmicutes|c__Clostridia|o__Clostridiales|f__Lachnospiraceae|g__Lachnospiraceae_noname|s__Lachnospiraceae_bacterium_4_1_37FAA|t__GCF_000191805	0.01957	0	0	0	0	0	0.02997	0.00638	0.01335	0.01018	0.06192	0.05034	0	0.00724	0.01455	0.00483	0.00073	0.00363
k__Bacteria|p__Firmicutes|c__Clostridia|o__Clostridiales|f__Lachnospiraceae|g__Lachnospiraceae_noname|s__Lachnospiraceae_bacterium_5_1_63FAA	0.03598	0.03783	0	0	0	0	0.00887	0.03883	0.06719	0.06155	0.01704	0.00314	0.01969	0.02893	0.00969	0.00507	0.00584	0.00926
k__Bacteria|p__Firmicutes|c__Clostridia|o__Clostridiales|f__Lachnospiraceae|g__Lachnospiraceae_noname|s__Lachnospiraceae_bacterium_5_1_63FAA|t__GCF_000185525	0.03598	0.03783	0	0	0	0	0.00887	0.03883	0.06719	0.06155	0.01704	0.00314	0.01969	0.02893	0.00969	0.00507	0.00584	0.00926
k__Bacteria|p__Firmicutes|c__Clostridia|o__Clostridiales|f__Lachnospiraceae|g__Lachnospiraceae_noname|s__Lachnospiraceae_bacterium_6_1_63FAA	0	0	0	0	0	0	0	0	0	0	0.00392	0.00291	0	0	0	0	0	0
k__Bacteria|p__Firmicutes|c__Clostridia|o__Clostridiales|f__Lachnospiraceae|g__Lachnospiraceae_noname|s__Lachnospiraceae_bacterium_6_1_63FAA|t__GCF_000209425	0	0	0	0	0	0	0	0	0	0	0.00392	0.00291	0	0	0	0	0	0
k__Bacteria|p__Firmicutes|c__Clostridia|o__Clostridiales|f__Lachnospiraceae|g__Lachnospiraceae_noname|s__Lachnospiraceae_bacterium_8_1_57FAA	0.91763	0	0	0	0	0	0.51111	0.50622	0	0	0.31822	0.30062	0.40363	0.74185	0	0.03911	0.39868	1.16363
k__Bacteria|p__Firmicutes|c__Clostridia|o__Clostridiales|f__Lachnospiraceae|g__Lachnospiraceae_noname|s__Lachnospiraceae_bacterium_8_1_57FAA|t__GCF_000185545	0.91763	0	0	0	0	0	0.51111	0.50622	0	0	0.31822	0.30062	0.40363	0.74185	0	0.03911	0.39868	1.16363
k__Bacteria|p__Firmicutes|c__Clostridia|o__Clostridiales|f__Lachnospiraceae|g__Lachnospiraceae_noname|s__Lachnospiraceae_bacterium_9_1_43BFAA	0	0	0	0	0	0	0	0	0	0	0.0053	0	0	0	0.01452	0.02377	0	0
k__Bacteria|p__Firmicutes|c__Clostridia|o__Clostridiales|f__Lachnospiraceae|g__Lachnospiraceae_noname|s__Lachnospiraceae_bacterium_9_1_43BFAA|t__GCF_000209445	0	0	0	0	0	0	0	0	0	0	0.0053	0	0	0	0.01452	0.02377	0	0
k__Bacteria|p__Firmicutes|c__Clostridia|o__Clostridiales|f__Lachnospiraceae|g__Roseburia	0.29061	0.0172	0.00379	0.00152	0.20571	0.44597	0.58194	0.58067	2.05959	2.26665	0.20544	0.16684	0.9373	0.91857	0.01056	0	16.3843	14.6058
k__Bacteria|p__Firmicutes|c__Clostridia|o__Clostridiales|f__Lachnospiraceae|g__Roseburia|s__Roseburia_hominis	0.08492	0	0.00245	0.00152	0	0.44597	0.33634	0.35256	0.06988	0.07444	0.04807	0.03783	0.43534	0.38734	0.00356	0	16.2125	14.4457
k__Bacteria|p__Firmicutes|c__Clostridia|o__Clostridiales|f__Lachnospiraceae|g__Roseburia|s__Roseburia_hominis|t__GCF_000225345	0.08492	0	0.00245	0.00152	0	0.44597	0.33634	0.35256	0.06988	0.07444	0.04807	0.03783	0.43534	0.38734	0.00356	0	16.2125	14.4457
k__Bacteria|p__Firmicutes|c__Clostridia|o__Clostridiales|f__Lachnospiraceae|g__Roseburia|s__Roseburia_intestinalis	0	0	0	0	0	0	0.07752	0.04248	0.08711	0.06248	0.01881	0.01889	0	0	0	0	0.01066	0.00167
k__Bacteria|p__Firmicutes|c__Clostridia|o__Clostridiales|f__Lachnospiraceae|g__Roseburia|s__Roseburia_intestinalis|t__Roseburia_intestinalis_unclassified	0	0	0	0	0	0	0.07752	0.04248	0.08711	0.06248	0.01881	0.01889	0	0	0	0	0.01066	0.00167
k__Bacteria|p__Firmicutes|c__Clostridia|o__Clostridiales|f__Lachnospiraceae|g__Roseburia|s__Roseburia_inulinivorans	0.20569	0	0.00119	0	0	0	0.16808	0.18563	1.90261	2.12973	0.13856	0.11013	0.50195	0.53123	0	0	0.16114	0.15849
k__Bacteria|p__Firmicutes|c__Clostridia|o__Clostridiales|f__Lachnospiraceae|g__Roseburia|s__Roseburia_inulinivorans|t__GCF_000174195	0.20569	0	0.00119	0	0	0	0.16808	0.18563	1.90261	2.12973	0.13856	0.11013	0.50195	0.53123	0	0	0.16114	0.15849
k__Bacteria|p__Firmicutes|c__Clostridia|o__Clostridiales|f__Lachnospiraceae|g__Roseburia|s__Roseburia_unclassified	0	0.0172	0.00015	0	0.20571	0	0	0	0	0	0	0	0	0	0.007	0	0	0
k__Bacteria|p__Firmicutes|c__Clostridia|o__Clostridiales|f__Oscillospiraceae	0	0	0.00117	0.00202	0	0	0.02397	0.04239	0.05684	0.08096	0.03817	0.03454	0.13051	0.11338	0	0	0.06013	0.05892
k__Bacteria|p__Firmicutes|c__Clostridia|o__Clostridiales|f__Oscillospiraceae|g__Oscillibacter	0	0	0.00117	0.00202	0	0	0.02397	0.04239	0.05684	0.08096	0.03817	0.03454	0.13051	0.11338	0	0	0.06013	0.05892
k__Bacteria|p__Firmicutes|c__Clostridia|o__Clostridiales|f__Oscillospiraceae|g__Oscillibacter|s__Oscillibacter_unclassified	0	0	0.00117	0.00202	0	0	0.02397	0.04239	0.05684	0.08096	0.03817	0.03454	0.13051	0.11338	0	0	0.06013	0.05892
k__Bacteria|p__Firmicutes|c__Clostridia|o__Clostridiales|f__Peptostreptococcaceae	0.24977	0	0.02587	0.0185	0	0	0.01059	0.02169	0.17814	0.45263	0.4279	0.41371	0	0	2.5967	1.88536	0.19826	0.27041
k__Bacteria|p__Firmicutes|c__Clostridia|o__Clostridiales|f__Peptostreptococcaceae|g__Peptostreptococcaceae_noname	0.21845	0	0.02587	0.0185	0	0	0.01059	0.02169	0.17814	0.45263	0.4279	0.41371	0	0	2.5967	1.88536	0.19826	0.27041
k__Bacteria|p__Firmicutes|c__Clostridia|o__Clostridiales|f__Peptostreptococcaceae|g__Peptostreptococcaceae_noname|s__Clostridium_bartlettii	0.21845	0	0.00979	0	0	0	0.01059	0.02169	0.17814	0.05648	0.01429	0.00298	0	0	1.65544	1.35082	0.19826	0.2207
k__Bacteria|p__Firmicutes|c__Clostridia|o__Clostridiales|f__Peptostreptococcaceae|g__Peptostreptococcaceae_noname|s__Clostridium_bartlettii|t__GCF_000154445	0.21845	0	0.00979	0	0	0	0.01059	0.02169	0.17814	0.05648	0.01429	0.00298	0	0	1.65544	1.35082	0.19826	0.2207
k__Bacteria|p__Firmicutes|c__Clostridia|o__Clostridiales|f__Peptostreptococcaceae|g__Peptostreptococcaceae_noname|s__Clostridium_hiranonis	0	0	0	0	0	0	0	0	0	0	0.41361	0.41074	0	0	0	0	0	0
k__Bacteria|p__Firmicutes|c__Clostridia|o__Clostridiales|f__Peptostreptococcaceae|g__Peptostreptococcaceae_noname|s__Clostridium_hiranonis|t__GCF_000156055	0	0	0	0	0	0	0	0	0	0	0.41361	0.41074	0	0	0	0	0	0
k__Bacteria|p__Firmicutes|c__Clostridia|o__Clostridiales|f__Peptostreptococcaceae|g__Peptostreptococcaceae_noname|s__Peptostreptococcaceae_noname_unclassified	0	0	0.01609	0.0185	0	0	0	0	0	0.39614	0	0	0	0	0.94125	0.53454	0	0.04971
k__Bacteria|p__Firmicutes|c__Clostridia|o__Clostridiales|f__Peptostreptococcaceae|g__Peptostreptococcus	0.03131	0	0	0	0	0	0	0	0	0	0	0	0	0	0	0	0	0
k__Bacteria|p__Firmicutes|c__Clostridia|o__Clostridiales|f__Peptostreptococcaceae|g__Peptostreptococcus|s__Peptostreptococcus_unclassified	0.03131	0	0	0	0	0	0	0	0	0	0	0	0	0	0	0	0	0
k__Bacteria|p__Firmicutes|c__Clostridia|o__Clostridiales|f__Ruminococcaceae	27.6118	10.6536	0.52021	0.62506	29.4748	35.9769	41.1769	34.873	23.1235	28.7898	6.92277	6.76736	36.7748	34.7192	3.08279	3.33559	7.01325	6.95369
k__Bacteria|p__Firmicutes|c__Clostridia|o__Clostridiales|f__Ruminococcaceae|g__Anaerotruncus	0	0	0	0	0	0	0.12689	0	0	0	0	0	0.32241	0.10535	0	0	0	0
k__Bacteria|p__Firmicutes|c__Clostridia|o__Clostridiales|f__Ruminococcaceae|g__Anaerotruncus|s__Anaerotruncus_unclassified	0	0	0	0	0	0	0.12689	0	0	0	0	0	0.32241	0.10535	0	0	0	0
k__Bacteria|p__Firmicutes|c__Clostridia|o__Clostridiales|f__Ruminococcaceae|g__Faecalibacterium	8.27335	6.77384	0.11918	0.19171	0	0.30225	14.2224	10.0888	6.03786	7.48425	3.05904	2.83674	18.2015	16.0145	0.34833	0.32253	1.36887	1.0656
k__Bacteria|p__Firmicutes|c__Clostridia|o__Clostridiales|f__Ruminococcaceae|g__Faecalibacterium|s__Faecalibacterium_prausnitzii	8.27335	6.77384	0.11918	0.19171	0	0.30225	14.2224	10.0888	6.03786	7.48425	3.05904	2.83674	18.2015	16.0145	0.34833	0.32253	1.36887	1.0656
k__Bacteria|p__Firmicutes|c__Clostridia|o__Clostridiales|f__Ruminococcaceae|g__Faecalibacterium|s__Faecalibacterium_prausnitzii|t__Faecalibacterium_prausnitzii_unclassified	8.27335	6.77384	0.11918	0.19171	0	0.30225	14.2224	10.0888	6.03786	7.48425	3.05904	2.83674	18.2015	16.0145	0.34833	0.32253	1.36887	1.0656
k__Bacteria|p__Firmicutes|c__Clostridia|o__Clostridiales|f__Ruminococcaceae|g__Ruminococcaceae_noname	0	0	0	0	0	0	0	0	0	0	0	0	0	0	0.067	0.03656	0	0
k__Bacteria|p__Firmicutes|c__Clostridia|o__Clostridiales|f__Ruminococcaceae|g__Ruminococcaceae_noname|s__Ruminococcaceae_bacterium_D16	0	0	0	0	0	0	0	0	0	0	0	0	0	0	0.067	0.03656	0	0
k__Bacteria|p__Firmicutes|c__Clostridia|o__Clostridiales|f__Ruminococcaceae|g__Ruminococcaceae_noname|s__Ruminococcaceae_bacterium_D16|t__GCF_000177015	0	0	0	0	0	0	0	0	0	0	0	0	0	0	0.067	0.03656	0	0
k__Bacteria|p__Firmicutes|c__Clostridia|o__Clostridiales|f__Ruminococcaceae|g__Ruminococcus	12.558	2.21793	0.05092	0.07286	3.82418	4.17609	23.0278	21.2961	13.7636	17.7376	0.47954	0.5782	12.8578	13.0908	1.3093	1.52968	0.26123	0.22952
k__Bacteria|p__Firmicutes|c__Clostridia|o__Clostridiales|f__Ruminococcaceae|g__Ruminococcus|s__Ruminococcus_bromii	10.0017	0.01769	0	0	2.80486	2.91524	0	0	0.03039	0	0.38272	0.46035	2.04303	2.51551	1.14884	1.38662	0.02776	0.01838
k__Bacteria|p__Firmicutes|c__Clostridia|o__Clostridiales|f__Ruminococcaceae|g__Ruminococcus|s__Ruminococcus_bromii|t__GCF_000209875	10.0017	0.01769	0	0	2.80486	2.91524	0	0	0.03039	0	0.38272	0.46035	2.04303	2.51551	1.14884	1.38662	0.02776	0.01838
k__Bacteria|p__Firmicutes|c__Clostridia|o__Clostridiales|f__Ruminococcaceae|g__Ruminococcus|s__Ruminococcus_callidus	0.61655	0.06393	0	0	0	0	0.18052	0.19092	0.03242	0.02567	0.07918	0.11161	0.1933	0.18648	0.16047	0.14306	0.21431	0.21115
k__Bacteria|p__Firmicutes|c__Clostridia|o__Clostridiales|f__Ruminococcaceae|g__Ruminococcus|s__Ruminococcus_callidus|t__GCF_000468015	0.61655	0.06393	0	0	0	0	0.18052	0.19092	0.03242	0.02567	0.07918	0.11161	0.1933	0.18648	0.16047	0.14306	0.21431	0.21115
k__Bacteria|p__Firmicutes|c__Clostridia|o__Clostridiales|f__Ruminococcaceae|g__Ruminococcus|s__Ruminococcus_champanellensis	1.36238	2.0917	0.05092	0.07286	1.01932	1.26085	22.8416	21.1052	13.4843	17.5066	0.0139	0.00147	10.6204	10.3889	0	0	0.01745	0
k__Bacteria|p__Firmicutes|c__Clostridia|o__Clostridiales|f__Ruminococcaceae|g__Ruminococcus|s__Ruminococcus_champanellensis|t__GCF_000210095	1.36238	2.0917	0.05092	0.07286	1.01932	1.26085	22.8416	21.1052	13.4843	17.5066	0.0139	0.00147	10.6204	10.3889	0	0	0.01745	0
k__Bacteria|p__Firmicutes|c__Clostridia|o__Clostridiales|f__Ruminococcaceae|g__Ruminococcus|s__Ruminococcus_flavefaciens	0	0	0	0	0	0	0.00462	0	0.07976	0.06341	0	0	0	0	0	0	0.00171	0
k__Bacteria|p__Firmicutes|c__Clostridia|o__Clostridiales|f__Ruminococcaceae|g__Ruminococcus|s__Ruminococcus_flavefaciens|t__Ruminococcus_flavefaciens_unclassified	0	0	0	0	0	0	0.00462	0	0.07976	0.06341	0	0	0	0	0	0	0.00171	0
k__Bacteria|p__Firmicutes|c__Clostridia|o__Clostridiales|f__Ruminococcaceae|g__Ruminococcus|s__Ruminococcus_lactaris	0.57733	0.04461	0	0	0	0	0.00112	0	0.13674	0.14186	0.00375	0.00476	0.001	0	0	0	0	0
k__Bacteria|p__Firmicutes|c__Clostridia|o__Clostridiales|f__Ruminococcaceae|g__Ruminococcus|s__Ruminococcus_lactaris|t__Ruminococcus_lactaris_unclassified	0.57733	0.04461	0	0	0	0	0.00112	0	0.13674	0.14186	0.00375	0.00476	0.001	0	0	0	0	0
k__Bacteria|p__Firmicutes|c__Clostridia|o__Clostridiales|f__Ruminococcaceae|g__Subdoligranulum	6.78045	1.66181	0.35011	0.36049	25.6506	31.4986	3.79982	3.48804	3.32203	3.56792	3.38419	3.35241	5.39308	5.50847	1.35815	1.44681	5.38315	5.65856
k__Bacteria|p__Firmicutes|c__Clostridia|o__Clostridiales|f__Ruminococcaceae|g__Subdoligranulum|s__Subdoligranulum_unclassified	6.78045	1.66181	0.35011	0.36049	25.6506	31.4986	3.79982	3.48804	3.32203	3.56792	3.38419	3.35241	5.39308	5.50847	1.35815	1.44681	5.38315	5.65856
k__Bacteria|p__Firmicutes|c__Erysipelotrichia	3.02934	1.81558	0.07276	0.03502	2.67516	0.49568	1.88596	2.63663	13.2512	9.78998	8.71194	8.74532	2.59848	2.97528	3.04743	3.47949	1.10145	1.33447
k__Bacteria|p__Firmicutes|c__Erysipelotrichia|o__Erysipelotrichales	3.02934	1.81558	0.07276	0.03502	2.67516	0.49568	1.88596	2.63663	13.2512	9.78998	8.71194	8.74532	2.59848	2.97528	3.04743	3.47949	1.10145	1.33447
k__Bacteria|p__Firmicutes|c__Erysipelotrichia|o__Erysipelotrichales|f__Erysipelotrichaceae	3.02934	1.81558	0.07276	0.03502	2.67516	0.49568	1.88596	2.63663	13.2512	9.78998	8.71194	8.74532	2.59848	2.97528	3.04743	3.47949	1.10145	1.33447
k__Bacteria|p__Firmicutes|c__Erysipelotrichia|o__Erysipelotrichales|f__Erysipelotrichaceae|g__Allobaculum	0	0	0	0	0	0	0	0	0	0	0	0	0	0	0.00856	0	0	0
k__Bacteria|p__Firmicutes|c__Erysipelotrichia|o__Erysipelotrichales|f__Erysipelotrichaceae|g__Allobaculum|s__Allobaculum_stercoricanis	0	0	0	0	0	0	0	0	0	0	0	0	0	0	0.00856	0	0	0
k__Bacteria|p__Firmicutes|c__Erysipelotrichia|o__Erysipelotrichales|f__Erysipelotrichaceae|g__Allobaculum|s__Allobaculum_stercoricanis|t__GCF_000384195	0	0	0	0	0	0	0	0	0	0	0	0	0	0	0.00856	0	0	0
k__Bacteria|p__Firmicutes|c__Erysipelotrichia|o__Erysipelotrichales|f__Erysipelotrichaceae|g__Catenibacterium	0.87486	0.5003	0.05499	0.02885	1.53784	0.40529	0.80612	1.02854	9.97228	6.60945	3.92629	3.8337	1.39639	1.52512	0.27277	0.26548	0.02118	0.01491
k__Bacteria|p__Firmicutes|c__Erysipelotrichia|o__Erysipelotrichales|f__Erysipelotrichaceae|g__Catenibacterium|s__Catenibacterium_mitsuokai	0.87486	0.5003	0.05499	0.02885	1.53784	0.40529	0.80612	1.02854	9.97228	6.60945	3.92629	3.8337	1.39639	1.52512	0.27277	0.26548	0.02118	0.01491
k__Bacteria|p__Firmicutes|c__Erysipelotrichia|o__Erysipelotrichales|f__Erysipelotrichaceae|g__Catenibacterium|s__Catenibacterium_mitsuokai|t__GCF_000173795	0.87486	0.5003	0.05499	0.02885	1.53784	0.40529	0.80612	1.02854	9.97228	6.60945	3.92629	3.8337	1.39639	1.52512	0.27277	0.26548	0.02118	0.01491
k__Bacteria|p__Firmicutes|c__Erysipelotrichia|o__Erysipelotrichales|f__Erysipelotrichaceae|g__Coprobacillus	0.33075	0	0	0	0	0	0	0	0	0	0	0	0	0	0.00266	0	0	0
k__Bacteria|p__Firmicutes|c__Erysipelotrichia|o__Erysipelotrichales|f__Erysipelotrichaceae|g__Coprobacillus|s__Coprobacillus_unclassified	0.33075	0	0	0	0	0	0	0	0	0	0	0	0	0	0.00266	0	0	0
k__Bacteria|p__Firmicutes|c__Erysipelotrichia|o__Erysipelotrichales|f__Erysipelotrichaceae|g__Erysipelotrichaceae_noname	1.82373	1.31528	0.01776	0.00617	1.13731	0.09039	1.07984	1.60809	3.27888	3.18053	4.66504	4.83381	1.20209	1.45016	2.54929	3.05967	1.07884	1.31956
k__Bacteria|p__Firmicutes|c__Erysipelotrichia|o__Erysipelotrichales|f__Erysipelotrichaceae|g__Erysipelotrichaceae_noname|s__Clostridium_ramosum	0.06094	0	0	0	0	0	0	0	0	0	0	0	0	0	0	0	0	0
k__Bacteria|p__Firmicutes|c__Erysipelotrichia|o__Erysipelotrichales|f__Erysipelotrichaceae|g__Erysipelotrichaceae_noname|s__Clostridium_ramosum|t__GCF_000154485	0.06094	0	0	0	0	0	0	0	0	0	0	0	0	0	0	0	0	0
k__Bacteria|p__Firmicutes|c__Erysipelotrichia|o__Erysipelotrichales|f__Erysipelotrichaceae|g__Erysipelotrichaceae_noname|s__Eubacterium_biforme	1.76279	1.31528	0.01776	0.00617	1.13731	0.09039	1.07984	1.60809	3.27888	3.18053	4.66504	4.83381	1.20209	1.45016	2.54929	3.05967	1.07884	1.31956
k__Bacteria|p__Firmicutes|c__Erysipelotrichia|o__Erysipelotrichales|f__Erysipelotrichaceae|g__Erysipelotrichaceae_noname|s__Eubacterium_biforme|t__GCF_000156655	1.76279	1.31528	0.01776	0.00617	1.13731	0.09039	1.07984	1.60809	3.27888	3.18053	4.66504	4.83381	1.20209	1.45016	2.54929	3.05967	1.07884	1.31956
k__Bacteria|p__Firmicutes|c__Erysipelotrichia|o__Erysipelotrichales|f__Erysipelotrichaceae|g__Holdemania	0	0	0	0	0	0	0	0	0	0	0.02749	0.00297	0	0	0.0054	0.00286	0.00143	0
k__Bacteria|p__Firmicutes|c__Erysipelotrichia|o__Erysipelotrichales|f__Erysipelotrichaceae|g__Holdemania|s__Holdemania_filiformis	0	0	0	0	0	0	0	0	0	0	0.00401	0	0	0	0	0	0	0
k__Bacteria|p__Firmicutes|c__Erysipelotrichia|o__Erysipelotrichales|f__Erysipelotrichaceae|g__Holdemania|s__Holdemania_filiformis|t__GCF_000157995	0	0	0	0	0	0	0	0	0	0	0.00401	0	0	0	0	0	0	0
k__Bacteria|p__Firmicutes|c__Erysipelotrichia|o__Erysipelotrichales|f__Erysipelotrichaceae|g__Holdemania|s__Holdemania_unclassified	0	0	0	0	0	0	0	0	0	0	0.02348	0.00297	0	0	0.0054	0.00286	0.00143	0
k__Bacteria|p__Firmicutes|c__Erysipelotrichia|o__Erysipelotrichales|f__Erysipelotrichaceae|g__Turicibacter	0	0	0	0	0	0	0	0	0	0	0.09312	0.07484	0	0	0.20875	0.15148	0	0
k__Bacteria|p__Firmicutes|c__Erysipelotrichia|o__Erysipelotrichales|f__Erysipelotrichaceae|g__Turicibacter|s__Turicibacter_sanguinis	0	0	0	0	0	0	0	0	0	0	0.02189	0.02294	0	0	0.04632	0.01781	0	0
k__Bacteria|p__Firmicutes|c__Erysipelotrichia|o__Erysipelotrichales|f__Erysipelotrichaceae|g__Turicibacter|s__Turicibacter_sanguinis|t__GCF_000178255	0	0	0	0	0	0	0	0	0	0	0.02189	0.02294	0	0	0.04632	0.01781	0	0
k__Bacteria|p__Firmicutes|c__Erysipelotrichia|o__Erysipelotrichales|f__Erysipelotrichaceae|g__Turicibacter|s__Turicibacter_unclassified	0	0	0	0	0	0	0	0	0	0	0.07123	0.0519	0	0	0.16243	0.13367	0	0
k__Bacteria|p__Firmicutes|c__Negativicutes	4.08283	0.76364	0.12324	0.15237	1.21774	2.22866	3.22289	3.07845	1.15705	1.39142	1.16202	0.94384	4.07851	4.30304	0.01257	0.00576	2.34394	2.52246
k__Bacteria|p__Firmicutes|c__Negativicutes|o__Selenomonadales	4.08283	0.76364	0.12324	0.15237	1.21774	2.22866	3.22289	3.07845	1.15705	1.39142	1.16202	0.94384	4.07851	4.30304	0.01257	0.00576	2.34394	2.52246
k__Bacteria|p__Firmicutes|c__Negativicutes|o__Selenomonadales|f__Acidaminococcaceae	2.59543	0.73124	0.12324	0.15237	1.21774	2.22866	2.97785	2.94099	1.15705	1.39142	0.86195	0.78292	4.02981	4.24469	0.01257	0.00576	2.01525	2.16287
k__Bacteria|p__Firmicutes|c__Negativicutes|o__Selenomonadales|f__Acidaminococcaceae|g__Phascolarctobacterium	2.59543	0.73124	0.12324	0.15237	1.21774	2.22866	2.97785	2.94099	1.15705	1.39142	0.86195	0.78292	4.02981	4.24469	0.01257	0.00576	2.01525	2.16287
k__Bacteria|p__Firmicutes|c__Negativicutes|o__Selenomonadales|f__Acidaminococcaceae|g__Phascolarctobacterium|s__Phascolarctobacterium_succinatutens	2.59543	0.73124	0.12324	0.15237	1.21774	2.22866	2.97785	2.94099	1.15705	1.39142	0.86195	0.78292	4.02981	4.24469	0.01257	0.00576	2.01525	2.16287
k__Bacteria|p__Firmicutes|c__Negativicutes|o__Selenomonadales|f__Acidaminococcaceae|g__Phascolarctobacterium|s__Phascolarctobacterium_succinatutens|t__GCF_000188175	2.59543	0.73124	0.12324	0.15237	1.21774	2.22866	2.97785	2.94099	1.15705	1.39142	0.86195	0.78292	4.02981	4.24469	0.01257	0.00576	2.01525	2.16287
k__Bacteria|p__Firmicutes|c__Negativicutes|o__Selenomonadales|f__Veillonellaceae	1.4874	0.0324	0	0	0	0	0.24504	0.13746	0	0	0.30008	0.16091	0.0487	0.05835	0	0	0.32869	0.35958
k__Bacteria|p__Firmicutes|c__Negativicutes|o__Selenomonadales|f__Veillonellaceae|g__Megasphaera	0	0	0	0	0	0	0	0	0	0	0.21435	0.06659	0	0	0	0	0.00432	0
k__Bacteria|p__Firmicutes|c__Negativicutes|o__Selenomonadales|f__Veillonellaceae|g__Megasphaera|s__Megasphaera_micronuciformis	0	0	0	0	0	0	0	0	0	0	0	0	0	0	0	0	0.00432	0
k__Bacteria|p__Firmicutes|c__Negativicutes|o__Selenomonadales|f__Veillonellaceae|g__Megasphaera|s__Megasphaera_micronuciformis|t__GCF_000165735	0	0	0	0	0	0	0	0	0	0	0	0	0	0	0	0	0.00432	0
k__Bacteria|p__Firmicutes|c__Negativicutes|o__Selenomonadales|f__Veillonellaceae|g__Megasphaera|s__Megasphaera_unclassified	0	0	0	0	0	0	0	0	0	0	0.21435	0.06659	0	0	0	0	0	0
k__Bacteria|p__Firmicutes|c__Negativicutes|o__Selenomonadales|f__Veillonellaceae|g__Mitsuokella	0	0	0	0	0	0	0.19068	0.09443	0	0	0.01781	0	0	0	0	0	0	0
k__Bacteria|p__Firmicutes|c__Negativicutes|o__Selenomonadales|f__Veillonellaceae|g__Mitsuokella|s__Mitsuokella_unclassified	0	0	0	0	0	0	0.19068	0.09443	0	0	0.01781	0	0	0	0	0	0	0
k__Bacteria|p__Firmicutes|c__Negativicutes|o__Selenomonadales|f__Veillonellaceae|g__Veillonella	1.4874	0.0324	0	0	0	0	0.05436	0.04303	0	0	0.06791	0.09432	0.0487	0.05835	0	0	0.32437	0.35958
k__Bacteria|p__Firmicutes|c__Negativicutes|o__Selenomonadales|f__Veillonellaceae|g__Veillonella|s__Veillonella_atypica	0.43878	0	0	0	0	0	0	0	0	0	0.02055	0.02675	0	0	0	0	0.23699	0.22679
k__Bacteria|p__Firmicutes|c__Negativicutes|o__Selenomonadales|f__Veillonellaceae|g__Veillonella|s__Veillonella_atypica|t__Veillonella_atypica_unclassified	0.43878	0	0	0	0	0	0	0	0	0	0.02055	0.02675	0	0	0	0	0.23699	0.22679
k__Bacteria|p__Firmicutes|c__Negativicutes|o__Selenomonadales|f__Veillonellaceae|g__Veillonella|s__Veillonella_dispar	0.11998	0	0	0	0	0	0	0	0	0	0	0	0	0	0	0	0	0
k__Bacteria|p__Firmicutes|c__Negativicutes|o__Selenomonadales|f__Veillonellaceae|g__Veillonella|s__Veillonella_dispar|t__GCF_000160015	0.11998	0	0	0	0	0	0	0	0	0	0	0	0	0	0	0	0	0
k__Bacteria|p__Firmicutes|c__Negativicutes|o__Selenomonadales|f__Veillonellaceae|g__Veillonella|s__Veillonella_parvula	0.34137	0	0	0	0	0	0	0	0	0	0.00447	0.00554	0	0	0	0	0.01251	0.01237
k__Bacteria|p__Firmicutes|c__Negativicutes|o__Selenomonadales|f__Veillonellaceae|g__Veillonella|s__Veillonella_parvula|t__Veillonella_parvula_unclassified	0.34137	0	0	0	0	0	0	0	0	0	0.00447	0.00554	0	0	0	0	0.01251	0.01237
k__Bacteria|p__Firmicutes|c__Negativicutes|o__Selenomonadales|f__Veillonellaceae|g__Veillonella|s__Veillonella_unclassified	0.58726	0.0324	0	0	0	0	0.05436	0.04303	0	0	0.0429	0.06203	0.0487	0.05835	0	0	0.07488	0.12043
k__Bacteria|p__Fusobacteria	0	0	0	0	0	0	0	0	0	0	0.78552	0.62568	0	0	0	0	0	0
k__Bacteria|p__Fusobacteria|c__Fusobacteriia	0	0	0	0	0	0	0	0	0	0	0.78552	0.62568	0	0	0	0	0	0
k__Bacteria|p__Fusobacteria|c__Fusobacteriia|o__Fusobacteriales	0	0	0	0	0	0	0	0	0	0	0.78552	0.62568	0	0	0	0	0	0
k__Bacteria|p__Fusobacteria|c__Fusobacteriia|o__Fusobacteriales|f__Fusobacteriaceae	0	0	0	0	0	0	0	0	0	0	0.78552	0.62568	0	0	0	0	0	0
k__Bacteria|p__Fusobacteria|c__Fusobacteriia|o__Fusobacteriales|f__Fusobacteriaceae|g__Cetobacterium	0	0	0	0	0	0	0	0	0	0	0.78552	0.62568	0	0	0	0	0	0
k__Bacteria|p__Fusobacteria|c__Fusobacteriia|o__Fusobacteriales|f__Fusobacteriaceae|g__Cetobacterium|s__Cetobacterium_somerae	0	0	0	0	0	0	0	0	0	0	0.78552	0.62568	0	0	0	0	0	0
k__Bacteria|p__Fusobacteria|c__Fusobacteriia|o__Fusobacteriales|f__Fusobacteriaceae|g__Cetobacterium|s__Cetobacterium_somerae|t__GCF_000479045	0	0	0	0	0	0	0	0	0	0	0.78552	0.62568	0	0	0	0	0	0
k__Bacteria|p__Proteobacteria	4.50973	71.8622	97.8847	98.1831	4.41072	0	5.30091	3.89629	0.88298	1.12797	7.86468	5.99238	9.85887	8.46777	38.4012	33.5715	6.58606	5.87252
k__Bacteria|p__Proteobacteria|c__Alphaproteobacteria	0	0	0.29116	0.37129	0	0	0	0	0	0	0	0	0	0	0	0	0.08581	0.09704
k__Bacteria|p__Proteobacteria|c__Alphaproteobacteria|o__Caulobacterales	0	0	0.00431	0.00453	0	0	0	0	0	0	0	0	0	0	0	0	0	0.0096
k__Bacteria|p__Proteobacteria|c__Alphaproteobacteria|o__Caulobacterales|f__Caulobacteraceae	0	0	0.00431	0.00453	0	0	0	0	0	0	0	0	0	0	0	0	0	0.0096
k__Bacteria|p__Proteobacteria|c__Alphaproteobacteria|o__Caulobacterales|f__Caulobacteraceae|g__Brevundimonas	0	0	0.00431	0.00453	0	0	0	0	0	0	0	0	0	0	0	0	0	0.0096
k__Bacteria|p__Proteobacteria|c__Alphaproteobacteria|o__Caulobacterales|f__Caulobacteraceae|g__Brevundimonas|s__Brevundimonas_diminuta	0	0	0.00218	0.0008	0	0	0	0	0	0	0	0	0	0	0	0	0	0
k__Bacteria|p__Proteobacteria|c__Alphaproteobacteria|o__Caulobacterales|f__Caulobacteraceae|g__Brevundimonas|s__Brevundimonas_diminuta|t__Brevundimonas_diminuta_unclassified	0	0	0.00218	0.0008	0	0	0	0	0	0	0	0	0	0	0	0	0	0
k__Bacteria|p__Proteobacteria|c__Alphaproteobacteria|o__Caulobacterales|f__Caulobacteraceae|g__Brevundimonas|s__Brevundimonas_unclassified	0	0	0.00213	0.00373	0	0	0	0	0	0	0	0	0	0	0	0	0	0.0096
k__Bacteria|p__Proteobacteria|c__Alphaproteobacteria|o__Rhizobiales	0	0	0.00898	0.01582	0	0	0	0	0	0	0	0	0	0	0	0	0	0
k__Bacteria|p__Proteobacteria|c__Alphaproteobacteria|o__Rhizobiales|f__Brucellaceae	0	0	0.00898	0.00852	0	0	0	0	0	0	0	0	0	0	0	0	0	0
k__Bacteria|p__Proteobacteria|c__Alphaproteobacteria|o__Rhizobiales|f__Brucellaceae|g__Brucella	0	0	0.00184	0	0	0	0	0	0	0	0	0	0	0	0	0	0	0
k__Bacteria|p__Proteobacteria|c__Alphaproteobacteria|o__Rhizobiales|f__Brucellaceae|g__Brucella|s__Brucella_ovis	0	0	0.00184	0	0	0	0	0	0	0	0	0	0	0	0	0	0	0
k__Bacteria|p__Proteobacteria|c__Alphaproteobacteria|o__Rhizobiales|f__Brucellaceae|g__Brucella|s__Brucella_ovis|t__Brucella_ovis_unclassified	0	0	0.00184	0	0	0	0	0	0	0	0	0	0	0	0	0	0	0
k__Bacteria|p__Proteobacteria|c__Alphaproteobacteria|o__Rhizobiales|f__Brucellaceae|g__Ochrobactrum	0	0	0.00714	0.00852	0	0	0	0	0	0	0	0	0	0	0	0	0	0
k__Bacteria|p__Proteobacteria|c__Alphaproteobacteria|o__Rhizobiales|f__Brucellaceae|g__Ochrobactrum|s__Ochrobactrum_anthropi	0	0	0.00714	0.00852	0	0	0	0	0	0	0	0	0	0	0	0	0	0
k__Bacteria|p__Proteobacteria|c__Alphaproteobacteria|o__Rhizobiales|f__Brucellaceae|g__Ochrobactrum|s__Ochrobactrum_anthropi|t__Ochrobactrum_anthropi_unclassified	0	0	0.00714	0.00852	0	0	0	0	0	0	0	0	0	0	0	0	0	0
k__Bacteria|p__Proteobacteria|c__Alphaproteobacteria|o__Rhizobiales|f__Rhodobiaceae	0	0	0	0.0073	0	0	0	0	0	0	0	0	0	0	0	0	0	0
k__Bacteria|p__Proteobacteria|c__Alphaproteobacteria|o__Rhizobiales|f__Rhodobiaceae|g__Rhodobiaceae_unclassified	0	0	0	0.0073	0	0	0	0	0	0	0	0	0	0	0	0	0	0
k__Bacteria|p__Proteobacteria|c__Alphaproteobacteria|o__Rhodobacterales	0	0	0.27787	0.35095	0	0	0	0	0	0	0	0	0	0	0	0	0.00657	0
k__Bacteria|p__Proteobacteria|c__Alphaproteobacteria|o__Rhodobacterales|f__Rhodobacteraceae	0	0	0.27787	0.35095	0	0	0	0	0	0	0	0	0	0	0	0	0.00657	0
k__Bacteria|p__Proteobacteria|c__Alphaproteobacteria|o__Rhodobacterales|f__Rhodobacteraceae|g__Paracoccus	0	0	0.27787	0.35095	0	0	0	0	0	0	0	0	0	0	0	0	0.00657	0
k__Bacteria|p__Proteobacteria|c__Alphaproteobacteria|o__Rhodobacterales|f__Rhodobacteraceae|g__Paracoccus|s__Paracoccus_denitrificans	0	0	0.05841	0.06669	0	0	0	0	0	0	0	0	0	0	0	0	0	0
k__Bacteria|p__Proteobacteria|c__Alphaproteobacteria|o__Rhodobacterales|f__Rhodobacteraceae|g__Paracoccus|s__Paracoccus_denitrificans|t__Paracoccus_denitrificans_unclassified	0	0	0.05841	0.06669	0	0	0	0	0	0	0	0	0	0	0	0	0	0
k__Bacteria|p__Proteobacteria|c__Alphaproteobacteria|o__Rhodobacterales|f__Rhodobacteraceae|g__Paracoccus|s__Paracoccus_unclassified	0	0	0.21946	0.28426	0	0	0	0	0	0	0	0	0	0	0	0	0.00657	0
k__Bacteria|p__Proteobacteria|c__Alphaproteobacteria|o__Rickettsiales	0	0	0	0	0	0	0	0	0	0	0	0	0	0	0	0	0.05969	0.08744
k__Bacteria|p__Proteobacteria|c__Alphaproteobacteria|o__Rickettsiales|f__Rickettsiaceae	0	0	0	0	0	0	0	0	0	0	0	0	0	0	0	0	0.05969	0.08744
k__Bacteria|p__Proteobacteria|c__Alphaproteobacteria|o__Rickettsiales|f__Rickettsiaceae|g__Rickettsia	0	0	0	0	0	0	0	0	0	0	0	0	0	0	0	0	0.05969	0.08744
k__Bacteria|p__Proteobacteria|c__Alphaproteobacteria|o__Rickettsiales|f__Rickettsiaceae|g__Rickettsia|s__Rickettsia_bellii	0	0	0	0	0	0	0	0	0	0	0	0	0	0	0	0	0.03115	0.03171
k__Bacteria|p__Proteobacteria|c__Alphaproteobacteria|o__Rickettsiales|f__Rickettsiaceae|g__Rickettsia|s__Rickettsia_bellii|t__Rickettsia_bellii_unclassified	0	0	0	0	0	0	0	0	0	0	0	0	0	0	0	0	0.03115	0.03171
k__Bacteria|p__Proteobacteria|c__Alphaproteobacteria|o__Rickettsiales|f__Rickettsiaceae|g__Rickettsia|s__Rickettsia_endosymbiont_of_Bemisia_tabaci	0	0	0	0	0	0	0	0	0	0	0	0	0	0	0	0	0.00291	0.00537
k__Bacteria|p__Proteobacteria|c__Alphaproteobacteria|o__Rickettsiales|f__Rickettsiaceae|g__Rickettsia|s__Rickettsia_endosymbiont_of_Bemisia_tabaci|t__GCF_000265225	0	0	0	0	0	0	0	0	0	0	0	0	0	0	0	0	0.00291	0.00537
k__Bacteria|p__Proteobacteria|c__Alphaproteobacteria|o__Rickettsiales|f__Rickettsiaceae|g__Rickettsia|s__Rickettsia_felis	0	0	0	0	0	0	0	0	0	0	0	0	0	0	0	0	0.02563	0.02761
k__Bacteria|p__Proteobacteria|c__Alphaproteobacteria|o__Rickettsiales|f__Rickettsiaceae|g__Rickettsia|s__Rickettsia_felis|t__GCF_000012145	0	0	0	0	0	0	0	0	0	0	0	0	0	0	0	0	0.02563	0.02761
k__Bacteria|p__Proteobacteria|c__Alphaproteobacteria|o__Rickettsiales|f__Rickettsiaceae|g__Rickettsia|s__Rickettsia_parkeri	0	0	0	0	0	0	0	0	0	0	0	0	0	0	0	0	0	0.02275
k__Bacteria|p__Proteobacteria|c__Alphaproteobacteria|o__Rickettsiales|f__Rickettsiaceae|g__Rickettsia|s__Rickettsia_parkeri|t__GCF_000284195	0	0	0	0	0	0	0	0	0	0	0	0	0	0	0	0	0	0.02275
k__Bacteria|p__Proteobacteria|c__Alphaproteobacteria|o__Sphingomonadales	0	0	0	0	0	0	0	0	0	0	0	0	0	0	0	0	0.01956	0
k__Bacteria|p__Proteobacteria|c__Alphaproteobacteria|o__Sphingomonadales|f__Sphingomonadaceae	0	0	0	0	0	0	0	0	0	0	0	0	0	0	0	0	0.01956	0
k__Bacteria|p__Proteobacteria|c__Alphaproteobacteria|o__Sphingomonadales|f__Sphingomonadaceae|g__Sphingobium	0	0	0	0	0	0	0	0	0	0	0	0	0	0	0	0	0.01956	0
k__Bacteria|p__Proteobacteria|c__Alphaproteobacteria|o__Sphingomonadales|f__Sphingomonadaceae|g__Sphingobium|s__Sphingobium_unclassified	0	0	0	0	0	0	0	0	0	0	0	0	0	0	0	0	0.01956	0
k__Bacteria|p__Proteobacteria|c__Betaproteobacteria	0.06942	0.04983	0.16669	0.15245	0	0	0.1799	0.10288	0.07974	0.05019	0.54227	0.66465	0.09593	0.0282	0	0	0.13761	0.13735
k__Bacteria|p__Proteobacteria|c__Betaproteobacteria|o__Burkholderiales	0.03667	0.04983	0.16669	0.15245	0	0	0.12818	0.10288	0.07974	0.05019	0.54227	0.66465	0.09593	0.0282	0	0	0.13761	0.13735
k__Bacteria|p__Proteobacteria|c__Betaproteobacteria|o__Burkholderiales|f__Alcaligenaceae	0	0.04983	0.15568	0.13623	0	0	0	0	0	0	0	0	0	0	0	0	0	0
k__Bacteria|p__Proteobacteria|c__Betaproteobacteria|o__Burkholderiales|f__Alcaligenaceae|g__Achromobacter	0	0	0.00693	0.01221	0	0	0	0	0	0	0	0	0	0	0	0	0	0
k__Bacteria|p__Proteobacteria|c__Betaproteobacteria|o__Burkholderiales|f__Alcaligenaceae|g__Achromobacter|s__Achromobacter_piechaudii	0	0	0.00355	0.00863	0	0	0	0	0	0	0	0	0	0	0	0	0	0
k__Bacteria|p__Proteobacteria|c__Betaproteobacteria|o__Burkholderiales|f__Alcaligenaceae|g__Achromobacter|s__Achromobacter_piechaudii|t__Achromobacter_piechaudii_unclassified	0	0	0.00355	0.00863	0	0	0	0	0	0	0	0	0	0	0	0	0	0
k__Bacteria|p__Proteobacteria|c__Betaproteobacteria|o__Burkholderiales|f__Alcaligenaceae|g__Achromobacter|s__Achromobacter_unclassified	0	0	0.00339	0.00358	0	0	0	0	0	0	0	0	0	0	0	0	0	0
k__Bacteria|p__Proteobacteria|c__Betaproteobacteria|o__Burkholderiales|f__Alcaligenaceae|g__Alcaligenes	0	0	0.11602	0.12402	0	0	0	0	0	0	0	0	0	0	0	0	0	0
k__Bacteria|p__Proteobacteria|c__Betaproteobacteria|o__Burkholderiales|f__Alcaligenaceae|g__Alcaligenes|s__Alcaligenes_faecalis	0	0	0.03207	0.04102	0	0	0	0	0	0	0	0	0	0	0	0	0	0
k__Bacteria|p__Proteobacteria|c__Betaproteobacteria|o__Burkholderiales|f__Alcaligenaceae|g__Alcaligenes|s__Alcaligenes_faecalis|t__GCF_000275465	0	0	0.03207	0.04102	0	0	0	0	0	0	0	0	0	0	0	0	0	0
k__Bacteria|p__Proteobacteria|c__Betaproteobacteria|o__Burkholderiales|f__Alcaligenaceae|g__Alcaligenes|s__Alcaligenes_unclassified	0	0	0.08396	0.083	0	0	0	0	0	0	0	0	0	0	0	0	0	0
k__Bacteria|p__Proteobacteria|c__Betaproteobacteria|o__Burkholderiales|f__Alcaligenaceae|g__Bordetella	0	0	0.03272	0	0	0	0	0	0	0	0	0	0	0	0	0	0	0
k__Bacteria|p__Proteobacteria|c__Betaproteobacteria|o__Burkholderiales|f__Alcaligenaceae|g__Bordetella|s__Bordetella_unclassified	0	0	0.03272	0	0	0	0	0	0	0	0	0	0	0	0	0	0	0
k__Bacteria|p__Proteobacteria|c__Betaproteobacteria|o__Burkholderiales|f__Alcaligenaceae|g__Pusillimonas	0	0.04983	0	0	0	0	0	0	0	0	0	0	0	0	0	0	0	0
k__Bacteria|p__Proteobacteria|c__Betaproteobacteria|o__Burkholderiales|f__Alcaligenaceae|g__Pusillimonas|s__Pusillimonas_unclassified	0	0.04983	0	0	0	0	0	0	0	0	0	0	0	0	0	0	0	0
k__Bacteria|p__Proteobacteria|c__Betaproteobacteria|o__Burkholderiales|f__Comamonadaceae	0	0	0.00195	0.00557	0	0	0	0	0	0	0	0	0	0	0	0	0	0
k__Bacteria|p__Proteobacteria|c__Betaproteobacteria|o__Burkholderiales|f__Comamonadaceae|g__Comamonas	0	0	0.00195	0.00557	0	0	0	0	0	0	0	0	0	0	0	0	0	0
k__Bacteria|p__Proteobacteria|c__Betaproteobacteria|o__Burkholderiales|f__Comamonadaceae|g__Comamonas|s__Comamonas_unclassified	0	0	0.00195	0.00557	0	0	0	0	0	0	0	0	0	0	0	0	0	0
k__Bacteria|p__Proteobacteria|c__Betaproteobacteria|o__Burkholderiales|f__Oxalobacteraceae	0	0	0.00907	0.01065	0	0	0.12818	0.10288	0.07974	0.05019	0	0	0.03237	0.02418	0	0	0.08904	0.07641
k__Bacteria|p__Proteobacteria|c__Betaproteobacteria|o__Burkholderiales|f__Oxalobacteraceae|g__Massilia	0	0	0	0	0	0	0	0	0	0	0	0	0	0	0	0	0.02334	0.00283
k__Bacteria|p__Proteobacteria|c__Betaproteobacteria|o__Burkholderiales|f__Oxalobacteraceae|g__Massilia|s__Massilia_unclassified	0	0	0	0	0	0	0	0	0	0	0	0	0	0	0	0	0.02334	0.00283
k__Bacteria|p__Proteobacteria|c__Betaproteobacteria|o__Burkholderiales|f__Oxalobacteraceae|g__Oxalobacter	0	0	0.00907	0.01065	0	0	0.12818	0.10288	0.07974	0.05019	0	0	0.03237	0.02418	0	0	0.0657	0.07359
k__Bacteria|p__Proteobacteria|c__Betaproteobacteria|o__Burkholderiales|f__Oxalobacteraceae|g__Oxalobacter|s__Oxalobacter_formigenes	0	0	0.00907	0.01065	0	0	0.12818	0.10288	0.07974	0.05019	0	0	0.03237	0.02418	0	0	0.0657	0.07359
k__Bacteria|p__Proteobacteria|c__Betaproteobacteria|o__Burkholderiales|f__Oxalobacteraceae|g__Oxalobacter|s__Oxalobacter_formigenes|t__Oxalobacter_formigenes_unclassified	0	0	0.00907	0.01065	0	0	0.12818	0.10288	0.07974	0.05019	0	0	0.03237	0.02418	0	0	0.0657	0.07359
k__Bacteria|p__Proteobacteria|c__Betaproteobacteria|o__Burkholderiales|f__Sutterellaceae	0.03667	0	0	0	0	0	0	0	0	0	0.54227	0.66465	0.06356	0.00402	0	0	0.04858	0.06093
k__Bacteria|p__Proteobacteria|c__Betaproteobacteria|o__Burkholderiales|f__Sutterellaceae|g__Sutterella	0	0	0	0	0	0	0	0	0	0	0.0058	0	0.00884	0.00402	0	0	0	0
k__Bacteria|p__Proteobacteria|c__Betaproteobacteria|o__Burkholderiales|f__Sutterellaceae|g__Sutterellaceae_unclassified	0.03667	0	0	0	0	0	0	0	0	0	0.53646	0.66465	0.05471	0	0	0	0.04858	0.06093
k__Bacteria|p__Proteobacteria|c__Betaproteobacteria|o__Burkholderiales|f__Sutterellaceae|g__Sutterella|s__Sutterella_wadsworthensis	0	0	0	0	0	0	0	0	0	0	0.0058	0	0.00884	0.00402	0	0	0	0
k__Bacteria|p__Proteobacteria|c__Betaproteobacteria|o__Burkholderiales|f__Sutterellaceae|g__Sutterella|s__Sutterella_wadsworthensis|t__Sutterella_wadsworthensis_unclassified	0	0	0	0	0	0	0	0	0	0	0.0058	0	0.00884	0.00402	0	0	0	0
k__Bacteria|p__Proteobacteria|c__Betaproteobacteria|o__Neisseriales	0.03275	0	0	0	0	0	0.05172	0	0	0	0	0	0	0	0	0	0	0
k__Bacteria|p__Proteobacteria|c__Betaproteobacteria|o__Neisseriales|f__Neisseriaceae	0.03275	0	0	0	0	0	0.05172	0	0	0	0	0	0	0	0	0	0	0
k__Bacteria|p__Proteobacteria|c__Betaproteobacteria|o__Neisseriales|f__Neisseriaceae|g__Neisseria	0.03275	0	0	0	0	0	0.05172	0	0	0	0	0	0	0	0	0	0	0
k__Bacteria|p__Proteobacteria|c__Betaproteobacteria|o__Neisseriales|f__Neisseriaceae|g__Neisseria|s__Neisseria_meningitidis	0	0	0	0	0	0	0.00243	0	0	0	0	0	0	0	0	0	0	0
k__Bacteria|p__Proteobacteria|c__Betaproteobacteria|o__Neisseriales|f__Neisseriaceae|g__Neisseria|s__Neisseria_meningitidis|t__Neisseria_meningitidis_unclassified	0	0	0	0	0	0	0.00243	0	0	0	0	0	0	0	0	0	0	0
k__Bacteria|p__Proteobacteria|c__Betaproteobacteria|o__Neisseriales|f__Neisseriaceae|g__Neisseria|s__Neisseria_unclassified	0.03275	0	0	0	0	0	0.04929	0	0	0	0	0	0	0	0	0	0	0
k__Bacteria|p__Proteobacteria|c__Deltaproteobacteria	1.62227	0.39258	0.01295	0.02935	0	0	1.54507	1.05984	0.03593	0	0.06635	0.01674	0.84874	0.66979	0	0	0.02689	0.00787
k__Bacteria|p__Proteobacteria|c__Deltaproteobacteria|o__Desulfovibrionales	1.62227	0.39258	0.01295	0.02935	0	0	1.54507	1.05984	0.03593	0	0.06635	0.01674	0.84874	0.66979	0	0	0.02689	0.00787
k__Bacteria|p__Proteobacteria|c__Deltaproteobacteria|o__Desulfovibrionales|f__Desulfovibrionaceae	1.62227	0.39258	0.01295	0.02935	0	0	1.54507	1.05984	0.03593	0	0.06635	0.01674	0.84874	0.66979	0	0	0.02689	0.00787
k__Bacteria|p__Proteobacteria|c__Deltaproteobacteria|o__Desulfovibrionales|f__Desulfovibrionaceae|g__Bilophila	0	0	0	0	0	0	0	0	0.00125	0	0	0	0.35656	0.27809	0	0	0.02689	0.00787
k__Bacteria|p__Proteobacteria|c__Deltaproteobacteria|o__Desulfovibrionales|f__Desulfovibrionaceae|g__Bilophila|s__Bilophila_unclassified	0	0	0	0	0	0	0	0	0.00125	0	0	0	0.32998	0.27117	0	0	0.0229	0.00787
k__Bacteria|p__Proteobacteria|c__Deltaproteobacteria|o__Desulfovibrionales|f__Desulfovibrionaceae|g__Bilophila|s__Bilophila_wadsworthia	0	0	0	0	0	0	0	0	0	0	0	0	0.02658	0.00692	0	0	0.00399	0
k__Bacteria|p__Proteobacteria|c__Deltaproteobacteria|o__Desulfovibrionales|f__Desulfovibrionaceae|g__Bilophila|s__Bilophila_wadsworthia|t__GCF_000185705	0	0	0	0	0	0	0	0	0	0	0	0	0.02658	0.00692	0	0	0.00399	0
k__Bacteria|p__Proteobacteria|c__Deltaproteobacteria|o__Desulfovibrionales|f__Desulfovibrionaceae|g__Desulfovibrio	1.62227	0.39258	0.01295	0.02935	0	0	1.54507	1.05984	0.03468	0	0.06635	0.01674	0.49218	0.3917	0	0	0	0
k__Bacteria|p__Proteobacteria|c__Deltaproteobacteria|o__Desulfovibrionales|f__Desulfovibrionaceae|g__Desulfovibrio|s__Desulfovibrio_desulfuricans	0	0	0	0	0	0	0	0	0.03468	0	0	0	0	0	0	0	0	0
k__Bacteria|p__Proteobacteria|c__Deltaproteobacteria|o__Desulfovibrionales|f__Desulfovibrionaceae|g__Desulfovibrio|s__Desulfovibrio_desulfuricans|t__Desulfovibrio_desulfuricans_unclassified	0	0	0	0	0	0	0	0	0.03468	0	0	0	0	0	0	0	0	0
k__Bacteria|p__Proteobacteria|c__Deltaproteobacteria|o__Desulfovibrionales|f__Desulfovibrionaceae|g__Desulfovibrio|s__Desulfovibrio_piger	1.62227	0.39258	0.01295	0.02935	0	0	1.54507	1.05984	0	0	0.06635	0.01674	0.49218	0.3917	0	0	0	0
k__Bacteria|p__Proteobacteria|c__Deltaproteobacteria|o__Desulfovibrionales|f__Desulfovibrionaceae|g__Desulfovibrio|s__Desulfovibrio_piger|t__GCF_000156375	1.62227	0.39258	0.01295	0.02935	0	0	1.54507	1.05984	0	0	0.06635	0.01674	0.49218	0.3917	0	0	0	0
k__Bacteria|p__Proteobacteria|c__Epsilonproteobacteria	0	0	0	0	0	0	0	0	0	0	1.24768	1.16154	0	0	0.00483	0	0	0
k__Bacteria|p__Proteobacteria|c__Epsilonproteobacteria|o__Campylobacterales	0	0	0	0	0	0	0	0	0	0	1.24768	1.16154	0	0	0.00483	0	0	0
k__Bacteria|p__Proteobacteria|c__Epsilonproteobacteria|o__Campylobacterales|f__Campylobacteraceae	0	0	0	0	0	0	0	0	0	0	0.93011	0.87267	0	0	0	0	0	0
k__Bacteria|p__Proteobacteria|c__Epsilonproteobacteria|o__Campylobacterales|f__Campylobacteraceae|g__Campylobacter	0	0	0	0	0	0	0	0	0	0	0.93011	0.87267	0	0	0	0	0	0
k__Bacteria|p__Proteobacteria|c__Epsilonproteobacteria|o__Campylobacterales|f__Campylobacteraceae|g__Campylobacter|s__Campylobacter_jejuni	0	0	0	0	0	0	0	0	0	0	0.93011	0.87267	0	0	0	0	0	0
k__Bacteria|p__Proteobacteria|c__Epsilonproteobacteria|o__Campylobacterales|f__Campylobacteraceae|g__Campylobacter|s__Campylobacter_jejuni|t__Campylobacter_jejuni_unclassified	0	0	0	0	0	0	0	0	0	0	0.93011	0.87267	0	0	0	0	0	0
k__Bacteria|p__Proteobacteria|c__Epsilonproteobacteria|o__Campylobacterales|f__Helicobacteraceae	0	0	0	0	0	0	0	0	0	0	0.31757	0.28887	0	0	0.00483	0	0	0
k__Bacteria|p__Proteobacteria|c__Epsilonproteobacteria|o__Campylobacterales|f__Helicobacteraceae|g__Helicobacter	0	0	0	0	0	0	0	0	0	0	0.31757	0.28887	0	0	0.00483	0	0	0
k__Bacteria|p__Proteobacteria|c__Epsilonproteobacteria|o__Campylobacterales|f__Helicobacteraceae|g__Helicobacter|s__Helicobacter_bilis	0	0	0	0	0	0	0	0	0	0	0.05899	0.0476	0	0	0	0	0	0
k__Bacteria|p__Proteobacteria|c__Epsilonproteobacteria|o__Campylobacterales|f__Helicobacteraceae|g__Helicobacter|s__Helicobacter_bilis|t__Helicobacter_bilis_unclassified	0	0	0	0	0	0	0	0	0	0	0.05899	0.0476	0	0	0	0	0	0
k__Bacteria|p__Proteobacteria|c__Epsilonproteobacteria|o__Campylobacterales|f__Helicobacteraceae|g__Helicobacter|s__Helicobacter_canis	0	0	0	0	0	0	0	0	0	0	0.25133	0.24126	0	0	0	0	0	0
k__Bacteria|p__Proteobacteria|c__Epsilonproteobacteria|o__Campylobacterales|f__Helicobacteraceae|g__Helicobacter|s__Helicobacter_canis|t__GCF_000507865	0	0	0	0	0	0	0	0	0	0	0.25133	0.24126	0	0	0	0	0	0
k__Bacteria|p__Proteobacteria|c__Epsilonproteobacteria|o__Campylobacterales|f__Helicobacteraceae|g__Helicobacter|s__Helicobacter_cinaedi	0	0	0	0	0	0	0	0	0	0	0.00725	0	0	0	0.00483	0	0	0
k__Bacteria|p__Proteobacteria|c__Epsilonproteobacteria|o__Campylobacterales|f__Helicobacteraceae|g__Helicobacter|s__Helicobacter_cinaedi|t__Helicobacter_cinaedi_unclassified	0	0	0	0	0	0	0	0	0	0	0.00725	0	0	0	0.00483	0	0	0
k__Bacteria|p__Proteobacteria|c__Gammaproteobacteria	2.81804	71.4198	97.4139	97.63	4.41072	0	3.57593	2.73357	0.76732	1.07778	6.00838	4.14945	8.91421	7.76979	38.3963	33.5715	6.33574	5.63027
k__Bacteria|p__Proteobacteria|c__Gammaproteobacteria|o__Enterobacteriales	0	1.54273	65.6796	65.2421	2.57232	0	3.52891	2.6781	0.76732	1.07778	6.00838	4.14945	1.28153	1.10252	38.3422	33.5676	5.49433	5.10465
k__Bacteria|p__Proteobacteria|c__Gammaproteobacteria|o__Enterobacteriales|f__Enterobacteriaceae	0	1.54273	65.6796	65.2421	2.57232	0	3.52891	2.6781	0.76732	1.07778	6.00838	4.14945	1.28153	1.10252	38.3422	33.5676	5.49433	5.10465
k__Bacteria|p__Proteobacteria|c__Gammaproteobacteria|o__Enterobacteriales|f__Enterobacteriaceae|g__Citrobacter	0	0	0.63292	0.60854	0	0	0	0	0	0	0	0	0	0	0	0	0	0
k__Bacteria|p__Proteobacteria|c__Gammaproteobacteria|o__Enterobacteriales|f__Enterobacteriaceae|g__Citrobacter|s__Citrobacter_freundii	0	0	0.29901	0.29577	0	0	0	0	0	0	0	0	0	0	0	0	0	0
k__Bacteria|p__Proteobacteria|c__Gammaproteobacteria|o__Enterobacteriales|f__Enterobacteriaceae|g__Citrobacter|s__Citrobacter_freundii|t__Citrobacter_freundii_unclassified	0	0	0.29901	0.29577	0	0	0	0	0	0	0	0	0	0	0	0	0	0
k__Bacteria|p__Proteobacteria|c__Gammaproteobacteria|o__Enterobacteriales|f__Enterobacteriaceae|g__Citrobacter|s__Citrobacter_unclassified	0	0	0.33391	0.31277	0	0	0	0	0	0	0	0	0	0	0	0	0	0
k__Bacteria|p__Proteobacteria|c__Gammaproteobacteria|o__Enterobacteriales|f__Enterobacteriaceae|g__Enterobacter	0	1.28861	5.46642	4.58169	0	0	0	0	0	0	0	0	0	0	0	0	0.02681	0.00309
k__Bacteria|p__Proteobacteria|c__Gammaproteobacteria|o__Enterobacteriales|f__Enterobacteriaceae|g__Enterobacter|s__Enterobacter_aerogenes	0	0	0.05432	0.03431	0	0	0	0	0	0	0	0	0	0	0	0	0	0
k__Bacteria|p__Proteobacteria|c__Gammaproteobacteria|o__Enterobacteriales|f__Enterobacteriaceae|g__Enterobacter|s__Enterobacter_aerogenes|t__Enterobacter_aerogenes_unclassified	0	0	0.05432	0.03431	0	0	0	0	0	0	0	0	0	0	0	0	0	0
k__Bacteria|p__Proteobacteria|c__Gammaproteobacteria|o__Enterobacteriales|f__Enterobacteriaceae|g__Enterobacter|s__Enterobacter_cancerogenus	0	0	0.01001	0.00884	0	0	0	0	0	0	0	0	0	0	0	0	0	0
k__Bacteria|p__Proteobacteria|c__Gammaproteobacteria|o__Enterobacteriales|f__Enterobacteriaceae|g__Enterobacter|s__Enterobacter_cancerogenus|t__GCF_000155995	0	0	0.01001	0.00884	0	0	0	0	0	0	0	0	0	0	0	0	0	0
k__Bacteria|p__Proteobacteria|c__Gammaproteobacteria|o__Enterobacteriales|f__Enterobacteriaceae|g__Enterobacter|s__Enterobacter_cloacae	0	1.28861	5.3403	4.53687	0	0	0	0	0	0	0	0	0	0	0	0	0.02681	0.00309
k__Bacteria|p__Proteobacteria|c__Gammaproteobacteria|o__Enterobacteriales|f__Enterobacteriaceae|g__Enterobacter|s__Enterobacter_cloacae|t__Enterobacter_cloacae_unclassified	0	1.28861	5.3403	4.53687	0	0	0	0	0	0	0	0	0	0	0	0	0.02681	0.00309
k__Bacteria|p__Proteobacteria|c__Gammaproteobacteria|o__Enterobacteriales|f__Enterobacteriaceae|g__Enterobacter|s__Enterobacter_mori	0	0	0.00187	0.00166	0	0	0	0	0	0	0	0	0	0	0	0	0	0
k__Bacteria|p__Proteobacteria|c__Gammaproteobacteria|o__Enterobacteriales|f__Enterobacteriaceae|g__Enterobacter|s__Enterobacter_mori|t__GCF_000211415	0	0	0.00187	0.00166	0	0	0	0	0	0	0	0	0	0	0	0	0	0
k__Bacteria|p__Proteobacteria|c__Gammaproteobacteria|o__Enterobacteriales|f__Enterobacteriaceae|g__Enterobacter|s__Enterobacter_sp_MGH_8	0	0	0.05993	0	0	0	0	0	0	0	0	0	0	0	0	0	0	0
k__Bacteria|p__Proteobacteria|c__Gammaproteobacteria|o__Enterobacteriales|f__Enterobacteriaceae|g__Enterobacter|s__Enterobacter_sp_MGH_8|t__GCF_000474805	0	0	0.05993	0	0	0	0	0	0	0	0	0	0	0	0	0	0	0
k__Bacteria|p__Proteobacteria|c__Gammaproteobacteria|o__Enterobacteriales|f__Enterobacteriaceae|g__Escherichia	0	0.25412	58.2331	59.1935	2.57232	0	3.35112	2.51962	0.76732	1.07778	5.55315	3.76419	1.16183	0.85416	38.2644	33.4941	5.39985	5.07496
k__Bacteria|p__Proteobacteria|c__Gammaproteobacteria|o__Enterobacteriales|f__Enterobacteriaceae|g__Escherichia|s__Escherichia_coli	0	0	31.7494	26.2627	2.57232	0	2.29236	1.88385	0.50585	0.37176	3.36627	2.73806	0.84807	0.59672	19.7987	19.2845	3.46946	3.11238
k__Bacteria|p__Proteobacteria|c__Gammaproteobacteria|o__Enterobacteriales|f__Enterobacteriaceae|g__Escherichia|s__Escherichia_coli|t__Escherichia_coli_unclassified	0	0	31.7494	26.2627	2.57232	0	2.29236	1.88385	0.50585	0.37176	3.36627	2.73806	0.84807	0.59672	19.7987	19.2845	3.46946	3.11238
k__Bacteria|p__Proteobacteria|c__Gammaproteobacteria|o__Enterobacteriales|f__Enterobacteriaceae|g__Escherichia|s__Escherichia_hermannii	0	0.25412	0.02714	0.01946	0	0	0	0	0	0	0	0	0	0	0	0	0	0
k__Bacteria|p__Proteobacteria|c__Gammaproteobacteria|o__Enterobacteriales|f__Enterobacteriaceae|g__Escherichia|s__Escherichia_hermannii|t__GCF_000248015	0	0.25412	0.02714	0.01946	0	0	0	0	0	0	0	0	0	0	0	0	0	0
k__Bacteria|p__Proteobacteria|c__Gammaproteobacteria|o__Enterobacteriales|f__Enterobacteriaceae|g__Escherichia|s__Escherichia_unclassified	0	0	26.4565	32.9113	0	0	1.05876	0.63577	0.26146	0.70602	2.18687	1.02613	0.31376	0.25744	18.4657	14.2096	1.93039	1.96259
k__Bacteria|p__Proteobacteria|c__Gammaproteobacteria|o__Enterobacteriales|f__Enterobacteriaceae|g__Klebsiella	0	0	0.99713	0.55064	0	0	0	0	0	0	0	0	0	0	0	0	0.02568	0.0266
k__Bacteria|p__Proteobacteria|c__Gammaproteobacteria|o__Enterobacteriales|f__Enterobacteriaceae|g__Klebsiella|s__Klebsiella_oxytoca	0	0	0.06009	0.05799	0	0	0	0	0	0	0	0	0	0	0	0	0.01512	0
k__Bacteria|p__Proteobacteria|c__Gammaproteobacteria|o__Enterobacteriales|f__Enterobacteriaceae|g__Klebsiella|s__Klebsiella_oxytoca|t__Klebsiella_oxytoca_unclassified	0	0	0.06009	0.05799	0	0	0	0	0	0	0	0	0	0	0	0	0.01512	0
k__Bacteria|p__Proteobacteria|c__Gammaproteobacteria|o__Enterobacteriales|f__Enterobacteriaceae|g__Klebsiella|s__Klebsiella_pneumoniae	0	0	0.92682	0.48989	0	0	0	0	0	0	0	0	0	0	0	0	0	0
k__Bacteria|p__Proteobacteria|c__Gammaproteobacteria|o__Enterobacteriales|f__Enterobacteriaceae|g__Klebsiella|s__Klebsiella_pneumoniae|t__Klebsiella_pneumoniae_unclassified	0	0	0.92682	0.48989	0	0	0	0	0	0	0	0	0	0	0	0	0	0
k__Bacteria|p__Proteobacteria|c__Gammaproteobacteria|o__Enterobacteriales|f__Enterobacteriaceae|g__Klebsiella|s__Klebsiella_unclassified	0	0	0	0	0	0	0	0	0	0	0	0	0	0	0	0	0.01056	0.0266
k__Bacteria|p__Proteobacteria|c__Gammaproteobacteria|o__Enterobacteriales|f__Enterobacteriaceae|g__Klebsiella|s__Klebsiella_variicola	0	0	0.01022	0.00276	0	0	0	0	0	0	0	0	0	0	0	0	0	0
k__Bacteria|p__Proteobacteria|c__Gammaproteobacteria|o__Enterobacteriales|f__Enterobacteriaceae|g__Klebsiella|s__Klebsiella_variicola|t__GCF_000025465	0	0	0.01022	0.00276	0	0	0	0	0	0	0	0	0	0	0	0	0	0
k__Bacteria|p__Proteobacteria|c__Gammaproteobacteria|o__Enterobacteriales|f__Enterobacteriaceae|g__Morganella	0	0	0	0	0	0	0	0	0	0	0.08995	0.06795	0	0	0	0	0	0
k__Bacteria|p__Proteobacteria|c__Gammaproteobacteria|o__Enterobacteriales|f__Enterobacteriaceae|g__Morganella|s__Morganella_morganii	0	0	0	0	0	0	0	0	0	0	0.08995	0.06795	0	0	0	0	0	0
k__Bacteria|p__Proteobacteria|c__Gammaproteobacteria|o__Enterobacteriales|f__Enterobacteriaceae|g__Morganella|s__Morganella_morganii|t__GCF_000286435	0	0	0	0	0	0	0	0	0	0	0.08995	0.06795	0	0	0	0	0	0
k__Bacteria|p__Proteobacteria|c__Gammaproteobacteria|o__Enterobacteriales|f__Enterobacteriaceae|g__Pantoea	0	0	0.01289	0.00921	0	0	0	0	0	0	0.36528	0.3173	0	0	0	0	0.04199	0
k__Bacteria|p__Proteobacteria|c__Gammaproteobacteria|o__Enterobacteriales|f__Enterobacteriaceae|g__Pantoea|s__Pantoea_ananatis	0	0	0	0	0	0	0	0	0	0	0.36528	0.3173	0	0	0	0	0	0
k__Bacteria|p__Proteobacteria|c__Gammaproteobacteria|o__Enterobacteriales|f__Enterobacteriaceae|g__Pantoea|s__Pantoea_ananatis|t__Pantoea_ananatis_unclassified	0	0	0	0	0	0	0	0	0	0	0.36528	0.3173	0	0	0	0	0	0
k__Bacteria|p__Proteobacteria|c__Gammaproteobacteria|o__Enterobacteriales|f__Enterobacteriaceae|g__Pantoea|s__Pantoea_unclassified	0	0	0.01289	0.00921	0	0	0	0	0	0	0	0	0	0	0	0	0.04199	0
k__Bacteria|p__Proteobacteria|c__Gammaproteobacteria|o__Enterobacteriales|f__Enterobacteriaceae|g__Providencia	0	0	0.07406	0.09029	0	0	0	0	0	0	0	0	0.08811	0.15546	0	0	0	0
k__Bacteria|p__Proteobacteria|c__Gammaproteobacteria|o__Enterobacteriales|f__Enterobacteriaceae|g__Providencia|s__Providencia_rettgeri	0	0	0.07406	0.0662	0	0	0	0	0	0	0	0	0.05506	0.05286	0	0	0	0
k__Bacteria|p__Proteobacteria|c__Gammaproteobacteria|o__Enterobacteriales|f__Enterobacteriaceae|g__Providencia|s__Providencia_rettgeri|t__Providencia_rettgeri_unclassified	0	0	0.07406	0.0662	0	0	0	0	0	0	0	0	0.05506	0.05286	0	0	0	0
k__Bacteria|p__Proteobacteria|c__Gammaproteobacteria|o__Enterobacteriales|f__Enterobacteriaceae|g__Providencia|s__Providencia_unclassified	0	0	0	0.02409	0	0	0	0	0	0	0	0	0.03305	0.1026	0	0	0	0
k__Bacteria|p__Proteobacteria|c__Gammaproteobacteria|o__Enterobacteriales|f__Enterobacteriaceae|g__Salmonella	0	0	0.00332	0	0	0	0	0	0	0	0	0	0	0	0	0	0	0
k__Bacteria|p__Proteobacteria|c__Gammaproteobacteria|o__Enterobacteriales|f__Enterobacteriaceae|g__Salmonella|s__Salmonella_enterica	0	0	0.00081	0	0	0	0	0	0	0	0	0	0	0	0	0	0	0
k__Bacteria|p__Proteobacteria|c__Gammaproteobacteria|o__Enterobacteriales|f__Enterobacteriaceae|g__Salmonella|s__Salmonella_enterica|t__Salmonella_enterica_unclassified	0	0	0.00081	0	0	0	0	0	0	0	0	0	0	0	0	0	0	0
k__Bacteria|p__Proteobacteria|c__Gammaproteobacteria|o__Enterobacteriales|f__Enterobacteriaceae|g__Salmonella|s__Salmonella_unclassified	0	0	0.00251	0	0	0	0	0	0	0	0	0	0	0	0	0	0	0
k__Bacteria|p__Proteobacteria|c__Gammaproteobacteria|o__Enterobacteriales|f__Enterobacteriaceae|g__Shigella	0	0	0.25973	0.20821	0	0	0.17779	0.15848	0	0	0	0	0.03159	0.0929	0.07783	0.07347	0	0
k__Bacteria|p__Proteobacteria|c__Gammaproteobacteria|o__Enterobacteriales|f__Enterobacteriaceae|g__Shigella|s__Shigella_flexneri	0	0	0.24494	0.19236	0	0	0	0	0	0	0	0	0	0	0.01846	0	0	0
k__Bacteria|p__Proteobacteria|c__Gammaproteobacteria|o__Enterobacteriales|f__Enterobacteriaceae|g__Shigella|s__Shigella_flexneri|t__Shigella_flexneri_unclassified	0	0	0.24494	0.19236	0	0	0	0	0	0	0	0	0	0	0.01846	0	0	0
k__Bacteria|p__Proteobacteria|c__Gammaproteobacteria|o__Enterobacteriales|f__Enterobacteriaceae|g__Shigella|s__Shigella_sonnei	0	0	0.01479	0.01586	0	0	0.17779	0.15848	0	0	0	0	0.03159	0.0929	0.05936	0.07347	0	0
k__Bacteria|p__Proteobacteria|c__Gammaproteobacteria|o__Enterobacteriales|f__Enterobacteriaceae|g__Shigella|s__Shigella_sonnei|t__Shigella_sonnei_unclassified	0	0	0.01479	0.01586	0	0	0.17779	0.15848	0	0	0	0	0.03159	0.0929	0.05936	0.07347	0	0
k__Bacteria|p__Proteobacteria|c__Gammaproteobacteria|o__Oceanospirillales	0	0	0.02989	0.17091	0	0	0	0	0	0	0	0	0	0	0	0	0.14414	0.13386
k__Bacteria|p__Proteobacteria|c__Gammaproteobacteria|o__Oceanospirillales|f__Halomonadaceae	0	0	0.02989	0.17091	0	0	0	0	0	0	0	0	0	0	0	0	0.14414	0.13386
k__Bacteria|p__Proteobacteria|c__Gammaproteobacteria|o__Oceanospirillales|f__Halomonadaceae|g__Halomonas	0	0	0.02989	0.17091	0	0	0	0	0	0	0	0	0	0	0	0	0.14414	0.13386
k__Bacteria|p__Proteobacteria|c__Gammaproteobacteria|o__Oceanospirillales|f__Halomonadaceae|g__Halomonas|s__Halomonas_unclassified	0	0	0.02989	0.17091	0	0	0	0	0	0	0	0	0	0	0	0	0.14414	0.13386
k__Bacteria|p__Proteobacteria|c__Gammaproteobacteria|o__Pasteurellales	0.62602	0	0	0	0	0	0.04702	0.05547	0	0	0	0	0.00753	0.01752	0	0	0	0
k__Bacteria|p__Proteobacteria|c__Gammaproteobacteria|o__Pasteurellales|f__Pasteurellaceae	0.62602	0	0	0	0	0	0.04702	0.05547	0	0	0	0	0.00753	0.01752	0	0	0	0
k__Bacteria|p__Proteobacteria|c__Gammaproteobacteria|o__Pasteurellales|f__Pasteurellaceae|g__Aggregatibacter	0	0	0	0	0	0	0.00177	0	0	0	0	0	0	0	0	0	0	0
k__Bacteria|p__Proteobacteria|c__Gammaproteobacteria|o__Pasteurellales|f__Pasteurellaceae|g__Aggregatibacter|s__Aggregatibacter_unclassified	0	0	0	0	0	0	0.00177	0	0	0	0	0	0	0	0	0	0	0
k__Bacteria|p__Proteobacteria|c__Gammaproteobacteria|o__Pasteurellales|f__Pasteurellaceae|g__Haemophilus	0.62602	0	0	0	0	0	0.04525	0.05547	0	0	0	0	0.00753	0.01752	0	0	0	0
k__Bacteria|p__Proteobacteria|c__Gammaproteobacteria|o__Pasteurellales|f__Pasteurellaceae|g__Haemophilus|s__Haemophilus_parainfluenzae	0.62602	0	0	0	0	0	0.04525	0.05547	0	0	0	0	0.00753	0.01752	0	0	0	0
k__Bacteria|p__Proteobacteria|c__Gammaproteobacteria|o__Pasteurellales|f__Pasteurellaceae|g__Haemophilus|s__Haemophilus_parainfluenzae|t__Haemophilus_parainfluenzae_unclassified	0.62602	0	0	0	0	0	0.04525	0.05547	0	0	0	0	0.00753	0.01752	0	0	0	0
k__Bacteria|p__Proteobacteria|c__Gammaproteobacteria|o__Pseudomonadales	2.19203	69.8771	31.7045	32.2171	1.83841	0	0	0	0	0	0	0	7.62515	6.64975	0.05407	0.00391	0.68999	0.39176
k__Bacteria|p__Proteobacteria|c__Gammaproteobacteria|o__Pseudomonadales|f__Moraxellaceae	0.01772	0	0.3763	0.19833	0	0	0	0	0	0	0	0	7.62515	6.55387	0.01323	0	0.17472	0.11832
k__Bacteria|p__Proteobacteria|c__Gammaproteobacteria|o__Pseudomonadales|f__Moraxellaceae|g__Acinetobacter	0	0	0.3763	0.19833	0	0	0	0	0	0	0	0	7.62515	6.55387	0.01323	0	0.17472	0.11832
k__Bacteria|p__Proteobacteria|c__Gammaproteobacteria|o__Pseudomonadales|f__Moraxellaceae|g__Acinetobacter|s__Acinetobacter_johnsonii	0	0	0.015	0.01394	0	0	0	0	0	0	0	0	0	0	0	0	0.01443	0
k__Bacteria|p__Proteobacteria|c__Gammaproteobacteria|o__Pseudomonadales|f__Moraxellaceae|g__Acinetobacter|s__Acinetobacter_johnsonii|t__Acinetobacter_johnsonii_unclassified	0	0	0.015	0.01394	0	0	0	0	0	0	0	0	0	0	0	0	0.01443	0
k__Bacteria|p__Proteobacteria|c__Gammaproteobacteria|o__Pseudomonadales|f__Moraxellaceae|g__Acinetobacter|s__Acinetobacter_lwoffii	0	0	0.07816	0.05362	0	0	0	0	0	0	0	0	0	0	0	0	0.02112	0.02505
k__Bacteria|p__Proteobacteria|c__Gammaproteobacteria|o__Pseudomonadales|f__Moraxellaceae|g__Acinetobacter|s__Acinetobacter_lwoffii|t__Acinetobacter_lwoffii_unclassified	0	0	0.07816	0.05362	0	0	0	0	0	0	0	0	0	0	0	0	0.02112	0.02505
k__Bacteria|p__Proteobacteria|c__Gammaproteobacteria|o__Pseudomonadales|f__Moraxellaceae|g__Acinetobacter|s__Acinetobacter_radioresistens	0	0	0.28314	0.13076	0	0	0	0	0	0	0	0	0	0	0	0	0	0
k__Bacteria|p__Proteobacteria|c__Gammaproteobacteria|o__Pseudomonadales|f__Moraxellaceae|g__Acinetobacter|s__Acinetobacter_radioresistens|t__Acinetobacter_radioresistens_unclassified	0	0	0.28314	0.13076	0	0	0	0	0	0	0	0	0	0	0	0	0	0
k__Bacteria|p__Proteobacteria|c__Gammaproteobacteria|o__Pseudomonadales|f__Moraxellaceae|g__Acinetobacter|s__Acinetobacter_unclassified	0	0	0	0	0	0	0	0	0	0	0	0	7.62515	6.55387	0.01323	0	0.13918	0.09327
k__Bacteria|p__Proteobacteria|c__Gammaproteobacteria|o__Pseudomonadales|f__Moraxellaceae|g__Psychrobacter	0.01772	0	0	0	0	0	0	0	0	0	0	0	0	0	0	0	0	0
k__Bacteria|p__Proteobacteria|c__Gammaproteobacteria|o__Pseudomonadales|f__Moraxellaceae|g__Psychrobacter|s__Psychrobacter_cryohalolentis	0.01772	0	0	0	0	0	0	0	0	0	0	0	0	0	0	0	0	0
k__Bacteria|p__Proteobacteria|c__Gammaproteobacteria|o__Pseudomonadales|f__Moraxellaceae|g__Psychrobacter|s__Psychrobacter_cryohalolentis|t__GCF_000013905	0.01772	0	0	0	0	0	0	0	0	0	0	0	0	0	0	0	0	0
k__Bacteria|p__Proteobacteria|c__Gammaproteobacteria|o__Pseudomonadales|f__Pseudomonadaceae	2.1743	69.8771	31.3282	32.0187	1.83841	0	0	0	0	0	0	0	0	0.09588	0.04085	0.00391	0.51527	0.27344
k__Bacteria|p__Proteobacteria|c__Gammaproteobacteria|o__Pseudomonadales|f__Pseudomonadaceae|g__Pseudomonas	2.1743	69.8771	31.3282	32.0187	1.83841	0	0	0	0	0	0	0	0	0.09588	0.04085	0.00391	0.51527	0.27344
k__Bacteria|p__Proteobacteria|c__Gammaproteobacteria|o__Pseudomonadales|f__Pseudomonadaceae|g__Pseudomonas|s__Pseudomonas_fragi	0.26739	1.09601	0	0	0.12637	0	0	0	0	0	0	0	0	0	0	0	0	0
k__Bacteria|p__Proteobacteria|c__Gammaproteobacteria|o__Pseudomonadales|f__Pseudomonadaceae|g__Pseudomonas|s__Pseudomonas_fragi|t__Pseudomonas_fragi_unclassified	0.26739	1.09601	0	0	0.12637	0	0	0	0	0	0	0	0	0	0	0	0	0
k__Bacteria|p__Proteobacteria|c__Gammaproteobacteria|o__Pseudomonadales|f__Pseudomonadaceae|g__Pseudomonas|s__Pseudomonas_putida	0	0	0	0.00244	0	0	0	0	0	0	0	0	0	0	0	0	0.00851	0
k__Bacteria|p__Proteobacteria|c__Gammaproteobacteria|o__Pseudomonadales|f__Pseudomonadaceae|g__Pseudomonas|s__Pseudomonas_putida|t__Pseudomonas_putida_unclassified	0	0	0	0.00244	0	0	0	0	0	0	0	0	0	0	0	0	0.00851	0
k__Bacteria|p__Proteobacteria|c__Gammaproteobacteria|o__Pseudomonadales|f__Pseudomonadaceae|g__Pseudomonas|s__Pseudomonas_stutzeri	0	0.5111	31.3282	32.0163	1.71203	0	0	0	0	0	0	0	0	0	0	0.00391	0.04288	0.01441
k__Bacteria|p__Proteobacteria|c__Gammaproteobacteria|o__Pseudomonadales|f__Pseudomonadaceae|g__Pseudomonas|s__Pseudomonas_stutzeri|t__Pseudomonas_stutzeri_unclassified	0	0.5111	31.3282	32.0163	1.71203	0	0	0	0	0	0	0	0	0	0	0.00391	0.04288	0.01441
k__Bacteria|p__Proteobacteria|c__Gammaproteobacteria|o__Pseudomonadales|f__Pseudomonadaceae|g__Pseudomonas|s__Pseudomonas_unclassified	1.90692	68.2699	0	0	0	0	0	0	0	0	0	0	0	0.09588	0.04085	0	0.46387	0.25903
k__Bacteria|p__Proteobacteria|c__Gammaproteobacteria|o__Xanthomonadales	0	0	0	0	0	0	0	0	0	0	0	0	0	0	0	0	0.00728	0
k__Bacteria|p__Proteobacteria|c__Gammaproteobacteria|o__Xanthomonadales|f__Xanthomonadaceae	0	0	0	0	0	0	0	0	0	0	0	0	0	0	0	0	0.00728	0
k__Bacteria|p__Proteobacteria|c__Gammaproteobacteria|o__Xanthomonadales|f__Xanthomonadaceae|g__Stenotrophomonas	0	0	0	0	0	0	0	0	0	0	0	0	0	0	0	0	0.00728	0
k__Bacteria|p__Proteobacteria|c__Gammaproteobacteria|o__Xanthomonadales|f__Xanthomonadaceae|g__Stenotrophomonas|s__Stenotrophomonas_maltophilia	0	0	0	0	0	0	0	0	0	0	0	0	0	0	0	0	0.00728	0
k__Bacteria|p__Proteobacteria|c__Gammaproteobacteria|o__Xanthomonadales|f__Xanthomonadaceae|g__Stenotrophomonas|s__Stenotrophomonas_maltophilia|t__Stenotrophomonas_maltophilia_unclassified	0	0	0	0	0	0	0	0	0	0	0	0	0	0	0	0	0.00728	0
k__Bacteria|p__Spirochaetes	23.2062	0.20186	0.15077	0.09581	6.83606	8.69813	3.43544	5.37282	1.27007	1.49272	0.61839	0.59713	1.25864	1.73287	0.0991	0.14111	0.0576	0.09005
k__Bacteria|p__Spirochaetes|c__Spirochaetia	23.2062	0.20186	0.15077	0.09581	6.83606	8.69813	3.43544	5.37282	1.27007	1.49272	0.61839	0.59713	1.25864	1.73287	0.0991	0.14111	0.0576	0.09005
k__Bacteria|p__Spirochaetes|c__Spirochaetia|o__Spirochaetales	23.2062	0.20186	0.15077	0.09581	6.83606	8.69813	3.43544	5.37282	1.27007	1.49272	0.61839	0.59713	1.25864	1.73287	0.0991	0.14111	0.0576	0.09005
k__Bacteria|p__Spirochaetes|c__Spirochaetia|o__Spirochaetales|f__Brachyspiraceae	0.0742	0	0.00167	0	0	0	0.00387	0	0.00224	0	0.07158	0.0361	0	0.00328	0	0	0	0
k__Bacteria|p__Spirochaetes|c__Spirochaetia|o__Spirochaetales|f__Brachyspiraceae|g__Brachyspira	0.0742	0	0.00167	0	0	0	0.00387	0	0.00224	0	0.07158	0.0361	0	0.00328	0	0	0	0
k__Bacteria|p__Spirochaetes|c__Spirochaetia|o__Spirochaetales|f__Brachyspiraceae|g__Brachyspira|s__Brachyspira_unclassified	0.0742	0	0.00167	0	0	0	0.00387	0	0.00224	0	0.07158	0.0361	0	0.00328	0	0	0	0
k__Bacteria|p__Spirochaetes|c__Spirochaetia|o__Spirochaetales|f__Spirochaetaceae	23.132	0.20186	0.1491	0.09581	6.83606	8.69813	3.43157	5.37282	1.26783	1.49272	0.54681	0.56103	1.25864	1.72958	0.0991	0.14111	0.0576	0.09005
k__Bacteria|p__Spirochaetes|c__Spirochaetia|o__Spirochaetales|f__Spirochaetaceae|g__Treponema	23.132	0.20186	0.1491	0.09581	6.83606	8.69813	3.43157	5.37282	1.26783	1.49272	0.54681	0.56103	1.25864	1.72958	0.0991	0.14111	0.0576	0.09005
k__Bacteria|p__Spirochaetes|c__Spirochaetia|o__Spirochaetales|f__Spirochaetaceae|g__Treponema|s__Treponema_succinifaciens	23.132	0.20186	0.1491	0.09581	6.83606	8.69813	3.43157	5.37282	1.26783	1.49272	0.54681	0.56103	1.25864	1.72958	0.0991	0.14111	0.0576	0.09005
k__Bacteria|p__Spirochaetes|c__Spirochaetia|o__Spirochaetales|f__Spirochaetaceae|g__Treponema|s__Treponema_succinifaciens|t__GCF_000195275	23.132	0.20186	0.1491	0.09581	6.83606	8.69813	3.43157	5.37282	1.26783	1.49272	0.54681	0.56103	1.25864	1.72958	0.0991	0.14111	0.0576	0.09005
k__Eukaryota	0.02452	0.04067	0.00483	0.00778	0	0	0.35542	0.15935	23.4575	21.655	0.00558	0	0.02995	0.01887	3.94959	3.91654	0.73819	0.55232
k__Eukaryota|p__Ascomycota	0.02452	0.04067	0.00483	0.00778	0	0	0.35542	0.15935	23.4575	21.655	0.00558	0	0.02995	0.01887	3.92284	3.90411	0.73819	0.55232
k__Eukaryota|p__Ascomycota|c__Eurotiomycetes	0	0	0	0	0	0	0	0	0	0	0	0	0	0	0.02625	0	0.16556	0
k__Eukaryota|p__Ascomycota|c__Eurotiomycetes|o__Eurotiales	0	0	0	0	0	0	0	0	0	0	0	0	0	0	0.02625	0	0.16556	0
k__Eukaryota|p__Ascomycota|c__Eurotiomycetes|o__Eurotiales|f__Aspergillaceae	0	0	0	0	0	0	0	0	0	0	0	0	0	0	0.02625	0	0.16556	0
k__Eukaryota|p__Ascomycota|c__Eurotiomycetes|o__Eurotiales|f__Aspergillaceae|g__Aspergillaceae_unclassified	0	0	0	0	0	0	0	0	0	0	0	0	0	0	0.02625	0	0.16556	0
k__Eukaryota|p__Ascomycota|c__Saccharomycetes	0	0	0	0	0	0	0	0	0	0	0	0	0	0	0.00429	0.00583	0	0
k__Eukaryota|p__Ascomycota|c__Saccharomycetes|o__Saccharomycetales	0	0	0	0	0	0	0	0	0	0	0	0	0	0	0.00429	0.00583	0	0
k__Eukaryota|p__Ascomycota|c__Saccharomycetes|o__Saccharomycetales|f__Saccharomycetales_noname	0	0	0	0	0	0	0	0	0	0	0	0	0	0	0.00429	0.00583	0	0
k__Eukaryota|p__Ascomycota|c__Saccharomycetes|o__Saccharomycetales|f__Saccharomycetales_noname|g__Candida	0	0	0	0	0	0	0	0	0	0	0	0	0	0	0.00429	0.00583	0	0
k__Eukaryota|p__Ascomycota|c__Saccharomycetes|o__Saccharomycetales|f__Saccharomycetales_noname|g__Candida|s__Candida_albicans	0	0	0	0	0	0	0	0	0	0	0	0	0	0	0.0034	0.00345	0	0
k__Eukaryota|p__Ascomycota|c__Saccharomycetes|o__Saccharomycetales|f__Saccharomycetales_noname|g__Candida|s__Candida_albicans|t__GCA_000182965	0	0	0	0	0	0	0	0	0	0	0	0	0	0	0.0034	0.00345	0	0
k__Eukaryota|p__Ascomycota|c__Saccharomycetes|o__Saccharomycetales|f__Saccharomycetales_noname|g__Candida|s__Candida_unclassified	0	0	0	0	0	0	0	0	0	0	0	0	0	0	0.00088	0.00238	0	0
k__Eukaryota|p__Ascomycota|c__Sordariomycetes	0.02452	0.04067	0.00483	0.00778	0	0	0.35542	0.15935	23.4575	21.655	0.00558	0	0.02995	0.01887	3.89231	3.89828	0.57263	0.55232
k__Eukaryota|p__Ascomycota|c__Sordariomycetes|o__Sordariales	0.02452	0.04067	0.00483	0.00778	0	0	0.35542	0.15935	23.4575	21.655	0.00558	0	0.02995	0.01887	3.89231	3.89828	0.57263	0.55232
k__Eukaryota|p__Ascomycota|c__Sordariomycetes|o__Sordariales|f__Chaetomiaceae	0.02452	0.04067	0.00483	0.00778	0	0	0.34371	0.15935	0.00522	0	0.00379	0	0.01641	0.01329	0	0	0	0
k__Eukaryota|p__Ascomycota|c__Sordariomycetes|o__Sordariales|f__Chaetomiaceae|g__Chaetomiaceae_unclassified	0.02452	0.04067	0.00483	0.00778	0	0	0.34371	0.15935	0.00522	0	0.00379	0	0.01641	0.01329	0	0	0	0
k__Eukaryota|p__Ascomycota|c__Sordariomycetes|o__Sordariales|f__Sordariaceae	0	0	0	0	0	0	0.01171	0	23.4523	21.655	0.00179	0	0.01355	0.00559	3.89231	3.89828	0.57263	0.55232
k__Eukaryota|p__Ascomycota|c__Sordariomycetes|o__Sordariales|f__Sordariaceae|g__Sordaria	0	0	0	0	0	0	0.01171	0	23.4523	21.655	0.00179	0	0.01218	0.00559	3.89231	3.89828	0.57263	0.55232
k__Eukaryota|p__Ascomycota|c__Sordariomycetes|o__Sordariales|f__Sordariaceae|g__Sordariaceae_unclassified	0	0	0	0	0	0	0	0	0	0	0	0	0.00136	0	0	0	0	0
k__Eukaryota|p__Ascomycota|c__Sordariomycetes|o__Sordariales|f__Sordariaceae|g__Sordaria|s__Sordaria_macrospora	0	0	0	0	0	0	0.01171	0	23.4523	21.655	0.00179	0	0.01218	0.00559	3.89231	3.89828	0.57263	0.55232
k__Eukaryota|p__Ascomycota|c__Sordariomycetes|o__Sordariales|f__Sordariaceae|g__Sordaria|s__Sordaria_macrospora|t__GCA_000182805	0	0	0	0	0	0	0.01171	0	23.4523	21.655	0.00179	0	0.01218	0.00559	3.89231	3.89828	0.57263	0.55232
k__Eukaryota|p__Basidiomycota	0	0	0	0	0	0	0	0	0	0	0	0	0	0	0.02675	0.01243	0	0
k__Eukaryota|p__Basidiomycota|c__Ustilaginomycetes	0	0	0	0	0	0	0	0	0	0	0	0	0	0	0.02675	0.01243	0	0
k__Eukaryota|p__Basidiomycota|c__Ustilaginomycetes|o__Ustilaginales	0	0	0	0	0	0	0	0	0	0	0	0	0	0	0.02675	0.01243	0	0
k__Eukaryota|p__Basidiomycota|c__Ustilaginomycetes|o__Ustilaginales|f__Ustilaginaceae	0	0	0	0	0	0	0	0	0	0	0	0	0	0	0.02675	0.01243	0	0
k__Eukaryota|p__Basidiomycota|c__Ustilaginomycetes|o__Ustilaginales|f__Ustilaginaceae|g__Ustilago	0	0	0	0	0	0	0	0	0	0	0	0	0	0	0.02675	0.01243	0	0
k__Eukaryota|p__Basidiomycota|c__Ustilaginomycetes|o__Ustilaginales|f__Ustilaginaceae|g__Ustilago|s__Ustilago_maydis	0	0	0	0	0	0	0	0	0	0	0	0	0	0	0.02675	0.01243	0	0
k__Eukaryota|p__Basidiomycota|c__Ustilaginomycetes|o__Ustilaginales|f__Ustilaginaceae|g__Ustilago|s__Ustilago_maydis|t__GCA_000328475	0	0	0	0	0	0	0	0	0	0	0	0	0	0	0.02675	0.01243	0	0
k__Viruses	0	0	0.09553	0.17072	0	0	0.00564	0.00838	0	0	0	0	0	0	0.00721	0.00892	0	0
k__Viruses|p__Viruses_noname	0	0	0.09553	0.17072	0	0	0.00564	0.00838	0	0	0	0	0	0	0.00721	0.00892	0	0
k__Viruses|p__Viruses_noname|c__Viruses_noname	0	0	0.09553	0.17072	0	0	0.00564	0.00838	0	0	0	0	0	0	0.00721	0.00892	0	0
k__Viruses|p__Viruses_noname|c__Viruses_noname|o__Caudovirales	0	0	0.09553	0.17072	0	0	0	0	0	0	0	0	0	0	0	0	0	0
k__Viruses|p__Viruses_noname|c__Viruses_noname|o__Caudovirales|f__Myoviridae	0	0	0.09553	0.17072	0	0	0	0	0	0	0	0	0	0	0	0	0	0
k__Viruses|p__Viruses_noname|c__Viruses_noname|o__Caudovirales|f__Myoviridae|g__Myoviridae_noname	0	0	0.09553	0.17072	0	0	0	0	0	0	0	0	0	0	0	0	0	0
k__Viruses|p__Viruses_noname|c__Viruses_noname|o__Caudovirales|f__Myoviridae|g__Myoviridae_noname|s__Enterobacteria_phage_phiP27	0	0	0.09553	0.17072	0	0	0	0	0	0	0	0	0	0	0	0	0	0
k__Viruses|p__Viruses_noname|c__Viruses_noname|o__Caudovirales|f__Myoviridae|g__Myoviridae_noname|s__Enterobacteria_phage_phiP27|t__PRJNA14599	0	0	0.09553	0.17072	0	0	0	0	0	0	0	0	0	0	0	0	0	0
k__Viruses|p__Viruses_noname|c__Viruses_noname|o__Viruses_noname	0	0	0	0	0	0	0.00564	0.00838	0	0	0	0	0	0	0.00721	0.00892	0	0
k__Viruses|p__Viruses_noname|c__Viruses_noname|o__Viruses_noname|f__Adenoviridae	0	0	0	0	0	0	0.00564	0.00838	0	0	0	0	0	0	0.00721	0.00892	0	0
k__Viruses|p__Viruses_noname|c__Viruses_noname|o__Viruses_noname|f__Adenoviridae|g__Mastadenovirus	0	0	0	0	0	0	0.00564	0.00838	0	0	0	0	0	0	0.00721	0.00892	0	0
k__Viruses|p__Viruses_noname|c__Viruses_noname|o__Viruses_noname|f__Adenoviridae|g__Mastadenovirus|s__Human_adenovirus_D	0	0	0	0	0	0	0.00564	0.00838	0	0	0	0	0	0	0.00721	0.00892	0	0
k__Viruses|p__Viruses_noname|c__Viruses_noname|o__Viruses_noname|f__Adenoviridae|g__Mastadenovirus|s__Human_adenovirus_D|t__Human_adenovirus_D_unclassified	0	0	0	0	0	0	0.00564	0.00838	0	0	0	0	0	0	0.00721	0.00892	0	0

## Sheet: Tab3-species_udg_vs_non_udg
	UT30.3	UT30.3_udg	UT2.12	UT2.12_udg	UT43.2	UT43.2_udg	AW107	AW107_udg	AW108	AW108_udg	AW110A	AW110A_udg	Zape1	Zape1_udg	Zape2	Zape2_udg	Zape3	Zape3_udg
Actinomyces_odontolyticus	0	0	0	0	0	0	0	0	0	0	1	1	0	0	0	0	0	0
Brevibacterium_unclassified	0	0	0	0	0	0	0	0	0	0	0	0	0	0	1	0	0	0
Corynebacterium_casei	0	0	0	0	0	0	0	0	0	0	0	0	0	0	1	0	1	1
Corynebacterium_crenatum	0	0	0	0	0	0	0	0	1	1	0	0	0	0	0	1	1	1
Corynebacterium_efficiens	0	0	0	0	0	0	1	0	1	0	1	0	1	1	1	1	1	1
Corynebacterium_halotolerans	0	0	0	0	0	0	0	0	0	0	0	0	0	0	1	0	1	1
Corynebacterium_maris	0	0	0	0	0	0	0	0	0	0	0	0	0	0	0	0	1	0
Brachybacterium_paraconglomeratum	0	0	0	0	0	0	0	0	0	0	0	0	0	0	1	1	1	1
Brachybacterium_unclassified	0	0	1	1	1	1	0	0	0	0	0	0	1	0	1	1	1	1
Dietzia_cinnamea	0	0	0	0	0	0	0	0	0	0	0	0	0	0	0	0	1	0
Dietzia_unclassified	0	0	0	1	0	0	0	0	0	0	0	0	0	0	1	0	1	1
Serinicoccus_unclassified	0	0	0	0	0	0	0	0	0	0	0	0	0	0	0	0	1	0
Agrococcus_pavilionensis	0	0	0	1	0	0	0	0	0	0	0	0	0	0	1	1	1	0
Agromyces_unclassified	0	1	0	1	0	0	0	0	0	0	0	0	0	0	0	0	0	1
Clavibacter_michiganensis	0	0	0	0	0	0	0	0	0	0	1	0	0	0	0	0	0	0
Curtobacterium_unclassified	0	0	0	0	0	0	0	0	0	0	0	0	0	0	0	0	1	0
Leucobacter_unclassified	0	0	1	0	0	0	0	0	0	0	0	0	0	0	0	0	1	0
Arthrobacter_arilaitensis	0	0	1	1	0	0	0	0	0	0	0	0	1	1	1	1	1	1
Kocuria_atrinae	0	0	0	0	0	0	1	0	0	0	0	0	0	0	1	1	1	1
Kocuria_rhizophila	0	0	0	0	0	0	0	0	0	0	0	0	0	0	0	0	1	0
Kocuria_sp_UCD_OTCP	0	0	0	0	0	0	0	0	0	0	0	0	0	0	1	0	1	0
Kocuria_unclassified	0	0	1	1	0	0	0	0	0	0	1	0	0	1	0	1	0	1
Micrococcus_luteus	0	0	0	0	0	0	0	0	0	0	0	0	0	0	1	0	1	1
Rothia_dentocariosa	0	0	0	0	0	0	0	0	0	0	0	0	0	0	0	0	1	0
Rothia_mucilaginosa	1	0	1	1	1	0	1	1	1	1	1	1	1	1	0	0	1	1
Rothia_unclassified	1	0	0	0	0	0	0	0	0	0	0	0	0	0	1	0	0	0
Rhodococcus_pyridinivorans	0	0	1	1	0	0	0	0	0	0	0	0	0	0	0	0	0	0
Rhodococcus_rhodochrous	0	0	1	1	0	0	0	0	0	0	0	0	0	0	0	0	0	0
Nocardioides_unclassified	0	0	0	0	0	0	0	0	0	0	0	0	0	0	0	0	1	0
Nocardiopsis_dassonvillei	0	0	1	1	0	0	0	0	0	0	0	0	0	0	0	0	0	0
Nocardiopsis_halotolerans	0	0	0	0	0	0	0	0	0	0	0	0	0	0	0	0	1	0
Saccharomonospora_azurea	0	0	1	1	0	0	0	0	0	0	0	0	0	0	0	0	0	0
Saccharomonospora_unclassified	0	0	0	0	0	0	0	0	0	0	0	0	0	0	1	1	1	1
Saccharopolyspora_unclassified	0	0	0	0	0	0	0	0	0	0	0	0	0	0	1	0	0	0
Sanguibacter_keddieii	0	0	0	0	1	1	0	0	0	0	0	0	0	0	1	1	0	0
Streptomyces_albus	0	0	0	0	0	0	0	0	0	0	0	0	0	0	1	0	0	0
Streptomyces_chartreusis	0	0	1	1	0	0	0	0	0	0	0	0	0	0	0	0	1	0
Streptomyces_lividans	0	0	1	1	0	0	0	0	0	0	0	0	0	0	0	0	0	0
Alloscardovia_omnicolens	0	0	0	0	0	0	0	0	0	0	1	1	0	0	0	0	0	0
Bifidobacterium_bifidum	0	0	0	0	0	0	0	0	0	0	1	0	0	0	1	0	0	0
Bifidobacterium_breve	0	0	0	0	0	0	0	0	0	0	1	1	0	0	1	1	1	1
Bifidobacterium_catenulatum	0	0	0	0	0	0	0	0	0	0	1	0	0	0	0	0	0	0
Bifidobacterium_longum	0	0	0	0	0	0	0	0	0	0	1	1	1	0	1	1	1	1
Collinsella_aerofaciens	0	1	0	0	0	0	1	1	1	1	1	1	1	1	1	1	1	1
Collinsella_intestinalis	0	0	0	0	0	0	0	0	0	0	0	0	0	0	1	1	0	0
Collinsella_unclassified	1	1	1	1	0	0	1	1	1	1	1	1	1	1	1	1	1	1
Olsenella_unclassified	0	0	0	0	0	0	1	0	1	1	1	1	1	1	1	0	1	1
Slackia_piriformis	0	0	0	0	0	0	0	0	0	0	1	1	0	0	0	0	0	0
Bacteroides_caccae	0	0	0	0	0	0	0	0	0	0	0	0	0	0	1	1	0	0
Bacteroides_cellulosilyticus	0	0	1	1	0	0	0	0	0	0	0	0	0	0	0	0	1	1
Bacteroides_coprocola	0	0	0	0	0	0	0	0	0	0	1	1	0	0	1	1	0	0
Bacteroides_coprophilus	0	0	0	0	0	0	0	0	0	0	0	0	0	0	1	1	0	0
Bacteroides_dorei	1	0	0	0	0	0	0	0	0	0	0	0	1	1	1	1	1	1
Bacteroides_faecis	0	0	0	0	0	0	0	0	1	0	1	1	0	0	0	0	1	1
Bacteroides_finegoldii	0	0	0	0	0	0	0	0	0	0	1	1	0	0	1	1	1	1
Bacteroides_intestinalis	0	0	0	0	0	0	0	0	0	0	0	0	0	0	0	0	1	1
Bacteroides_ovatus	0	1	1	1	1	0	0	0	0	0	1	1	0	0	1	0	1	1
Bacteroides_plebeius	0	0	0	0	0	0	0	0	0	0	1	1	0	0	1	1	0	0
Bacteroides_stercoris	0	0	0	0	0	0	0	0	0	0	0	0	0	0	1	1	0	0
Bacteroides_thetaiotaomicron	0	0	0	0	0	0	0	0	0	0	0	0	0	0	1	0	1	1
Bacteroides_uniformis	1	0	1	1	1	1	0	0	0	0	1	1	1	1	1	1	1	1
Bacteroides_vulgatus	0	0	0	0	0	0	0	0	0	0	1	1	0	0	1	1	0	0
Barnesiella_intestinihominis	0	0	0	0	0	0	0	0	0	0	1	1	0	0	1	1	1	1
Coprobacter_fastidiosus	0	0	0	0	0	0	0	0	0	0	0	0	0	0	1	1	0	0
Odoribacter_unclassified	0	0	0	0	0	0	0	0	0	0	1	1	0	0	1	0	0	0
Parabacteroides_distasonis	0	0	0	0	0	0	0	0	1	0	0	0	0	0	1	1	0	0
Parabacteroides_johnsonii	1	0	0	0	1	1	0	0	0	0	0	0	0	0	1	1	0	0
Parabacteroides_merdae	0	0	0	0	0	0	0	0	0	0	1	1	0	0	1	1	0	0
Parabacteroides_unclassified	1	0	0	0	1	0	1	0	1	1	0	1	1	1	1	0	0	1
Alloprevotella_unclassified	0	0	0	0	0	0	0	0	0	0	1	1	0	0	0	0	0	0
Paraprevotella_clara	1	0	0	0	0	0	0	0	0	0	1	1	1	1	1	1	0	0
Paraprevotella_unclassified	1	0	0	0	1	1	0	0	0	0	1	1	1	1	1	1	1	0
Paraprevotella_xylaniphila	0	0	0	0	0	0	0	0	0	0	1	1	0	0	1	1	0	0
Prevotella_copri	1	1	1	1	1	1	1	1	1	1	1	1	1	1	1	1	1	1
Prevotella_stercorea	1	1	1	1	1	1	1	1	1	1	1	1	1	1	1	0	1	1
Alistipes_indistinctus	0	0	0	0	0	0	0	0	0	0	0	0	1	1	0	0	0	0
Alistipes_onderdonkii	0	0	0	0	0	0	0	0	0	0	0	0	0	0	1	1	0	0
Alistipes_putredinis	0	0	0	0	0	0	0	0	0	0	0	0	0	0	1	1	0	0
Alistipes_senegalensis	0	0	0	0	0	0	0	0	0	0	1	1	0	0	1	1	1	0
Alistipes_shahii	0	0	0	0	0	0	0	0	0	0	1	1	0	0	1	1	0	0
Alistipes_sp_AP11	0	0	0	0	0	0	0	0	0	0	0	0	0	0	1	0	0	0
Alistipes_unclassified	1	0	0	0	1	0	0	0	0	0	1	1	0	0	1	1	1	1
Sphingobacterium_unclassified	0	0	1	1	0	0	0	0	0	0	0	0	0	0	0	0	0	0
Bacillus_alcalophilus	0	0	0	0	0	0	0	0	0	0	0	0	0	0	1	1	0	0
Bacillus_cereus_thuringiensis	0	0	0	0	0	0	0	0	0	0	0	0	0	0	0	0	1	1
Bacillus_isronensis	1	0	1	1	0	0	1	1	0	0	0	0	1	0	1	1	0	0
Bacillus_oceanisediminis	0	0	1	0	0	0	0	0	0	0	0	0	0	0	0	0	0	0
Lysinibacillus_sphaericus	0	0	1	0	0	0	0	0	0	0	0	0	0	0	1	0	0	0
Ornithinibacillus_scapharcae	0	0	1	0	0	0	0	0	0	0	0	0	0	0	0	0	0	0
Bhargavaea_cecembensis	0	0	1	1	0	0	0	0	1	0	0	0	0	0	0	0	1	0
Exiguobacterium_pavilionensis	0	0	0	0	1	1	0	0	0	0	0	0	0	0	0	0	0	0
Kurthia_sp_Dielmo	0	0	0	0	0	0	0	0	0	0	0	0	1	1	0	0	0	0
Kurthia_unclassified	0	0	0	0	0	0	0	0	0	0	0	0	0	0	0	0	1	1
Planococcus_antarcticus	1	0	0	0	1	1	0	0	0	0	0	0	0	0	0	0	0	0
Planococcus_unclassified	1	0	0	0	1	1	0	0	0	0	0	0	0	0	0	0	1	0
Solibacillus_silvestris	1	0	1	1	0	0	1	0	0	0	0	0	1	0	1	1	0	0
Macrococcus_caseolyticus	0	0	0	0	0	0	0	0	0	0	0	0	0	0	0	0	1	0
Salinicoccus_carnicancri	0	0	0	0	0	0	0	0	0	0	0	0	0	0	0	0	1	0
Salinicoccus_unclassified	0	0	0	0	0	0	0	0	0	0	0	0	0	0	0	0	1	1
Staphylococcus_equorum	0	0	0	0	0	0	0	0	0	0	0	0	0	0	0	0	1	1
Staphylococcus_hominis	0	0	0	0	0	0	0	0	0	0	0	0	0	0	0	0	1	1
Staphylococcus_xylosus	0	0	0	0	0	0	0	0	0	0	0	0	0	0	0	0	1	1
Aerococcus_viridans	0	0	0	0	0	0	0	0	0	0	0	0	0	0	1	1	1	1
Enterococcus_avium	0	0	0	0	0	0	0	0	0	0	0	0	0	0	1	1	0	0
Enterococcus_casseliflavus	1	1	1	1	1	0	0	0	0	0	1	1	0	0	1	1	1	1
Enterococcus_faecalis	0	0	1	1	0	0	0	0	0	0	1	0	1	1	1	1	1	1
Enterococcus_faecium	1	1	1	1	0	0	1	1	1	1	1	1	1	1	1	1	1	1
Enterococcus_hirae	1	0	1	1	0	0	1	1	1	1	1	1	1	1	1	1	1	1
Enterococcus_mundtii	0	1	1	1	0	0	1	1	1	1	1	1	1	1	1	1	1	1
Lactobacillus_animalis	0	0	0	0	0	0	0	0	0	0	1	1	0	0	0	0	0	0
Lactobacillus_mucosae	0	0	0	0	0	0	0	0	0	0	1	1	0	0	0	0	1	1
Lactobacillus_murinus	0	0	0	0	0	0	0	0	0	0	1	1	0	0	0	0	0	0
Lactobacillus_plantarum	0	0	0	0	0	0	0	0	0	0	0	0	0	0	0	0	1	0
Lactobacillus_ruminis	0	0	0	0	0	0	1	1	0	0	1	1	0	0	1	1	1	1
Pediococcus_unclassified	0	0	0	0	0	0	0	0	0	0	0	0	0	0	0	0	1	0
Leuconostoc_citreum	0	0	0	0	0	0	0	0	0	0	0	0	0	0	0	0	1	0
Weissella_cibaria	0	0	0	0	0	0	0	0	0	0	0	0	0	0	0	0	1	1
Weissella_confusa	0	0	0	0	0	0	0	0	0	0	0	0	0	0	0	0	1	1
Lactococcus_garvieae	0	0	0	0	0	0	0	0	0	0	0	0	0	0	0	0	1	1
Lactococcus_lactis	0	0	0	0	0	0	0	0	0	0	0	0	0	0	0	0	1	1
Streptococcus_anginosus	0	0	0	0	0	0	0	0	0	0	1	1	0	0	0	0	0	0
Streptococcus_australis	0	0	0	0	0	0	0	0	0	0	1	1	0	0	0	0	0	0
Streptococcus_gallolyticus	0	0	0	0	0	0	0	0	0	0	1	1	0	0	0	0	0	0
Streptococcus_gordonii	0	0	0	0	0	0	0	0	0	0	1	1	0	0	0	0	0	0
Streptococcus_infantarius	0	0	0	0	0	0	0	0	0	0	1	1	0	0	1	1	0	0
Streptococcus_infantis	0	0	0	0	0	0	0	0	0	0	0	1	0	0	0	0	0	0
Streptococcus_lutetiensis	0	0	0	0	0	0	0	0	0	0	1	1	0	0	1	1	0	0
Streptococcus_macedonicus	0	0	0	0	0	0	0	0	0	0	1	1	0	0	1	1	0	0
Streptococcus_parasanguinis	1	0	0	0	0	0	0	0	0	0	1	1	0	0	0	0	0	0
Streptococcus_pasteurianus	0	0	0	0	0	0	0	0	0	0	1	0	0	0	0	0	0	0
Streptococcus_salivarius	1	1	1	0	0	0	1	1	1	1	1	1	1	0	0	0	1	1
Streptococcus_thermophilus	1	0	1	0	0	0	1	1	1	0	1	1	0	0	0	0	0	0
Streptococcus_vestibularis	1	0	0	0	0	0	0	1	0	0	0	1	0	0	0	0	0	0
Clostridium_celatum	0	0	0	0	0	0	0	0	0	0	1	1	0	0	1	1	0	0
Clostridium_leptum	0	0	0	0	0	0	0	0	0	0	0	0	1	0	0	0	0	0
Clostridium_nexile	0	0	0	0	0	0	0	0	0	0	0	0	0	0	1	1	0	0
Clostridium_perfringens	0	0	0	0	0	0	0	0	0	0	1	1	0	0	0	0	0	0
Bacteroides_pectinophilus	1	0	0	0	0	0	1	0	1	1	0	0	0	0	0	0	1	0
Pseudoflavonifractor_capillosus	0	0	0	1	0	0	0	0	0	0	0	0	0	0	0	0	0	0
Eubacterium_eligens	1	1	1	0	1	1	1	1	1	1	1	1	1	1	1	1	1	1
Eubacterium_hallii	1	1	1	1	1	0	1	1	1	1	1	1	1	1	1	1	1	1
Eubacterium_ramulus	1	1	1	1	1	1	1	1	1	1	1	1	1	1	0	0	1	1
Eubacterium_rectale	1	1	1	1	1	1	1	1	1	1	1	1	1	1	1	1	1	1
Eubacterium_siraeum	1	1	1	1	1	1	1	1	1	1	1	0	1	1	1	1	1	0
Eubacterium_ventriosum	0	1	0	0	0	0	1	1	1	1	0	0	0	0	0	0	0	0
Blautia_hansenii	0	0	0	0	0	0	0	0	0	0	1	1	0	0	0	0	0	0
Ruminococcus_gnavus	0	0	0	0	0	0	0	0	0	0	0	0	0	0	1	1	0	0
Ruminococcus_obeum	1	1	1	1	1	1	1	1	1	1	1	1	1	1	1	1	1	1
Ruminococcus_torques	1	1	1	1	0	1	1	1	1	1	1	1	1	1	1	1	1	1
Butyrivibrio_crossotus	1	1	0	0	0	0	1	1	1	1	1	0	1	1	0	0	1	1
Butyrivibrio_unclassified	0	0	0	0	0	0	0	0	0	0	1	0	0	0	0	0	0	0
Coprococcus_catus	1	1	1	1	1	1	1	1	1	1	1	1	1	1	1	1	1	1
Coprococcus_comes	1	1	1	1	1	0	1	1	1	1	1	1	1	1	1	1	1	1
Coprococcus_eutactus	0	0	0	0	0	0	1	1	1	1	1	1	0	0	1	1	1	1
Dorea_formicigenerans	1	1	1	1	1	1	1	1	1	1	1	1	1	1	1	1	1	1
Dorea_longicatena	1	1	1	1	1	1	1	1	1	1	1	1	1	1	1	1	1	1
Dorea_unclassified	0	0	0	0	1	1	0	0	0	0	0	0	0	0	0	0	0	0
Lachnospiraceae_bacterium_1_1_57FAA	0	0	0	0	0	0	0	0	0	0	1	1	0	0	0	0	0	1
Lachnospiraceae_bacterium_3_1_46FAA	1	0	0	0	0	0	1	0	0	0	0	0	1	1	0	0	1	0
Lachnospiraceae_bacterium_4_1_37FAA	1	0	0	0	0	0	1	1	1	1	1	1	0	1	1	1	1	1
Lachnospiraceae_bacterium_5_1_63FAA	1	1	0	0	0	0	1	1	1	1	1	1	1	1	1	1	1	1
Lachnospiraceae_bacterium_6_1_63FAA	0	0	0	0	0	0	0	0	0	0	1	1	0	0	0	0	0	0
Lachnospiraceae_bacterium_8_1_57FAA	1	0	0	0	0	0	1	1	0	0	1	1	1	1	0	1	1	1
Lachnospiraceae_bacterium_9_1_43BFAA	0	0	0	0	0	0	0	0	0	0	1	0	0	0	1	1	0	0
Roseburia_hominis	1	0	1	1	0	1	1	1	1	1	1	1	1	1	1	0	1	1
Roseburia_intestinalis	0	0	0	0	0	0	1	1	1	1	1	1	0	0	0	0	1	1
Roseburia_inulinivorans	1	0	1	0	0	0	1	1	1	1	1	1	1	1	0	0	1	1
Roseburia_unclassified	0	1	1	0	1	0	0	0	0	0	0	0	0	0	1	0	0	0
Oscillibacter_unclassified	0	0	1	1	0	0	1	1	1	1	1	1	1	1	0	0	1	1
Clostridium_bartlettii	1	0	1	0	0	0	1	1	1	1	1	1	0	0	1	1	1	1
Clostridium_hiranonis	0	0	0	0	0	0	0	0	0	0	1	1	0	0	0	0	0	0
Peptostreptococcaceae_noname_unclassified	0	0	1	1	0	0	0	0	0	1	0	0	0	0	1	1	0	1
Peptostreptococcus_unclassified	1	0	0	0	0	0	0	0	0	0	0	0	0	0	0	0	0	0
Anaerotruncus_unclassified	0	0	0	0	0	0	1	0	0	0	0	0	1	1	0	0	0	0
Faecalibacterium_prausnitzii	1	1	1	1	0	1	1	1	1	1	1	1	1	1	1	1	1	1
Ruminococcaceae_bacterium_D16	0	0	0	0	0	0	0	0	0	0	0	0	0	0	1	1	0	0
Ruminococcus_bromii	1	1	0	0	1	1	0	0	1	0	1	1	1	1	1	1	1	1
Ruminococcus_callidus	1	1	0	0	0	0	1	1	1	1	1	1	1	1	1	1	1	1
Ruminococcus_champanellensis	1	1	1	1	1	1	1	1	1	1	1	1	1	1	0	0	1	0
Ruminococcus_flavefaciens	0	0	0	0	0	0	1	0	1	1	0	0	0	0	0	0	1	0
Ruminococcus_lactaris	1	1	0	0	0	0	1	0	1	1	1	1	1	0	0	0	0	0
Subdoligranulum_unclassified	1	1	1	1	1	1	1	1	1	1	1	1	1	1	1	1	1	1
Allobaculum_stercoricanis	0	0	0	0	0	0	0	0	0	0	0	0	0	0	1	0	0	0
Catenibacterium_mitsuokai	1	1	1	1	1	1	1	1	1	1	1	1	1	1	1	1	1	1
Coprobacillus_unclassified	1	0	0	0	0	0	0	0	0	0	0	0	0	0	1	0	0	0
Clostridium_ramosum	1	0	0	0	0	0	0	0	0	0	0	0	0	0	0	0	0	0
Eubacterium_biforme	1	1	1	1	1	1	1	1	1	1	1	1	1	1	1	1	1	1
Holdemania_filiformis	0	0	0	0	0	0	0	0	0	0	1	0	0	0	0	0	0	0
Holdemania_unclassified	0	0	0	0	0	0	0	0	0	0	1	1	0	0	1	1	1	0
Turicibacter_sanguinis	0	0	0	0	0	0	0	0	0	0	1	1	0	0	1	1	0	0
Turicibacter_unclassified	0	0	0	0	0	0	0	0	0	0	1	1	0	0	1	1	0	0
Phascolarctobacterium_succinatutens	1	1	1	1	1	1	1	1	1	1	1	1	1	1	1	1	1	1
Megasphaera_micronuciformis	0	0	0	0	0	0	0	0	0	0	0	0	0	0	0	0	1	0
Megasphaera_unclassified	0	0	0	0	0	0	0	0	0	0	1	1	0	0	0	0	0	0
Mitsuokella_unclassified	0	0	0	0	0	0	1	1	0	0	1	0	0	0	0	0	0	0
Veillonella_atypica	1	0	0	0	0	0	0	0	0	0	1	1	0	0	0	0	1	1
Veillonella_dispar	1	0	0	0	0	0	0	0	0	0	0	0	0	0	0	0	0	0
Veillonella_parvula	1	0	0	0	0	0	0	0	0	0	1	1	0	0	0	0	1	1
Veillonella_unclassified	1	1	0	0	0	0	1	1	0	0	1	1	1	1	0	0	1	1
Cetobacterium_somerae	0	0	0	0	0	0	0	0	0	0	1	1	0	0	0	0	0	0
Brevundimonas_diminuta	0	0	1	1	0	0	0	0	0	0	0	0	0	0	0	0	0	0
Brevundimonas_unclassified	0	0	1	1	0	0	0	0	0	0	0	0	0	0	0	0	0	1
Brucella_ovis	0	0	1	0	0	0	0	0	0	0	0	0	0	0	0	0	0	0
Ochrobactrum_anthropi	0	0	1	1	0	0	0	0	0	0	0	0	0	0	0	0	0	0
Paracoccus_denitrificans	0	0	1	1	0	0	0	0	0	0	0	0	0	0	0	0	0	0
Paracoccus_unclassified	0	0	1	1	0	0	0	0	0	0	0	0	0	0	0	0	1	0
Rickettsia_bellii	0	0	0	0	0	0	0	0	0	0	0	0	0	0	0	0	1	1
Rickettsia_endosymbiont_of_Bemisia_tabaci	0	0	0	0	0	0	0	0	0	0	0	0	0	0	0	0	1	1
Rickettsia_felis	0	0	0	0	0	0	0	0	0	0	0	0	0	0	0	0	1	1
Rickettsia_parkeri	0	0	0	0	0	0	0	0	0	0	0	0	0	0	0	0	0	1
Sphingobium_unclassified	0	0	0	0	0	0	0	0	0	0	0	0	0	0	0	0	1	0
Achromobacter_piechaudii	0	0	1	1	0	0	0	0	0	0	0	0	0	0	0	0	0	0
Achromobacter_unclassified	0	0	1	1	0	0	0	0	0	0	0	0	0	0	0	0	0	0
Alcaligenes_faecalis	0	0	1	1	0	0	0	0	0	0	0	0	0	0	0	0	0	0
Alcaligenes_unclassified	0	0	1	1	0	0	0	0	0	0	0	0	0	0	0	0	0	0
Bordetella_unclassified	0	0	1	0	0	0	0	0	0	0	0	0	0	0	0	0	0	0
Pusillimonas_unclassified	0	1	0	0	0	0	0	0	0	0	0	0	0	0	0	0	0	0
Comamonas_unclassified	0	0	1	1	0	0	0	0	0	0	0	0	0	0	0	0	0	0
Massilia_unclassified	0	0	0	0	0	0	0	0	0	0	0	0	0	0	0	0	1	1
Oxalobacter_formigenes	0	0	1	1	0	0	1	1	1	1	0	0	1	1	0	0	1	1
Sutterella_wadsworthensis	0	0	0	0	0	0	0	0	0	0	1	0	1	1	0	0	0	0
Neisseria_meningitidis	0	0	0	0	0	0	1	0	0	0	0	0	0	0	0	0	0	0
Neisseria_unclassified	1	0	0	0	0	0	1	0	0	0	0	0	0	0	0	0	0	0
Bilophila_unclassified	0	0	0	0	0	0	0	0	1	0	0	0	1	1	0	0	1	1
Bilophila_wadsworthia	0	0	0	0	0	0	0	0	0	0	0	0	1	1	0	0	1	0
Desulfovibrio_desulfuricans	0	0	0	0	0	0	0	0	1	0	0	0	0	0	0	0	0	0
Desulfovibrio_piger	1	1	1	1	0	0	1	1	0	0	1	1	1	1	0	0	0	0
Campylobacter_jejuni	0	0	0	0	0	0	0	0	0	0	1	1	0	0	0	0	0	0
Helicobacter_bilis	0	0	0	0	0	0	0	0	0	0	1	1	0	0	0	0	0	0
Helicobacter_canis	0	0	0	0	0	0	0	0	0	0	1	1	0	0	0	0	0	0
Helicobacter_cinaedi	0	0	0	0	0	0	0	0	0	0	1	0	0	0	1	0	0	0
Citrobacter_freundii	0	0	1	1	0	0	0	0	0	0	0	0	0	0	0	0	0	0
Citrobacter_unclassified	0	0	1	1	0	0	0	0	0	0	0	0	0	0	0	0	0	0
Enterobacter_aerogenes	0	0	1	1	0	0	0	0	0	0	0	0	0	0	0	0	0	0
Enterobacter_cancerogenus	0	0	1	1	0	0	0	0	0	0	0	0	0	0	0	0	0	0
Enterobacter_cloacae	0	1	1	1	0	0	0	0	0	0	0	0	0	0	0	0	1	1
Enterobacter_mori	0	0	1	1	0	0	0	0	0	0	0	0	0	0	0	0	0	0
Enterobacter_sp_MGH_8	0	0	1	0	0	0	0	0	0	0	0	0	0	0	0	0	0	0
Escherichia_coli	0	0	1	1	1	0	1	1	1	1	1	1	1	1	1	1	1	1
Escherichia_hermannii	0	1	1	1	0	0	0	0	0	0	0	0	0	0	0	0	0	0
Escherichia_unclassified	0	0	1	1	0	0	1	1	1	1	1	1	1	1	1	1	1	1
Klebsiella_oxytoca	0	0	1	1	0	0	0	0	0	0	0	0	0	0	0	0	1	0
Klebsiella_pneumoniae	0	0	1	1	0	0	0	0	0	0	0	0	0	0	0	0	0	0
Klebsiella_unclassified	0	0	0	0	0	0	0	0	0	0	0	0	0	0	0	0	1	1
Klebsiella_variicola	0	0	1	1	0	0	0	0	0	0	0	0	0	0	0	0	0	0
Morganella_morganii	0	0	0	0	0	0	0	0	0	0	1	1	0	0	0	0	0	0
Pantoea_ananatis	0	0	0	0	0	0	0	0	0	0	1	1	0	0	0	0	0	0
Pantoea_unclassified	0	0	1	1	0	0	0	0	0	0	0	0	0	0	0	0	1	0
Providencia_rettgeri	0	0	1	1	0	0	0	0	0	0	0	0	1	1	0	0	0	0
Providencia_unclassified	0	0	0	1	0	0	0	0	0	0	0	0	1	1	0	0	0	0
Salmonella_enterica	0	0	1	0	0	0	0	0	0	0	0	0	0	0	0	0	0	0
Salmonella_unclassified	0	0	1	0	0	0	0	0	0	0	0	0	0	0	0	0	0	0
Shigella_flexneri	0	0	1	1	0	0	0	0	0	0	0	0	0	0	1	0	0	0
Shigella_sonnei	0	0	1	1	0	0	1	1	0	0	0	0	1	1	1	1	0	0
Halomonas_unclassified	0	0	1	1	0	0	0	0	0	0	0	0	0	0	0	0	1	1
Aggregatibacter_unclassified	0	0	0	0	0	0	1	0	0	0	0	0	0	0	0	0	0	0
Haemophilus_parainfluenzae	1	0	0	0	0	0	1	1	0	0	0	0	1	1	0	0	0	0
Acinetobacter_johnsonii	0	0	1	1	0	0	0	0	0	0	0	0	0	0	0	0	1	0
Acinetobacter_lwoffii	0	0	1	1	0	0	0	0	0	0	0	0	0	0	0	0	1	1
Acinetobacter_radioresistens	0	0	1	1	0	0	0	0	0	0	0	0	0	0	0	0	0	0
Acinetobacter_unclassified	0	0	0	0	0	0	0	0	0	0	0	0	1	1	1	0	1	1
Psychrobacter_cryohalolentis	1	0	0	0	0	0	0	0	0	0	0	0	0	0	0	0	0	0
Pseudomonas_fragi	1	1	0	0	1	0	0	0	0	0	0	0	0	0	0	0	0	0
Pseudomonas_putida	0	0	0	1	0	0	0	0	0	0	0	0	0	0	0	0	1	0
Pseudomonas_stutzeri	0	1	1	1	1	0	0	0	0	0	0	0	0	0	0	1	1	1
Pseudomonas_unclassified	1	1	0	0	0	0	0	0	0	0	0	0	0	1	1	0	1	1
Stenotrophomonas_maltophilia	0	0	0	0	0	0	0	0	0	0	0	0	0	0	0	0	1	0
Brachyspira_unclassified	1	0	1	0	0	0	1	0	1	0	1	1	0	1	0	0	0	0
Treponema_succinifaciens	1	1	1	1	1	1	1	1	1	1	1	1	1	1	1	1	1	1
